# Supplementary material for: Tumor microenvironment remodeling plus immunotherapy could be used in mesenchymal-like tumor with high tumor residual and drug resistant rate
Source: Commun Biol. 2023 Dec 18;6:1281. doi: 10.1038/s42003-023-05667-4 (PMC10728080; doi:10.1038/s42003-023-05667-4)
Supplement: Supplementary file 4 — Supplementary Data [file 42003_2023_5667_MOESM4_ESM.zip]

Archive with 41 entries (40 files):
- Supplementary Data/
- Supplementary Data/Supplementary Data 13 CCLE EMT Cluster Result.csv
- __MACOSX/Supplementary Data/._Supplementary Data 13 CCLE EMT Cluster Result.csv
- Supplementary Data/Supplementary Data 2 Protein-protein Interaction Analysis and Coexpression Analysis of EMTCGs.xlsx
- __MACOSX/Supplementary Data/._Supplementary Data 2 Protein-protein Interaction Analysis and Coexpression Analysis of EMTCGs.xlsx
- Supplementary Data/Supplementary Data 5 Methylation Mechanism of EMTCGs.xlsx
- __MACOSX/Supplementary Data/._Supplementary Data 5 Methylation Mechanism of EMTCGs.xlsx
- Supplementary Data/Supplementary Data 16 CyTOF Panel.csv
- __MACOSX/Supplementary Data/._Supplementary Data 16 CyTOF Panel.csv
- Supplementary Data/Supplementary Data 11 Normalization of Sample Number in each variant.xlsx
- __MACOSX/Supplementary Data/._Supplementary Data 11 Normalization of Sample Number in each variant.xlsx
- Supplementary Data/Supplementary Data 19 Numerical source data for graphs and charts.xlsx
- __MACOSX/Supplementary Data/._Supplementary Data 19 Numerical source data for graphs and charts.xlsx
- Supplementary Data/.DS_Store
- __MACOSX/Supplementary Data/._.DS_Store
- Supplementary Data/Supplementary Data 14 DEG between EMT-High-NOS and EMT-High-AKT subtype.xlsx
- __MACOSX/Supplementary Data/._Supplementary Data 14 DEG between EMT-High-NOS and EMT-High-AKT subtype.xlsx
- Supplementary Data/Supplementary Data 3 Mutation Regulation Mechanism of EMTCGs.xlsx
- __MACOSX/Supplementary Data/._Supplementary Data 3 Mutation Regulation Mechanism of EMTCGs.xlsx
- Supplementary Data/Supplementary Data 18 Reagents, Antibodies, Softwares and Equipments .xlsx
- __MACOSX/Supplementary Data/._Supplementary Data 18 Reagents, Antibodies, Softwares and Equipments .xlsx
- Supplementary Data/Supplementary Data 1 Mesenchymal Transition Gene Set.xlsx
- __MACOSX/Supplementary Data/._Supplementary Data 1 Mesenchymal Transition Gene Set.xlsx
- Supplementary Data/Supplementary Data 10 Driver CNV among Four EMT Clusters.xlsx
- __MACOSX/Supplementary Data/._Supplementary Data 10 Driver CNV among Four EMT Clusters.xlsx
- Supplementary Data/Supplementary Data 7 COX Analysis of Mesenchymal transition activity.csv
- __MACOSX/Supplementary Data/._Supplementary Data 7 COX Analysis of Mesenchymal transition activity.csv
- Supplementary Data/Supplementary Data 17 Sample Number Summary.xlsx
- __MACOSX/Supplementary Data/._Supplementary Data 17 Sample Number Summary.xlsx
- Supplementary Data/Supplementary Data 4 CNV Regulation Mechanism of EMTCGs.xlsx
- __MACOSX/Supplementary Data/._Supplementary Data 4 CNV Regulation Mechanism of EMTCGs.xlsx
- Supplementary Data/Supplementary Data 8 Coefficient of Variation of Mesenchymal transition activity.csv
- __MACOSX/Supplementary Data/._Supplementary Data 8 Coefficient of Variation of Mesenchymal transition activity.csv
- Supplementary Data/Supplementary Data 12 KEGG Analysis of EMTCGs.xlsx
- __MACOSX/Supplementary Data/._Supplementary Data 12 KEGG Analysis of EMTCGs.xlsx
- Supplementary Data/Supplementary Data 15 GO Analysis of EMT-High-NOS and EMT-High-AKT subtype.xlsx
- __MACOSX/Supplementary Data/._Supplementary Data 15 GO Analysis of EMT-High-NOS and EMT-High-AKT subtype.xlsx
- Supplementary Data/Supplementary Data 9 Driver Mutation among Four EMT Clusters.xlsx
- __MACOSX/Supplementary Data/._Supplementary Data 9 Driver Mutation among Four EMT Clusters.xlsx
- Supplementary Data/Supplementary Data 6 Mesenchymal Transition Activity Score.csv
- __MACOSX/Supplementary Data/._Supplementary Data 6 Mesenchymal Transition Activity Score.csv
