# Supplementary material for: Tumor microenvironment remodeling plus immunotherapy could be used in mesenchymal-like tumor with high tumor residual and drug resistant rate
Source: Commun Biol. 2023 Dec 18;6:1281. doi: 10.1038/s42003-023-05667-4 (PMC10728080; doi:10.1038/s42003-023-05667-4)
Supplement: Supplementary file 4 — Supplementary Data [file 42003_2023_5667_MOESM4_ESM.zip › Supplementary Data/Supplementary Data 13 CCLE EMT Cluster Result.csv]

Cell Line Name	TCGA Type	Cluster	Hippo	TGFB	WNT	MAPK	FOXO	TNF	PI3KAKT	NOTCH	HIF1	Stemcell
X5637_URINARY_TRACT	BLCA	Cluster III	2932.995895	2965.036707	2040.12061	2526.166107	3486.708931	3724.270855	2604.615863	3974.287769	3763.502526	1909.801222
X769P_KIDNEY	KIRC	Cluster III	2689.41657	2756.48882	1826.766264	2348.833312	3422.49004	3438.793961	2396.033573	3606.045939	3818.981592	1905.49316
X786O_KIDNEY	KIRC	Cluster III	2581.424798	2893.89457	1866.313478	2381.433389	3704.174496	3728.938263	2377.642023	3422.73541	3801.631865	2095.416767
A253_SALIVARY_GLAND	HNSC	Cluster III	3138.375517	2990.25564	2202.591486	2403.425084	3326.026795	2674.412219	2515.408377	4048.56712	3668.44573	2268.821962
BC3C_URINARY_TRACT	BLCA	Cluster III	2969.758259	2730.475588	2208.234517	2321.774765	3260.563985	2875.736911	2424.890245	3953.962349	3968.656311	1933.869299
BFTC905_URINARY_TRACT	BLCA	Cluster III	2739.30225	2616.689288	1888.376324	2186.232072	3199.877391	3466.419558	2328.519443	4226.450485	3470.31464	1986.308451
BHY_UPPER_AERODIGESTIVE_TRACT	HNSC	Cluster III	2888.422506	2481.306381	2057.682788	2348.506919	3435.518041	3679.870591	2344.366243	4368.872001	3458.642946	1994.790052
BICR16_UPPER_AERODIGESTIVE_TRACT	HNSC	Cluster III	2995.185069	3034.921344	2179.545268	2397.169756	3681.99623	3249.033081	2623.112912	3845.724937	3842.35386	2030.389705
BICR22_UPPER_AERODIGESTIVE_TRACT	HNSC	Cluster III	2751.479507	2573.536419	1965.932703	2606.028047	3470.559525	3908.938316	2325.723404	4091.664437	3545.426364	1684.181032
BICR56_UPPER_AERODIGESTIVE_TRACT	HNSC	Cluster III	2968.941875	2732.942182	2058.409708	2703.96162	3572.319161	3621.083586	2445.042845	4070.678114	3581.718758	2027.555084
BICR6_UPPER_AERODIGESTIVE_TRACT	HNSC	Cluster III	2825.680779	2772.478168	1895.15456	2327.386618	3558.75211	3557.05334	2320.446481	4261.98917	3566.387068	1744.980854
BXPC3_PANCREAS	PAAD	Cluster III	2824.366281	2377.229242	1939.79713	2446.25868	3216.896158	3602.439894	2337.40652	4032.913257	3620.097121	1504.232415
CAL27_UPPER_AERODIGESTIVE_TRACT	HNSC	Cluster III	2761.534876	2517.007517	2039.678382	2458.952662	3479.595462	3970.564406	2463.092988	4146.162562	3607.672181	1946.807386
CAL29_URINARY_TRACT	BLCA	Cluster III	2961.388052	2721.80847	2101.843272	2413.451644	3268.889692	3506.848114	2309.25155	4075.873619	3709.263536	1981.558342
CAL33_UPPER_AERODIGESTIVE_TRACT	HNSC	Cluster III	3115.914266	2337.108943	2132.17741	2489.51446	3259.593371	3544.036515	2335.083988	4137.596384	3523.022994	1938.0318
CAL851_BREAST	BRCA	Cluster III	2573.330474	2578.604129	1748.40011	2317.854559	3522.759335	3606.851554	2356.825433	3488.985899	3754.03563	1524.867265
CCFSTTG1_CENTRAL_NERVOUS_SYSTEM	GBM	Cluster III	2963.260364	3281.355717	2329.308089	2605.017151	3500.201339	3352.980016	2567.384244	3805.768148	4058.838351	2433.238276
CJM_SKIN	SKCM	Cluster III	2737.545312	2564.322597	1867.40366	2486.13629	3706.450132	3567.609502	2436.656623	4464.8149	3506.334329	1866.255125
COLO680N_OESOPHAGUS	ESCA	Cluster III	2791.807908	2284.483683	1944.356528	2542.3218	3219.305167	3166.359648	2637.265456	4397.374911	3464.193681	1734.786562
CORL105_LUNG	LUAD	Cluster III	2723.050714	2312.762209	1986.189483	2302.022599	3566.160331	2918.979845	2329.672766	3513.617906	3600.589692	1732.858039
DANG_PANCREAS	PAAD	Cluster III	2509.02088	1967.603602	1909.369013	2337.064467	3074.669803	3270.272672	2346.86367	4024.211634	3621.303714	1506.900656
DETROIT562_UPPER_AERODIGESTIVE_TRACT	HNSC	Cluster III	3309.062008	2870.926513	2207.152178	2384.31566	3455.857904	3492.853984	2434.166728	3792.906547	3637.702051	2217.670618
ECGI10_OESOPHAGUS	ESCA	Cluster III	2806.194785	2650.211456	1913.433777	2569.634728	3091.356107	3174.943947	2422.394177	4419.50233	3495.378618	2045.332165
EN_ENDOMETRIUM	UCEC	Cluster III	2590.908138	2402.165509	2225.540132	2098.064815	3072.769081	1780.078702	1876.513211	4265.457233	3381.565792	2022.615975
EPLC272H_LUNG	LUSC	Cluster III	2891.921591	2771.440106	2095.548767	2409.094741	3505.134504	3848.242588	2292.706322	3592.156175	3616.446918	1904.030804
FADU_UPPER_AERODIGESTIVE_TRACT	HNSC	Cluster III	2726.660973	2233.189661	2068.990118	2092.079545	3388.221506	3053.475359	2168.881455	4132.956131	3677.49384	1847.374724
GB1_CENTRAL_NERVOUS_SYSTEM	GBM	Cluster III	2842.762154	2808.056375	2121.523592	2456.065206	3599.42596	2914.039135	2442.745757	3583.84144	3700.515669	2012.77779
HARA_LUNG	LUSC	Cluster III	2589.486617	2595.994459	1791.401511	2125.588175	3365.872782	2294.3625	2188.531011	3344.407525	3255.531419	1816.303169
HCC1143_BREAST	BRCA	Cluster III	3072.593933	2983.463548	2497.890888	2611.539091	3683.62964	3782.270901	2601.657058	4237.744423	3936.190258	2290.15124
HCC1569_BREAST	BRCA	Cluster III	2610.676594	2431.657347	1972.621719	2244.15016	3010.33808	2898.599641	2246.922492	3617.710526	3844.172446	1849.367744
HCC38_BREAST	BRCA	Cluster III	3112.267778	3343.111523	2277.262726	2450.337315	3412.623913	2856.084764	2461.934795	4140.355989	3387.553131	2249.985256
HCC44_LUNG	LUAD	Cluster III	2719.650729	3132.091716	1809.470425	2449.082859	3501.611069	3843.913332	2386.737576	3969.040114	3672.834992	1849.278312
HCC70_BREAST	BRCA	Cluster III	2542.099656	2634.063071	1998.686135	2266.016344	3403.736474	3331.712776	2214.924874	4106.436604	3453.947538	1890.706052
HCC95_LUNG	LUSC	Cluster III	3266.659589	2734.893021	2319.505029	2343.779264	3671.902548	2627.531336	2605.872956	3921.610074	3640.9903	2199.548723
HGC27_STOMACH	STAD	Cluster III	2704.551641	2985.652741	2599.211646	2019.419883	2900.694692	1935.48576	1970.582827	3388.244984	3580.333735	2107.700032
HMEL_BREAST	BRCA	Cluster III	2697.064268	2770.681755	2010.435757	2324.332064	3428.498909	3065.632347	2565.0816	4103.437762	3518.617925	1715.080863
HSC2_UPPER_AERODIGESTIVE_TRACT	HNSC	Cluster III	2952.410218	2875.159878	2060.551224	2395.051731	3561.674117	3296.061293	2460.570571	4253.406959	3627.249245	1907.310944
HSC3_UPPER_AERODIGESTIVE_TRACT	HNSC	Cluster III	2917.558983	2532.311057	2072.731366	2477.165109	3582.59483	3777.956144	2431.739793	3561.676041	3675.6982	1639.707813
HSC4_UPPER_AERODIGESTIVE_TRACT	HNSC	Cluster III	3212.663232	3318.649801	2370.958113	2430.906364	3278.647467	3270.962597	2435.132197	4461.767769	3470.816114	2463.904856
HT1376_URINARY_TRACT	BLCA	Cluster III	2626.035384	2622.29986	1587.573827	2338.701986	3286.234265	2730.783871	2284.539034	4007.818135	3651.023742	1811.003129
JHH2_LIVER	LIHC	Cluster III	3004.366435	3291.752051	2133.875095	2847.71007	3506.59613	4055.594234	2596.575575	3803.977595	3715.730598	2045.237229
JHH4_LIVER	LIHC	Cluster III	2677.037721	2881.355157	2098.851485	2449.948741	3346.95351	2945.175762	2629.545621	3860.75623	3579.184125	1934.059039
JHH6_LIVER	LIHC	Cluster III	2652.911455	2802.715627	1937.163006	2466.129608	3609.242378	3130.300167	2507.009901	3982.745875	3667.242114	1741.821012
KALS1_CENTRAL_NERVOUS_SYSTEM	LGG	Cluster III	2726.556454	2999.763491	2119.38043	2531.909758	3858.578738	3368.360897	2554.841396	3734.963217	3826.207501	2035.808665
KLE_ENDOMETRIUM	UCEC	Cluster III	3121.468754	3350.217695	2457.003021	2462.786986	3135.966726	2818.926438	2667.626483	4196.958373	3850.166165	2316.199991
KMBC2_URINARY_TRACT	BLCA	Cluster III	2704.170132	2790.700708	1715.506656	2381.221065	3287.43182	3205.574564	2206.278096	4107.705561	3458.595176	2069.73167
KMRC1_KIDNEY	KIRC	Cluster III	2406.453448	2465.723458	1540.607753	2432.438115	3416.056261	4334.197387	2398.264899	2906.837862	3931.369897	1666.790575
KMRC2_KIDNEY	KIRC	Cluster III	2576.147808	2841.3289	1763.363782	2199.277181	3630.995384	3656.422316	2372.943138	3484.52319	4231.812084	1972.875112
KNS62_LUNG	LUSC	Cluster III	3003.550813	2842.75658	2123.709486	2402.726275	3403.348156	2908.378209	2505.94126	4026.537374	3589.4244	1952.891722
KU1919_URINARY_TRACT	BLCA	Cluster III	2364.610746	2321.388133	1932.116075	2449.108786	3438.361913	2645.868649	2599.410855	3866.213558	3786.642916	1506.646983
KYSE140_OESOPHAGUS	ESCA	Cluster III	3031.718872	2882.907945	2276.877888	2386.925035	3504.329476	2305.336337	2579.979376	4272.560482	3886.37677	2412.353873
KYSE150_OESOPHAGUS	ESCA	Cluster III	2993.847634	2221.703533	1811.940649	2440.539453	3708.965962	3074.079057	2314.247905	4068.062763	3461.922665	1651.884213
KYSE180_OESOPHAGUS	ESCA	Cluster III	3062.180356	2743.985928	2160.140396	2356.871531	3423.020671	2538.997136	2323.432103	4016.336979	3696.109965	2127.429605
KYSE410_OESOPHAGUS	ESCA	Cluster III	2852.850749	2962.762924	1997.093141	2415.76308	3481.913864	2424.033251	2223.314086	4154.210578	3633.222817	1996.681219
KYSE450_OESOPHAGUS	ESCA	Cluster III	2860.540027	2409.820302	1999.665229	2070.497375	3273.306671	2307.28334	2222.401175	4084.853889	3331.46473	1800.385374
KYSE70_OESOPHAGUS	ESCA	Cluster III	2991.909469	2642.747289	2364.436296	2304.161708	3588.122954	2161.627841	2312.542395	4165.551891	3999.737875	2120.206467
L33_PANCREAS	PAAD	Cluster III	2600.301856	2491.111747	1981.378579	2141.784219	3092.198516	3467.77114	2269.22518	4346.840949	3542.938637	1861.140081
LC1F_LUNG	LUSC	Cluster III	2690.990246	2429.259594	1984.123279	2299.496839	3434.444765	2225.348602	2246.749046	4372.277679	3796.719317	2161.384517
LOUNH91_LUNG	LUSC	Cluster III	2679.067177	3017.511344	1724.36625	2464.076153	3576.478043	2961.692501	2390.699705	3426.193724	3677.401265	1857.927168
LOXIMVI_SKIN	SKCM	Cluster III	2719.124346	2595.063446	1807.080445	2677.647233	3722.810432	3610.149719	2328.864532	3846.894123	3963.046073	1953.146857
LUDLU1_LUNG	LUSC	Cluster III	2650.023657	2289.342149	1985.618646	2163.525228	3173.91797	2909.114935	2098.051374	4164.651851	3685.64091	1826.377238
M059K_CENTRAL_NERVOUS_SYSTEM	GBM	Cluster III	2726.643174	3156.083139	2141.185067	2543.889051	3758.129472	3086.790744	2552.620321	3365.843732	3840.708938	1960.563775
MDST8_LARGE_INTESTINE	COAD/READ	Cluster III	2914.542109	2807.649059	1989.248427	2501.301203	3409.311854	3560.672137	2273.730403	3564.806426	3716.062475	1707.817068
NCCSTCK140_STOMACH	STAD	Cluster III	3061.982165	2771.447733	2254.175085	2435.552175	3259.535519	2897.720009	2336.684215	4538.993627	3403.444116	2311.766196
NCIH1373_LUNG	LUAD	Cluster III	2702.371448	2510.647655	1806.382098	2377.89316	3455.543044	2893.324633	2380.955822	3985.390646	3806.054526	1637.106781
NCIH1623_LUNG	LUAD	Cluster III	2795.753629	2781.692415	1914.374408	2238.396779	3222.779399	2469.121797	2308.621411	4253.253506	3514.274434	1855.462252
NCIH1666_LUNG	LUAD	Cluster III	2680.886746	2657.850033	1872.291883	2443.151045	3289.397731	3395.190088	2358.2843	4363.733866	3677.424706	1662.397506
NCIH2009_LUNG	LUAD	Cluster III	2381.583032	2285.332184	1609.284027	2356.384816	3513.449787	2867.735441	2305.217961	3828.114842	3739.995153	1474.369287
NCIH2073_LUNG	LUAD	Cluster III	2734.65489	2835.869843	1878.810104	2239.008586	3542.320938	2735.664218	2342.529852	4052.255244	3585.933427	1615.03668
NCIH2122_LUNG	LUAD	Cluster III	2527.678607	2276.915613	1823.3684	2151.095005	3300.714271	2909.0752	2068.928221	3955.257788	3779.370322	1605.140744
NCIH358_LUNG	LUAD	Cluster III	2596.671146	2537.443077	1819.457057	2222.347219	3292.413798	2529.956058	2096.899009	3828.500636	3724.797394	1760.808853
NCIH441_LUNG	LUAD	Cluster III	2346.356283	2249.363949	1691.657066	2300.873712	3493.440702	3333.808431	2222.008681	4097.035475	3858.151705	1533.454046
NUGC2_STOMACH	STAD	Cluster III	3024.492241	2807.316066	2209.921449	2582.752218	3565.586807	2965.640531	2543.458756	4160.326211	3563.756845	1981.374795
NUGC3_STOMACH	STAD	Cluster III	2458.688512	2398.951106	1446.776017	2189.64846	3237.505786	3706.891081	2316.808355	3545.644676	3790.291632	1580.714014
OE21_OESOPHAGUS	ESCA	Cluster III	2938.644108	2686.323499	2002.450889	2119.464804	3206.486576	2746.764631	2177.943449	4034.958586	3611.240145	2086.453428
OSRC2_KIDNEY	KIRC	Cluster III	2727.884309	2846.317888	2087.849795	2502.30679	3720.300218	4089.236538	2524.568839	3725.296692	4169.942071	1971.366166
PECAPJ15_UPPER_AERODIGESTIVE_TRACT	HNSC	Cluster III	2743.014107	2751.352887	1975.49533	2471.878241	3337.130311	3210.929263	2446.87148	4237.891063	3617.613128	1886.917235
PECAPJ34CLONEC12_UPPER_AERODIGESTIVE_TRACT	HNSC	Cluster III	3139.278742	2519.970608	2268.609813	2424.663611	3265.802907	3560.58415	2400.15748	4188.689212	3565.832655	1804.042228
PECAPJ41CLONED2_UPPER_AERODIGESTIVE_TRACT	HNSC	Cluster III	3002.525555	2353.079064	1957.776762	2547.631768	3732.97841	3753.841923	2549.490299	4295.702548	3676.943851	1690.045127
PK1_PANCREAS	PAAD	Cluster III	2952.902081	2183.492629	1928.661632	2440.098329	3171.804462	2837.064349	2254.488232	4029.322363	3559.245125	1593.922029
PRECLH_PROSTATE	PRAD	Cluster III	2580.219861	2820.917872	1852.403422	2381.3669	3421.539179	3912.007647	2634.445252	4260.558188	3420.766595	1703.779197
RMGI_OVARY	OV	Cluster III	2251.056248	2507.672922	1455.10406	2147.989669	3171.897116	2714.874338	2355.100655	3603.956316	3627.568447	1620.345616
RT112_URINARY_TRACT	BLCA	Cluster III	2745.516478	2482.957904	1986.957566	2236.592957	3265.263822	2502.761307	2243.484971	4188.462895	3560.958826	1897.809314
SCABER_URINARY_TRACT	BLCA	Cluster III	2903.729959	2891.946109	2007.235988	2486.339492	3459.890883	3594.341802	2436.689131	4134.02503	3640.123681	1779.919148
SCC15_UPPER_AERODIGESTIVE_TRACT	HNSC	Cluster III	2746.960857	2790.043969	1954.607425	2592.504173	3484.889131	4335.723974	2627.609052	4123.405391	3727.464119	1654.408681
SCC25_UPPER_AERODIGESTIVE_TRACT	HNSC	Cluster III	2958.634736	2848.31327	2221.590284	2565.572118	3523.861782	4036.121907	2643.372216	4037.232434	3811.663189	1816.200254
SCC9_UPPER_AERODIGESTIVE_TRACT	HNSC	Cluster III	2742.638264	2660.990743	1853.953113	2281.968027	3281.830003	3209.008264	2285.534029	4283.723629	3537.841182	1882.003954
SF767_CERVIX	CESC	Cluster III	3138.112865	2969.454741	2146.824367	2178.875992	3470.152914	2279.98303	2157.690944	4067.441218	3556.089738	2031.251578
SKMEL3_SKIN	SKCM	Cluster III	2071.898397	2205.7617	1604.492839	2167.602209	3176.688019	2308.772567	2216.592954	3887.943066	3717.725483	1325.237221
SKOV3_OVARY	OV	Cluster III	3147.669769	2960.542001	2265.126892	2478.747691	3273.88595	2800.906955	2495.549541	4085.438968	3781.216347	2371.281684
SLR24_KIDNEY	KIRC	Cluster III	2813.184218	2400.914436	1955.205792	2245.974032	3423.724187	3474.287844	2519.083245	3493.660462	3816.303917	1865.267962
SNU1041_UPPER_AERODIGESTIVE_TRACT	HNSC	Cluster III	3363.775578	2993.910737	2361.922775	2668.782541	3453.530822	3070.465164	2514.58577	3934.976403	3848.513652	2136.076319
SNU1066_UPPER_AERODIGESTIVE_TRACT	HNSC	Cluster III	3135.845763	2999.150343	2180.374124	2469.961329	3580.682489	3657.118821	2547.526794	4310.024586	3609.595368	2237.480406
SNU1076_UPPER_AERODIGESTIVE_TRACT	HNSC	Cluster III	2890.749884	2574.483405	2073.379369	2436.253325	3566.762615	3691.080393	2375.830182	4228.312957	3441.555041	2163.341011
SNU1214_UPPER_AERODIGESTIVE_TRACT	HNSC	Cluster III	3103.339848	2947.916164	2070.651052	2512.939753	3279.996608	2904.963656	2285.447696	3869.186902	3807.147352	2012.862495
SNU503_LARGE_INTESTINE	COAD/READ	Cluster III	2952.327649	2822.351609	2505.273126	2116.28557	3685.973341	2301.503102	2404.324014	4411.468411	3901.335367	2348.781601
SNU761_LIVER	LIHC	Cluster III	2479.580146	2913.705944	1891.805703	2514.545483	3562.331209	3374.907999	2484.733605	3642.283567	3765.600851	1974.093501
SNU899_UPPER_AERODIGESTIVE_TRACT	HNSC	Cluster III	2840.205462	2776.713459	1946.614372	2459.212186	3434.555143	3939.020218	2509.406872	4379.824615	3371.881539	2001.222351
SW1710_URINARY_TRACT	BLCA	Cluster III	2687.455194	2937.02117	2198.18078	2347.76332	3636.84217	3193.195387	2561.257682	3716.439921	3842.920417	2156.928488
SW780_URINARY_TRACT	BLCA	Cluster III	2499.826257	2212.932067	1740.032097	2077.281584	3211.78702	2633.532212	2269.288441	4274.006068	3687.545398	1597.84874
T3M4_PANCREAS	PAAD	Cluster III	2627.902995	2594.013713	1815.004749	2396.316102	3297.792624	2965.426556	2386.619172	4098.500911	3526.071106	1699.74468
TE10_OESOPHAGUS	ESCA	Cluster III	3011.061781	2926.041109	2180.947162	2375.842164	3546.429446	3350.800758	2446.408494	4147.969589	3746.554028	2096.173093
TE11_OESOPHAGUS	ESCA	Cluster III	3011.441914	2825.52219	2121.838678	2315.352979	3373.079312	3101.994387	2438.259853	4106.453572	3760.292556	2228.715698
TE14_OESOPHAGUS	ESCA	Cluster III	2892.528061	2885.598547	2227.743748	2241.271171	3341.068757	2877.999668	2420.260097	4121.649833	3703.630327	2083.804303
TE15_OESOPHAGUS	ESCA	Cluster III	3007.8848	2831.971451	1932.379245	2338.798365	3501.031828	3262.077802	2356.180585	4216.678299	3621.650694	2016.32033
TE4_OESOPHAGUS	ESCA	Cluster III	2676.803645	3127.965067	2191.119934	2487.262105	3450.970201	2936.135416	2493.601282	4148.363153	3861.826903	1770.979721
TE5_OESOPHAGUS	ESCA	Cluster III	2997.343835	2734.840431	2123.633158	2284.150408	3384.804736	3365.830155	2280.465579	4180.56661	3411.773832	2245.217705
TE6_OESOPHAGUS	ESCA	Cluster III	2933.935227	3003.295407	2291.10295	2220.640835	3342.156459	2484.356077	2478.605579	4515.677989	3585.932576	2342.313844
TE9_OESOPHAGUS	ESCA	Cluster III	3027.163357	2858.104885	2112.107588	2231.093767	3212.632189	2574.442248	2150.191928	4178.65071	3561.801566	2169.931611
TT_OESOPHAGUS	ESCA	Cluster III	2783.514556	2472.444518	2206.372796	2033.608886	3364.670354	2538.11639	1998.379142	4253.589545	3745.613906	2251.605808
UBLC1_URINARY_TRACT	BLCA	Cluster III	2672.101884	2589.570808	1725.297721	2500.516804	3501.261487	3318.433303	2601.076861	3497.488211	3476.164809	1436.766696
UMUC1_URINARY_TRACT	BLCA	Cluster III	2928.083734	2902.740385	2245.865581	2285.330913	3241.791638	3001.889519	2484.096969	4174.55904	3718.865743	1879.938375
UOK101_KIDNEY	KIRC	Cluster III	2623.290495	2552.961548	2092.624833	2387.238226	3474.386165	3417.184774	2412.434406	3733.270858	3810.997256	1913.70012
VMCUB1_URINARY_TRACT	BLCA	Cluster III	2428.078889	2580.227976	1784.636995	2284.381139	3272.804759	3192.51806	2525.878468	3848.700697	3645.962888	1687.556977
YD10B_UPPER_AERODIGESTIVE_TRACT	HNSC	Cluster III	3047.7149	3002.739988	2300.47687	2381.426852	3432.053569	3183.276971	2593.857151	3956.036346	3671.741944	1927.852924
YD38_UPPER_AERODIGESTIVE_TRACT	HNSC	Cluster III	2715.799067	2454.498363	1744.973371	2529.460187	3614.850796	3491.960594	2641.301916	3591.259935	3629.330353	1535.931013
X253JBV_URINARY_TRACT	BLCA	Cluster II	2699.203464	2196.464372	2084.421434	2418.738983	3406.123186	3508.140453	2389.760245	3476.682114	3787.710643	1693.524152
X253J_URINARY_TRACT	BLCA	Cluster II	2677.023147	2068.727197	2034.047058	2512.65242	3485.097182	3110.426678	2608.462041	3582.154395	3816.701945	1759.822948
X639V_URINARY_TRACT	BLCA	Cluster II	2614.713866	2490.770067	1775.207952	2305.803348	3708.600163	2653.788539	2139.13161	3317.575182	3744.451792	1586.321936
A375_SKIN	SKCM	Cluster II	2280.014773	2505.04856	1749.60879	2041.037026	3209.386169	2439.473162	2413.292356	3732.687349	3881.490409	1647.964172
A704_KIDNEY	KIRC	Cluster II	2392.09021	2454.187809	1195.76934	1976.079745	3437.76842	3340.217029	2258.986154	3100.019438	3885.011277	1864.707013
ABC1_LUNG	LUAD	Cluster II	3073.373011	2897.536828	2057.618246	2392.843824	3429.087972	2441.338671	2135.315724	3734.739534	3375.934121	2413.441231
ACHN_KIDNEY	KIRC	Cluster II	2806.543922	2368.319447	1970.571162	2416.792844	3635.492032	3170.431171	2592.009166	3660.996107	3775.915995	1723.872516
AM38_CENTRAL_NERVOUS_SYSTEM	GBM	Cluster II	2645.571403	2568.709254	1815.393495	2164.8914	3693.683283	2962.832553	2451.143347	3562.495951	3821.773781	1667.953865
AN3CA_ENDOMETRIUM	UCEC	Cluster II	2541.17022	2673.355557	1761.865994	2251.881545	2707.192223	2151.033493	1997.952026	4184.309959	3521.092497	1907.336202
C2BBE1_LARGE_INTESTINE	COAD/READ	Cluster II	3011.859162	2737.645239	2011.809772	2226.799826	3181.633562	2511.812725	2238.385109	3531.788025	3718.441586	1781.095051
CACO2_LARGE_INTESTINE	COAD/READ	Cluster II	3070.309519	2807.136969	2005.950936	2321.124971	3173.96336	2804.662091	2359.36546	3433.061332	3933.233937	1798.989101
CAKI2_KIDNEY	KIRC	Cluster II	2575.653201	2551.856566	1833.717888	2314.316674	3343.433844	2901.229661	2528.391148	3751.683359	4229.905486	1923.507147
CAL51_BREAST	BRCA	Cluster II	2985.460623	3240.445845	2181.943191	2204.964345	3241.682514	2657.119661	2482.718543	3961.357623	3417.274975	2359.816003
CAL54_KIDNEY	KIRC	Cluster II	2660.631449	2479.003315	1767.943324	2403.768087	3345.134325	3504.876887	2574.785654	3824.625012	3647.565308	1749.00469
CAL62_THYROID	THCA	Cluster II	2232.249348	2243.194803	1684.593639	2195.148753	3507.383827	2529.963765	2168.847602	3299.844095	3485.033541	1474.744258
CALU3_LUNG	LUAD	Cluster II	2314.368207	2274.122995	1677.337131	2327.008627	3204.669298	3681.541259	2290.139192	3824.134398	3610.891732	1679.0103
CALU6_LUNG	LUAD	Cluster II	2475.426675	2702.67581	1886.072166	2393.189564	3640.848759	2702.773785	2416.196063	4076.411162	3590.80445	1734.976158
CAOV4_OVARY	OV	Cluster II	2723.156216	2301.592905	2016.453223	2123.533422	2943.616542	2448.654805	2162.935217	4065.477507	3507.048448	2086.132059
CAPAN1_PANCREAS	PAAD	Cluster II	2439.588612	2055.120906	1642.450531	2207.942324	3036.042342	3732.621463	2105.917543	3879.438607	3547.894082	1228.255258
CAPAN2_PANCREAS	PAAD	Cluster II	2809.36137	2285.391386	1933.740757	2194.841038	3395.693083	3154.672517	2297.26705	4062.918851	3156.74802	1703.922839
CL11_LARGE_INTESTINE	COAD/READ	Cluster II	2956.938172	3005.569024	2181.817288	2405.003679	3380.858155	2516.784785	2239.569936	3738.532921	3867.469637	1854.479785
CL14_LARGE_INTESTINE	COAD/READ	Cluster II	2901.337695	2849.506068	2250.370809	2249.320183	3204.950848	2884.88689	2274.847421	4007.215626	3488.011835	1775.194601
COLO201_LARGE_INTESTINE	COAD/READ	Cluster II	2656.161922	2262.925691	2072.927579	2163.324434	3322.938064	2584.43499	2206.214057	4433.162967	3390.996809	1566.595382
COLO320_LARGE_INTESTINE	COAD/READ	Cluster II	2707.972867	2354.263414	2734.978854	1921.44206	3347.217422	1802.242232	1848.579648	3804.182906	3487.851775	1931.692395
COV318_OVARY	OV	Cluster II	2921.451029	3319.22233	2477.037592	2331.183331	3187.460914	2949.161599	2370.11335	4163.314451	3653.568529	2271.358523
COV644_OVARY	OV	Cluster II	2975.416712	2893.967165	2021.712818	2265.708676	3019.419614	3094.454039	2518.585289	3513.453722	3153.02705	2054.678236
CW2_LARGE_INTESTINE	COAD/READ	Cluster II	2437.398166	2351.900806	1801.250511	1956.418085	3083.941572	2943.596352	2062.409089	3997.729747	3742.179412	1602.505732
EBC1_LUNG	LUSC	Cluster II	2428.516134	2211.699971	1692.566863	2116.399764	3126.111693	2802.022345	2090.001223	3658.999517	3441.593398	1243.857438
EFE184_ENDOMETRIUM	UCEC	Cluster II	2593.433567	2632.618974	1903.86934	2415.090141	3454.548334	3543.503519	2450.177424	3934.623393	3746.835421	1606.151123
EFM192A_BREAST	BRCA	Cluster II	2341.191957	2739.497477	1372.021767	2081.761378	3092.467317	2484.759662	1890.004289	3707.01827	3282.349655	1709.82935
EFO21_OVARY	OV	Cluster II	2869.77293	3005.418798	1988.662065	2334.814124	3484.064617	3677.943276	2490.932609	3892.625741	3627.030412	2024.486909
FU97_STOMACH	STAD	Cluster II	2476.20332	2709.00317	1788.398084	1681.026859	3139.418059	2417.385516	2102.636168	3552.239554	3457.581364	1858.190041
FUOV1_OVARY	OV	Cluster II	2931.029213	3153.674233	2238.956076	2230.065421	3529.592904	2674.595269	2596.629682	3681.148939	3862.535837	2163.867967
HCC1187_BREAST	BRCA	Cluster II	2744.927478	2966.282042	2471.993517	2340.647846	3216.649961	3163.941942	2162.983395	4171.825269	3405.46787	1866.799704
HCC1195_LUNG	LUAD	Cluster II	2353.180766	1985.412135	1698.354034	2283.98342	2980.27547	2933.877407	2254.215081	4265.778189	3817.086511	1384.863385
HCC1937_BREAST	BRCA	Cluster II	2507.984721	2346.894756	1667.848552	2189.398663	3244.15166	2993.883876	2240.801428	3954.889165	3497.824595	1673.115523
HCC4006_LUNG	LUAD	Cluster II	2528.026513	2820.786709	1971.06719	2403.445031	3021.468726	3243.809952	2258.580133	4118.902561	3663.150213	1638.69747
HCC78_LUNG	LUAD	Cluster II	2428.477268	2317.713465	1475.119827	2132.767949	3219.770833	3601.255074	2116.505104	3711.905065	3667.500649	1112.597499
HCC827_LUNG	LUAD	Cluster II	2584.916828	2473.344405	1603.782753	2404.175039	3408.085039	3385.56803	2415.130285	3688.8993	4035.552992	1546.879065
HCT116_LARGE_INTESTINE	COAD/READ	Cluster II	2927.604715	2597.087415	2123.711094	2431.692095	3195.712893	2186.607798	2231.886561	3693.145732	3675.390674	1916.372912
HEC151_ENDOMETRIUM	UCEC	Cluster II	2769.381498	2825.790024	1666.349095	2162.884185	3152.087826	2895.21081	2229.569195	3836.413406	3712.438029	1940.674754
HEC1A_ENDOMETRIUM	UCEC	Cluster II	2819.310675	2377.374101	2013.312534	2209.133652	3063.85007	2573.965441	2226.681944	3598.59265	3574.785368	1865.48413
HEC1B_ENDOMETRIUM	UCEC	Cluster II	2586.618314	2547.622258	1952.414418	2261.331624	3255.590475	2277.50144	2202.388979	3695.313622	3635.683594	1975.068454
HEC251_ENDOMETRIUM	UCEC	Cluster II	2660.846266	2659.283634	1983.675519	2165.376546	3192.961431	2442.613067	2257.528518	3950.443882	3654.111497	1993.050071
HEC265_ENDOMETRIUM	UCEC	Cluster II	2990.254909	2670.275923	2014.263428	2266.380836	3473.925076	3195.128306	2365.604093	3867.608433	4202.571172	2122.429162
HEC50B_ENDOMETRIUM	UCEC	Cluster II	2719.951091	2658.452151	1864.695026	2423.24848	3368.765416	3129.709771	2488.953661	3823.416962	3858.834196	1787.715651
HEC59_ENDOMETRIUM	UCEC	Cluster II	2770.728672	2682.535794	2188.454664	2247.778334	3221.670289	2299.914397	2313.724688	3761.698747	3704.43277	2243.122345
HEKTE_KIDNEY	KIRC	Cluster II	2955.391322	3200.429095	2252.771062	2380.155795	3746.208714	3453.111365	2610.828159	3638.815412	3791.41334	1980.457165
HELA_CERVIX	CESC	Cluster II	2754.248288	3044.145031	2002.155948	2103.470546	3311.615671	2460.731048	2289.618484	3468.585341	4022.116094	1815.95052
HEP3B217_LIVER	LIHC	Cluster II	2648.262414	3368.484769	2002.133325	2209.683259	3311.983311	2818.64438	2237.228389	3638.969411	3507.635027	2043.055705
HMC18_BREAST	BRCA	Cluster II	2341.037004	2578.086506	1525.261758	2405.181295	3415.89318	2807.520069	2308.515378	3468.548931	3799.763913	1617.507917
HPAC_PANCREAS	PAAD	Cluster II	2793.442809	2764.805592	2167.366748	2321.069745	3483.622608	2957.126523	2311.403364	4165.859296	3677.929553	1907.864752
HPAFII_PANCREAS	PAAD	Cluster II	2927.080894	2714.49631	1942.846185	2247.645309	3310.04603	3248.838477	2261.337744	4004.47831	3666.074016	1756.914269
HT115_LARGE_INTESTINE	COAD/READ	Cluster II	2459.515027	2446.061269	1696.711976	2100.257225	3232.287199	3172.975844	2066.857427	3649.711557	3713.194167	1512.548761
HUG1N_STOMACH	STAD	Cluster II	2351.878492	2155.312192	1708.186209	2086.275701	2861.80231	2929.415357	1889.538204	3925.3487	3431.541939	1528.95157
HUH1_LIVER	LIHC	Cluster II	2306.765418	3041.978536	1516.25077	2110.268255	3019.782543	2734.855179	2053.244194	3327.536354	3910.063143	1727.420918
HUH6_LIVER	LIHC	Cluster II	2850.681072	3370.893824	2399.086488	1943.163431	2882.943948	2065.651137	2214.17378	3529.658422	3572.737546	2390.502584
HUH7_LIVER	LIHC	Cluster II	2443.276909	3613.572181	1811.058071	2031.611329	3234.709077	2709.086713	2371.879096	3348.138963	3668.437417	1982.529035
HUPT3_PANCREAS	PAAD	Cluster II	2434.153197	2603.013847	1385.074036	2303.779588	3069.569342	3296.047125	2342.973617	3605.848585	3530.236909	1527.589644
IGROV1_OVARY	OV	Cluster II	3282.157862	3261.550519	2172.807071	2397.441693	3261.01727	2319.191191	2361.294209	3785.470881	4023.879493	2365.037588
ISHIKAWAHERAKLIO02ER_ENDOMETRIUM	UCEC	Cluster II	2477.739852	2600.056343	2070.108743	2026.587748	2956.299564	1893.823397	2366.369142	3766.457535	3348.99317	1810.796652
ISTMES1_PLEURA	MESO	Cluster II	3064.973797	2819.796925	2283.961364	2592.025254	3480.153992	3203.743623	2346.958631	3658.505863	3682.172731	2065.451992
J82_URINARY_TRACT	BLCA	Cluster II	2554.455464	2751.380077	1911.560813	2517.301013	3671.476727	3277.106906	2372.471423	3421.763848	3923.051133	1867.294646
JHH1_LIVER	LIHC	Cluster II	2832.279059	3083.953324	2416.513577	2298.84763	3406.764643	2334.930506	2484.556047	3880.601943	3767.221122	2164.883532
JHH7_LIVER	LIHC	Cluster II	2497.193804	2901.930952	1961.922631	2283.797823	3473.976232	2343.829363	2234.828533	3543.857537	3580.284816	2091.35478
JHOS2_OVARY	OV	Cluster II	2782.732362	2842.631568	2257.375777	2322.082662	3426.139042	2934.981554	2412.53143	3725.641583	3555.227635	2110.266742
JHOS4_OVARY	OV	Cluster II	2988.345222	3105.018094	2298.990065	2304.85076	3185.019999	3219.351623	2284.049622	3801.03349	3658.806126	2282.336561
JHUEM1_ENDOMETRIUM	UCEC	Cluster II	2710.376028	2591.099931	2003.163146	2090.151883	3047.021669	2401.549465	1933.905444	3751.160844	3395.748959	1985.677515
JHUEM7_ENDOMETRIUM	UCEC	Cluster II	3012.450349	2806.893056	2163.979042	2334.551536	3245.780928	3441.408857	2408.168862	3929.95972	4077.259738	2014.875181
KM12_LARGE_INTESTINE	COAD/READ	Cluster II	2171.950741	2210.294841	1482.425937	1936.282966	3238.648654	2329.966003	2002.330226	3553.320801	3350.366463	1327.044408
KMRC20_KIDNEY	KIRC	Cluster II	2315.568599	2438.615356	1668.908224	2215.130824	3369.467519	3183.697302	2305.853617	3583.795217	3847.8425	1842.368444
KP2_PANCREAS	PAAD	Cluster II	2595.993327	2059.141939	1725.65319	2283.271489	3318.906013	2476.410069	2388.529968	3417.646483	3393.718812	1489.703055
KYSE270_OESOPHAGUS	ESCA	Cluster II	2900.610652	2746.949294	2707.598645	2616.788666	3268.312597	2353.660186	2646.964467	4528.018486	3772.955707	2209.217423
KYSE510_OESOPHAGUS	ESCA	Cluster II	3100.721655	2506.290539	2060.288021	2249.654698	3352.175263	3199.501367	2388.614727	4265.298266	3827.811452	2269.323616
LI7_LIVER	LIHC	Cluster II	2563.627243	2698.834298	2143.914897	2521.983847	3327.691968	3098.370056	2434.439161	3841.46934	3848.652664	1802.47114
LNZ308_CENTRAL_NERVOUS_SYSTEM	LGG	Cluster II	2663.05031	3086.875011	2402.245352	2451.011365	3580.915188	2634.867607	2430.368822	4055.063803	3698.324226	2125.989629
LOVO_LARGE_INTESTINE	COAD/READ	Cluster II	2905.65185	2989.715034	2129.731225	2304.974678	3504.26713	2556.285218	2310.659742	4101.134838	3616.592115	2120.898422
LS123_LARGE_INTESTINE	COAD/READ	Cluster II	2932.782564	2530.734587	1995.838962	2410.725085	3458.408356	3109.104334	2410.099684	3843.967721	3815.223996	1714.013401
MDAMB361_BREAST	BRCA	Cluster II	2547.620805	3012.205289	1775.66948	2422.109339	3497.118809	2825.120221	2542.5334	3855.680239	3916.655038	1723.064569
MDAMB468_BREAST	BRCA	Cluster II	2761.193273	2664.112677	2045.686522	2269.260508	3519.989261	3011.484436	2259.196406	3698.543436	3749.323585	1790.382924
MELJUSO_SKIN	SKCM	Cluster II	2471.561952	2648.127136	1951.668142	2240.885105	3353.643158	2710.865309	2333.149826	3636.136189	4122.128774	1806.928916
MFE280_ENDOMETRIUM	UCEC	Cluster II	2645.120505	2820.578983	2357.79856	2081.709597	3144.406614	2099.136062	2467.700893	4189.222713	3377.020719	2108.608277
MFE319_ENDOMETRIUM	UCEC	Cluster II	3309.268027	3269.481366	2435.357825	2511.276612	3289.633958	2338.789018	2474.185007	3987.945169	3841.215671	2345.824257
MKN1_STOMACH	STAD	Cluster II	2777.516586	2873.22381	2008.89726	2348.090366	3391.377575	2932.223505	2471.555299	3926.169321	3585.738935	1883.916441
MKN45_STOMACH	STAD	Cluster II	2336.872651	2065.42789	1706.906997	1851.353732	3172.763893	2644.770204	2010.295613	4162.520924	3665.578919	1653.255348
NCIH1648_LUNG	LUAD	Cluster II	2772.689458	2157.860364	1769.492586	2331.038039	3360.320662	3948.24644	2342.699492	4319.455175	3808.966045	1547.476729
NCIH1651_LUNG	LUAD	Cluster II	2628.944653	2915.155497	2132.355321	2261.924304	3073.634573	2856.744532	2305.331727	3860.825284	3986.039574	1676.080132
NCIH1693_LUNG	LUAD	Cluster II	2754.813173	2635.993691	1603.802863	2122.206673	3194.862806	2778.890348	1926.548083	3299.397738	3215.374159	1601.290964
NCIH1781_LUNG	LUAD	Cluster II	2630.807583	2459.984287	2079.768161	2360.805426	3335.863617	3170.474507	2022.365667	4047.797275	3593.358397	2135.828639
NCIH1838_LUNG	LUAD	Cluster II	2666.491996	2394.748166	1638.815499	2557.191819	3364.012978	3265.988799	2413.999863	3639.002516	3629.847339	1568.112817
NCIH1869_LUNG	LUSC	Cluster II	2529.772868	2331.083069	1800.28339	2212.918414	3515.155027	3487.731309	2027.349524	3515.723052	3606.050207	1631.407383
NCIH1944_LUNG	LUAD	Cluster II	2522.232183	2357.604014	1424.685314	2054.986188	3036.963153	3280.643973	2061.851555	3419.449914	3486.789804	1694.959862
NCIH1975_LUNG	LUAD	Cluster II	2463.487507	2566.053267	1688.510668	2308.441142	3372.302671	2861.287286	2266.895353	3771.283524	3930.6374	1429.115087
NCIH2085_LUNG	LUAD	Cluster II	3212.920426	3058.823011	2090.807331	2571.220763	3515.53658	2992.160507	2547.623849	4070.218299	3834.980434	2120.860791
NCIH2087_LUNG	LUAD	Cluster II	2345.454989	1926.310556	1648.63856	2279.593528	3119.481819	2838.597035	2100.650821	3715.092431	3808.037049	1570.315102
NCIH2291_LUNG	LUAD	Cluster II	2607.214186	2571.952725	1800.753224	2474.226617	3535.140066	3121.125466	2321.823751	4007.447797	3702.270028	1524.731987
NCIH23_LUNG	LUAD	Cluster II	2801.362698	2861.305283	1849.594631	2500.907453	3418.277415	3276.541556	2341.526312	3687.227025	3696.051895	1729.845581
NCIH28_PLEURA	MESO	Cluster II	2493.659382	2675.741289	1822.949186	2278.312229	3126.153256	2540.554921	2233.833817	3539.265336	3906.956466	1938.360389
NCIH3122_LUNG	LUAD	Cluster II	2396.661076	2416.525591	1787.478945	2190.000701	3072.035235	2677.816261	2166.488433	3954.196961	3381.920467	1584.036712
NCIH322_LUNG	LUAD	Cluster II	3114.022775	2738.542587	1965.289406	2266.889983	3340.428977	2784.79232	2193.304325	4096.663716	3640.555824	1953.753651
NCIH3255_LUNG	LUAD	Cluster II	2548.959938	2362.349834	1739.691804	2296.5438	3275.562815	3197.908038	2234.148213	4016.418323	3727.717835	1747.659705
NCIH684_LIVER	LIHC	Cluster II	2251.250681	2442.85253	1918.028621	1889.814122	2842.176472	2909.655061	1988.279133	3636.77059	3837.136575	1337.068485
NCIH716_LARGE_INTESTINE	COAD/READ	Cluster II	2113.544012	2597.836788	1757.61075	2145.089122	3221.377488	2047.071725	1931.536639	4098.755258	3773.75869	1922.848031
NCIH747_LARGE_INTESTINE	COAD/READ	Cluster II	2584.788928	2233.798978	1721.903095	2103.664517	3289.634221	3052.007459	2221.405072	3751.314637	3590.037059	1628.593174
NIHOVCAR3_OVARY	OV	Cluster II	3027.652154	3129.085388	2268.625993	2273.114435	3271.811887	2519.099857	2571.857353	4284.148584	3259.552381	2256.437957
NMCG1_CENTRAL_NERVOUS_SYSTEM	LGG	Cluster II	2931.359689	2828.928844	2148.649855	2574.388117	3804.677146	2773.303336	2728.443086	3561.285403	3931.151301	1700.063104
OAW28_OVARY	OV	Cluster II	2693.952158	2736.04042	2436.029869	1931.610509	3219.772176	2520.856479	2182.96653	4085.960887	3497.825853	2001.029572
OAW42_OVARY	OV	Cluster II	2825.289192	2731.840735	2011.737828	2246.71982	3313.708463	2833.02744	2448.566471	3566.298573	3674.112268	1999.071095
OC314_OVARY	OV	Cluster II	2905.060117	2622.157197	2066.069499	2176.88532	3389.684531	2587.839369	2176.62511	3503.41823	3714.859581	1808.899428
OE33_OESOPHAGUS	ESCA	Cluster II	2779.334917	2376.016759	1996.649554	2364.659047	3156.127852	3222.917869	2197.483854	3869.430095	3761.804617	1732.501957
ONCODG1_OVARY	OV	Cluster II	2800.429892	2733.464708	2181.297473	2249.558845	3340.463105	2764.480196	2512.499309	4243.517047	3540.358138	2021.075898
OUMS23_LARGE_INTESTINE	COAD/READ	Cluster II	2952.120078	2567.692803	2475.217178	1959.830497	2992.905593	2329.630468	2090.650141	4019.442371	3682.887056	2151.954002
OV90_OVARY	OV	Cluster II	2581.828343	2811.85249	1726.765583	2285.646045	2969.270985	2780.038703	2350.851805	3450.976866	3534.734264	1628.441883
OVCAR4_OVARY	OV	Cluster II	2865.732516	2832.475502	2221.157694	2196.791239	3175.785447	2880.182044	2374.084051	3909.418109	3876.418905	1929.656384
OVMANA_OVARY	OV	Cluster II	2319.153081	2337.761011	1684.452722	2198.002025	3177.319843	3137.252444	2330.498723	4115.962869	3711.741522	1872.000708
OVSAHO_OVARY	OV	Cluster II	2638.714801	2758.153627	1987.37992	1882.695473	2666.221322	2209.835889	2162.761718	3507.038143	3177.953988	1619.544674
OVTOKO_OVARY	OV	Cluster II	2525.511419	2313.225105	1862.648555	2266.8813	3216.450833	3137.784197	2428.853817	3376.158796	4059.796053	1814.468373
PANC0203_PANCREAS	PAAD	Cluster II	2499.300166	2005.960438	1601.747964	2279.495791	3412.678428	3380.197808	2221.609858	4111.336313	3528.065212	1303.464672
PANC0327_PANCREAS	PAAD	Cluster II	2843.559943	2467.040766	1966.426304	2376.253764	3326.067802	3805.105401	2572.0367	3760.506289	3709.42207	1638.136078
PANC0403_PANCREAS	PAAD	Cluster II	2735.699166	2360.55387	1797.596136	2291.347037	3443.869698	3236.801483	2158.824627	3725.434481	3697.797298	1484.240057
PANC0504_PANCREAS	PAAD	Cluster II	2613.100175	2251.767902	1755.043298	2413.806855	3198.448119	3414.933842	2327.48865	3643.096833	3557.687381	1479.83428
PANC0813_PANCREAS	PAAD	Cluster II	2581.597168	2273.408373	1723.370741	2219.805426	3050.662674	3661.418509	2291.862365	4140.054147	3582.289789	1620.366377
PANC1005_PANCREAS	PAAD	Cluster II	2523.857567	2028.797487	1623.387745	2185.183854	3269.196526	3022.706343	2071.973459	3717.092608	3252.755655	1420.07769
PANC1_PANCREAS	PAAD	Cluster II	2984.184014	2575.390996	2084.741779	2392.722514	3355.639973	3175.152052	2089.834314	3976.79085	3440.557918	1864.50624
PATU8902_PANCREAS	PAAD	Cluster II	2636.273508	2065.453474	1797.731629	2082.278913	3438.8844	3026.151604	1910.546147	3675.736993	3246.593923	1447.612968
PATU8988S_PANCREAS	PAAD	Cluster II	2388.959551	2266.287409	1662.117798	1831.552394	3059.607138	2360.416582	1892.642646	4050.418104	3255.810939	1576.677451
PATU8988T_PANCREAS	PAAD	Cluster II	2685.374031	2182.785966	1704.071095	2094.098962	3556.523901	2393.620846	1873.831472	3170.953534	3674.331181	1534.730785
PC9_LUNG	LUAD	Cluster II	2607.117332	2378.768293	1910.687639	2027.056686	3204.109034	2731.216987	2105.696786	3917.184967	3789.69296	1604.034182
QGP1_PANCREAS	PAAD	Cluster II	2170.827945	2203.609125	1814.698393	2171.2862	3435.599307	1938.604588	1868.492494	4208.96074	3492.836691	1867.630806
RERFGC1B_STOMACH	STAD	Cluster II	3096.685656	2655.924755	2338.867819	2146.299674	3310.944569	2133.721779	2563.615345	4380.02555	3367.105284	2018.708749
RERFLCAD1_LUNG	LUAD	Cluster II	2507.742775	2369.217406	1701.478159	2382.684252	3385.974708	3256.123368	2356.733813	3964.800637	3724.087985	1505.289746
RERFLCAD2_LUNG	LUAD	Cluster II	2926.079468	2715.102454	1768.585264	2485.685865	3447.55561	3693.002039	2520.452859	3840.546147	3712.011979	1599.928499
RMUGS_OVARY	OV	Cluster II	2683.6999	2207.870313	1898.851173	2146.473723	3203.039103	2390.110702	2276.281839	4133.234735	3654.858585	1619.994038
SH10TC_STOMACH	STAD	Cluster II	2640.836094	2500.921863	1845.885539	2649.002518	3819.718062	3372.66154	2451.577996	3665.357288	3980.852395	1743.26999
SIHA_CERVIX	CESC	Cluster II	2882.876618	2814.730343	1883.116802	2181.955144	3577.608438	2764.239049	2079.427567	3593.663346	3751.863699	1765.382265
SKLU1_LUNG	LUAD	Cluster II	2694.558098	2782.6076	2019.829312	2380.949727	3646.708863	3317.107448	2437.968857	3787.617703	3790.884796	2003.195217
SKNEP1_BONE	KIRC	Cluster II	2821.237475	2470.254026	2363.932121	2141.313	2903.121599	1756.214842	1915.939131	3509.10657	3208.713058	2296.81441
SLR20_KIDNEY	KIRC	Cluster II	2430.933488	3046.059503	1825.407996	2282.71765	3968.211496	3094.305519	2350.073609	3409.007773	3824.107842	1853.004632
SLR23_KIDNEY	KIRC	Cluster II	2778.280043	2576.590249	1873.586385	2277.635173	3414.578109	3560.84393	2559.368904	3805.532084	3968.203675	1822.441317
SLR25_KIDNEY	KIRC	Cluster II	2987.283769	2715.344533	1615.602982	2419.466115	3426.394797	3269.725908	2440.640715	3637.702453	3906.311187	1814.651054
SNU1033_LARGE_INTESTINE	COAD/READ	Cluster II	2963.637697	2667.287636	2572.636635	2197.230694	3317.970248	2652.223643	2315.511905	4044.747744	3602.203331	1820.185821
SNU1197_LARGE_INTESTINE	COAD/READ	Cluster II	2620.671286	2440.768731	1887.134374	2474.714211	3315.561076	3731.084955	2353.927859	3995.392724	3749.50784	1447.906843
SNU119_OVARY	OV	Cluster II	2884.250268	2693.513199	2166.742834	2281.080748	3243.458357	2199.087263	2239.801178	3707.42693	3541.988628	2139.872378
SNU216_STOMACH	STAD	Cluster II	2976.403295	2855.920834	1925.225238	2411.033844	3533.685813	2771.074686	2173.490196	4117.715777	3278.523671	2035.460007
SNU324_PANCREAS	PAAD	Cluster II	2436.630454	2142.223563	1647.97564	2284.833898	3390.664884	3406.314788	2094.774536	3725.387325	3540.697102	1351.3176
SNU423_LIVER	LIHC	Cluster II	2622.56944	3054.504304	2067.447002	2488.180009	3655.424785	3314.625721	2501.159453	3490.804962	3849.813701	1808.116615
SNU449_LIVER	LIHC	Cluster II	3192.932036	2857.162965	2297.922638	2414.030692	3387.02286	2723.104174	2400.886027	3788.33331	3792.938421	2011.054267
SNU520_STOMACH	STAD	Cluster II	2297.276383	1772.534926	1843.430535	1993.563633	3280.683915	3020.606611	1984.879091	3930.960352	3539.352745	1554.649474
SNU5_STOMACH	STAD	Cluster II	2372.595369	2127.550882	1633.791414	1951.023265	3148.773891	3077.567084	1998.798	3444.499622	3567.87391	1530.430354
SNUC5_LARGE_INTESTINE	COAD/READ	Cluster II	2944.153076	2850.028892	1675.739039	2327.541836	3585.132693	3115.267813	2249.307958	3843.061185	3901.594371	1881.277082
SQ1_LUNG	LUSC	Cluster II	2578.826365	1917.381548	1527.51449	2489.53548	3501.572341	3348.805869	2210.354519	4117.920599	3602.47472	1329.024289
SUIT2_PANCREAS	PAAD	Cluster II	2750.441122	2801.492008	2048.129674	2237.329373	3410.171741	2824.319643	2518.528269	3584.106899	3830.791371	1786.131295
SW1116_LARGE_INTESTINE	COAD/READ	Cluster II	2796.005191	2555.020881	2122.4203	2285.265304	3141.641061	3351.603441	2427.144962	4003.725554	3613.995852	1712.065373
SW1417_LARGE_INTESTINE	COAD/READ	Cluster II	3106.889059	2870.527645	2308.566037	2376.292567	3139.810044	2628.622127	2194.703348	3875.421377	3321.407889	2052.123473
SW1463_LARGE_INTESTINE	COAD/READ	Cluster II	2280.444194	2258.796974	1663.206728	1938.785187	3103.668995	2701.380628	2111.687162	3531.406829	3698.64536	1215.715929
SW1573_LUNG	LUAD	Cluster II	3232.54188	2660.91656	2203.421892	2380.352572	3505.840075	2446.731621	2258.846005	3676.641031	3645.369154	1831.302447
SW1990_PANCREAS	PAAD	Cluster II	2792.158932	2541.921318	1660.367102	2467.988945	3424.815882	3287.531258	2285.645641	3998.129267	3510.957721	1637.6028
SW480_LARGE_INTESTINE	COAD/READ	Cluster II	2808.1343	2359.021591	2095.912152	2023.844219	2955.600898	2351.577952	2134.70609	3274.931561	3209.013678	1504.251675
SW620_LARGE_INTESTINE	COAD/READ	Cluster II	2766.898717	2497.053975	2346.844398	1990.740175	3220.910132	2236.922437	1964.08206	3888.881434	3353.198785	1551.954621
SW837_LARGE_INTESTINE	COAD/READ	Cluster II	3022.705833	3307.468881	2149.094504	2268.294262	3229.439286	2942.534796	2346.440321	4018.764283	3622.419618	2170.08648
SW900_LUNG	LUSC	Cluster II	2682.078128	2629.81822	1888.516342	2516.633892	3256.582751	3288.037949	2539.778415	3846.24039	3579.802409	1670.219337
T84_LARGE_INTESTINE	COAD/READ	Cluster II	2587.117051	2599.272129	1899.342772	2078.86273	3227.918297	3154.966496	2109.920357	4025.333915	3654.137208	1658.616818
TCCPAN2_PANCREAS	PAAD	Cluster II	2294.205633	2198.728385	1606.347986	2232.03918	3317.162266	3174.815907	2368.913361	3891.661918	3344.284678	1389.768184
TEN_ENDOMETRIUM	UCEC	Cluster II	2405.501591	2375.807422	1746.698609	2229.028056	3543.113964	3501.907432	2254.957647	3456.727405	3427.112512	1946.811147
TT2609C02_THYROID	THCA	Cluster II	2488.196367	2881.392522	1843.442227	2445.388109	3448.09362	3132.529411	2414.33274	3517.783814	3722.416519	1635.064229
TT_THYROID	THCA	Cluster II	2168.840293	2812.83399	1854.978244	2240.196858	2884.194526	1637.141049	1968.102804	4027.274655	3408.546651	1611.171238
UMUC3_URINARY_TRACT	BLCA	Cluster II	2910.563509	2724.977652	2059.725498	2398.590222	3527.335333	3209.032568	2227.907291	3653.110195	3905.009953	1844.035033
UO31_KIDNEY	KIRC	Cluster II	2826.664287	2837.966363	2156.550496	2513.718016	3752.002723	3628.280529	2689.64778	3631.596304	3858.451436	1691.338794
VMRCRCW_KIDNEY	KIRC	Cluster II	2570.658715	2519.492319	1631.886953	2167.282124	3350.637633	2920.513178	2505.857615	3612.50216	3907.048825	1732.15889
VMRCRCZ_KIDNEY	KIRC	Cluster II	2618.846255	2653.760111	1988.723048	2415.195851	3328.651778	2946.119038	2522.578231	3703.22961	4054.267248	1888.812516
YAPC_PANCREAS	PAAD	Cluster II	3053.267837	2971.473927	2220.947402	2367.984321	3311.782097	3004.192374	2576.469121	4316.181522	3396.366011	1706.93295
YD15_SALIVARY_GLAND	HNSC	Cluster II	2648.551884	2370.789008	2019.838859	2279.433158	3498.295573	2845.855111	2463.017267	3662.094477	3675.863135	1460.718362
X42MGBA_CENTRAL_NERVOUS_SYSTEM	GBM	Cluster IV	2847.085145	3038.144385	2150.750507	2423.035683	3386.678323	3002.828731	2358.863642	3915.823987	3825.200892	2037.191456
X59M_OVARY	OV	Cluster IV	2513.908968	2646.862133	2053.791545	2459.398463	3547.211513	3424.067643	2412.244491	3980.5949	4070.916239	1786.26995
X647V_URINARY_TRACT	BLCA	Cluster IV	2702.826418	2479.20926	1634.203812	2434.758081	3649.520166	3312.01537	2460.683573	3553.390232	3701.708768	1776.980632
X8305C_THYROID	THCA	Cluster IV	2644.848772	3301.303374	2271.731335	2666.764722	3685.804414	3554.729514	2729.401281	3595.221372	3994.147598	1889.943224
X8505C_THYROID	THCA	Cluster IV	2625.36845	2717.571621	1993.889867	2528.601315	3534.150605	3119.848566	2591.247709	3643.216124	3988.936535	1667.748375
X8MGBA_CENTRAL_NERVOUS_SYSTEM	GBM	Cluster IV	1882.994453	2396.651455	1856.82184	2260.7701	3404.602823	3314.7076	2551.364223	3623.890954	3740.908231	1325.19542
A101D_SKIN	SKCM	Cluster IV	2258.554075	2311.328934	1583.687695	2206.216622	3065.49764	3394.961687	2446.405948	3596.715956	4238.598598	1598.641216
A172_CENTRAL_NERVOUS_SYSTEM	GBM	Cluster IV	2661.465287	2732.82264	1988.470789	2757.003532	3389.027123	2971.967602	2790.067234	3982.578683	3758.450417	2039.643493
A2058_SKIN	SKCM	Cluster IV	2288.97986	2531.934228	1884.640487	2112.268612	3201.932405	2678.23235	2534.612781	3875.143086	3995.777326	1527.44829
A498_KIDNEY	KIRC	Cluster IV	2539.557699	2370.649886	1700.356333	2344.66247	3365.199445	3087.952106	2519.019073	3701.394389	3866.020526	1776.734623
A549_LUNG	LUAD	Cluster IV	2740.391616	2970.099202	1982.500031	2277.811736	3249.971073	2769.01191	2320.981538	3669.159784	3712.401121	1835.240858
ACCMESO1_PLEURA	MESO	Cluster IV	2491.652981	2253.459738	1507.501008	2109.358831	3229.005112	3162.981576	2002.892885	3027.5675	3480.339806	1464.4134
BCPAP_THYROID	THCA	Cluster IV	2117.668353	2700.405906	1929.597047	2385.813325	3477.72415	3797.962341	2499.77222	3948.223761	3607.811939	1677.793606
BFTC909_KIDNEY	KIRC	Cluster IV	2627.370409	2547.178422	2193.709546	2435.636764	3525.230729	3438.704513	2373.842846	3747.03327	3845.818476	2122.998652
BHT101_THYROID	THCA	Cluster IV	2039.592604	2352.514803	1466.708133	2281.409055	3428.227754	3930.92593	2493.22649	4078.851737	3684.136231	1340.109475
BICR18_UPPER_AERODIGESTIVE_TRACT	HNSC	Cluster IV	3010.268776	3165.636023	2671.007106	2776.053316	3435.948487	2872.629546	2731.874976	4264.037263	3873.649196	2140.975069
BICR31_UPPER_AERODIGESTIVE_TRACT	HNSC	Cluster IV	3005.167186	2920.699054	2210.307192	2493.037051	3483.518768	3909.259865	2555.770178	4286.973827	3666.766024	1906.649469
BT549_BREAST	BRCA	Cluster IV	2641.023736	3342.690935	2025.317581	2391.433041	3554.719086	3539.634416	2433.399007	3504.239883	3888.010149	2100.626813
C32_SKIN	SKCM	Cluster IV	2408.530291	2746.349377	1932.932864	2357.61431	3327.345197	2592.863498	2491.42492	3712.33192	4152.034569	1715.355894
CAKI1_KIDNEY	KIRC	Cluster IV	2624.658612	2473.307492	1653.654564	2307.776725	3346.476699	3917.408145	2525.199884	3351.133055	3894.506685	1546.927371
CAL120_BREAST	BRCA	Cluster IV	2696.161307	2489.754341	1819.955332	2401.720523	3733.901699	2667.674047	2549.095202	3288.364217	3920.658568	1917.427869
CALU1_LUNG	LUSC	Cluster IV	2811.696688	3013.126362	1922.619248	2479.773987	3937.381914	2951.190876	2623.32456	3605.18308	3767.720342	1829.685833
CAOV3_OVARY	OV	Cluster IV	2664.32679	2808.741593	2116.622037	2237.678742	3127.535328	2660.026123	2585.327399	3323.93125	3613.212091	1844.928187
CAS1_CENTRAL_NERVOUS_SYSTEM	GBM	Cluster IV	2798.789353	3048.49295	2380.784864	2605.292451	3502.221201	3533.648463	2595.974095	4166.947196	3813.906851	2008.328144
CFPAC1_PANCREAS	PAAD	Cluster IV	2800.132146	2366.653055	2051.41431	2597.846112	3426.675797	3984.09363	2579.988513	4232.236519	3843.125345	1898.803901
COLO679_SKIN	SKCM	Cluster IV	2370.007378	2451.765763	1717.774204	1925.022343	3120.270951	2404.427943	2185.849619	3802.461794	3617.427405	1689.136392
COLO800_SKIN	SKCM	Cluster IV	2194.783802	2503.337489	1902.822168	2104.314658	3045.99795	2702.115516	2535.138648	3846.396518	3893.804364	1410.185996
COLO829_SKIN	SKCM	Cluster IV	2194.463488	2426.04031	1756.941041	2108.348375	3045.85535	2662.884797	2382.353483	3934.364779	3981.919326	1537.40293
COV362_OVARY	OV	Cluster IV	2837.215854	2955.068402	2316.987007	2357.744049	3424.594425	2920.822431	2596.858257	3613.015395	3742.152529	2020.29875
DBTRG05MG_CENTRAL_NERVOUS_SYSTEM	GBM	Cluster IV	2575.404699	2901.26346	2049.838691	2405.000135	3833.559122	2607.904503	2692.461895	3458.822067	4342.619839	1645.376111
DKMG_CENTRAL_NERVOUS_SYSTEM	GBM	Cluster IV	2713.24169	3287.596572	2228.893587	2633.187623	3400.417954	2896.875257	2830.663211	4051.666375	3646.401709	1945.875449
DU145_PROSTATE	PRAD	Cluster IV	2791.949743	2598.901586	1837.497643	2405.862282	3436.296295	3019.584606	2494.625697	3583.916093	3841.790968	1702.941437
EFO27_OVARY	OV	Cluster IV	3001.337079	3152.168976	2278.612168	2441.584288	3565.150169	2640.672284	2583.849574	3504.133016	3979.085864	2048.587804
EKVX_LUNG	LUAD	Cluster IV	3255.409678	3492.271895	2083.805814	2415.514904	3218.779013	2817.187442	2386.003878	3737.967663	4087.390288	1968.998461
ES2_OVARY	OV	Cluster IV	2206.65414	2237.456531	1883.324391	2422.542934	3398.082593	3225.683198	2470.347792	3339.219652	3812.286516	1221.567202
ESS1_ENDOMETRIUM	UCEC	Cluster IV	2672.293694	2854.626816	1829.44624	2468.275154	3718.431278	4424.780754	2673.545728	3708.810576	3805.067575	1991.396122
FTC133_THYROID	THCA	Cluster IV	2170.385332	2583.653506	1687.049294	2240.484779	3494.733278	3103.176692	2384.365287	3407.95091	3924.336852	1463.747538
FTC238_THYROID	THCA	Cluster IV	2448.175383	2820.728582	1816.707575	2261.719404	3416.093574	2667.68858	2251.608292	3286.981311	3988.939194	1828.725126
GAMG_CENTRAL_NERVOUS_SYSTEM	LGG	Cluster IV	2549.231229	2476.260701	1891.479608	2567.142412	3614.877649	3933.656016	2598.159141	3372.684576	3884.991726	1708.426971
GCIY_STOMACH	STAD	Cluster IV	3043.110062	2905.007579	2127.865748	2383.402972	3553.5321	2975.312078	2681.894239	4082.72313	3717.686012	2347.400207
GI1_CENTRAL_NERVOUS_SYSTEM	LGG	Cluster IV	2615.627499	2789.335494	2147.083888	2390.104007	3292.525793	2651.856402	2376.364517	3519.408132	3759.704125	1863.550853
GMS10_CENTRAL_NERVOUS_SYSTEM	GBM	Cluster IV	2697.417197	2799.294258	2145.146914	2662.959805	4024.51172	3650.340615	2654.348898	3909.320236	3860.496936	1862.649538
H4_CENTRAL_NERVOUS_SYSTEM	LGG	Cluster IV	2751.590102	2945.261096	2214.667088	2488.782732	3601.141361	3022.707154	2589.537359	3685.208415	3937.779899	1945.862378
HCC1395_BREAST	BRCA	Cluster IV	2791.867679	3207.408244	2307.782508	2220.783511	3492.50085	3135.125343	2319.472722	3920.705541	3850.828271	2001.947297
HCC15_LUNG	LUSC	Cluster IV	2804.402395	2654.94019	2007.988341	2104.160748	3370.710533	2861.793384	2298.614814	3695.406387	3509.807419	1595.996801
HCC2108_LUNG	LUAD	Cluster IV	2383.76876	2864.603928	1607.828982	2658.338816	3526.104346	4273.063534	2566.431097	3976.439794	4043.153188	1519.687781
HCC2279_LUNG	LUAD	Cluster IV	2717.524772	2756.426547	2235.866862	2606.47122	3530.504947	3723.211429	2392.947338	3985.121649	3791.16997	1809.890649
HCC366_LUNG	LUAD	Cluster IV	2774.145837	3006.366231	1879.563406	2410.633409	3289.145194	3970.072346	2405.631002	3876.538363	3958.330144	1661.950211
HDQP1_BREAST	BRCA	Cluster IV	2618.527717	2650.12923	1897.636317	2174.56947	3374.250888	3179.632867	2422.426755	4012.574352	3527.877849	1836.235566
HEC108_ENDOMETRIUM	UCEC	Cluster IV	2669.033818	2358.269821	1671.979437	2245.606243	3618.164574	2663.371207	2398.016458	4281.568681	3945.305059	2018.989806
HEYA8_OVARY	OV	Cluster IV	2434.020794	2444.789581	1930.703888	2232.454722	3705.812406	3104.026324	2353.097463	3109.213755	3759.460245	1679.905608
HLFA_FIBROBLAST	LUSC	Cluster IV	2821.955572	3436.75288	2275.339107	2721.395467	3501.626775	3302.957225	2737.98822	3695.657778	3891.220287	2087.604547
HLF_LIVER	LIHC	Cluster IV	2734.90342	2724.234462	1637.85962	2274.752933	3554.814427	3177.61734	2386.730047	3374.487518	4001.715834	1747.285568
HMCB_SKIN	SKCM	Cluster IV	2529.728903	3030.702785	1924.004311	2252.319585	3180.616091	2243.754899	2460.927196	3840.353694	3513.003217	2159.833672
HOP62_LUNG	LUAD	Cluster IV	2590.04924	3041.378423	1831.612232	2461.832248	3595.820163	3361.240331	2514.607924	4053.273463	3886.807268	1719.340116
HS229T_FIBROBLAST	LUAD	Cluster IV	2690.191775	3520.086041	2094.517306	2537.438026	3592.794277	3080.121119	2566.880514	3425.894774	3780.537224	2085.068533
HS294T_SKIN	SKCM	Cluster IV	2303.909762	2457.77364	1688.976818	2269.615501	2990.325365	2984.287906	2599.121981	3767.871144	4043.516053	1520.99266
HS578T_BREAST	BRCA	Cluster IV	2932.678857	3194.026657	2577.358083	2766.705686	3442.565413	3318.358832	2582.51091	3858.528483	4193.857203	2409.862666
HS618T_FIBROBLAST	LUAD	Cluster IV	2771.245259	3415.382101	2204.512488	2639.464189	3537.792986	3014.532997	2632.493279	3742.64822	3850.1626	1976.465509
HS675T_FIBROBLAST	COAD/READ	Cluster IV	2905.858471	3693.052829	2242.828698	2764.586944	3407.272684	3738.332394	2780.325099	3761.232265	3868.285051	1944.042138
HS683_CENTRAL_NERVOUS_SYSTEM	LGG	Cluster IV	2592.855613	2934.546423	1991.854588	2531.481843	3471.302603	3531.299697	2646.718194	3661.269392	3779.534451	1907.816437
HS688AT_FIBROBLAST	SKCM	Cluster IV	2849.33658	3747.610499	2694.210809	2695.872593	3619.783766	3010.127218	2809.831915	3472.514966	4081.776392	2361.06828
HS695T_SKIN	SKCM	Cluster IV	2531.189332	2974.115294	2150.448546	2294.527388	3169.392599	2458.074636	2696.711382	3996.090871	3824.547029	1608.272321
HS698T_FIBROBLAST	COAD/READ	Cluster IV	2875.466492	3752.469594	2402.88589	2825.719054	3506.412376	3102.323389	2888.178681	3572.373197	3958.367905	2226.260261
HS746T_STOMACH	STAD	Cluster IV	2745.799097	2735.379053	1902.654432	2289.776565	3622.643826	3215.00442	2391.978447	3582.767235	3997.593365	1794.827173
HS766T_PANCREAS	PAAD	Cluster IV	2426.846832	2528.287725	1932.301625	2256.052795	3203.189061	3065.99051	2370.970749	3689.810458	3757.008193	1387.690637
HS839T_FIBROBLAST	SKCM	Cluster IV	2861.35648	3705.929029	2443.593225	2645.344749	3455.620029	3275.078571	2774.253105	3436.542207	3686.26748	2301.222475
HS852T_SKIN	SKCM	Cluster IV	2519.82172	2667.627132	1996.700166	2464.944094	3474.678576	2649.350465	2509.962757	3596.309189	4078.508023	1766.280804
HS895T_FIBROBLAST	SKCM	Cluster IV	2656.56906	3417.517013	2075.519188	2606.902824	3610.16017	3236.046343	2623.414038	3121.618896	3904.817703	2131.654316
HS934T_FIBROBLAST	SKCM	Cluster IV	2777.598969	3782.928836	2368.954066	2613.995582	3610.079635	3268.384582	2755.495075	3337.8669	3716.650407	2272.717759
HS939T_SKIN	SKCM	Cluster IV	2409.451061	2973.392413	1766.140673	2359.590034	3253.946734	3017.648768	2639.21628	4035.528249	3932.799922	1551.858635
HS940T_FIBROBLAST	SKCM	Cluster IV	2820.926332	3566.445932	2369.943373	2804.052165	3479.507008	3133.057571	2861.825602	3813.262029	4017.888917	2098.576767
HS944T_SKIN	SKCM	Cluster IV	2429.134718	2630.377484	1854.906509	2407.250962	3352.812399	3688.451653	2623.327205	3954.474606	4107.673274	1731.795086
HT144_SKIN	SKCM	Cluster IV	2519.775034	2889.828777	2040.440278	2267.715457	3233.897345	2629.468183	2580.77588	3946.329084	4050.607716	1805.957208
IGR1_SKIN	SKCM	Cluster IV	2050.997818	2453.529163	1419.201009	2122.157891	3467.091277	2280.349095	2324.585328	4010.494457	4183.211026	1538.01878
IGR39_SKIN	SKCM	Cluster IV	2601.602347	2757.364341	1835.047969	2532.538876	3595.816426	3163.64048	2477.338913	3773.281634	4026.872577	1738.883675
ISTMES2_PLEURA	MESO	Cluster IV	2829.81363	3007.490019	1954.304109	2537.823376	3117.512768	3106.948279	2334.569976	3642.550862	3595.342404	1856.179568
JHESOAD1_OESOPHAGUS	ESCA	Cluster IV	3008.220576	2704.216244	1901.809744	2317.656954	3476.489043	3306.922216	2418.194267	4065.576499	3644.289148	1776.150291
JHOC5_OVARY	OV	Cluster IV	2864.678177	2686.836345	2046.851284	2372.746838	3559.618317	3991.124209	2469.323376	3680.022406	4095.180917	1805.78552
JHOM1_OVARY	OV	Cluster IV	2737.833569	2848.900038	2265.062585	2428.014909	3684.980105	3367.794548	2484.334943	3855.143977	4568.684809	1927.32287
JHUEM3_ENDOMETRIUM	UCEC	Cluster IV	2850.384372	3043.759148	2167.140842	2712.799928	3639.057657	3660.371527	2799.207544	3898.131461	3787.399548	2168.967812
JL1_PLEURA	MESO	Cluster IV	2903.764509	3313.356853	2123.05974	2679.122431	3389.573983	3613.013308	2642.778807	3921.496337	3935.625081	2077.211632
JMSU1_URINARY_TRACT	BLCA	Cluster IV	2786.468901	2709.160159	2069.063371	2482.170894	3898.179092	3491.378309	2457.208615	3526.275637	3983.553013	1934.206263
KG1C_CENTRAL_NERVOUS_SYSTEM	GBM	Cluster IV	2661.783091	2916.83819	1944.299611	2637.011099	3517.052112	3381.65842	2713.213541	3980.544558	3655.004278	1931.531488
KMRC3_KIDNEY	KIRC	Cluster IV	3009.388957	3150.802305	1990.311818	2482.403988	3909.33951	3548.424651	2715.340585	3934.606356	4227.110294	2094.74106
KNS60_CENTRAL_NERVOUS_SYSTEM	GBM	Cluster IV	2797.633422	2800.520077	2049.264811	2380.458311	3608.445823	3097.096083	2550.770709	3650.250279	3608.522251	1873.571683
KNS81_CENTRAL_NERVOUS_SYSTEM	GBM	Cluster IV	3095.730765	3141.660552	2180.561218	2525.182452	3806.828314	2921.536265	2875.463119	3626.920849	3766.451047	2097.295824
KP4_PANCREAS	PAAD	Cluster IV	2728.504178	2272.875264	1904.576297	2497.505561	3454.369305	2913.037436	2302.928916	4139.715913	3361.338072	1909.37823
KS1_CENTRAL_NERVOUS_SYSTEM	GBM	Cluster IV	2821.851183	2876.350437	2036.660687	2584.582729	3677.121246	2885.414555	2768.010478	3792.110169	3712.719187	1957.951098
KYSE30_OESOPHAGUS	ESCA	Cluster IV	2927.353374	2678.183494	1945.213633	2662.846023	3792.147519	2886.872996	2351.898538	4318.705506	3409.525337	2131.965512
KYSE520_OESOPHAGUS	ESCA	Cluster IV	2853.139477	3075.559209	2010.322527	2441.077228	3554.198517	2444.582506	2591.750705	4363.566207	3862.719712	1926.903192
LMSU_STOMACH	STAD	Cluster IV	2719.866208	2815.439914	1807.42688	2607.30955	3840.027604	3817.444475	2497.256962	3796.599773	3988.370005	1912.969694
LN18_CENTRAL_NERVOUS_SYSTEM	GBM	Cluster IV	2453.679826	2830.456799	1831.336105	2493.138544	3466.81999	3007.777563	2642.596526	3874.994597	3941.522957	1748.238899
LN229_CENTRAL_NERVOUS_SYSTEM	GBM	Cluster IV	2651.355715	2965.518874	2162.622938	2293.887236	3293.038152	2785.569876	2596.619349	3594.710359	3901.032152	2042.008406
LXF289_LUNG	LUAD	Cluster IV	3103.841181	2966.315998	2351.055893	2594.196931	3613.056708	3579.773634	2488.41279	4504.135193	4020.373659	2108.631189
MALME3M_SKIN	SKCM	Cluster IV	2205.557503	2442.929501	1893.493388	2280.447229	2941.148352	2543.677392	2592.664839	4153.925583	3944.849832	1325.314577
MCAS_OVARY	OV	Cluster IV	2859.920707	2720.283961	1964.431514	2453.843242	3374.243251	3343.054929	2442.898321	3859.612617	3690.834284	1748.328134
MDAMB157_BREAST	BRCA	Cluster IV	2913.397514	3396.085399	2230.655016	2394.187973	3196.035059	2818.537745	2501.946653	4581.864025	3524.373741	2314.717573
MDAMB231_BREAST	BRCA	Cluster IV	2807.555327	2848.737898	1919.683901	2583.016592	3672.678402	3197.149898	2508.945958	3744.426187	4053.3247	1744.338976
MDAMB435S_SKIN	SKCM	Cluster IV	2114.257961	2033.471368	1826.685624	1879.685188	3129.235125	2671.55226	2208.097561	3336.357271	3376.377165	1292.01545
MDAMB436_BREAST	BRCA	Cluster IV	2477.791237	2407.254235	2114.742883	2432.559143	3134.477659	3782.465553	2408.166115	3716.101348	4110.893953	1536.742145
MKN7_STOMACH	STAD	Cluster IV	2789.76359	2530.587678	1591.763798	2276.979686	3322.237317	3027.545423	2455.062383	3658.225411	3672.765621	1554.981364
ML1_THYROID	THCA	Cluster IV	2817.837743	3167.296972	2293.222426	2387.406208	3634.78039	2870.537967	2543.342464	3956.960418	4014.811254	2044.158362
MPP89_PLEURA	MESO	Cluster IV	2840.15829	2736.301481	2121.032724	2553.874108	3472.213207	2986.532924	2570.952044	3537.780065	3776.862264	1702.690032
MSTO211H_PLEURA	MESO	Cluster IV	2423.730677	2428.925388	1800.438012	2479.924619	3599.35812	3447.253188	2618.578806	3659.277598	3857.432196	1753.425232
NCIH1355_LUNG	LUAD	Cluster IV	3083.125392	3376.539833	1931.689797	2378.134905	3323.366393	2689.532248	2285.605552	4012.193235	3925.07906	1923.457391
NCIH1563_LUNG	LUAD	Cluster IV	2938.473783	2723.944256	2220.170778	2368.377379	3583.126122	2487.928441	2448.486701	3607.420644	4050.301017	1842.099201
NCIH1568_LUNG	LUAD	Cluster IV	2758.17425	3017.728996	1816.438619	2378.888432	3541.092714	2413.304949	2475.579674	3843.53064	3623.779804	1980.993929
NCIH1650_LUNG	LUAD	Cluster IV	2792.051732	2578.02399	1890.549042	2272.918002	3286.47574	2730.556241	2240.348796	3955.193882	3675.305702	1682.899166
NCIH1734_LUNG	LUAD	Cluster IV	2528.590437	2848.77803	1859.99471	2541.697925	3275.942189	3140.906215	2604.30979	4117.113775	3929.978743	1716.213338
NCIH1755_LUNG	LUAD	Cluster IV	2628.166434	2896.353547	1902.048595	2487.632405	3438.453333	3000.895729	2389.37468	4090.40201	3591.226843	1748.894516
NCIH1792_LUNG	LUAD	Cluster IV	2629.857636	3073.060328	1833.860282	2318.419726	3400.422863	3041.248038	2452.922433	3674.067301	4068.388227	1729.792668
NCIH1793_LUNG	LUAD	Cluster IV	2777.100957	2831.510987	1756.111343	2145.963142	3498.959234	2813.604845	2102.366825	3741.15599	4010.891766	1899.940175
NCIH2023_LUNG	LUAD	Cluster IV	2700.870718	2748.31334	1892.73373	2277.233766	3244.482374	3045.310135	2248.805615	3950.261491	3811.710707	1864.814369
NCIH2030_LUNG	LUAD	Cluster IV	2898.376341	3007.426526	1739.114275	2294.085537	3374.724271	3320.177027	2388.559696	3876.953626	3959.358515	1873.904727
NCIH2052_PLEURA	MESO	Cluster IV	2915.121412	2970.082735	2189.884311	2568.337093	3734.457441	3032.675639	2632.276663	3271.779503	3661.500616	1827.888275
NCIH2228_LUNG	LUAD	Cluster IV	2514.834399	2603.386571	1757.205223	2330.510488	3644.373374	3552.249968	2388.760547	4247.696773	3718.894897	1522.737659
NCIH226_LUNG	LUSC	Cluster IV	3022.2714	2908.762712	2101.25361	2605.380384	3493.715943	3237.436084	2468.535858	3723.530819	3879.033567	2125.045688
NCIH2347_LUNG	LUAD	Cluster IV	2780.913236	2344.248474	1772.262951	2437.515467	3373.781264	3098.957983	2225.787462	3740.965793	3547.634788	1507.964119
NCIH2405_LUNG	LUAD	Cluster IV	2619.320421	2403.552958	2121.387558	2385.482857	3138.319912	3769.54434	2594.153395	4308.182695	3677.457912	1488.162256
NCIH2452_PLEURA	MESO	Cluster IV	2444.251243	2768.697973	1691.105479	2373.279698	3302.107774	3221.245729	2340.72357	3701.859365	3773.668263	1682.428724
NCIH596_LUNG	LUAD	Cluster IV	2936.242094	2714.823528	2051.780763	2620.866297	3559.052555	3869.07289	2620.932915	4157.566291	3861.927506	2006.56508
NCIH647_LUNG	LUAD	Cluster IV	2519.444178	2581.889319	1689.434033	2307.218173	3381.574197	3972.840029	2364.85904	3941.302299	4027.661576	1584.400081
NCIH650_LUNG	LUAD	Cluster IV	2507.53646	2669.883233	1560.269908	2654.651571	3411.352286	3941.566934	2505.477513	3919.941091	3848.694222	1704.661973
NCIH838_LUNG	LUAD	Cluster IV	2372.699343	2328.956647	1439.730885	2102.605708	3315.17781	2852.308427	2057.225568	3476.391154	3633.842189	1602.923112
OELE_OVARY	OV	Cluster IV	2555.741871	2834.008632	2204.471929	2325.640709	3647.428918	3234.028388	2721.564034	3578.660723	3897.788451	1531.326166
OV56_OVARY	OV	Cluster IV	2871.263691	2808.526325	2254.555813	2576.888671	3753.949054	3790.030277	2484.625522	3822.000105	3988.057453	2120.935783
OV7_OVARY	OV	Cluster IV	2660.887492	2931.301846	2076.173967	2424.417127	3503.998117	3437.97052	2625.737179	3575.157104	3803.456078	1687.189172
OVCAR8_OVARY	OV	Cluster IV	2741.39428	2582.327595	2148.823178	2403.717082	3595.787953	2421.085785	2481.07895	3565.545812	3864.510523	1721.171876
PANC0213_PANCREAS	PAAD	Cluster IV	2690.058424	2162.959849	1700.364842	2540.494482	3173.314306	4653.273411	2535.334077	4007.170017	3643.230922	1516.823713
PC14_LUNG	LUAD	Cluster IV	2689.032274	2296.937769	2000.324306	2339.199694	3475.205864	2780.497995	2349.660107	4084.48663	3810.819083	1732.653501
PC3_PROSTATE	PRAD	Cluster IV	2820.816266	2727.608804	1818.134529	2191.851125	2871.616677	2596.957691	2365.521532	3575.342068	3477.443633	1579.315612
PECAPJ49_UPPER_AERODIGESTIVE_TRACT	HNSC	Cluster IV	2840.063758	2399.861286	2007.05932	2614.027119	3647.493667	3702.778045	2578.199605	4290.337085	3826.875398	1711.516792
PK45H_PANCREAS	PAAD	Cluster IV	2703.821736	2512.460985	1777.913015	2445.398836	3627.884799	3092.597245	2402.651072	3973.633776	3567.892852	1542.284528
PK59_PANCREAS	PAAD	Cluster IV	2843.19937	2778.846439	1792.56136	2661.882917	3533.521462	3089.250424	2472.585171	4043.398843	3663.327836	1733.364917
PSN1_PANCREAS	PAAD	Cluster IV	2504.592946	2404.904305	1733.094458	2500.459234	3211.453045	3131.348575	2376.112151	4034.030047	3578.918439	1415.343841
RCC10RGB_KIDNEY	KIRC	Cluster IV	2849.219469	2956.352927	1950.785855	2356.034866	3625.191575	3543.295623	2446.712131	3865.065976	4125.340529	2090.858913
RERFLCAI_LUNG	LUSC	Cluster IV	2456.344856	2449.456777	1643.918174	2226.312171	3508.141898	3054.780322	2269.939117	3440.691398	3566.862087	1383.088269
RERFLCMS_LUNG	LUAD	Cluster IV	2655.165097	3046.093948	2052.617526	2588.901389	3268.501725	3496.798157	2681.554927	4025.652864	3962.113987	1912.602669
RERFLCSQ1_LUNG	LUSC	Cluster IV	2931.969858	3001.186011	2456.29591	2498.92364	3808.295015	3389.666984	2394.632939	4130.357086	4044.244256	2052.307514
RPMI7951_SKIN	SKCM	Cluster IV	2391.757411	2596.942986	2325.99917	2406.98466	3294.081806	3542.319152	2497.439977	4047.528126	4243.546758	1717.362341
RVH421_SKIN	SKCM	Cluster IV	2293.127131	2451.407875	1930.291604	2142.554293	3400.460562	2478.306766	2522.488882	4075.377256	3965.080834	1502.546058
SCC4_UPPER_AERODIGESTIVE_TRACT	HNSC	Cluster IV	2866.23561	2990.62846	2202.33205	2410.981838	3457.244547	3589.183112	2541.636736	4450.137949	3386.829738	1860.809073
SF126_CENTRAL_NERVOUS_SYSTEM	GBM	Cluster IV	3031.080281	3177.898842	2217.64538	2688.320787	3804.509725	3280.750804	2629.334924	3610.190903	3986.576516	2183.798872
SF268_CENTRAL_NERVOUS_SYSTEM	GBM	Cluster IV	2854.481722	2779.730312	2062.607748	2520.702881	3587.705126	2703.546899	2501.581608	3422.414916	3848.402247	1643.616215
SF295_CENTRAL_NERVOUS_SYSTEM	GBM	Cluster IV	2525.26252	2877.45329	1771.280573	2405.006062	3410.856704	3334.254038	2498.678581	3361.994864	3662.036326	1813.259322
SF539_CENTRAL_NERVOUS_SYSTEM	LGG	Cluster IV	2424.131683	2671.495432	2085.121189	2369.899533	3474.79916	3264.924425	2407.987264	4075.995792	3924.694922	1934.360818
SH4_SKIN	SKCM	Cluster IV	2295.465094	2460.579465	1685.195215	2056.418122	3394.898461	2676.216677	2289.711202	3676.891655	3978.851305	1608.224541
SKHEP1_LIVER	LIHC	Cluster IV	2715.777305	2466.851746	1867.093468	2538.360632	3633.420208	3498.842257	2508.260939	3714.230173	3779.156001	1590.943953
SKMEL24_SKIN	SKCM	Cluster IV	2441.783899	2529.678487	1762.250647	2419.59188	3168.191401	2989.709355	2741.113206	3736.620367	4126.652165	1539.69018
SKMEL28_SKIN	SKCM	Cluster IV	2389.861827	2666.941583	1916.460796	1966.987609	3241.37218	2442.028927	2299.137393	3749.728525	3931.140213	1576.357407
SKMEL30_SKIN	SKCM	Cluster IV	2312.642093	2453.089089	1843.864764	2067.846613	3237.647982	2705.473087	2209.378421	4022.758411	4099.223172	1480.490379
SKMEL31_SKIN	SKCM	Cluster IV	2248.025508	2346.861398	1812.349119	2340.091012	3292.951221	2897.279612	2656.605707	3387.570734	3906.719709	1456.659204
SKMEL5_SKIN	SKCM	Cluster IV	2353.583757	2516.740688	1855.253269	2047.781694	3311.824077	2624.664475	2399.460865	4012.629563	3779.405003	1627.556719
SKMES1_LUNG	LUSC	Cluster IV	2421.955971	2523.746658	1616.950587	2397.691217	3092.736452	3460.368876	2578.768526	3958.188121	3552.08779	1389.834828
SKRC20_KIDNEY	KIRC	Cluster IV	2339.003524	2342.876057	1242.96659	2270.011405	3440.959069	3433.244302	2475.270455	3469.529123	3775.917135	1257.132639
SLR21_KIDNEY	KIRC	Cluster IV	2661.98691	2659.338388	1974.53989	2305.878201	3389.517685	3617.811214	2659.713561	3576.2918	3851.692618	2007.310357
SLR26_KIDNEY	KIRC	Cluster IV	2719.699815	2633.162583	1931.767609	2316.323839	3375.945606	3205.601164	2495.015665	3827.76772	3690.452878	1951.029784
SNB75_CENTRAL_NERVOUS_SYSTEM	GBM	Cluster IV	2805.268892	3124.002328	2260.668143	2642.722359	3574.478234	3155.694216	2738.463877	3630.384277	4048.168592	2015.161274
SNU1077_ENDOMETRIUM	UCEC	Cluster IV	2851.565038	3003.587129	2341.257533	2404.246852	3239.186694	3510.791769	2703.010116	4206.535998	3959.511089	1939.480437
SNU1105_CENTRAL_NERVOUS_SYSTEM	GBM	Cluster IV	2772.995484	2950.092365	2348.745614	2828.872114	3680.569964	3147.310746	2716.887016	3790.155981	4168.70187	2257.380968
SNU1272_KIDNEY	KIRC	Cluster IV	2739.755849	2706.956957	1879.887773	2326.239378	3735.38301	3501.032652	2509.215424	3468.0767	4227.160707	1619.080283
SNU182_LIVER	LIHC	Cluster IV	3453.804754	3741.531209	2765.397454	2555.500838	3475.572833	2687.626159	2703.621246	3884.695868	3677.18063	2480.49931
SNU201_CENTRAL_NERVOUS_SYSTEM	GBM	Cluster IV	2579.812535	2822.984148	2010.919003	2500.953162	3547.17704	2843.790066	2682.505641	3818.093206	4051.644723	2018.517495
SNU213_PANCREAS	PAAD	Cluster IV	2702.566124	2482.057018	1783.161136	2591.140576	3518.808207	3989.54019	2528.714748	4122.121792	3797.682695	1523.495979
SNU349_KIDNEY	KIRC	Cluster IV	3125.178431	3008.050902	2184.846229	2400.87744	3849.265902	3012.877579	2627.269437	3884.747544	4360.086765	2199.634754
SNU387_LIVER	LIHC	Cluster IV	2487.988692	3120.879064	1988.42818	2576.880528	3645.194819	3362.176213	2599.821664	3718.839177	4261.040967	1819.564502
SNU410_PANCREAS	PAAD	Cluster IV	2504.377036	2295.825473	1719.483943	2594.731763	3416.748197	3378.823405	2478.391095	3968.704358	3509.817501	1448.445055
SNU466_CENTRAL_NERVOUS_SYSTEM	GBM	Cluster IV	2772.168698	2931.413206	2041.173737	2436.023642	3182.741835	2413.070769	2706.748629	3673.236107	4019.679804	1841.626053
SNU46_UPPER_AERODIGESTIVE_TRACT	HNSC	Cluster IV	2672.954184	2654.696973	1942.04644	2359.438188	3530.8526	2637.819561	2650.364572	3553.126561	3670.154975	1686.618663
SNU475_LIVER	LIHC	Cluster IV	2540.100694	3311.653975	2278.861178	2340.996161	3464.224977	2985.311727	2484.304322	4080.972263	4253.272134	1892.672283
SNU489_CENTRAL_NERVOUS_SYSTEM	GBM	Cluster IV	2368.677139	2786.302798	2158.840864	2450.398534	3425.097967	3131.115444	2471.064797	3761.196316	3808.169642	1722.945245
SNU668_STOMACH	STAD	Cluster IV	2582.647939	2126.8101	1954.093221	2452.312694	3281.948693	2829.594352	2411.922279	3493.222094	3363.999776	1621.555361
SNU685_ENDOMETRIUM	UCEC	Cluster IV	2801.059812	3199.689368	2308.928346	2517.366229	3290.207041	2719.451003	2470.927046	3615.387487	3727.368634	2044.270309
SNU840_OVARY	OV	Cluster IV	2794.644214	2779.433925	1882.530277	2330.446391	3414.656992	2918.228538	2478.06981	3865.204194	3701.312045	1840.921634
SNU878_LIVER	LIHC	Cluster IV	2349.91219	2916.843902	1911.01589	2387.886603	3343.42119	2848.441461	2399.012212	3407.29041	4340.659417	1676.826756
SNU886_LIVER	LIHC	Cluster IV	2434.230978	2909.326747	1975.719208	2478.093197	3677.735523	3124.011041	2495.131991	3445.134838	3892.748519	1864.26878
SNU8_OVARY	OV	Cluster IV	2889.881387	2942.394467	2063.618709	2412.81113	3301.870742	3745.625697	2381.126052	3875.260251	3466.892578	1968.518462
SU8686_PANCREAS	PAAD	Cluster IV	2511.554905	2491.037683	1825.326295	2655.408614	3383.164273	3870.44666	2615.134712	4568.35753	3798.27983	1611.994466
SW1088_CENTRAL_NERVOUS_SYSTEM	GBM	Cluster IV	2680.311923	3188.974706	2121.10239	2418.6298	3465.658842	3111.388925	2628.784073	3476.916783	4011.96158	1810.030672
SW1783_CENTRAL_NERVOUS_SYSTEM	LGG	Cluster IV	2677.305743	3140.536761	2053.689512	2525.458698	3555.14411	3329.699584	2655.050239	3652.020909	3895.134674	1776.471023
SW579_THYROID	THCA	Cluster IV	2772.584267	3197.314505	2503.16518	2415.658367	3331.432389	2705.656479	2457.77428	3743.67611	3852.666084	2033.835609
T24_URINARY_TRACT	BLCA	Cluster IV	2613.103723	2827.908741	1724.343238	2466.50834	3852.377455	3284.726529	2474.667792	3591.331477	3924.073162	1861.406542
T98G_CENTRAL_NERVOUS_SYSTEM	GBM	Cluster IV	2571.546378	2881.877968	2212.860857	2443.784671	3469.501162	3231.219451	2538.518754	3920.219687	3957.590865	1827.320789
TCCSUP_URINARY_TRACT	BLCA	Cluster IV	2620.538282	2611.310842	1697.679386	2696.46475	3762.777715	3532.361435	2631.459546	3877.371566	3777.631439	1763.160418
TE1_OESOPHAGUS	ESCA	Cluster IV	3031.615192	2670.359129	2209.128999	2672.661594	3609.219942	2664.330597	2625.803344	3743.09721	3784.476759	1822.541787
TE8_OESOPHAGUS	ESCA	Cluster IV	3101.495537	3236.915988	2643.825509	2727.481269	3715.709563	2526.033657	2833.627096	3875.268865	3979.629942	2303.992294
TOV21G_OVARY	OV	Cluster IV	3065.933863	2821.182013	2450.235295	2363.821746	3492.135152	3388.331083	2755.971353	3359.10731	4289.93585	2202.155036
TUHR10TKB_KIDNEY	KIRC	Cluster IV	2702.603864	2724.513333	1818.066982	2334.094168	3552.26061	4052.216288	2459.837312	3513.258772	4311.335134	1895.320581
TUHR14TKB_KIDNEY	KIRC	Cluster IV	2801.60345	2738.762429	2146.799181	2414.987968	3505.446533	2854.392342	2443.247342	3949.294473	4085.248957	2056.363357
TUHR4TKB_KIDNEY	KIRC	Cluster IV	2617.013272	2741.06921	1807.953135	2432.183431	3707.432274	3729.440475	2521.524127	3645.970973	4238.606208	1681.84591
U118MG_CENTRAL_NERVOUS_SYSTEM	GBM	Cluster IV	2611.405517	3006.216017	2134.215961	2485.182998	3300.254726	2971.876556	2601.469043	3686.250045	3749.018355	1912.077375
U251MG_CENTRAL_NERVOUS_SYSTEM	GBM	Cluster IV	2593.039	2675.749071	2173.57545	2292.49985	3518.815056	2683.255182	2621.853715	4018.253603	4065.342713	2015.508297
U87MG_CENTRAL_NERVOUS_SYSTEM	GBM	Cluster IV	2413.477607	2798.518137	1747.18209	2468.704038	3443.481575	3260.46071	2503.837367	3659.780232	4088.830773	1653.803658
UACC62_SKIN	SKCM	Cluster IV	2463.288916	2814.026148	1894.712102	2153.808819	3020.789479	2331.47512	2584.497031	3871.0836	4014.185634	1801.557856
WM115_SKIN	SKCM	Cluster IV	2592.480992	2893.607018	2127.728383	2399.55682	3127.632033	2719.217733	2772.272582	4064.691382	3779.340823	1823.621334
WM1799_SKIN	SKCM	Cluster IV	2255.404389	2431.162874	2060.8871	2261.779819	3363.96923	2394.084232	2656.814517	3709.425082	4137.411344	1465.607798
WM2664_SKIN	SKCM	Cluster IV	2290.398258	2547.408854	1921.272689	2041.387228	2966.640378	2327.893673	2581.739543	3978.809241	3721.391787	1307.306251
WM793_SKIN	SKCM	Cluster IV	2831.061267	3120.247605	2167.760872	2745.764961	3413.63583	4045.105371	2756.748762	3661.272305	4066.113099	1916.695104
WM88_SKIN	SKCM	Cluster IV	2173.674267	2430.881799	1915.989457	2100.292033	3206.498076	2487.562526	2522.057826	3641.061217	3977.823145	1641.536137
WM983B_SKIN	SKCM	Cluster IV	2397.73761	2839.027595	2067.798211	2264.899173	3430.036869	2975.399005	2436.763039	3973.18263	4118.403212	1845.860802
YD8_UPPER_AERODIGESTIVE_TRACT	HNSC	Cluster IV	3070.628487	3370.212594	2275.05616	2659.139251	3892.806465	3247.132449	2773.835756	4007.904549	3948.642846	2277.442617
YH13_CENTRAL_NERVOUS_SYSTEM	GBM	Cluster IV	3059.1703	3619.570307	2365.047753	2634.345276	3520.216747	3614.530701	2821.852145	3885.936901	3680.425847	2106.096709
YKG1_CENTRAL_NERVOUS_SYSTEM	GBM	Cluster IV	2567.187808	2506.71319	2116.448181	2315.263391	3289.852895	2730.353579	2603.021468	4011.654945	3683.17841	1766.344817
X22RV1_PROSTATE	PRAD	Cluster I	2394.61237	2470.84613	1778.868718	1817.757317	3333.407807	1546.897544	1791.994731	3204.981736	3241.118245	1924.237379
X2313287_STOMACH	STAD	Cluster I	2527.042807	2290.393918	1623.638998	2094.210172	3475.771581	2969.044871	2027.645831	3480.992494	3636.813924	1769.748769
AGS_STOMACH	STAD	Cluster I	2621.138653	2826.087725	2082.180613	2221.76516	3093.359043	2745.774846	2157.226745	3926.188816	3808.78599	2038.229829
ASPC1_PANCREAS	PAAD	Cluster I	2680.727616	2513.519009	1913.260964	2391.103373	3368.99258	3300.759542	2472.234935	3634.963575	3641.491933	1645.270955
AU565_BREAST	BRCA	Cluster I	2225.629925	2243.297268	1536.623584	2111.49567	2954.974319	2535.380191	1891.076978	3570.719822	3642.277962	1214.934813
BT20_BREAST	BRCA	Cluster I	2489.069218	2201.551824	1762.752846	2176.274439	3464.747764	2647.233613	2104.506265	4106.393153	3531.402162	1953.920592
BT474_BREAST	BRCA	Cluster I	2436.269979	2867.089063	1905.485177	2215.08895	3243.761811	2295.834498	2006.321046	3751.936408	3377.259783	1706.098671
BT483_BREAST	BRCA	Cluster I	2566.72603	2409.867333	1969.457557	2300.880948	3101.672543	2395.334388	2043.732754	3723.0186	3541.64785	1912.922468
CAL148_BREAST	BRCA	Cluster I	2462.266191	2164.188627	1879.400605	1984.837164	3027.009151	2024.722777	1825.598026	4078.337915	3026.639693	1592.558559
CAMA1_BREAST	BRCA	Cluster I	2370.263784	2661.677687	1889.857315	2215.253689	3180.81488	2505.60305	1880.206887	3563.386406	3354.190453	2022.734777
CCK81_LARGE_INTESTINE	COAD/READ	Cluster I	2320.531849	2062.052426	1839.471045	1644.369233	3121.629878	2281.37216	1905.240264	3848.327044	3502.346744	1578.080833
CL34_LARGE_INTESTINE	COAD/READ	Cluster I	2295.297491	2311.476834	1827.912906	1875.690409	3186.306294	2613.793869	2028.084319	3863.480333	3815.948725	1433.957691
CL40_LARGE_INTESTINE	COAD/READ	Cluster I	2659.718288	2410.783131	2024.023656	2211.954147	3394.436299	2985.495363	2174.69606	3743.796868	3796.698873	1308.456773
COLO678_LARGE_INTESTINE	COAD/READ	Cluster I	2867.728495	2402.026574	2226.593464	2204.488514	3202.167494	2636.216789	2043.748044	3661.015411	3419.046097	1780.228389
COLO684_ENDOMETRIUM	UCEC	Cluster I	2118.856515	1845.151889	1948.491215	2050.708691	2977.79839	1877.432296	1803.837467	3822.981661	3582.186989	1371.478683
COLO741_SKIN	SKCM	Cluster I	2078.600725	2152.81481	1744.261273	2104.958171	3167.927802	2326.576717	2099.235481	3704.931137	3656.664445	1417.347205
COLO783_SKIN	SKCM	Cluster I	2527.811831	2811.298712	2023.964861	2133.895749	3234.652411	2794.393121	2552.360798	3497.855258	4123.020334	1773.641564
COLO792_SKIN	SKCM	Cluster I	2283.648339	2255.629753	1720.078239	2259.601956	3420.95423	2662.552511	2239.301618	3828.710237	3957.018265	1537.549579
COV434_OVARY	OV	Cluster I	2777.625421	3056.815816	2170.53218	2242.580889	3289.803719	2579.23348	2091.832283	3960.727777	3300.920772	1867.732043
DU4475_BREAST	BRCA	Cluster I	2854.755028	2099.035577	2355.113151	2140.855244	3054.278995	2019.662688	2054.647147	4331.637485	3593.445023	1978.10204
DV90_LUNG	LUAD	Cluster I	2641.63103	2479.192799	1815.450221	1913.16297	3366.446425	2678.112124	2095.364765	3981.831942	3766.060969	1917.607713
ECC10_STOMACH	STAD	Cluster I	3052.843231	2805.801392	2553.97841	2302.249265	3385.951235	1818.254789	1943.189117	4400.37867	3281.013869	2284.363387
ECC12_STOMACH	STAD	Cluster I	2133.44305	2501.602828	1829.37308	2147.275043	3229.784523	1872.390311	1750.354137	4628.26016	3137.309597	1981.713891
EFM19_BREAST	BRCA	Cluster I	2550.747931	2785.865345	1864.038644	1987.714961	2926.249072	2436.173542	1745.493352	3693.825421	3404.142018	1831.542282
G361_SKIN	SKCM	Cluster I	2225.196356	2496.510368	1676.020344	2139.673921	3412.659291	2555.612748	2334.675806	4156.772482	4002.176865	1712.912951
GP2D_LARGE_INTESTINE	COAD/READ	Cluster I	2579.608577	2598.994981	1948.525573	1788.4809	3088.331177	2073.657695	1894.263515	4052.447275	3333.841953	1882.754417
GSS_STOMACH	STAD	Cluster I	3126.200992	3168.123212	2466.161656	2404.773524	3220.571607	1939.148221	2210.21633	4387.736477	3459.137839	2135.166246
GSU_STOMACH	STAD	Cluster I	2604.987945	2266.116501	2187.860527	1930.559932	3113.526815	2464.872504	1871.182823	4087.950532	3605.471126	1849.443493
HCC1419_BREAST	BRCA	Cluster I	2323.409491	2541.200956	1611.947043	2159.915221	3289.677294	2322.436311	1904.621029	3416.350357	3127.886259	1706.832986
HCC1428_BREAST	BRCA	Cluster I	2388.293112	2112.449663	1718.772167	2215.714258	3240.964175	2202.63345	1975.743588	3496.453699	3607.532352	1699.700592
HCC1500_BREAST	BRCA	Cluster I	2379.913469	2320.38883	1448.814354	2165.461488	3170.299043	2498.363208	1947.22178	3318.554674	3037.678028	1726.681401
HCC1588_LUNG	COAD/READ	Cluster I	2435.108759	2200.784227	1786.491949	2130.103035	3220.002027	2894.255674	2107.51848	3948.073957	3385.621238	1250.233106
HCC1599_BREAST	BRCA	Cluster I	2639.174874	2822.424142	2046.286249	2207.091939	3434.081525	2267.226445	2115.533243	4029.443873	3449.862518	2146.391917
HCC1806_BREAST	BRCA	Cluster I	2771.924778	2285.972217	2038.863252	2384.739459	3464.243513	3247.429663	2306.466417	4495.163525	3367.337441	2016.162922
HCC1833_LUNG	LUAD	Cluster I	2332.911753	2627.981127	1954.948056	2365.876875	3361.0315	2387.825865	1817.261577	4386.473529	3463.180967	1818.175287
HCC1954_BREAST	BRCA	Cluster I	2602.484462	2545.59415	1888.379758	2358.483201	3478.152824	3330.025666	2270.228715	3743.528621	3623.786777	1955.898726
HCC202_BREAST	BRCA	Cluster I	2159.31067	2284.798715	1551.040607	2080.570192	3003.901521	2611.12428	1921.409103	3735.882324	3374.955579	1440.632177
HCC2157_BREAST	BRCA	Cluster I	2305.013331	2285.801367	2026.195458	1973.586079	2784.194533	1900.684907	2043.57293	3692.457289	3735.627891	1719.109808
HCC2218_BREAST	BRCA	Cluster I	2311.547042	2586.805539	1837.940152	2068.817123	2963.937454	2344.643017	1691.805566	3541.874567	3587.92236	1672.166756
HCC56_LARGE_INTESTINE	COAD/READ	Cluster I	2583.922836	2742.259974	2080.282667	2028.510308	3241.096358	2687.200251	2166.684435	3977.190714	3330.004966	1777.052954
HCT15_LARGE_INTESTINE	COAD/READ	Cluster I	2818.061678	2587.77472	1940.013947	2029.53631	3126.013211	2447.862877	1815.388687	3611.816444	3621.276141	1735.169586
HEC6_ENDOMETRIUM	UCEC	Cluster I	3252.362638	2744.542596	2162.617034	2422.408576	3505.107185	2798.215389	2274.82518	4005.78712	4149.15893	2313.420637
HEPG2_LIVER	LIHC	Cluster I	2484.077354	2811.476128	1874.009957	1840.656212	3339.897242	2452.878223	2262.877734	2974.844776	3665.090175	2002.231755
HS936T_SKIN	SKCM	Cluster I	2150.494793	2110.104259	1858.454218	2085.444863	3363.84507	2420.636569	2091.964269	3724.561974	3979.429767	1419.575093
HT1197_URINARY_TRACT	BLCA	Cluster I	2637.576554	2407.334615	1775.529384	2274.28618	3465.100852	2653.265569	2417.787537	3893.765035	3789.462184	1588.720574
HT29_LARGE_INTESTINE	COAD/READ	Cluster I	2310.27514	2132.477225	1780.143364	2136.417537	3130.698441	2455.519869	1923.649916	3828.766829	3570.376571	1524.157404
HT55_LARGE_INTESTINE	COAD/READ	Cluster I	2654.008019	2620.699228	1946.745499	1963.636804	3288.87092	2436.629067	2189.469023	4012.213125	3434.701233	1664.897949
HUPT4_PANCREAS	PAAD	Cluster I	2427.057138	2285.11253	1579.552353	2217.332302	3342.104772	2866.006623	2201.96725	3746.474804	3392.203408	1297.694988
IGR37_SKIN	SKCM	Cluster I	2162.100658	2293.742194	1525.592997	1963.004031	3261.986564	2172.825805	2003.20755	3636.202033	3853.065656	1316.896785
IM95_STOMACH	STAD	Cluster I	2339.788928	2145.217749	1797.265619	1982.761543	3259.556191	2759.422666	2151.618953	3880.995368	3912.039366	1779.95851
IPC298_SKIN	SKCM	Cluster I	2105.939622	2227.05565	1701.649559	2028.828001	3167.064004	2379.962825	2233.299231	3700.253054	3869.648842	1374.019809
JHH5_LIVER	LIHC	Cluster I	2342.842456	2462.1687	1708.302674	1876.812771	3059.547817	2413.752093	1986.522471	3537.539851	3624.742692	1697.853458
JHOM2B_OVARY	OV	Cluster I	2572.403317	2529.991512	2117.159147	2262.492164	3322.795679	2987.699114	2060.935179	4173.129055	3672.236926	1773.199936
JHUEM2_ENDOMETRIUM	UCEC	Cluster I	2987.645392	2911.99291	2353.964436	2066.055305	3228.203081	2159.500366	1881.570878	4046.847758	3520.836547	2249.684889
JIMT1_BREAST	BRCA	Cluster I	2662.889416	2235.720169	1987.334453	2458.635183	3567.708961	2810.490605	2265.681232	3853.450758	3750.462839	1764.402966
K029AX_SKIN	SKCM	Cluster I	2100.236309	2397.024852	1720.439882	1983.065864	3232.434603	2308.96102	2323.056196	3733.974812	4002.774634	1332.907435
KATOIII_STOMACH	STAD	Cluster I	2495.665609	2070.592745	1885.837077	2030.282624	2973.571093	2820.387329	2035.194786	4028.838323	3694.020443	1662.515679
KE39_STOMACH	STAD	Cluster I	2550.704555	2698.164296	2163.811199	2129.333663	3408.889197	2970.699281	1970.110554	3641.251666	3615.206477	1910.124063
KNS42_CENTRAL_NERVOUS_SYSTEM	LGG	Cluster I	2834.637379	2958.455169	1884.896644	2261.457068	3439.571156	2811.072479	2336.758189	3970.430763	3556.690567	2220.100277
KPL1_BREAST	BRCA	Cluster I	2626.126371	2771.788721	1928.518874	2318.642932	3234.112828	2292.129585	2071.915195	4073.923717	3515.599927	1856.673247
LK2_LUNG	LUSC	Cluster I	3134.423683	3076.403752	2793.905357	1918.224202	3343.893688	1709.269446	2284.383117	3913.539596	3484.728516	2655.140432
LNCAPCLONEFGC_PROSTATE	PRAD	Cluster I	1991.92206	1601.06038	1793.358504	1946.837958	3336.039632	1984.992544	1899.96149	3609.643339	4005.515104	1430.852187
LS1034_LARGE_INTESTINE	COAD/READ	Cluster I	2611.93144	2471.00929	1731.182709	2033.979851	3170.935743	2960.912897	2149.940755	3856.200045	3458.106843	1671.861448
LS180_LARGE_INTESTINE	COAD/READ	Cluster I	2600.008161	2620.010822	1884.02254	2085.122924	3329.388942	2688.540085	2012.231354	3926.612659	3806.712756	1770.740437
LS411N_LARGE_INTESTINE	COAD/READ	Cluster I	2725.153328	2364.927172	2018.793941	1769.656242	3225.417832	2395.375367	1982.764105	4001.804124	3587.672178	1695.775715
LS513_LARGE_INTESTINE	COAD/READ	Cluster I	2410.337789	2164.886643	1786.640941	1993.244686	3151.93256	2621.090448	1986.504427	4013.997896	3367.383109	1285.226879
MCF7_BREAST	BRCA	Cluster I	2256.974756	2362.360462	1584.31869	2022.790939	3256.436721	2007.577655	1925.080835	3647.02445	3548.654363	1466.470481
MDAMB134VI_BREAST	BRCA	Cluster I	2024.223867	2250.769017	1474.48846	2022.255311	3251.624055	1821.516146	1641.114064	3390.396122	2930.081022	1669.253136
MDAMB175VII_BREAST	BRCA	Cluster I	2417.21982	2353.975468	2008.496476	2299.510808	3238.721073	2692.278676	1989.881258	3815.074792	3614.597599	1807.382333
MDAMB415_BREAST	BRCA	Cluster I	2208.806191	2642.608524	1561.782954	2197.072735	2983.589244	2698.86099	2123.113341	3731.5813	3387.299486	1493.262243
MDAMB453_BREAST	BRCA	Cluster I	2343.821694	2509.284579	1855.539477	2051.654549	3187.209555	2421.141364	1769.58884	3815.382384	3424.575379	1774.87076
MDAPCA2B_PROSTATE	PRAD	Cluster I	2403.902481	2244.475889	1898.483785	1964.410349	3344.881649	2100.096903	1988.207924	3317.60472	3672.780247	1756.529196
MELHO_SKIN	SKCM	Cluster I	2034.968185	2406.905705	1776.314729	1863.375612	3252.414167	2482.822071	2067.61908	4039.775642	4044.402514	1510.146651
MEWO_SKIN	SKCM	Cluster I	2334.468733	2662.011357	1707.883049	2241.130322	3309.347928	2512.509903	2287.110454	3841.710013	3972.444327	1746.319283
MFE296_ENDOMETRIUM	UCEC	Cluster I	2764.289704	2972.093429	1997.355446	1946.036726	3054.373924	2285.50667	1958.939633	4005.699734	3341.46987	2027.370277
MIAPACA2_PANCREAS	PAAD	Cluster I	2508.570641	2118.300914	1623.013757	2050.469862	3014.723036	2892.924266	1967.559222	3627.36291	3500.973949	1396.332908
MKN74_STOMACH	STAD	Cluster I	3028.731743	2518.143979	1890.797229	2346.761719	3542.194491	3115.140761	2129.57188	4019.049314	3447.016725	1879.854277
MORCPR_LUNG	LUAD	Cluster I	2813.641095	2681.093777	1987.532979	2241.961782	3586.366409	2693.243398	2153.820927	4239.345053	3750.153264	2114.865691
NCIH1385_LUNG	LUSC	Cluster I	2135.650087	2050.683768	1394.14001	2456.667185	3030.455428	2006.304406	1795.686852	4097.581885	3229.445592	1732.107158
NCIH1395_LUNG	LUAD	Cluster I	2162.636782	2180.249345	1523.431092	1975.891696	3105.795696	2210.847629	2040.134736	3098.322948	3809.793802	1515.558677
NCIH1435_LUNG	LUAD	Cluster I	2670.523328	2560.402838	2208.70693	2172.194157	3112.480979	2763.158866	2091.845344	3872.609243	3553.018033	1787.893188
NCIH1437_LUNG	LUAD	Cluster I	2507.539663	2687.251627	1719.477691	2067.840129	3377.531817	2703.051201	2065.517504	3698.047317	3413.855482	1624.864062
NCIH1573_LUNG	LUAD	Cluster I	2705.27246	2879.731581	1992.032254	2245.349119	3398.826844	2628.492678	2208.178106	4097.453019	3873.618147	1981.834024
NCIH1703_LUNG	LUSC	Cluster I	3014.907469	2653.386185	1952.782149	2578.064003	3637.927226	3117.197736	2092.764874	3734.229788	3569.826653	2073.639468
NCIH2126_LUNG	LUAD	Cluster I	2476.026348	2454.138626	1548.511436	2113.166323	3050.831666	2862.883652	1949.9497	3688.512478	3462.815875	1689.099248
NCIH2170_LUNG	LUSC	Cluster I	2319.582019	2274.711259	1704.429369	1947.489546	3171.166271	2519.851217	1901.299026	3731.363014	3788.812207	1699.090512
NCIH2342_LUNG	LUAD	Cluster I	2612.983103	2360.803995	1706.008803	1969.762633	3007.89543	2345.929568	1993.589797	3903.963946	3170.319774	1925.450751
NCIH508_LARGE_INTESTINE	COAD/READ	Cluster I	2090.49082	2153.477678	1696.285518	1895.168619	2857.533874	2652.93876	2091.01939	4240.953133	3476.424263	1511.163978
NCIH520_LUNG	LUSC	Cluster I	3032.138536	2956.260962	2599.035678	1854.589564	3166.841616	1876.895159	1846.720953	4140.555498	3253.871943	2399.262812
NCIH522_LUNG	LUAD	Cluster I	2684.848645	2615.21781	1829.915091	2151.490794	3031.113881	1931.428842	1857.771079	4146.029116	3186.389491	1890.051876
NCIH660_PROSTATE	PRAD	Cluster I	2389.007936	2305.186526	1937.195132	2104.548394	3199.298513	2144.294327	1894.788639	4098.442022	3056.682556	1955.518901
NCIH854_LUNG	LUAD	Cluster I	2510.428826	2288.968001	1887.106513	2235.89233	3552.775981	2114.375512	2001.096883	4432.599831	3786.134894	1566.365854
NCIN87_STOMACH	STAD	Cluster I	2978.136972	2546.27488	2221.862792	2138.160677	3027.226591	2375.024329	2027.713146	4238.496354	3612.639467	1850.256185
NUGC4_STOMACH	STAD	Cluster I	2278.165619	2065.818758	2075.098969	2189.807766	3188.873441	2761.928323	2202.681944	3654.12081	3559.981278	1592.031587
OCUM1_STOMACH	STAD	Cluster I	2876.554742	2531.017703	2119.056296	2151.880038	3276.474	2623.443414	2212.381531	4008.275879	3745.165801	1909.113762
OE19_OESOPHAGUS	ESCA	Cluster I	2524.905998	2370.984076	1976.419057	2216.393921	3083.561856	2589.640331	2098.855952	4004.156935	3749.522674	1534.094068
OVISE_OVARY	OV	Cluster I	2626.20877	2065.546768	2154.193062	2255.645443	3326.582647	2624.698833	2416.02357	3970.635696	3641.476667	2004.739405
OVK18_OVARY	OV	Cluster I	2679.605181	2003.761431	1992.134678	2095.358037	3023.84883	2069.877768	1856.923732	3994.448854	3484.343473	1767.736495
OVKATE_OVARY	OV	Cluster I	2583.306894	2594.383832	2044.700007	2316.732834	3117.307392	2460.931466	2393.67711	4467.704352	3442.536593	1731.324406
PLCPRF5_LIVER	LIHC	Cluster I	2606.463024	3001.712312	1578.622856	2278.461136	3189.353884	3380.419723	2207.710998	3745.428494	3627.502437	1672.09811
RCM1_LARGE_INTESTINE	COAD/READ	Cluster I	2700.36018	2336.961776	1942.881587	2220.04515	3293.528304	2970.020182	2155.337349	4179.290199	3462.084902	1635.695339
RERFLCKJ_LUNG	LUAD	Cluster I	2383.800565	2496.809372	1595.788624	1992.174455	3160.403031	2663.74069	2114.008914	3731.199721	3083.816536	1481.191877
RKO_LARGE_INTESTINE	COAD/READ	Cluster I	2239.262605	1949.863924	1309.91313	1933.824457	2936.930675	2553.023245	1592.533035	3229.558149	3371.765139	1307.743558
RL952_ENDOMETRIUM	UCEC	Cluster I	3250.552139	3104.093468	2314.319073	2393.526524	3444.749529	2961.402866	2321.053075	4192.613796	3782.772103	2490.44562
RT4_URINARY_TRACT	BLCA	Cluster I	2631.070038	2458.502402	2074.183698	2078.940177	3225.120907	2672.118361	1998.727802	4029.696593	3757.108107	1810.590345
SKBR3_BREAST	BRCA	Cluster I	2295.34709	2590.917539	1673.347453	2142.306074	2858.989122	2494.60639	1795.395855	3431.178986	3569.683833	1342.664564
SKCO1_LARGE_INTESTINE	COAD/READ	Cluster I	2579.322178	2762.971777	2162.435251	2039.466081	2864.269402	3074.871074	2153.568278	3859.388644	3564.419792	1767.726097
SKMEL1_SKIN	SKCM	Cluster I	2599.363399	2484.970739	2129.305626	2270.493317	3417.054677	2347.759902	2294.898673	3711.501922	4116.089082	1679.128074
SNGM_ENDOMETRIUM	UCEC	Cluster I	3306.249806	2668.638088	2415.779358	2365.115089	3330.674359	2840.629466	2315.74731	4173.245864	3626.194038	2374.232534
SNU1040_LARGE_INTESTINE	COAD/READ	Cluster I	2899.29418	2698.676826	2243.288757	2105.839753	3456.413997	2607.93997	2017.366663	4096.709668	3752.313178	1832.081412
SNU16_STOMACH	STAD	Cluster I	1981.951941	2108.295085	1272.785628	1838.907581	2809.6333	2355.893376	1700.588081	4067.71523	3647.408568	1467.560172
SNU175_LARGE_INTESTINE	COAD/READ	Cluster I	2441.539379	2281.475772	1838.716363	1978.887237	3328.520875	2262.603489	1982.256744	3920.345912	3437.877246	1827.296226
SNU1_STOMACH	STAD	Cluster I	2522.406198	2704.326061	1794.05157	2212.302886	3313.291816	2061.95775	1667.958096	3656.258985	3892.141637	2174.895727
SNU283_LARGE_INTESTINE	COAD/READ	Cluster I	2351.145212	2315.283055	1710.862619	1864.66707	3168.303687	2416.690238	1949.722904	4031.397011	3704.122932	1340.434133
SNU398_LIVER	LIHC	Cluster I	2909.745403	2828.181467	2475.644079	2219.511477	2939.967058	1787.595522	2058.395486	3982.305962	3363.450985	2093.633955
SNU407_LARGE_INTESTINE	COAD/READ	Cluster I	2589.312446	2808.340755	2155.879183	1997.606666	3323.641938	2803.801101	2147.296303	4060.842806	3349.531632	2006.294619
SNU601_STOMACH	STAD	Cluster I	2533.807765	2382.473103	1797.902553	2147.057305	2849.47698	3039.611376	1968.282686	3975.253897	3547.950703	1652.0984
SNU61_LARGE_INTESTINE	COAD/READ	Cluster I	2378.889218	2445.499123	1793.077849	2006.062956	3051.874981	2909.756206	2060.09512	3984.240497	3602.769449	1345.629215
SNU620_STOMACH	STAD	Cluster I	2387.19294	2196.654981	2045.563094	1937.886667	3066.526282	2990.746708	1919.762795	3730.0096	3801.396241	1702.131903
SNU626_CENTRAL_NERVOUS_SYSTEM	GBM	Cluster I	2643.500146	2629.926913	1849.805062	2155.776133	3051.44272	2645.640626	2426.464825	3904.555972	3568.690224	1692.628001
SNU719_STOMACH	STAD	Cluster I	2475.853116	2334.795484	2162.704934	2142.607192	3337.460169	3024.561255	2121.878839	4256.874024	3957.738789	1770.210658
SNU81_LARGE_INTESTINE	COAD/READ	Cluster I	2499.462	2704.597445	1945.373851	2129.141119	3201.356343	2771.982033	2129.818674	3911.180066	3624.49176	1821.943961
SNUC1_LARGE_INTESTINE	COAD/READ	Cluster I	2366.21683	2441.068511	1731.065005	2005.218801	3014.84256	2607.588808	1805.718676	3827.270313	3523.301755	1534.514096
SNUC2A_LARGE_INTESTINE	COAD/READ	Cluster I	2690.077572	2856.940469	1785.966511	2298.40834	3472.075575	2645.066986	2309.035302	4127.773595	3727.972932	1912.187812
SNUC4_LARGE_INTESTINE	COAD/READ	Cluster I	2586.507649	3057.670993	1980.107239	2087.419125	3224.287812	2758.326094	2271.703046	4193.741378	3666.628823	2101.904492
SW403_LARGE_INTESTINE	COAD/READ	Cluster I	2372.246475	2113.473946	2072.439737	1825.013293	2756.797362	2678.57595	2207.380129	3525.578547	3465.590337	1291.289365
SW48_LARGE_INTESTINE	COAD/READ	Cluster I	2877.734621	3058.690813	2337.432623	2185.022857	3189.388289	2528.954286	2332.697435	4161.289931	3905.480006	1997.142229
SW948_LARGE_INTESTINE	COAD/READ	Cluster I	2635.917865	2593.48631	1964.339099	1999.008057	3136.906814	2396.313891	2055.654219	3976.267876	3685.564788	1650.792088
T47D_BREAST	BRCA	Cluster I	2244.777803	2359.234582	1487.585759	2047.724099	3142.017341	1951.907687	1888.176797	3795.409979	3119.276794	1386.445654
TGBC11TKB_STOMACH	STAD	Cluster I	2509.829669	2925.624736	2095.470577	2376.67083	3430.465589	3092.460301	2296.308521	3872.349725	3919.377146	2042.577073
TOV112D_OVARY	OV	Cluster I	2884.503072	2822.013975	2525.232167	2247.047404	2949.867148	1860.102893	2020.786051	4058.092524	3242.546935	1792.80082
UACC257_SKIN	SKCM	Cluster I	2012.371121	2289.220817	1462.03915	1920.584684	2999.375629	2256.124441	2196.714693	3893.248964	3737.852222	1374.483257
UACC812_BREAST	BRCA	Cluster I	2383.431088	2627.439221	1801.78185	2128.228708	2824.148558	2158.109267	2000.846303	3670.581374	3469.354459	1764.898963
UACC893_BREAST	BRCA	Cluster I	2628.77047	2512.326593	1688.827257	2180.370161	3070.845832	2575.121422	1905.394725	3424.983298	3478.950544	1734.819536
VCAP_PROSTATE	PRAD	Cluster I	2346.041231	2437.758654	2025.844525	1960.478523	3157.456662	2130.539424	1856.178495	3509.851907	3227.509607	1743.261339
ZR751_BREAST	BRCA	Cluster I	2283.077499	2718.412886	1568.108708	2230.566994	3325.196251	2459.904549	2201.687785	3360.513232	3520.289964	1712.79503
ZR7530_BREAST	BRCA	Cluster I	2267.959831	2554.478004	1965.096504	2147.55367	3333.14657	2665.974888	1951.17397	3620.376261	3511.420252	1719.838153
