# Supplementary material for: Tumor microenvironment remodeling plus immunotherapy could be used in mesenchymal-like tumor with high tumor residual and drug resistant rate
Source: Commun Biol. 2023 Dec 18;6:1281. doi: 10.1038/s42003-023-05667-4 (PMC10728080; doi:10.1038/s42003-023-05667-4)
Supplement: Supplementary file 4 — Supplementary Data [file 42003_2023_5667_MOESM4_ESM.zip › Supplementary Data/Supplementary Data 2 Protein-protein Interaction Analysis and Coexpression Analysis of EMTCGs.xlsx]

## Sheet: 工作表1
Gene	PPI Score	Hub Gene	Co-expression score	Co-expression gene	Core Signature Gene	EMTCG Signature
ACVR1	14	TRUE	7.748	TRUE	TRUE	TRUE
ADAM15	NA	FALSE	1.684	FALSE	FALSE	FALSE
ALX1	NA	FALSE	NA	FALSE	FALSE	FALSE
AMELX	4	FALSE	NA	FALSE	FALSE	FALSE
AXIN2	23	TRUE	14.483	TRUE	TRUE	TRUE
BAMBI	12	TRUE	5.981	TRUE	TRUE	TRUE
BCL9L	4	FALSE	NA	FALSE	FALSE	FALSE
BMP2	37	TRUE	13.179	TRUE	TRUE	TRUE
BMP7	30	TRUE	NA	FALSE	FALSE	FALSE
CLASP1	3	FALSE	NA	FALSE	FALSE	FALSE
CLASP2	4	FALSE	NA	FALSE	FALSE	FALSE
COL1A1	23	TRUE	109.615	TRUE	TRUE	TRUE
CRB2	5	TRUE	NA	FALSE	FALSE	FALSE
CUL7	1	FALSE	2.281	FALSE	FALSE	FALSE
DAB2	9	TRUE	78.175	TRUE	TRUE	TRUE
DAG1	1	FALSE	NA	FALSE	FALSE	FALSE
DDX17	5	TRUE	NA	FALSE	FALSE	FALSE
DDX5	10	TRUE	2.164	FALSE	FALSE	FALSE
DLG5	3	FALSE	3.581	FALSE	FALSE	FALSE
ELL3	NA	FALSE	3.708	FALSE	FALSE	FALSE
ENG	16	TRUE	25.467	TRUE	TRUE	TRUE
EOMES	8	TRUE	3.882	FALSE	FALSE	FALSE
EPB41L5	2	FALSE	1.619	FALSE	FALSE	FALSE
EPHA3	1	FALSE	16.615	TRUE	FALSE	FALSE
EZH2	20	TRUE	8.845	TRUE	TRUE	TRUE
FAM83D	NA	FALSE	5.968	TRUE	FALSE	FALSE
FGF8	21	TRUE	NA	FALSE	FALSE	FALSE
FGFR2	13	TRUE	8.98	TRUE	TRUE	TRUE
FOXC1	11	TRUE	4.277	FALSE	FALSE	FALSE
FOXF2	2	FALSE	6.894	TRUE	FALSE	FALSE
GCNT2	NA	FALSE	NA	FALSE	FALSE	FALSE
GLIPR2	NA	FALSE	12.067	TRUE	FALSE	FALSE
GSC	5	TRUE	NA	FALSE	FALSE	FALSE
GSK3B	20	TRUE	NA	FALSE	FALSE	FALSE
HAS2	3	FALSE	2.415	FALSE	FALSE	FALSE
HDAC2	15	TRUE	2.305	FALSE	FALSE	FALSE
HEY1	13	TRUE	13.93	TRUE	TRUE	TRUE
HEY2	9	TRUE	2.842	FALSE	FALSE	FALSE
HEYL	5	TRUE	NA	FALSE	FALSE	FALSE
HGF	22	TRUE	5.24	TRUE	TRUE	TRUE
HIF1A	17	TRUE	8.473	TRUE	TRUE	TRUE
HMGA2	11	TRUE	8.338	TRUE	TRUE	TRUE
HNRNPAB	2	FALSE	12.756	TRUE	FALSE	FALSE
IL1B	14	TRUE	31.337	TRUE	TRUE	TRUE
IL6	37	TRUE	30.879	TRUE	TRUE	TRUE
ISL1	15	TRUE	1.459	FALSE	FALSE	FALSE
JAG1	26	TRUE	15.361	TRUE	TRUE	TRUE
KBTBD8	2	FALSE	1.573	FALSE	FALSE	FALSE
KLHL12	2	FALSE	NA	FALSE	FALSE	FALSE
LEF1	28	TRUE	15.28	TRUE	TRUE	TRUE
LOXL2	6	TRUE	69.925	TRUE	TRUE	TRUE
LOXL3	2	FALSE	NA	FALSE	FALSE	FALSE
LRP6	14	TRUE	2.888	FALSE	FALSE	FALSE
MCRIP1	NA	FALSE	NA	FALSE	FALSE	FALSE
MIR21	NA	FALSE	NA	FALSE	FALSE	FALSE
MIR221	NA	FALSE	NA	FALSE	FALSE	FALSE
MIR222	NA	FALSE	NA	FALSE	FALSE	FALSE
MSX1	22	TRUE	8.33	TRUE	TRUE	TRUE
MSX2	25	TRUE	3.761	FALSE	FALSE	FALSE
MTOR	15	TRUE	NA	FALSE	FALSE	FALSE
NOLC1	3	FALSE	7.395	TRUE	FALSE	FALSE
NOTCH1	51	TRUE	2.628	FALSE	FALSE	FALSE
OLFM1	2	FALSE	5.086	FALSE	FALSE	FALSE
PDCD4	11	TRUE	8.223	TRUE	TRUE	TRUE
PDCD6	2	FALSE	NA	FALSE	FALSE	FALSE
PDPN	2	FALSE	41.981	TRUE	FALSE	FALSE
PEF1	2	FALSE	NA	FALSE	FALSE	FALSE
PHLDB1	2	FALSE	1.744	FALSE	FALSE	FALSE
PHLDB2	2	FALSE	19.865	TRUE	FALSE	FALSE
POFUT2	NA	FALSE	NA	FALSE	FALSE	FALSE
RBPJ	14	TRUE	1.347	FALSE	FALSE	FALSE
RFLNB	NA	FALSE	NA	FALSE	FALSE	FALSE
RGCC	3	FALSE	35.653	TRUE	FALSE	FALSE
RTN4	NA	FALSE	1.008	FALSE	FALSE	FALSE
S100A4	11	TRUE	16.421	TRUE	TRUE	TRUE
SDCBP	4	FALSE	11.518	TRUE	FALSE	FALSE
SERPINB3	3	FALSE	NA	FALSE	FALSE	FALSE
SMAD2	43	TRUE	8.31	TRUE	TRUE	TRUE
SMAD3	40	TRUE	4.96	FALSE	FALSE	FALSE
SMAD4	40	TRUE	9.716	TRUE	TRUE	TRUE
SNAI1	39	TRUE	5.866	TRUE	TRUE	TRUE
SNAI2	37	TRUE	67.886	TRUE	TRUE	TRUE
SOX9	35	TRUE	10.817	TRUE	TRUE	TRUE
SPRY1	6	TRUE	15.697	TRUE	TRUE	TRUE
TCF7L2	17	TRUE	19.241	TRUE	TRUE	TRUE
TCOF1	1	FALSE	3.36	FALSE	FALSE	FALSE
TGFB1	23	TRUE	11.589	TRUE	TRUE	TRUE
TGFB1I1	3	FALSE	24.672	TRUE	FALSE	FALSE
TGFB3	19	TRUE	6.433	TRUE	TRUE	TRUE
TGFBR1	22	TRUE	2.164	FALSE	FALSE	FALSE
TGFBR2	22	TRUE	97.463	TRUE	TRUE	TRUE
TGFBR3	12	TRUE	18.286	TRUE	TRUE	TRUE
TIAM1	NA	FALSE	7.489	TRUE	FALSE	FALSE
TMEM100	NA	FALSE	12.733	TRUE	FALSE	FALSE
TRIM28	4	FALSE	8.452	TRUE	FALSE	FALSE
TWIST1	27	TRUE	5.924	TRUE	TRUE	TRUE
WNT11	20	TRUE	2.812	FALSE	FALSE	FALSE
WNT16	12	TRUE	NA	FALSE	FALSE	FALSE
WNT2	29	TRUE	6.22	TRUE	TRUE	TRUE
WNT5A	32	TRUE	27.078	TRUE	TRUE	TRUE
WNT8A	18	TRUE	NA	FALSE	FALSE	FALSE
WWTR1	3	FALSE	70.179	TRUE	FALSE	FALSE
ZNF703	1	FALSE	1.756	FALSE	FALSE	FALSE
