# Supplementary material for: Tumor microenvironment remodeling plus immunotherapy could be used in mesenchymal-like tumor with high tumor residual and drug resistant rate
Source: Commun Biol. 2023 Dec 18;6:1281. doi: 10.1038/s42003-023-05667-4 (PMC10728080; doi:10.1038/s42003-023-05667-4)
Supplement: Supplementary file 4 — Supplementary Data [file 42003_2023_5667_MOESM4_ESM.zip › Supplementary Data/Supplementary Data 5 Methylation Mechanism of EMTCGs.xlsx]

## Sheet: Correlation
Gene	ACVR1	AXIN2	BAMBI	BMP2	COL1A1	DAB2	ENG	EZH2	FGFR2	HEY1	HGF	HIF1A	HMGA2	IL1B	IL6	JAG1	LEF1	LOXL2	MSX1	PDCD4	S100A4	SMAD2	SMAD4	SNAI1	SNAI2	SOX9	SPRY1	TCF7L2	TGFB1	TGFB3	TGFBR2	TGFBR3	TWIST1	WNT2	WNT5A
BLCA	-0.257921	0.043485	-0.619694	0.520899	0.160893	0.163898	-0.194154	-0.145768	0.48089	0.184233	0.187115	-0.147014	0.570797	-0.127305	0.0834047	0.0259794	0.461703	0.119659	0.400828	-0.0120652	-0.364745	0.249711	0.0844482	-0.0113501	0.190559	-0.00531241	-0.00522417	-0.0332722	-0.0352216	-0.492486	0.0611258	-0.0771326	0.180534	-0.0759043	-0.0655256
BRCA	-0.301655	0.158426	-0.586954	0.515988	-0.0939874	0.138534	-0.386943	-0.0965737	0.392018	0.04482	0.119813	-0.163111	0.10707	0.0480288	-0.0250523	0.0681801	0.257844	0.16725	0.167123	-0.184321	-0.300683	0.257023	0.278814	-0.0900515	0.138108	-0.0826225	0.0349309	-0.148441	0.066899	-0.512749	0.141506	-0.0708647	0.101407	-0.0558748	0.128539
CESC	-0.165917	-0.101777	-0.345114	0.351963	-0.0787888	-0.0308603	0.00823207	-0.0329022	0.540775	0.0393035	0.138103	-0.00563756	0.196793	-0.12016	0.0933357	-0.171351	0.408425	0.109372	0.342801	-0.0203727	-0.34963	0.114187	0.199461	-0.00315339	0.0949718	0.128233	-0.000573075	0.139399	-0.0902885	-0.356029	0.119505	0.273248	-0.0628108	0.0510451	-0.102551
COAD	-0.111765	-0.173385	-0.23578	0.245556	0.230461	-0.126292	-0.119979	0.0547178	0.513669	0.0893207	0.177928	-0.126019	0.2729	-0.0810986	-0.0618479	0.24267	0.358563	0.170239	0.209896	-0.0235669	-0.24209	0.412865	0.491373	-0.0550142	0.0799443	0.0757585	0.123464	0.0754209	0.0755855	-0.479516	0.0573311	0.391463	0.0444584	-0.0336115	0.0311014
ESCA	-0.337824	-0.252679	-0.488496	0.136119	0.212264	0.158965	-0.0105703	0.173329	0.207109	0.199564	-0.0640755	-0.35454	0.113219	0.02052	-0.00202086	0.176679	0.512356	0.169938	0.318482	-0.134263	-0.216806	0.282745	0.327651	-0.126677	0.0789788	0.3807	-0.13368	-0.2722	0.019462	-0.382658	0.00961626	0.210784	0.162146	-0.0386995	0.0548126
GBM	-0.479647	-0.0641245	-0.515938	-0.41854	0.17386	-0.00733505	-0.426911	-0.181801	0.113547	-0.0549715	0.392871	0.0420944	0.555025	0.158048	0.00464134	0.143627	0.389628	0.32687	0.269316	-0.119034	0.435908	0.4511	0.316931	0.271707	0.121221	0.338518	-0.00684234	-0.123496	-0.0126932	-0.464437	0.248911	0.107836	0.270149	0.111553	0.0455386
HNSC	-0.437639	0.171586	-0.162716	0.466008	0.136698	0.201361	0.0903033	-0.124232	0.130711	0.125914	0.147022	-0.0308251	0.0337285	0.0197581	0.114304	0.0451864	0.427023	0.17523	0.179487	-0.0757078	-0.32583	0.258103	0.269858	0.0731171	0.0538911	0.0962702	0.100966	-0.000815777	0.0137799	-0.124939	0.163972	0.0940885	0.187264	-0.0595282	-0.088516
KIRC	-0.0363777	0.031263	-0.162924	0.407443	-0.195512	-0.628685	-0.569152	0.237297	0.210857	0.0634054	-0.0847619	-0.235045	0.130351	0.00204534	0.0223746	0.127336	0.208258	-0.084376	-0.108817	0.102294	-0.334381	0.282742	0.0628106	-0.0383387	0.0645938	-0.0796915	0.0729085	0.123573	-0.00919129	-0.476768	0.0225128	0.267177	-0.0832879	-0.290291	0.15676
KIRP	-0.0439904	0.193211	-0.491152	0.204869	-0.213857	-0.347769	-0.549328	0.157259	0.139175	-0.0252568	0.064614	-0.0916089	0.0986785	-0.0103874	-0.0501156	0.183522	-0.159685	-0.0211154	-0.0665573	0.0126748	-0.225881	0.229478	0.153046	-0.172066	-0.185944	0.28404	0.0527583	0.0144369	-0.0410319	-0.28251	0.136588	-0.044727	-0.125929	0.0496516	0.0228506
LGG	0.00419082	-0.0508411	-0.362555	-0.58218	-0.248519	-0.0462664	-0.34959	-0.200426	0.0667085	0.0746183	-0.134488	-0.0139065	-0.156994	-0.00658777	0.0814824	0.0929097	0.0135759	-0.0691978	-0.0242898	0.0370766	-0.132308	0.2386	0.242708	-0.146237	0.0725158	-0.0169228	0.106828	0.00425097	-0.221031	-0.469156	0.0787823	0.236274	-0.130529	0.0548242	-0.00701463
LIHC	-0.0682182	0.239517	-0.145154	0.0653587	0.32576	0.303057	-0.367986	0.0706093	0.771694	0.153056	0.330788	-0.193035	0.471689	-0.00158444	0.109833	0.126215	0.594994	0.173571	0.329683	-0.0266407	0.274129	NA	0.345224	0.135019	0.104052	0.616694	0.112251	-0.192404	-0.136863	-0.423427	0.0850433	0.303416	0.379932	0.272469	0.311377
LUAD	-0.237445	0.171723	-0.371695	0.436267	-0.0651706	0.146822	-0.371413	-0.200574	0.543201	0.0667725	0.0949464	-0.382124	0.320949	0.0777234	0.0260777	0.0751669	0.232038	0.00893553	0.286936	-0.22659	-0.297657	0.200208	0.13042	-0.105289	0.116486	0.274264	-0.130578	-0.120899	0.0355468	-0.301846	0.0591099	0.306696	0.00547953	0.0200149	0.262555
LUSC	-0.330136	0.108699	-0.237389	0.543027	0.0949436	0.290793	0.00569432	-0.170927	0.21996	0.193214	0.211801	-0.164023	-0.235595	-0.0298157	0.126732	-0.0965565	0.48915	0.136082	0.518722	0.0474335	-0.136023	0.248512	0.0770085	0.0579124	0.156899	0.172565	0.160156	-0.0663637	-0.0994163	-0.330125	0.151381	NA	0.295535	0.0583077	-0.142499
OV	0.152381	0.311612	0.375904	0.0120517	0.145325	0.258322	0.390975	0.0638077	0.351485	0.246518	0.0770288	0.161695	-0.776002	0.595845	-0.0226053	0.242976	0.956404	-0.736768	0.298355	-0.341692	-0.35812	0.855073	0.609971	-0.0471589	0.534376	0.834824	0.211989	0.333717	-0.470022	-0.464684	-0.144832	0.0469299	0.356455	-0.275545	0.661644
PAAD	-0.379404	-0.0336364	-0.387179	-0.159704	-0.187428	-0.0721226	-0.460529	0.0523964	0.444256	-0.0272794	0.116765	-0.171324	0.492782	-0.237538	-0.0360867	0.183701	0.45606	0.227679	0.253416	-0.149919	-0.0691564	0.318374	0.450006	0.0268529	0.16813	0.271182	0.146521	-0.296231	-0.0374993	-0.45897	0.186112	NA	0.0422691	-0.203383	-0.0425911
PCPG	-0.0559653	0.0398839	0.014127	0.412318	0.19701	0.262269	-0.166414	0.0165113	0.415771	0.129485	-0.0342448	-0.0624064	0.171877	-0.0859906	0.0104879	0.127391	0.525818	0.213176	-0.0843797	3.16e-05	-0.0498136	0.123605	-0.0159488	-0.0796462	0.243787	0.286746	0.0244613	0.227691	-0.0725466	-0.40478	0.090148	0.290986	0.00868755	0.0312355	0.0415089
PRAD	-0.182517	0.114119	-0.0239064	0.555141	-0.140713	-0.138714	-0.340549	-0.0745435	0.070056	0.0181565	0.14482	-0.0485675	0.0689311	-0.0119767	-0.0395359	-0.201006	0.306023	-0.0153754	0.361795	-0.0474893	0.10375	0.347337	0.173118	0.00583922	0.133006	0.149661	0.164932	0.125547	-0.0352004	-0.485773	0.0615101	-0.253988	0.177186	0.163523	-0.247926
READ	-0.108793	-0.224004	-0.397587	0.0291544	0.100942	-0.0287749	-0.151318	-0.0263913	0.430182	0.176863	0.0192492	-0.115396	0.569972	0.0394464	0.16943	0.414611	0.48611	0.138758	0.298506	0.0572157	-0.208588	0.537203	0.537504	0.0735995	-0.00339859	0.0974673	-0.154898	0.214818	-0.13133	-0.611776	-0.0177722	0.0935721	0.110182	-0.192203	0.120825
SKCM	-0.351981	0.332098	-0.553705	0.531406	0.0471693	0.0606871	-0.132994	0.0748379	0.386827	0.0242889	0.0709625	-0.18446	0.305588	-0.0222286	-0.0717734	0.0938121	0.00123381	0.171151	0.38921	-0.0341675	-0.418238	0.161657	0.0939053	0.0415652	0.203186	0.454651	0.136938	0.0414732	-0.027047	-0.415805	0.16023	-0.126947	-0.237453	0.0357175	0.33509
STAD	-0.299664	-0.144771	-0.523613	-0.00849819	0.0718819	-0.0316051	-0.0802273	0.0743524	0.291249	0.146733	0.255065	-0.0854553	0.29692	-0.055798	0.0332879	-0.0587398	0.444484	0.0114345	0.199231	-0.290363	-0.367108	0.236399	NA	-0.031319	0.187232	0.107898	0.0263888	0.00707591	-0.0243143	-0.479228	0.0720582	NA	0.055369	0.043631	0.0989273
TGCT	-0.702421	0.058453	-0.529074	0.677192	0.654668	0.472242	0.393243	-0.0645577	0.0950166	0.515236	0.721265	0.0769125	0.614034	0.0297407	-0.64265	0.565842	0.474304	-0.469647	0.785721	0.0900425	0.38597	-0.271118	0.400202	-0.367457	0.687989	0.715927	0.32641	0.824989	-0.0752192	0.231154	0.445755	0.0392981	0.0754124	-0.080908	0.609524
THCA	-0.575222	0.00199165	-0.162298	0.0484855	-0.403126	-0.0560475	-0.402122	-0.0175354	0.0138652	0.0178755	-0.16143	-0.264482	0.039272	0.00998254	0.0347278	0.0541481	NA	0.0475641	0.0252503	-0.043206	-0.188355	-0.0951464	-0.0373555	-0.0073194	0.0674543	-0.0690194	0.11831	0.0482487	0.0367345	-0.566047	-0.0487314	0.00566267	0.110254	-0.189657	-0.00771611
THYM	-0.343958	0.583623	-0.0609968	0.174279	-0.26503	0.0107174	-0.137376	0.184722	0.00388736	-0.147034	-0.395328	-0.078184	-0.278581	-0.206407	0.0640619	-0.119802	0.253566	-0.0657066	-0.098963	-0.0903672	-0.147892	0.209666	0.128846	-0.191181	0.15584	-0.289633	-0.0968348	-0.198645	-0.0404129	-0.525209	-0.00542046	0.427097	-0.0346051	-0.049087	-0.0317389
UCEC	0.0356973	-0.114138	-0.389993	0.499254	-0.101468	0.0965967	-0.0373284	-0.201959	0.0354432	0.116001	0.108925	0.126773	0.476246	0.0547074	0.0833292	0.071222	0.358109	0.061374	0.251491	-0.00911985	-0.338035	0.131804	0.119764	-0.0236623	0.134668	0.264147	-0.063815	0.412546	0.062564	-0.473004	-0.0166943	0.325988	0.0747693	0.0475466	0.0126578

## Sheet: FDR
	ACVR1	AXIN2	BAMBI	BMP2	COL1A1	DAB2	ENG	EZH2	FGFR2	HEY1	HGF	HIF1A	HMGA2	IL1B	IL6	JAG1	LEF1	LOXL2	MSX1	PDCD4	S100A4	SMAD2	SMAD4	SNAI1	SNAI2	SOX9	SPRY1	TCF7L2	TGFB1	TGFB3	TGFBR2	TGFBR3	TWIST1	WNT2	WNT5A
BLCA	3.81e-07	0.537868	1.464e-43	4.488e-29	0.00332851	0.00237551	0.000172364	0.0126655	3.192e-24	0.00166716	0.000575132	0.00777215	2.904e-35	0.12063	0.278569	0.600809	3.726e-22	0.0340234	2.118e-16	0.889588	1.788e-13	9.69e-07	0.111738	0.943416	0.000647634	0.914807	0.992047	0.603284	0.751773	1.2384e-25	0.337341	0.159757	0.000987072	0.377533	0.344365
BRCA	4.08e-17	5.19e-05	4.152e-72	5.688e-53	0.0147142	0.000352186	6.432e-28	0.0207471	3.448e-29	0.33739	0.00213112	2.766e-05	0.00410267	0.539902	0.730459	0.104932	6.024e-13	3.132e-05	6.36e-06	2.556e-06	1.0524e-16	2.4e-12	2.484e-14	0.0566995	0.000647634	0.0334875	0.465313	0.0002496	0.370002	3.336e-52	0.0008688	0.0673891	0.0136731	0.377533	0.00126599
CESC	0.00585958	0.121497	1.28291e-09	5.06e-10	0.197673	0.67584	0.913783	0.680455	7.008e-24	0.69672	0.0270825	0.921891	0.00093779	0.2157	0.278569	0.0107122	3.27e-13	0.0966724	2.331e-09	0.867675	1.014e-09	0.0483267	0.000915216	0.956261	0.146721	0.0376794	0.992047	0.0356018	0.554826	2.28e-10	0.110942	3.38667e-06	0.413762	0.585105	0.147444
COAD	0.0872562	0.00841848	8.512e-05	4.30286e-05	0.0003792	0.0593577	0.0628354	0.500947	3.44e-20	0.240866	0.00450555	0.0650597	5.65091e-06	0.539902	0.64483	0.000216	6.73846e-10	0.0112877	0.00057433	0.867675	6.07385e-05	2.4e-12	1.5696e-17	0.630131	0.2224	0.228425	0.0869914	0.330441	0.558789	1.3848e-17	0.443056	1.002e-10	0.542769	0.657793	0.798851
ESCA	6.34909e-06	0.00191543	6.13333e-12	0.0835731	0.00783519	0.0593577	0.913783	0.0454842	0.00785104	0.0231765	0.444375	6.776e-06	0.138553	0.960081	0.97834	0.0446192	3.28e-13	0.04291	2.42182e-05	0.284708	0.00451615	0.000180456	1.4328e-05	0.232253	0.31407	4.24e-07	0.142429	0.000786556	0.865864	1.13684e-07	0.93621	0.00716812	0.0679418	0.657793	0.737831
GBM	0.000128492	0.673715	2.58857e-05	0.00102539	0.197673	0.954501	0.00096877	0.246182	0.429229	0.717329	0.0031584	0.782718	5.64e-06	0.56879	0.97834	0.298781	0.0020177	0.0224092	0.0463167	0.631077	0.000568979	0.000310336	0.0186338	0.107075	0.358904	0.0114055	0.992047	0.472802	0.921348	0.00014387	0.131096	0.480256	0.0703653	0.585105	0.835141
HNSC	1.596e-24	0.00042288	0.000286187	1.06971e-28	0.00441025	1.576e-05	0.0628354	0.0160157	0.00497932	0.0187218	0.00213112	0.581193	0.444113	0.960081	0.111466	0.332882	3e-23	0.0004944	8.1e-05	0.293087	1.788e-13	1.554e-08	1.784e-09	0.232253	0.265469	0.0403983	0.0650189	0.985237	0.862401	0.00484351	0.00144491	0.0486635	0.0001092	0.470802	0.117998
KIRC	0.569507	0.673715	0.00493524	1.43782e-13	0.00176359	2.4e-34	4.224e-27	0.0001824	0.000324126	0.396253	0.17079	0.00013152	0.0268754	0.975769	0.832584	0.0587789	0.000282405	0.205503	0.0731311	0.284708	3.68e-09	1.016e-06	0.293111	0.749774	0.291775	0.192305	0.318425	0.0592609	0.909433	1.096e-18	0.83842	4.056e-06	0.243699	2.148e-06	0.018927
KIRP	0.538059	0.00417871	3.26e-17	0.00103681	0.00156834	2.994e-08	7.328e-22	0.0253718	0.0328853	0.717329	0.347044	0.227165	0.126046	0.960081	0.730459	0.0107122	0.00965775	0.799555	0.322519	0.889588	0.000303321	0.000221258	0.0186338	0.0360128	0.00724821	6.89143e-06	0.515979	0.929128	0.751773	2.748e-06	0.084114	0.529598	0.076583	0.585105	0.835141
LGG	0.923538	0.365959	3.26e-17	4.656e-48	4.416e-08	0.408102	6.528e-16	8.472e-05	0.168201	0.196141	0.00394802	0.782718	0.000548265	0.960081	0.278569	0.0719381	0.788718	0.18014	0.57796	0.633037	0.00350749	1.176e-07	5.72571e-08	0.00911134	0.146721	0.728679	0.0484919	0.96255	7.128e-06	2.016e-29	0.1698	1.38514e-07	0.00918919	0.50142	0.872368
LIHC	0.268852	2.536e-05	0.00618055	0.251685	1.08e-09	2.994e-08	7.86e-13	0.262986	6.048e-73	0.0187218	8.112e-10	0.000641719	5.416e-21	0.975769	0.208155	0.0446192	2.0088e-35	0.00383867	3.152e-10	0.812654	2.0184e-07	2.07771e-07	6.832e-11	0.0558905	0.083971	9.264e-39	0.0823262	0.000786556	0.100634	3.44727e-17	0.223447	1.536e-08	9.024e-13	2.148e-06	7.392e-09
LUAD	7.392e-07	0.000946876	7.62e-16	4.29333e-22	0.197673	0.00409969	1.076e-15	0.0001824	3.96e-35	0.266554	0.0647579	7.488e-16	1.12e-11	0.3925	0.772583	0.164581	9.232e-07	0.849411	1.61486e-09	8.56e-06	3.31543e-10	3.19385e-05	0.00993889	0.0994629	0.0283761	1.692e-08	0.0255728	0.0264704	0.751773	1.022e-10	0.337341	1.928e-10	0.907309	0.674666	8.16e-08
LUSC	4.2e-10	0.0654616	8.62154e-06	1.052e-28	0.0994016	7.632e-08	0.913783	0.00508993	4.58e-05	0.00166716	0.00022224	0.00507034	1.106e-05	0.960081	0.124387	0.112709	2.16e-22	0.0224092	2.208e-25	0.631077	0.0124911	3.792e-06	0.171063	0.567661	0.00805262	0.00206598	0.0172256	0.330441	0.370002	1.81714e-10	0.0182037	0.00056579	1.0836e-07	0.582959	0.0193918
OV	0.725755	0.552453	0.364289	0.975451	0.709108	0.634286	0.357747	0.870452	0.424369	0.69672	0.854689	0.774504	0.0197055	0.3925	0.97834	0.551712	7.70824e-05	0.0434798	0.475087	0.631077	0.374616	0.00417045	0.108163	0.943416	0.184412	0.00943491	0.735453	0.480165	0.558789	0.207579	0.83842	0.904571	0.461862	0.597445	0.124985
PAAD	4.69333e-07	0.684305	1.87e-07	0.0469018	0.0195798	0.451623	2.648e-10	0.615539	1.572e-09	0.717758	0.164892	0.0484812	1.12e-11	0.0338345	0.798939	0.0446192	3.16e-10	0.00895866	0.00102784	0.2747	0.374616	2.96e-05	1.4112e-09	0.911985	0.0497511	0.000668952	0.111238	0.000357	0.793449	1.872e-10	0.051484	0.000569298	0.657521	0.0310651	0.798851
PCPG	0.538059	0.673715	0.849461	1.22769e-08	0.013875	0.00100511	0.0417496	0.860279	1.288e-08	0.196141	0.70403	0.506941	0.0266543	0.56879	0.97834	0.137125	8.48e-14	0.0112877	0.322519	0.999662	0.503072	0.0955059	0.830324	0.567661	0.00352906	0.0002493	0.848447	0.00663821	0.751773	1.76e-08	0.337341	0.000140509	0.907309	0.674666	0.798851
PRAD	8.82e-05	0.0241251	0.621585	1.864e-40	0.00441025	0.00431782	2.26629e-14	0.192748	0.168201	0.717329	0.00296118	0.421241	0.138553	0.960081	0.730459	7.896e-05	7.48364e-12	0.799555	4.5024e-16	0.631077	0.0264774	4.224e-14	0.000236328	0.943416	0.00807413	0.00200956	0.00273913	0.0154614	0.751773	9.04e-30	0.317224	4.7952e-08	0.00035424	0.00155161	1.0944e-07
READ	0.398993	0.0570245	0.0001191	0.852507	0.350268	0.855534	0.186508	0.860279	3.66545e-05	0.196141	0.854689	0.421241	7.41e-09	0.960081	0.278569	0.000216	1.173e-06	0.260736	0.00548544	0.812654	0.0537676	1.176e-07	8.31e-08	0.749774	0.974208	0.384719	0.255129	0.0713676	0.558789	1.34585e-10	0.93621	0.470302	0.413762	0.259732	0.426233
SKCM	1.5696e-14	3.096e-12	2.272e-38	5.616e-35	0.334344	0.300983	0.00700935	0.192748	9.22286e-18	0.717329	0.164892	0.0002216	4.01143e-11	0.960081	0.28662	0.083258	0.978672	0.00112138	1.288e-17	0.688445	4.968e-20	0.000595639	0.0584832	0.630131	0.00010344	2.244e-24	0.0172256	0.480165	0.787437	1.113e-20	0.00285018	0.00919584	1.432e-06	0.585105	9.06e-13
STAD	1.40229e-08	0.0126492	1.17e-26	0.908436	0.197673	0.653394	0.174278	0.246182	2.76e-08	0.0187218	5.296e-06	0.186008	1.53333e-08	0.56879	0.738732	0.298781	1.1472e-18	0.849411	0.00021099	3.048e-07	1.4448e-12	9.33818e-06	1.314e-10	0.773852	0.00140667	0.0507115	0.735453	0.96255	0.793449	4.14857e-22	0.317224	1.348e-07	0.413762	0.585105	0.124985
TGCT	6.384e-21	0.626361	6.096e-11	1.8192e-19	3.684e-17	2.994e-08	4.392e-06	0.60252	0.338052	2.424e-09	4.608e-22	0.506941	6.96e-15	0.960081	4.68e-16	1.1448e-11	7.18286e-09	1.4904e-07	8.856e-29	0.631077	6.39273e-06	0.00173075	3.06667e-06	0.00022248	2.736e-19	4.56e-22	0.0022416	3.888e-34	0.751773	0.00665325	1.0272e-06	0.706059	0.479182	0.585105	5.112e-14
THCA	8.568e-45	0.964248	0.000314627	0.314177	6.24e-20	0.310222	1.998e-20	0.792095	0.787822	0.717329	0.000874659	1.632e-08	0.392973	0.960081	0.730459	0.281235	0.155673	0.358916	0.57796	0.631077	3.78e-05	0.0347536	0.417754	0.943416	0.181489	0.151458	0.030158	0.415888	0.751773	2.232e-43	0.384671	0.904571	0.0341682	0.000132	0.872368
THYM	0.000205419	3.168e-11	0.554283	0.0759255	0.00750658	0.946969	0.179457	0.0947084	0.966388	0.218073	4.722e-05	0.506941	0.00330105	0.189667	0.730459	0.256617	0.00623895	0.571002	0.322519	0.631077	0.122243	0.02462	0.183725	0.109397	0.146721	0.00266747	0.439101	0.0592609	0.793449	1.03624e-09	0.953146	3.38667e-06	0.771811	0.657793	0.835141
UCEC	0.538059	0.0391694	4.25143e-16	2.955e-27	0.0571676	0.0830127	0.510355	0.0001914	0.512582	0.0529962	0.0415223	0.0227289	5.664e-24	0.56879	0.278569	0.206189	1.47429e-13	0.280654	5.04e-07	0.889588	4.96e-12	0.00835948	0.0214246	0.839366	0.0139735	2.0208e-07	0.318425	1.572e-17	0.558789	4.36e-24	0.83842	1.002e-10	0.234378	0.585105	0.868787
