# Supplementary material for: Tumor microenvironment remodeling plus immunotherapy could be used in mesenchymal-like tumor with high tumor residual and drug resistant rate
Source: Commun Biol. 2023 Dec 18;6:1281. doi: 10.1038/s42003-023-05667-4 (PMC10728080; doi:10.1038/s42003-023-05667-4)
Supplement: Supplementary file 4 — Supplementary Data [file 42003_2023_5667_MOESM4_ESM.zip › Supplementary Data/Supplementary Data 16 CyTOF Panel.csv]

89Y_CD45
141Pr_PD_1
142Ce_EQ2_NK1_1
143Nd_TCRgd
144Nd_CCR2
145Nd_GATA3
146Nd_CD206
147Sm_CD11C
148Sm_TBET
149Sm_CD19
150Sm_CD25
151Eu_EQ3_CD11B
152Gd_CD3
153Eu_EQ4_CD69
154Gd_KI67
155Gd_CD83
156Gd_IL_7RA
158Gd_LAG3
159Tb_F4_80
160Dy_CD62L
161Dy_CD44
162Dy_TIM3
163Dy_LY6C
164Dy_CX3CR1
165Ho_EQ5_FOXP3
166Er_GFAP
167Er_CD163
168Er_CD8
169Tm_CTLA4
170Yb_TIGIT
171Yb_CD80
172Yb_CASPASE3
173Yb_GB
174Yb_LY6G
175Lu_EQ6_CD4
176Lu_EQ7_PDL1
209Bi_IA_IE
