# Supplementary material for: Tumor microenvironment remodeling plus immunotherapy could be used in mesenchymal-like tumor with high tumor residual and drug resistant rate
Source: Commun Biol. 2023 Dec 18;6:1281. doi: 10.1038/s42003-023-05667-4 (PMC10728080; doi:10.1038/s42003-023-05667-4)
Supplement: Supplementary file 4 — Supplementary Data [file 42003_2023_5667_MOESM4_ESM.zip › Supplementary Data/Supplementary Data 11 Normalization of Sample Number in each variant.xlsx]

## Sheet: Sheet1
Histological Type							Sample Number Normalization				Portion After Normalization
	CancerType	Cluster I	Cluster II	Cluster III	Cluster IV	Total Sample Number (A)	Cluster I-N1	Cluster II-N1	Cluster III-N1	Cluster IV-N1	Cluster I- Por	Cluster II-Por	Cluster III-Por	Cluster IV-Por
							=Cluster I*100/A	=Cluster II*100/A	=Cluster III*100/A	=Cluster III*100/A	=Cluster I-N1*100/B	=Cluster II-N1*100/B	=Cluster III-N1*100/B	=Cluster IV-N1*100/B
	BLCA	64	143	141	60	408	15.6863	35.049	34.5588	14.7059	3.15278	4.24808	8.94878	2.12752
	BRCA	52	521	22	507	1102	4.71869	47.2777	1.99637	46.0073	0.94841	5.73024	0.516947	6.65594
	CESC	37	76	187	6	306	12.0915	24.8366	61.1111	1.96078	2.43027	3.01029	15.8243	0.283669
	COAD	13	380	12	46	451	2.88248	84.2572	2.66075	10.1996	0.57935	10.2123	0.688985	1.47558
	ESCA	7	48	98	32	185	3.78378	25.9459	52.973	17.2973	0.760502	3.14475	13.717	2.50242
	GBM	46	43	39	40	168	27.381	25.5952	23.2143	23.8095	5.50329	3.10224	6.01119	3.44456
	HNSC	3	12	490	17	522	0.574713	2.29885	93.8697	3.2567	0.115511	0.27863	24.3069	0.471152
	KIRC	38	3	1	492	534	7.1161	0.561798	0.187266	92.1348	1.43026	0.0680921	0.0484913	13.3293
	KIRP	233	7	0	51	291	80.0687	2.4055	0	17.5258	16.093	0.291556	0	2.53548
	LGG	498	12	4	19	533	93.4334	2.25141	0.750469	3.56473	18.7792	0.272879	0.194329	0.515714
	LIHC	278	28	3	65	374	74.3316	7.48663	0.802139	17.3797	14.9399	0.907409	0.207709	2.51434
	LUAD	36	129	44	308	517	6.96325	24.9516	8.51064	59.5745	1.39954	3.02424	2.20377	8.61872
	LUSC	7	25	404	66	502	1.39442	4.98008	80.4781	13.1474	0.280265	0.603605	20.8393	1.90205
	OV	6	260	4	39	309	1.94175	84.1424	1.2945	12.6214	0.390272	10.1984	0.335202	1.82595
	PAAD	8	10	8	153	179	4.46927	5.58659	4.46927	85.4749	0.898279	0.677117	1.15729	12.3658
	PCPG	105	6	0	73	184	57.0652	3.26087	0	39.6739	11.4695	0.39523	0	5.73968
	PRAD	227	100	0	171	498	45.5823	20.0803	0	34.3373	9.16159	2.43381	0	4.96763
	READ	2	138	3	17	160	1.25	86.25	1.875	10.625	0.251237	10.4538	0.485519	1.53713
	SKCM	18	334	9	111	472	3.81356	70.7627	1.90678	23.5169	0.766487	8.57672	0.493748	3.40223
	STAD	19	159	47	190	415	4.57831	38.3133	11.3253	45.7831	0.920195	4.64371	2.93261	6.62351
	TGCT	0	111	1	27	139	0	79.8561	0.719424	19.4245	0	9.67887	0.18629	2.81016
	THCA	128	8	3	374	513	24.9513	1.55945	0.584795	72.9045	5.01495	0.189012	0.151429	10.5472
	THYM	25	71	1	23	120	20.8333	59.1667	0.833333	19.1667	4.18729	7.17123	0.215786	2.77287
	UCEC	14	470	11	38	533	2.62664	88.1801	2.06379	7.12946	0.527928	10.6878	0.534405	1.03143
	Total (B)						497.538	825.056	386.185	691.222
Tumor Portion		Cluster I	Cluster II	Cluster III	Cluster IV		Cluster I-N1	Cluster II-N1	Cluster III-N1	Cluster IV-N1	Cluster I- Por	Cluster II-Por	Cluster III-Por	Cluster IV-Por
	Metastatic	23	250	12	108	393	5.85242	63.6132	3.05344	27.4809	8.32051	53.7357	9.01156	35.5062
	Primary	1821	2827	1514	2809	8971	20.2987	31.5127	16.8766	31.312	28.8592	26.6195	49.8077	40.4561
	Recurrent	19	10	6	8	43	44.186	23.2558	13.9535	18.6047	62.8203	19.6448	41.1807	24.0378
	Total (B)						70.3372	118.382	33.8835	77.3976
WHO Grade		Cluster I	Cluster II	Cluster III	Cluster IV		Cluster I-N1	Cluster II-N1	Cluster III-N1	Cluster IV-N1	Cluster I- Por	Cluster II-Por	Cluster III-Por	Cluster IV-Por
	Grade I	48	110	73	67	298	16.1074	36.9128	24.4966	22.4832	18.9943	38.2633	33.5614	15.4271
	Grade II	422	309	412	423	1566	26.9476	19.7318	26.3091	27.0115	31.7775	20.4538	36.0445	18.5343
	Grade III	392	622	268	445	1727	22.6983	36.0162	15.5182	25.7672	26.7666	37.334	21.2606	17.6805
	Grade IV	20	4	7	74	105	19.0476	3.80952	6.66667	70.4762	22.4616	3.94891	9.13359	48.3581
	Total (B)						84.801	96.4703	72.9906	145.738
Tumor Stage		Cluster I	Cluster II	Cluster III	Cluster IV		Cluster I-N1	Cluster II-N1	Cluster III-N1	Cluster IV-N1	Cluster I- Por	Cluster II-Por	Cluster III-Por	Cluster IV-Por
	Stage I	390	401	271	889	1951	19.9897	20.5536	13.8903	45.5664	37.6971	17.5497	16.1957	31.6234
	Stage II	216	750	348	751	2065	10.46	36.3196	16.8523	36.368	19.7258	31.0116	19.6492	25.2397
	Stage III	210	575	254	575	1614	13.0112	35.6258	15.7373	35.6258	24.5367	30.4191	18.3492	24.7245
	Stage IV	75	193	308	208	784	9.56633	24.6173	39.2857	26.5306	18.0404	21.0196	45.8059	18.4124
	Total (B)						53.0273	117.116	85.7656	144.091
Gender		Cluster I	Cluster II	Cluster III	Cluster IV		Cluster I-N1	Cluster II-N1	Cluster III-N1	Cluster IV-N1	Cluster I- Por	Cluster II-Por	Cluster III-Por	Cluster IV-Por
	Male	1127	1143	959	1354	4583	24.5909	24.94	20.9252	29.544	61.8356	38.1513	63.8658	47.5776
	Female	732	1950	571	1570	4823	15.1773	40.4313	11.8391	32.5524	38.1644	61.8487	36.1342	52.4224
	Total (B)						39.7682	65.3713	32.7643	62.0963
Age		Cluster I	Cluster II	Cluster III	Cluster IV		Cluster I-N1	Cluster II-N1	Cluster III-N1	Cluster IV-N1	Cluster I- Por	Cluster II-Por	Cluster III-Por	Cluster IV-Por
	>=60	754	1748	911	1531	4944	15.2508	35.356	18.4264	30.9668	38.1123	53.9791	57.0492	49.7971
	<60	1105	1345	619	1393	4462	24.7647	30.1434	13.8727	31.2192	61.8877	46.0209	42.9508	50.2029
	Total (B)						40.0155	65.4994	32.2991	62.186
