# Supplementary material for: Tumor microenvironment remodeling plus immunotherapy could be used in mesenchymal-like tumor with high tumor residual and drug resistant rate
Source: Commun Biol. 2023 Dec 18;6:1281. doi: 10.1038/s42003-023-05667-4 (PMC10728080; doi:10.1038/s42003-023-05667-4)
Supplement: Supplementary file 4 — Supplementary Data [file 42003_2023_5667_MOESM4_ESM.zip › Supplementary Data/Supplementary Data 19 Numerical source data for graphs and charts.xlsx]

## Sheet: Figure 1c
Cancer Type	HR	Lower 95% CI	Upper 95% CI	p value
BLCA	1.196	1	1.431	0.0499438
BRCA	1.059	0.855	1.31	0.600187
CESC	1.352	1.037	1.763	0.0260628
COAD	0.876	0.681	1.129	0.306784
ESCA	1.124	0.853	1.483	0.406246
GBM	1.123	0.916	1.376	0.265584
HNSC	1.053	0.884	1.254	0.564166
KIRC	1.222	0.991	1.506	0.0605466
KIRP	1.822	1.239	2.679	0.00227743
LGG	1.336	1.145	1.56	0.000236131
LIHC	1.04	0.826	1.308	0.739573
LUAD	1.084	0.908	1.294	0.373391
LUSC	0.9	0.74	1.095	0.290778
OV	1.067	0.908	1.255	0.432335
PAAD	1.507	1.161	1.956	0.00203016
PCPG	0.787	0.335	1.849	0.582261
PRAD	0.767	0.345	1.706	0.515964
READ	0.559	0.308	1.014	0.0555699
SKCM	0.954	0.832	1.093	0.49619
STAD	1.158	0.932	1.439	0.184891
TGCT	1.428	0.538	3.789	0.474606
THCA	1.12	0.534	2.349	0.765158
THYM	0.34	0.081	1.429	0.140973
UCEC	1.159	0.893	1.503	0.266843
Total	1.063	1.014	1.114	0.0118402

## Sheet: Figure 1d
Patient ID	Cancer Type	ssGSEA Score
TCGA.G2.A2EL.01	BLCA	1559.71
TCGA.GC.A4ZW.01	BLCA	1764.18
TCGA.DK.A3X2.01	BLCA	1795.57
TCGA.XF.AAML.01	BLCA	1881.71
TCGA.XF.A8HC.01	BLCA	2035.86
TCGA.E5.A4U1.01	BLCA	2081.96
TCGA.GV.A3QH.01	BLCA	2115.17
TCGA.DK.AA6T.01	BLCA	2139.58
TCGA.ZF.A9RN.01	BLCA	2160.51
TCGA.LT.A5Z6.01	BLCA	2177.07
TCGA.GV.A40G.01	BLCA	2208.43
TCGA.C4.A0EZ.01	BLCA	2235.9
TCGA.GD.A6C6.01	BLCA	2265.53
TCGA.ZF.AA4X.01	BLCA	2282.35
TCGA.FJ.A3ZF.01	BLCA	2307.9
TCGA.DK.A3IV.01	BLCA	2316.65
TCGA.UY.A8OB.01	BLCA	2318.31
TCGA.KQ.A41O.01	BLCA	2330.64
TCGA.GV.A6ZA.01	BLCA	2359.68
TCGA.E7.A519.01	BLCA	2365
TCGA.4Z.AA7Q.01	BLCA	2380.29
TCGA.ZF.A9RM.01	BLCA	2382.65
TCGA.4Z.AA81.01	BLCA	2384.5
TCGA.E7.A5KE.01	BLCA	2398.61
TCGA.ZF.A9R2.01	BLCA	2404.11
TCGA.E5.A4TZ.01	BLCA	2406.66
TCGA.G2.AA3B.01	BLCA	2409.64
TCGA.E7.A7XN.01	BLCA	2413.33
TCGA.GU.A42P.01	BLCA	2464.82
TCGA.CU.A3QU.01	BLCA	2468.87
TCGA.XF.AAN0.01	BLCA	2470.86
TCGA.GU.AATO.01	BLCA	2475.08
TCGA.DK.A3IS.01	BLCA	2479.15
TCGA.ZF.A9R7.01	BLCA	2497.57
TCGA.G2.AA3D.01	BLCA	2504.15
TCGA.ZF.AA4U.01	BLCA	2507.44
TCGA.DK.A6B5.01	BLCA	2517.63
TCGA.ZF.AA5N.01	BLCA	2525.82
TCGA.CF.A8HY.01	BLCA	2556.27
TCGA.CF.A8HX.01	BLCA	2573.54
TCGA.DK.AA75.01	BLCA	2592.01
TCGA.XF.AAMZ.01	BLCA	2592.78
TCGA.E7.A5KF.01	BLCA	2596.91
TCGA.CF.A3MF.01	BLCA	2611.98
TCGA.ZF.A9RF.01	BLCA	2617.05
TCGA.4Z.AA7W.01	BLCA	2631.12
TCGA.GU.A42R.01	BLCA	2644.18
TCGA.ZF.A9R5.01	BLCA	2648.52
TCGA.GU.A763.01	BLCA	2651.28
TCGA.KQ.A41N.01	BLCA	2655.9
TCGA.BT.A20P.01	BLCA	2669.73
TCGA.5N.A9KI.01	BLCA	2685.4
TCGA.E5.A2PC.01	BLCA	2694.73
TCGA.FD.A3SR.01	BLCA	2703.89
TCGA.E7.A7PW.01	BLCA	2711.97
TCGA.BT.A20V.01	BLCA	2713.53
TCGA.4Z.AA89.01	BLCA	2716.18
TCGA.CF.A3MG.01	BLCA	2720.63
TCGA.CF.A47W.01	BLCA	2727.97
TCGA.DK.A1AG.01	BLCA	2734.05
TCGA.XF.AAN2.01	BLCA	2738.45
TCGA.GV.A3QI.01	BLCA	2743.2
TCGA.DK.AA6L.01	BLCA	2753.86
TCGA.2F.A9KR.01	BLCA	2755.57
TCGA.E7.A6ME.01	BLCA	2761.3
TCGA.YF.AA3M.01	BLCA	2762.67
TCGA.FD.A43X.01	BLCA	2767.98
TCGA.DK.AA77.01	BLCA	2769.23
TCGA.E7.A678.01	BLCA	2770.8
TCGA.CF.A9FH.01	BLCA	2786.13
TCGA.DK.AA71.01	BLCA	2794.25
TCGA.CF.A3MH.01	BLCA	2795.51
TCGA.DK.AA6P.01	BLCA	2800.33
TCGA.UY.A78K.01	BLCA	2805.38
TCGA.DK.AA6U.01	BLCA	2814.67
TCGA.XF.A8HD.01	BLCA	2821.03
TCGA.FD.A6TE.01	BLCA	2823.01
TCGA.CF.A47Y.01	BLCA	2827.51
TCGA.XF.A9SJ.01	BLCA	2827.66
TCGA.BT.A2LD.01	BLCA	2828.22
TCGA.E7.A85H.01	BLCA	2844.42
TCGA.BT.A2LA.01	BLCA	2848.67
TCGA.ZF.AA4T.01	BLCA	2853.72
TCGA.4Z.AA7R.01	BLCA	2858.99
TCGA.CF.A27C.01	BLCA	2860.92
TCGA.XF.A9ST.01	BLCA	2866.97
TCGA.ZF.A9RE.01	BLCA	2883.6
TCGA.E7.A7DU.01	BLCA	2887.1
TCGA.E7.A541.01	BLCA	2888.16
TCGA.E7.A3X6.01	BLCA	2888.92
TCGA.GC.A3BM.01	BLCA	2891.47
TCGA.YF.AA3L.01	BLCA	2891.57
TCGA.H4.A2HQ.01	BLCA	2895.63
TCGA.S5.A6DX.01	BLCA	2898.24
TCGA.CF.A5U8.01	BLCA	2902.43
TCGA.XF.A9T5.01	BLCA	2917.66
TCGA.BT.A3PH.01	BLCA	2920.09
TCGA.CF.A47S.01	BLCA	2920.62
TCGA.G2.AA3F.01	BLCA	2931.06
TCGA.FD.A3SS.01	BLCA	2931.56
TCGA.DK.AA6R.01	BLCA	2946.65
TCGA.DK.A6B0.01	BLCA	2954.62
TCGA.E7.A4IJ.01	BLCA	2958.16
TCGA.G2.A3VY.01	BLCA	2961.51
TCGA.4Z.AA84.01	BLCA	2970.89
TCGA.XF.AAN1.01	BLCA	2971.68
TCGA.HQ.A2OF.01	BLCA	2990.3
TCGA.XF.A8HB.01	BLCA	2992.37
TCGA.GV.A3QF.01	BLCA	3003.76
TCGA.YC.A9TC.01	BLCA	3013.01
TCGA.DK.AA76.01	BLCA	3014.58
TCGA.DK.A6B1.01	BLCA	3020.79
TCGA.DK.A1A6.01	BLCA	3023
TCGA.PQ.A6FI.01	BLCA	3027.47
TCGA.DK.A3IT.01	BLCA	3031.73
TCGA.CU.A3YL.01	BLCA	3032.11
TCGA.DK.A1AE.01	BLCA	3046.35
TCGA.E7.A3Y1.01	BLCA	3050.87
TCGA.GC.A6I3.01	BLCA	3058.95
TCGA.DK.A3IM.01	BLCA	3060.73
TCGA.FJ.A3ZE.01	BLCA	3064.03
TCGA.UY.A78N.01	BLCA	3078.22
TCGA.UY.A78O.01	BLCA	3087.88
TCGA.CF.A5UA.01	BLCA	3095.72
TCGA.ZF.AA4W.01	BLCA	3103.05
TCGA.ZF.A9R4.01	BLCA	3110.48
TCGA.BT.A42C.01	BLCA	3121.13
TCGA.CF.A47X.01	BLCA	3123.53
TCGA.XF.A9T6.01	BLCA	3134.99
TCGA.FD.A6TG.01	BLCA	3135.31
TCGA.ZF.A9R1.01	BLCA	3149.49
TCGA.E7.A6MF.01	BLCA	3154.02
TCGA.4Z.AA7S.01	BLCA	3154.36
TCGA.HQ.A5ND.01	BLCA	3160.58
TCGA.KQ.A41R.01	BLCA	3166.17
TCGA.XF.A9SI.01	BLCA	3182.06
TCGA.GC.A3RB.01	BLCA	3193.38
TCGA.ZF.AA4V.01	BLCA	3194.24
TCGA.DK.A3IL.01	BLCA	3204.93
TCGA.E7.A8O8.01	BLCA	3211.39
TCGA.E7.A8O7.01	BLCA	3232.18
TCGA.DK.A6AV.01	BLCA	3235.89
TCGA.CF.A47T.01	BLCA	3237.25
TCGA.DK.A6B6.01	BLCA	3241.26
TCGA.FJ.A3Z9.01	BLCA	3241.72
TCGA.GD.A76B.01	BLCA	3261.53
TCGA.FD.A3N5.01	BLCA	3271.11
TCGA.DK.A1A3.01	BLCA	3283.71
TCGA.CU.A5W6.01	BLCA	3286.53
TCGA.XF.A8HE.01	BLCA	3291.81
TCGA.GV.A3JX.01	BLCA	3300.97
TCGA.K4.A4AC.01	BLCA	3302.21
TCGA.DK.A2I6.01	BLCA	3305.84
TCGA.LT.A8JT.01	BLCA	3318.29
TCGA.XF.AAMX.01	BLCA	3320.04
TCGA.BT.A20N.01	BLCA	3321.25
TCGA.DK.A6AW.01	BLCA	3324.03
TCGA.KQ.A41Q.01	BLCA	3332.53
TCGA.CF.A9FM.01	BLCA	3336.72
TCGA.DK.A3WY.01	BLCA	3341.94
TCGA.4Z.AA87.01	BLCA	3343.89
TCGA.BT.A20J.01	BLCA	3356.1
TCGA.MV.A51V.01	BLCA	3356.13
TCGA.FD.A62P.01	BLCA	3359.35
TCGA.E7.A97Q.01	BLCA	3364.62
TCGA.4Z.AA83.01	BLCA	3372.23
TCGA.2F.A9KQ.01	BLCA	3373.7
TCGA.E7.A7DV.01	BLCA	3375.55
TCGA.K4.A5RJ.01	BLCA	3377.04
TCGA.CU.A3KJ.01	BLCA	3381.56
TCGA.FD.A6TF.01	BLCA	3381.6
TCGA.GV.A3JW.01	BLCA	3383.27
TCGA.GC.A3I6.01	BLCA	3384.72
TCGA.FD.A6TH.01	BLCA	3392.27
TCGA.K4.A5RI.01	BLCA	3393.74
TCGA.E7.A4XJ.01	BLCA	3412.65
TCGA.BT.A20U.01	BLCA	3413.33
TCGA.BT.A0S7.01	BLCA	3413.37
TCGA.DK.A1A7.01	BLCA	3416.2
TCGA.FD.A3N6.01	BLCA	3416.39
TCGA.CU.A72E.01	BLCA	3430.94
TCGA.GU.AATQ.01	BLCA	3437.64
TCGA.CF.A1HR.01	BLCA	3439.54
TCGA.G2.A2EJ.01	BLCA	3446.12
TCGA.FD.A5BY.01	BLCA	3456.77
TCGA.4Z.AA7M.01	BLCA	3461.52
TCGA.XF.A8HI.01	BLCA	3462.08
TCGA.2F.A9KP.01	BLCA	3465.36
TCGA.FD.A3B6.01	BLCA	3474.28
TCGA.K4.A3WV.01	BLCA	3486.87
TCGA.GC.A3RD.01	BLCA	3488.04
TCGA.FD.A3SJ.01	BLCA	3493.66
TCGA.XF.AAMQ.01	BLCA	3498.18
TCGA.2F.A9KT.01	BLCA	3499.45
TCGA.XF.A9SX.01	BLCA	3504.05
TCGA.G2.A3IE.01	BLCA	3518.04
TCGA.4Z.AA80.01	BLCA	3519.17
TCGA.DK.A3WW.01	BLCA	3556.11
TCGA.ZF.A9RL.01	BLCA	3562.03
TCGA.PQ.A6FN.01	BLCA	3570.38
TCGA.FD.A5C0.01	BLCA	3580.19
TCGA.UY.A9PE.01	BLCA	3580.8
TCGA.DK.A2I4.01	BLCA	3581.87
TCGA.4Z.AA7Y.01	BLCA	3583.74
TCGA.BT.A0YX.01	BLCA	3588.22
TCGA.KQ.A41P.01	BLCA	3588.49
TCGA.XF.A9SU.01	BLCA	3592.98
TCGA.ZF.AA52.01	BLCA	3594.5
TCGA.FT.A61P.01	BLCA	3602.35
TCGA.FD.A43P.01	BLCA	3606.99
TCGA.HQ.A2OE.01	BLCA	3609.26
TCGA.CF.A3MI.01	BLCA	3611.52
TCGA.S5.AA26.01	BLCA	3622.77
TCGA.GC.A3WC.01	BLCA	3624.09
TCGA.DK.AA6X.01	BLCA	3626.27
TCGA.GC.A3RC.01	BLCA	3626.49
TCGA.XF.AAN5.01	BLCA	3628.75
TCGA.GU.A767.01	BLCA	3639.24
TCGA.GV.A3QK.01	BLCA	3641.85
TCGA.CF.A7I0.01	BLCA	3647.59
TCGA.LC.A66R.01	BLCA	3662.09
TCGA.UY.A78L.01	BLCA	3674.22
TCGA.4Z.AA82.01	BLCA	3680.56
TCGA.DK.A3X1.01	BLCA	3684.09
TCGA.YC.A89H.01	BLCA	3689.43
TCGA.G2.A2EK.01	BLCA	3691.39
TCGA.K4.A54R.01	BLCA	3691.71
TCGA.DK.A1AA.01	BLCA	3693.39
TCGA.GV.A3JZ.01	BLCA	3694.78
TCGA.XF.A8HG.01	BLCA	3701.16
TCGA.ZF.A9R0.01	BLCA	3705.83
TCGA.G2.A2EF.01	BLCA	3708.48
TCGA.GV.A40E.01	BLCA	3709.68
TCGA.FD.A6TA.01	BLCA	3710.38
TCGA.2F.A9KW.01	BLCA	3711.48
TCGA.DK.A3IK.01	BLCA	3713.4
TCGA.DK.AA6Q.01	BLCA	3720.06
TCGA.XF.A9SZ.01	BLCA	3724.37
TCGA.C4.A0F0.01	BLCA	3727.18
TCGA.XF.A9SH.01	BLCA	3727.94
TCGA.FD.A3B5.01	BLCA	3728.15
TCGA.C4.A0F7.01	BLCA	3729.83
TCGA.K4.A6MB.01	BLCA	3732.19
TCGA.GC.A6I1.01	BLCA	3742.12
TCGA.DK.AA6M.01	BLCA	3742.4
TCGA.UY.A78P.01	BLCA	3757.85
TCGA.UY.A9PH.01	BLCA	3760.86
TCGA.XF.AAN3.01	BLCA	3763.88
TCGA.BT.A42F.01	BLCA	3769.42
TCGA.DK.A1AD.01	BLCA	3777.86
TCGA.ZF.AA5H.01	BLCA	3784.1
TCGA.FD.A6TI.01	BLCA	3787.87
TCGA.CF.A47V.01	BLCA	3801.03
TCGA.UY.A9PA.01	BLCA	3802.01
TCGA.FD.A6TC.01	BLCA	3813.09
TCGA.GD.A2C5.01	BLCA	3814.09
TCGA.H4.A2HO.01	BLCA	3825.94
TCGA.FD.A3SN.01	BLCA	3830.54
TCGA.GV.A3JV.01	BLCA	3834.01
TCGA.FD.A3SM.01	BLCA	3836.85
TCGA.XF.A9T8.01	BLCA	3843.69
TCGA.DK.A1AC.01	BLCA	3864.21
TCGA.SY.A9G5.01	BLCA	3871.17
TCGA.ZF.AA53.01	BLCA	3887.67
TCGA.UY.A78M.01	BLCA	3889.36
TCGA.FT.A3EE.01	BLCA	3915.05
TCGA.BT.A20T.01	BLCA	3924.08
TCGA.GV.A3QG.01	BLCA	3931.12
TCGA.DK.A3IU.01	BLCA	3934.89
TCGA.XF.A9T3.01	BLCA	3934.94
TCGA.C4.A0F6.01	BLCA	3944.64
TCGA.BT.A42E.01	BLCA	3945.73
TCGA.E7.A97P.01	BLCA	3957.25
TCGA.XF.A9SK.01	BLCA	3961.05
TCGA.FD.A5BV.01	BLCA	3961.38
TCGA.CF.A9FF.01	BLCA	3961.89
TCGA.G2.AA3C.01	BLCA	3964.31
TCGA.E7.A6MD.01	BLCA	3967.27
TCGA.FD.A6TB.01	BLCA	3968.08
TCGA.GC.A3YS.01	BLCA	3972.18
TCGA.FD.A43Y.01	BLCA	3975.92
TCGA.BT.A20R.01	BLCA	3978.8
TCGA.GU.A42Q.01	BLCA	3981.2
TCGA.XF.A8HH.01	BLCA	3994.08
TCGA.GU.A762.01	BLCA	4011.08
TCGA.GC.A3OO.01	BLCA	4020.33
TCGA.BT.A20W.01	BLCA	4021.67
TCGA.XF.AAMG.01	BLCA	4023.44
TCGA.BT.A20O.01	BLCA	4024.6
TCGA.FD.A3NA.01	BLCA	4026.79
TCGA.ZF.AA56.01	BLCA	4038.37
TCGA.BT.A3PJ.01	BLCA	4042.61
TCGA.XF.A9SV.01	BLCA	4043.88
TCGA.DK.AA6W.01	BLCA	4055.83
TCGA.G2.A3IB.01	BLCA	4057.26
TCGA.ZF.A9RD.01	BLCA	4067.92
TCGA.BL.A0C8.01	BLCA	4068.52
TCGA.DK.A2HX.01	BLCA	4070.17
TCGA.K4.A6FZ.01	BLCA	4074.56
TCGA.DK.A1A5.01	BLCA	4078.11
TCGA.5N.A9KM.01	BLCA	4089.04
TCGA.GU.AATP.01	BLCA	4098.85
TCGA.ZF.AA4R.01	BLCA	4110.32
TCGA.XF.A8HF.01	BLCA	4111.96
TCGA.FD.A3SO.01	BLCA	4129.07
TCGA.BT.A20X.01	BLCA	4147.04
TCGA.XF.A9T0.01	BLCA	4153.86
TCGA.DK.A3WX.01	BLCA	4156.24
TCGA.GD.A3OS.01	BLCA	4159.32
TCGA.FJ.A871.01	BLCA	4164.88
TCGA.HQ.A5NE.01	BLCA	4166.77
TCGA.ZF.AA51.01	BLCA	4177.49
TCGA.CU.A0YR.01	BLCA	4183.48
TCGA.UY.A9PF.01	BLCA	4192.29
TCGA.G2.A2ES.01	BLCA	4210.5
TCGA.CF.A9FL.01	BLCA	4211.14
TCGA.FD.A5C1.01	BLCA	4213.01
TCGA.GD.A3OP.01	BLCA	4214.09
TCGA.UY.A9PB.01	BLCA	4215.86
TCGA.2F.A9KO.01	BLCA	4219.49
TCGA.ZF.A9R3.01	BLCA	4224.87
TCGA.XF.AAMY.01	BLCA	4235.63
TCGA.R3.A69X.01	BLCA	4251.91
TCGA.FD.A6TK.01	BLCA	4257.31
TCGA.BL.A13J.01	BLCA	4257.98
TCGA.C4.A0F1.01	BLCA	4261.83
TCGA.K4.A5RH.01	BLCA	4267.98
TCGA.DK.A6B2.01	BLCA	4273.4
TCGA.CU.A0YO.01	BLCA	4286.15
TCGA.FD.A3B4.01	BLCA	4286.19
TCGA.GD.A3OQ.01	BLCA	4290.64
TCGA.4Z.AA7O.01	BLCA	4297.42
TCGA.GU.A766.01	BLCA	4300.64
TCGA.KQ.A41S.01	BLCA	4310.24
TCGA.ZF.A9RC.01	BLCA	4319.58
TCGA.FD.A5BS.01	BLCA	4320.19
TCGA.XF.A9SL.01	BLCA	4329.44
TCGA.CF.A1HS.01	BLCA	4331.42
TCGA.XF.A9SM.01	BLCA	4333.21
TCGA.FD.A6TD.01	BLCA	4334.04
TCGA.FD.A43U.01	BLCA	4336.62
TCGA.DK.AA6S.01	BLCA	4342.52
TCGA.GU.A764.01	BLCA	4360.83
TCGA.FD.A43S.01	BLCA	4362.63
TCGA.UY.A8OD.01	BLCA	4397.59
TCGA.DK.A1AB.01	BLCA	4402.63
TCGA.DK.A2I1.01	BLCA	4404.39
TCGA.FD.A62N.01	BLCA	4418.04
TCGA.E7.A677.01	BLCA	4432.4
TCGA.BT.A3PK.01	BLCA	4449.32
TCGA.XF.A9SP.01	BLCA	4455.16
TCGA.ZF.A9R9.01	BLCA	4463.07
TCGA.BT.A20Q.01	BLCA	4468.27
TCGA.FD.A5BU.01	BLCA	4475.97
TCGA.UY.A9PD.01	BLCA	4476.92
TCGA.K4.A4AB.01	BLCA	4478.06
TCGA.K4.A3WU.01	BLCA	4503.75
TCGA.DK.AA74.01	BLCA	4517.68
TCGA.K4.AAQO.01	BLCA	4523.16
TCGA.G2.A2EO.01	BLCA	4524.74
TCGA.FD.A3B3.01	BLCA	4532.59
TCGA.4Z.AA86.01	BLCA	4543.34
TCGA.BL.A3JM.01	BLCA	4552.37
TCGA.FD.A3SL.01	BLCA	4576.51
TCGA.FD.A62O.01	BLCA	4590.99
TCGA.DK.A2I2.01	BLCA	4597.45
TCGA.XF.AAMR.01	BLCA	4597.9
TCGA.FD.A5BT.01	BLCA	4599.82
TCGA.K4.A83P.01	BLCA	4601.57
TCGA.FD.A43N.01	BLCA	4605.26
TCGA.DK.A3IN.01	BLCA	4613.55
TCGA.CU.A0YN.01	BLCA	4623.13
TCGA.ZF.AA58.01	BLCA	4636.42
TCGA.XF.A9SW.01	BLCA	4650.49
TCGA.ZF.AA54.01	BLCA	4679.02
TCGA.XF.AAMT.01	BLCA	4705.39
TCGA.XF.A9SY.01	BLCA	4731.63
TCGA.XF.AAN7.01	BLCA	4782.41
TCGA.FD.A62S.01	BLCA	4785.43
TCGA.4Z.AA7N.01	BLCA	4788.43
TCGA.XF.AAMW.01	BLCA	4797.01
TCGA.FD.A3B7.01	BLCA	4800.89
TCGA.FD.A5BR.01	BLCA	4802.13
TCGA.XF.A9T4.01	BLCA	4864.66
TCGA.BT.A2LB.01	BLCA	4954.93
TCGA.XF.AAMH.01	BLCA	5004.96
TCGA.K4.A3WS.01	BLCA	5029.55
TCGA.XF.AAME.01	BLCA	5042.34
TCGA.FD.A3SQ.01	BLCA	5058.95
TCGA.FD.A5BX.01	BLCA	5082.13
TCGA.XF.A9T2.01	BLCA	5084.92
TCGA.G2.A2EC.01	BLCA	5092.74
TCGA.FJ.A3Z7.01	BLCA	5101.67
TCGA.BL.A13I.01	BLCA	5114.08
TCGA.ZF.AA5P.01	BLCA	5123.93
TCGA.FD.A3SP.01	BLCA	5161.52
TCGA.FD.A3B8.01	BLCA	5171.29
TCGA.FD.A5BZ.01	BLCA	5191.51
TCGA.UY.A8OC.01	BLCA	5192.11
TCGA.ZF.AA4N.01	BLCA	5230.87
TCGA.DK.A3IQ.01	BLCA	5316.37
TCGA.XF.AAMJ.01	BLCA	5344
TCGA.XF.AAN4.01	BLCA	5461.53
TCGA.SY.A9G0.01	BLCA	5471.26
TCGA.DK.A1AF.01	BLCA	5628.3
TCGA.YC.A8S6.01	BLCA	5727.46
TCGA.XF.AAN8.01	BLCA	5739.73
TCGA.BL.A5ZZ.01	BLCA	6812.04
TCGA.B6.A0RL.01	BRCA	753.986
TCGA.3C.AAAU.01	BRCA	1327.63
TCGA.E9.A54Y.01	BRCA	1570.95
TCGA.D8.A1XF.01	BRCA	1648.78
TCGA.A7.A0DC.01	BRCA	1664.8
TCGA.C8.A133.01	BRCA	1804.23
TCGA.AR.A0TV.01	BRCA	1808.63
TCGA.EW.A1OX.01	BRCA	1826.58
TCGA.B6.A0IC.01	BRCA	1830.31
TCGA.AR.A0TR.01	BRCA	1844.14
TCGA.A8.A06N.01	BRCA	1880.22
TCGA.E9.A1N3.01	BRCA	1936.28
TCGA.E9.A5UO.01	BRCA	1949.25
TCGA.A1.A0SK.01	BRCA	1954.31
TCGA.GM.A2DC.01	BRCA	2028.12
TCGA.B6.A0X4.01	BRCA	2031.13
TCGA.BH.A0HL.01	BRCA	2033.03
TCGA.B6.A0I1.01	BRCA	2089.31
TCGA.LL.A6FP.01	BRCA	2095.82
TCGA.A8.A09K.01	BRCA	2101.66
TCGA.UL.AAZ6.01	BRCA	2112.53
TCGA.A7.A3RF.01	BRCA	2147.03
TCGA.C8.A12U.01	BRCA	2149.54
TCGA.E2.A15S.01	BRCA	2153.44
TCGA.GM.A3XL.01	BRCA	2156.31
TCGA.D8.A1XC.01	BRCA	2156.92
TCGA.E9.A54X.01	BRCA	2159.43
TCGA.AO.A0J3.01	BRCA	2180.38
TCGA.OL.A6VO.01	BRCA	2203.05
TCGA.E2.A15E.06	BRCA	2210.64
TCGA.OL.A5D7.01	BRCA	2225.82
TCGA.LL.A442.01	BRCA	2228.04
TCGA.PL.A8LX.01	BRCA	2239.11
TCGA.A8.A06T.01	BRCA	2240.75
TCGA.E2.A1LG.01	BRCA	2263.16
TCGA.AQ.A54N.01	BRCA	2268.76
TCGA.D8.A1Y3.01	BRCA	2307.32
TCGA.B6.A0IA.01	BRCA	2312.42
TCGA.A7.A3J0.01	BRCA	2318.41
TCGA.B6.A0IO.01	BRCA	2319.8
TCGA.E9.A1R6.01	BRCA	2336.35
TCGA.UU.A93S.01	BRCA	2352.56
TCGA.S3.A6ZH.01	BRCA	2353.3
TCGA.AR.A0TW.01	BRCA	2370.6
TCGA.A8.A06Q.01	BRCA	2374.48
TCGA.E9.A245.01	BRCA	2386.02
TCGA.5T.A9QA.01	BRCA	2388.42
TCGA.D8.A1XV.01	BRCA	2402.09
TCGA.BH.A18L.01	BRCA	2404.25
TCGA.BH.A0HW.01	BRCA	2406.81
TCGA.BH.A6R8.01	BRCA	2412.24
TCGA.BH.A0EE.01	BRCA	2417.21
TCGA.A2.A4S0.01	BRCA	2428.56
TCGA.E2.A572.01	BRCA	2434.93
TCGA.A8.A06U.01	BRCA	2436.17
TCGA.E9.A2JS.01	BRCA	2439.02
TCGA.A2.A3XV.01	BRCA	2440.08
TCGA.AR.A0U2.01	BRCA	2441.12
TCGA.A8.A06Z.01	BRCA	2449.78
TCGA.AC.A7VB.01	BRCA	2450.63
TCGA.OL.A66O.01	BRCA	2452.35
TCGA.LL.A6FQ.01	BRCA	2457.77
TCGA.E2.A15T.01	BRCA	2463.4
TCGA.EW.A6SA.01	BRCA	2469.92
TCGA.E2.A158.01	BRCA	2479.49
TCGA.AR.A24K.01	BRCA	2496.18
TCGA.BH.A1FR.01	BRCA	2498.62
TCGA.LL.A5YM.01	BRCA	2500.97
TCGA.BH.A0H0.01	BRCA	2501.83
TCGA.A2.A04X.01	BRCA	2510.73
TCGA.BH.A0HN.01	BRCA	2511.37
TCGA.E9.A5UP.01	BRCA	2518.68
TCGA.S3.AA12.01	BRCA	2523.37
TCGA.B6.A0X1.01	BRCA	2525.46
TCGA.OL.A6VR.01	BRCA	2526.38
TCGA.E2.A1IE.01	BRCA	2534.77
TCGA.BH.A0E0.01	BRCA	2541.12
TCGA.AR.A0TU.01	BRCA	2542.34
TCGA.B6.A0RM.01	BRCA	2546.08
TCGA.AC.A2FM.01	BRCA	2551.17
TCGA.AN.A0AK.01	BRCA	2557.41
TCGA.AO.A12H.01	BRCA	2573.66
TCGA.EW.A1J1.01	BRCA	2579.27
TCGA.E2.A156.01	BRCA	2579.85
TCGA.B6.A0I9.01	BRCA	2595.48
TCGA.AQ.A54O.01	BRCA	2602.94
TCGA.D8.A1JS.01	BRCA	2607.95
TCGA.E2.A15R.01	BRCA	2609.39
TCGA.AO.A0J7.01	BRCA	2610.91
TCGA.AO.A12B.01	BRCA	2625.98
TCGA.E2.A574.01	BRCA	2634.09
TCGA.A2.A0ET.01	BRCA	2636.84
TCGA.E2.A105.01	BRCA	2640.34
TCGA.A8.A083.01	BRCA	2641.62
TCGA.A2.A0YG.01	BRCA	2644.29
TCGA.3C.AALI.01	BRCA	2655.91
TCGA.AO.A1KR.01	BRCA	2658.62
TCGA.AO.A0J2.01	BRCA	2660.23
TCGA.A2.A0CW.01	BRCA	2662.41
TCGA.A1.A0SO.01	BRCA	2663.32
TCGA.AN.A04D.01	BRCA	2664.93
TCGA.D8.A27E.01	BRCA	2673.07
TCGA.E2.A14W.01	BRCA	2675.56
TCGA.AC.A3YJ.01	BRCA	2698.72
TCGA.D8.A1X6.01	BRCA	2703.22
TCGA.C8.A26Y.01	BRCA	2708.44
TCGA.B6.A0X0.01	BRCA	2709.63
TCGA.B6.A0X5.01	BRCA	2718.3
TCGA.BH.A8FY.01	BRCA	2719.05
TCGA.A2.A4S3.01	BRCA	2720.57
TCGA.A8.A07Z.01	BRCA	2722.58
TCGA.C8.A27A.01	BRCA	2728.4
TCGA.AR.A24H.01	BRCA	2734.13
TCGA.OL.A5RZ.01	BRCA	2739.59
TCGA.BH.A18T.01	BRCA	2747.02
TCGA.LL.A7T0.01	BRCA	2752.39
TCGA.A8.A08B.01	BRCA	2754.96
TCGA.LL.A9Q3.01	BRCA	2755.76
TCGA.LL.A50Y.01	BRCA	2762.44
TCGA.LL.A7SZ.01	BRCA	2769.25
TCGA.A8.A09M.01	BRCA	2775.4
TCGA.BH.A1FJ.01	BRCA	2780.73
TCGA.A1.A0SQ.01	BRCA	2784.66
TCGA.A2.A3Y0.01	BRCA	2789.04
TCGA.A8.A09Z.01	BRCA	2789.12
TCGA.AQ.A1H2.01	BRCA	2810.84
TCGA.BH.A1FG.01	BRCA	2813.72
TCGA.B6.A0WV.01	BRCA	2818.73
TCGA.A7.A0CD.01	BRCA	2819.03
TCGA.EW.A1P0.01	BRCA	2822.91
TCGA.B6.A1KC.01	BRCA	2828.78
TCGA.E2.A14T.01	BRCA	2829.33
TCGA.E2.A15K.06	BRCA	2831.31
TCGA.AO.A03P.01	BRCA	2847.03
TCGA.E2.A15J.01	BRCA	2851.72
TCGA.GM.A2DB.01	BRCA	2853.22
TCGA.E2.A15A.06	BRCA	2860.54
TCGA.A7.A0D9.01	BRCA	2865.17
TCGA.AC.A62V.01	BRCA	2865.7
TCGA.E2.A155.01	BRCA	2867.21
TCGA.B6.A402.01	BRCA	2872.22
TCGA.S3.A6ZF.01	BRCA	2873.33
TCGA.OL.A5D8.01	BRCA	2873.74
TCGA.A8.A07R.01	BRCA	2873.96
TCGA.A2.A1G4.01	BRCA	2874.11
TCGA.D8.A1JI.01	BRCA	2877.58
TCGA.B6.A0IB.01	BRCA	2878.97
TCGA.B6.A0IQ.01	BRCA	2880.34
TCGA.AC.A3TN.01	BRCA	2889.39
TCGA.AN.A0AR.01	BRCA	2896.08
TCGA.AC.A2BM.01	BRCA	2898.72
TCGA.A8.A09I.01	BRCA	2904.17
TCGA.AC.A62X.01	BRCA	2908.79
TCGA.A8.A09E.01	BRCA	2909.77
TCGA.AO.A03T.01	BRCA	2910.1
TCGA.OL.A5RW.01	BRCA	2913.02
TCGA.C8.A26Z.01	BRCA	2913.36
TCGA.AR.A0TY.01	BRCA	2916.72
TCGA.E2.A1LB.01	BRCA	2917.05
TCGA.EW.A1J6.01	BRCA	2925.31
TCGA.GM.A2DO.01	BRCA	2930.24
TCGA.V7.A7HQ.01	BRCA	2935.53
TCGA.A8.A099.01	BRCA	2945.89
TCGA.LL.A5YO.01	BRCA	2949.04
TCGA.E2.A15O.01	BRCA	2955.09
TCGA.WT.AB41.01	BRCA	2959.18
TCGA.D8.A13Y.01	BRCA	2960.58
TCGA.C8.A8HP.01	BRCA	2960.66
TCGA.AN.A0AT.01	BRCA	2963.66
TCGA.EW.A2FW.01	BRCA	2965.96
TCGA.A2.A0D1.01	BRCA	2966.39
TCGA.E2.A109.01	BRCA	2969.55
TCGA.A7.A13G.01	BRCA	2971.99
TCGA.BH.A18N.01	BRCA	2972.47
TCGA.AR.A1AH.01	BRCA	2973.47
TCGA.A8.A06X.01	BRCA	2974.85
TCGA.A8.A081.01	BRCA	2977.18
TCGA.E2.A14O.01	BRCA	2977.9
TCGA.AC.A3TM.01	BRCA	2980.11
TCGA.C8.A1HO.01	BRCA	2983.93
TCGA.E2.A106.01	BRCA	2985.22
TCGA.A7.A3IZ.01	BRCA	2987.19
TCGA.A2.A0CT.01	BRCA	2988.31
TCGA.D8.A1XL.01	BRCA	2988.51
TCGA.E9.A228.01	BRCA	2989.67
TCGA.AN.A0FW.01	BRCA	2990.29
TCGA.A2.A0D3.01	BRCA	2991.79
TCGA.E2.A1LI.01	BRCA	2994.78
TCGA.AO.A0JI.01	BRCA	2999.55
TCGA.BH.A18R.01	BRCA	3005.11
TCGA.GM.A3NW.01	BRCA	3013.54
TCGA.A8.A08C.01	BRCA	3013.79
TCGA.BH.A0B9.01	BRCA	3015.87
TCGA.A8.A090.01	BRCA	3019.55
TCGA.EW.A1PC.01	BRCA	3021.46
TCGA.BH.A1ES.06	BRCA	3021.85
TCGA.BH.A18V.06	BRCA	3025.83
TCGA.C8.A1HM.01	BRCA	3027.49
TCGA.BH.A0B8.01	BRCA	3036.38
TCGA.A8.A07L.01	BRCA	3045.03
TCGA.AO.A0JD.01	BRCA	3048.38
TCGA.AQ.A04H.01	BRCA	3048.82
TCGA.A8.A09R.01	BRCA	3053.08
TCGA.C8.A12M.01	BRCA	3057.12
TCGA.A2.A3XU.01	BRCA	3064.38
TCGA.E2.A15A.01	BRCA	3065.91
TCGA.BH.A18S.01	BRCA	3067.77
TCGA.E2.A10C.01	BRCA	3067.97
TCGA.GM.A5PV.01	BRCA	3068.29
TCGA.BH.A1F8.01	BRCA	3069.69
TCGA.A8.A08F.01	BRCA	3072.56
TCGA.E9.A247.01	BRCA	3072.56
TCGA.LQ.A4E4.01	BRCA	3075.06
TCGA.EW.A423.01	BRCA	3079.93
TCGA.AO.A125.01	BRCA	3080.78
TCGA.EW.A6SB.01	BRCA	3083.53
TCGA.E9.A1R4.01	BRCA	3087.6
TCGA.BH.A0DH.01	BRCA	3090.49
TCGA.A8.A092.01	BRCA	3094.92
TCGA.A8.A07P.01	BRCA	3101.35
TCGA.AR.A0TZ.01	BRCA	3104.24
TCGA.A7.A6VW.01	BRCA	3106.81
TCGA.GM.A2DM.01	BRCA	3109.27
TCGA.B6.A0IE.01	BRCA	3113.33
TCGA.A8.A09G.01	BRCA	3113.38
TCGA.GM.A2DH.01	BRCA	3114.28
TCGA.BH.A0H9.01	BRCA	3116.16
TCGA.E2.A14P.01	BRCA	3117.09
TCGA.E9.A1R5.01	BRCA	3120.11
TCGA.AN.A0XR.01	BRCA	3127.09
TCGA.A8.A07C.01	BRCA	3128.28
TCGA.B6.A0RG.01	BRCA	3130.69
TCGA.D8.A1JC.01	BRCA	3131.03
TCGA.D8.A1JT.01	BRCA	3136.61
TCGA.E9.A1N8.01	BRCA	3137.39
TCGA.A8.A06Y.01	BRCA	3138.94
TCGA.AN.A03Y.01	BRCA	3143.09
TCGA.OL.A5DA.01	BRCA	3145.49
TCGA.PL.A8LV.01	BRCA	3146.99
TCGA.AN.A04C.01	BRCA	3147.57
TCGA.A2.A0CY.01	BRCA	3150.03
TCGA.A8.A08L.01	BRCA	3151.82
TCGA.AC.A8OR.01	BRCA	3157.15
TCGA.A2.A0YJ.01	BRCA	3158.71
TCGA.A2.A04T.01	BRCA	3159.04
TCGA.S3.AA11.01	BRCA	3159.74
TCGA.A8.A09X.01	BRCA	3162.71
TCGA.E2.A1B6.01	BRCA	3163.32
TCGA.A2.A0YT.01	BRCA	3165.49
TCGA.BH.A204.01	BRCA	3175.09
TCGA.E2.A15G.01	BRCA	3175.91
TCGA.A8.A08A.01	BRCA	3178.25
TCGA.D8.A27R.01	BRCA	3178.32
TCGA.BH.A1FC.01	BRCA	3179.83
TCGA.A2.A0T3.01	BRCA	3180.87
TCGA.D8.A140.01	BRCA	3182.58
TCGA.A2.A0YM.01	BRCA	3184.11
TCGA.A8.A08G.01	BRCA	3186.36
TCGA.B6.A0IJ.01	BRCA	3191.58
TCGA.E9.A1RG.01	BRCA	3194.07
TCGA.E2.A56Z.01	BRCA	3195.85
TCGA.E9.A1RC.01	BRCA	3198.69
TCGA.B6.A409.01	BRCA	3202.33
TCGA.A2.A0ER.01	BRCA	3203.04
TCGA.BH.A0W3.01	BRCA	3203.33
TCGA.E2.A576.01	BRCA	3205.24
TCGA.EW.A1IZ.01	BRCA	3208.64
TCGA.A8.A079.01	BRCA	3209.61
TCGA.EW.A6SD.01	BRCA	3209.85
TCGA.B6.A0RO.01	BRCA	3210.72
TCGA.BH.A18U.01	BRCA	3212.8
TCGA.D8.A1XA.01	BRCA	3214.23
TCGA.3C.AALJ.01	BRCA	3215.27
TCGA.A2.A1FX.01	BRCA	3215.63
TCGA.BH.A0E6.01	BRCA	3218.62
TCGA.A8.A09T.01	BRCA	3219.48
TCGA.B6.A2IU.01	BRCA	3225.64
TCGA.EW.A1P5.01	BRCA	3225.88
TCGA.D8.A147.01	BRCA	3228.79
TCGA.D8.A27W.01	BRCA	3230.21
TCGA.E9.A244.01	BRCA	3230.67
TCGA.B6.A0IK.01	BRCA	3233.73
TCGA.AO.A1KP.01	BRCA	3235.76
TCGA.E9.A1R7.01	BRCA	3238.22
TCGA.E2.A1IK.01	BRCA	3238.46
TCGA.AO.A0J6.01	BRCA	3241.57
TCGA.HN.A2NL.01	BRCA	3242.24
TCGA.E2.A1II.01	BRCA	3244.47
TCGA.A7.A4SB.01	BRCA	3246.79
TCGA.D8.A1XG.01	BRCA	3248.13
TCGA.A2.A0D0.01	BRCA	3249.87
TCGA.E2.A1LA.01	BRCA	3250.73
TCGA.BH.A1FL.01	BRCA	3253.51
TCGA.C8.A1HG.01	BRCA	3254.35
TCGA.A2.A0YE.01	BRCA	3255.43
TCGA.A2.A1FW.01	BRCA	3258.07
TCGA.BH.A0DD.01	BRCA	3258.86
TCGA.D8.A1JG.01	BRCA	3261.16
TCGA.AR.A0U3.01	BRCA	3263.59
TCGA.A7.A13F.01	BRCA	3263.99
TCGA.OL.A66P.01	BRCA	3264.46
TCGA.BH.A5IZ.01	BRCA	3264.82
TCGA.JL.A3YX.01	BRCA	3265.3
TCGA.A8.A085.01	BRCA	3265.33
TCGA.A2.A0EY.01	BRCA	3266.24
TCGA.C8.A12L.01	BRCA	3267.97
TCGA.A8.A0AB.01	BRCA	3269.55
TCGA.EW.A1P6.01	BRCA	3274.63
TCGA.E2.A9RU.01	BRCA	3285.47
TCGA.AR.A24R.01	BRCA	3285.56
TCGA.E2.A14V.01	BRCA	3286.51
TCGA.A7.A4SF.01	BRCA	3289.59
TCGA.BH.A0AU.01	BRCA	3292.03
TCGA.AR.A2LL.01	BRCA	3292.41
TCGA.E2.A2P6.01	BRCA	3292.63
TCGA.E9.A3HO.01	BRCA	3299.35
TCGA.A8.A09C.01	BRCA	3300.21
TCGA.E2.A15H.01	BRCA	3301.63
TCGA.D8.A1X7.01	BRCA	3305.2
TCGA.D8.A1JF.01	BRCA	3312.91
TCGA.E9.A1RE.01	BRCA	3313.27
TCGA.A8.A06O.01	BRCA	3314.64
TCGA.C8.A275.01	BRCA	3316.37
TCGA.A2.A3XX.01	BRCA	3319.05
TCGA.E2.A14R.01	BRCA	3324.98
TCGA.A8.A08I.01	BRCA	3325.9
TCGA.AC.A5XU.01	BRCA	3330.01
TCGA.PE.A5DC.01	BRCA	3330.56
TCGA.B6.A0IG.01	BRCA	3332.26
TCGA.E2.A1B4.01	BRCA	3336.32
TCGA.A8.A09B.01	BRCA	3339.43
TCGA.A2.A0EU.01	BRCA	3346.67
TCGA.D8.A143.01	BRCA	3346.84
TCGA.AO.A124.01	BRCA	3347.46
TCGA.LL.A5YN.01	BRCA	3353.52
TCGA.EW.A1OY.01	BRCA	3360.05
TCGA.D8.A1XJ.01	BRCA	3361.07
TCGA.A7.A13E.01	BRCA	3362.51
TCGA.BH.A0BS.01	BRCA	3362.7
TCGA.D8.A1JN.01	BRCA	3363.86
TCGA.AN.A0FL.01	BRCA	3365.92
TCGA.BH.A0HU.01	BRCA	3365.95
TCGA.AC.A6IX.06	BRCA	3367.77
TCGA.AC.A2BK.01	BRCA	3369.21
TCGA.D8.A1X9.01	BRCA	3370.15
TCGA.B6.A408.01	BRCA	3375.1
TCGA.A2.A0D4.01	BRCA	3378.12
TCGA.AO.A03O.01	BRCA	3378.47
TCGA.AR.A1AS.01	BRCA	3381.32
TCGA.E2.A14S.01	BRCA	3385.39
TCGA.E2.A14N.01	BRCA	3387.76
TCGA.A2.A3XW.01	BRCA	3388.04
TCGA.AN.A0FV.01	BRCA	3391.76
TCGA.AN.A0FY.01	BRCA	3393
TCGA.A2.A0CQ.01	BRCA	3393.48
TCGA.E9.A248.01	BRCA	3393.77
TCGA.A8.A08J.01	BRCA	3401.57
TCGA.AC.A6NO.01	BRCA	3402.29
TCGA.A8.A082.01	BRCA	3406.92
TCGA.E2.A1L7.01	BRCA	3410.03
TCGA.D8.A1XZ.01	BRCA	3412.98
TCGA.AC.A6IW.01	BRCA	3414.11
TCGA.A8.A09N.01	BRCA	3414.29
TCGA.AN.A046.01	BRCA	3419.38
TCGA.AR.A0U0.01	BRCA	3425.02
TCGA.A7.A56D.01	BRCA	3425.46
TCGA.A2.A04R.01	BRCA	3428.65
TCGA.AR.A24Z.01	BRCA	3433.01
TCGA.AC.A3QQ.01	BRCA	3434.13
TCGA.E9.A3QA.01	BRCA	3438.31
TCGA.BH.A1F6.01	BRCA	3443.31
TCGA.EW.A1OZ.01	BRCA	3443.95
TCGA.A2.A25E.01	BRCA	3444.6
TCGA.BH.A0HB.01	BRCA	3447.99
TCGA.C8.A12Y.01	BRCA	3449.13
TCGA.C8.A1HN.01	BRCA	3449.45
TCGA.AC.A4ZE.01	BRCA	3453.66
TCGA.A2.A3XT.01	BRCA	3455.9
TCGA.AN.A0AM.01	BRCA	3457.19
TCGA.AO.A128.01	BRCA	3460.29
TCGA.E9.A1RA.01	BRCA	3461.44
TCGA.AO.A03V.01	BRCA	3464.84
TCGA.A8.A091.01	BRCA	3465.36
TCGA.BH.A0DL.01	BRCA	3465.48
TCGA.BH.A18Q.01	BRCA	3468.37
TCGA.A1.A0SG.01	BRCA	3473.46
TCGA.B6.A0WT.01	BRCA	3473.98
TCGA.E2.A107.01	BRCA	3475.78
TCGA.C8.A12W.01	BRCA	3481.87
TCGA.A8.A08P.01	BRCA	3483.34
TCGA.BH.AB28.01	BRCA	3489.51
TCGA.EW.A1J5.01	BRCA	3492.12
TCGA.AO.A129.01	BRCA	3495.48
TCGA.A2.A3XS.01	BRCA	3497.18
TCGA.A8.A094.01	BRCA	3500.97
TCGA.AC.A23H.01	BRCA	3502.65
TCGA.BH.A0HO.01	BRCA	3504.92
TCGA.A8.A09Q.01	BRCA	3506.49
TCGA.OL.A66H.01	BRCA	3508.6
TCGA.A2.A3XZ.01	BRCA	3511.03
TCGA.AR.A1AV.01	BRCA	3511.44
TCGA.A8.A07S.01	BRCA	3516.57
TCGA.C8.A1HK.01	BRCA	3518.66
TCGA.AO.A0JC.01	BRCA	3526.77
TCGA.C8.A26V.01	BRCA	3530.18
TCGA.A2.A0CU.01	BRCA	3531.62
TCGA.C8.A137.01	BRCA	3531.65
TCGA.B6.A0I2.01	BRCA	3533.78
TCGA.E2.A10A.01	BRCA	3535.57
TCGA.BH.A18V.01	BRCA	3540.41
TCGA.AO.A1KQ.01	BRCA	3540.58
TCGA.AN.A0XP.01	BRCA	3540.92
TCGA.S3.A6ZG.01	BRCA	3541.69
TCGA.A8.A08O.01	BRCA	3543.47
TCGA.D8.A1XD.01	BRCA	3545.19
TCGA.EW.A6S9.01	BRCA	3545.65
TCGA.E9.A1R2.01	BRCA	3546.14
TCGA.E9.A22D.01	BRCA	3547.73
TCGA.C8.A3M8.01	BRCA	3552.23
TCGA.AR.A2LE.01	BRCA	3555.29
TCGA.AR.A2LK.01	BRCA	3556.32
TCGA.AR.A1AI.01	BRCA	3557.13
TCGA.A8.A084.01	BRCA	3560.01
TCGA.B6.A40C.01	BRCA	3562.18
TCGA.A2.A04U.01	BRCA	3565.02
TCGA.A7.A0CE.01	BRCA	3565.23
TCGA.BH.A42T.01	BRCA	3565.44
TCGA.BH.A1F5.01	BRCA	3566.52
TCGA.C8.A1HE.01	BRCA	3570.15
TCGA.E2.A14Q.01	BRCA	3570.43
TCGA.A8.A0A9.01	BRCA	3571.57
TCGA.A8.A075.01	BRCA	3573.06
TCGA.C8.A12Q.01	BRCA	3576.96
TCGA.E2.A1IU.01	BRCA	3583.81
TCGA.BH.A1EN.01	BRCA	3585.67
TCGA.A8.A07W.01	BRCA	3590.22
TCGA.AC.A3EH.01	BRCA	3591.21
TCGA.AN.A0AJ.01	BRCA	3591.68
TCGA.AO.A03M.01	BRCA	3592.18
TCGA.B6.A3ZX.01	BRCA	3593.26
TCGA.E2.A15F.01	BRCA	3597.61
TCGA.E9.A249.01	BRCA	3598.59
TCGA.C8.A27B.01	BRCA	3598.61
TCGA.B6.A0IP.01	BRCA	3601.24
TCGA.C8.A274.01	BRCA	3601.82
TCGA.E9.A227.01	BRCA	3606.47
TCGA.E2.A159.01	BRCA	3606.69
TCGA.A8.A076.01	BRCA	3610.11
TCGA.AN.A0XU.01	BRCA	3612.19
TCGA.A8.A08S.01	BRCA	3613.11
TCGA.A8.A093.01	BRCA	3613.51
TCGA.AR.A0TQ.01	BRCA	3613.88
TCGA.A2.A0T2.01	BRCA	3614.09
TCGA.BH.A0BW.01	BRCA	3622.6
TCGA.D8.A1XR.01	BRCA	3623.07
TCGA.AR.A1AP.01	BRCA	3624.18
TCGA.A8.A0A2.01	BRCA	3624.62
TCGA.BH.A0HY.01	BRCA	3625.05
TCGA.C8.A12P.01	BRCA	3625.25
TCGA.OL.A5RU.01	BRCA	3629.74
TCGA.EW.A1P8.01	BRCA	3630.48
TCGA.E9.A22G.01	BRCA	3633.67
TCGA.A2.A04Y.01	BRCA	3634.9
TCGA.LL.A6FR.01	BRCA	3637.67
TCGA.C8.A12Z.01	BRCA	3637.78
TCGA.B6.A0IM.01	BRCA	3639.46
TCGA.B6.A0I5.01	BRCA	3641.68
TCGA.LD.A66U.01	BRCA	3642.14
TCGA.A8.A0A7.01	BRCA	3642.75
TCGA.E9.A3X8.01	BRCA	3647.05
TCGA.AO.A03R.01	BRCA	3647.63
TCGA.A2.A0YH.01	BRCA	3649.12
TCGA.E9.A22H.01	BRCA	3658.41
TCGA.BH.A1ES.01	BRCA	3658.44
TCGA.EW.A1PA.01	BRCA	3658.84
TCGA.C8.A134.01	BRCA	3661.44
TCGA.E2.A15P.01	BRCA	3664.01
TCGA.B6.A0WW.01	BRCA	3665.73
TCGA.B6.A0RE.01	BRCA	3666.99
TCGA.S3.AA17.01	BRCA	3667.83
TCGA.EW.A1PB.01	BRCA	3671.64
TCGA.A8.A09V.01	BRCA	3672.2
TCGA.LL.A5YL.01	BRCA	3673.94
TCGA.A2.A0YC.01	BRCA	3675.19
TCGA.BH.A0C0.01	BRCA	3676.52
TCGA.A8.A07O.01	BRCA	3677.19
TCGA.LL.A8F5.01	BRCA	3679.04
TCGA.BH.A0HX.01	BRCA	3686.65
TCGA.AR.A0TT.01	BRCA	3688.38
TCGA.BH.A18H.01	BRCA	3689.82
TCGA.D8.A1XK.01	BRCA	3695.21
TCGA.A2.A04V.01	BRCA	3697.11
TCGA.E9.A3Q9.01	BRCA	3699.9
TCGA.E9.A1NC.01	BRCA	3700.02
TCGA.BH.A0B3.01	BRCA	3701.45
TCGA.A2.A0CR.01	BRCA	3702.21
TCGA.A8.A086.01	BRCA	3705.12
TCGA.AO.A12D.01	BRCA	3708.58
TCGA.E2.A14U.01	BRCA	3709.02
TCGA.E2.A15K.01	BRCA	3709.19
TCGA.E9.A22B.01	BRCA	3710.87
TCGA.Z7.A8R6.01	BRCA	3713.41
TCGA.BH.A0E7.01	BRCA	3713.63
TCGA.A1.A0SP.01	BRCA	3715.97
TCGA.A8.A0AD.01	BRCA	3716.14
TCGA.E9.A2JT.01	BRCA	3717.34
TCGA.B6.A1KN.01	BRCA	3718.79
TCGA.B6.A0RT.01	BRCA	3721.43
TCGA.A2.A0SW.01	BRCA	3725.15
TCGA.A2.A0EQ.01	BRCA	3725.17
TCGA.AN.A049.01	BRCA	3730.21
TCGA.AO.A1KT.01	BRCA	3730.27
TCGA.BH.A202.01	BRCA	3731.35
TCGA.E9.A1RD.01	BRCA	3732.28
TCGA.E2.A1IG.01	BRCA	3733.55
TCGA.C8.A12X.01	BRCA	3735.81
TCGA.BH.A0E1.01	BRCA	3736.37
TCGA.E2.A1LH.01	BRCA	3738.25
TCGA.E2.A573.01	BRCA	3738.45
TCGA.BH.A2L8.01	BRCA	3742.76
TCGA.D8.A1J9.01	BRCA	3744.93
TCGA.A7.A0CJ.01	BRCA	3747.59
TCGA.A1.A0SJ.01	BRCA	3749.36
TCGA.AN.A0XS.01	BRCA	3753.91
TCGA.C8.A1HI.01	BRCA	3757.08
TCGA.A7.A6VX.01	BRCA	3757.7
TCGA.C8.A273.01	BRCA	3761.42
TCGA.A2.A04P.01	BRCA	3762.04
TCGA.D8.A1X5.01	BRCA	3763.63
TCGA.A8.A07I.01	BRCA	3770.05
TCGA.E9.A1N9.01	BRCA	3770.31
TCGA.E2.A1IL.01	BRCA	3772.13
TCGA.AN.A0FZ.01	BRCA	3772.51
TCGA.E2.A150.01	BRCA	3772.6
TCGA.B6.A0WZ.01	BRCA	3773.09
TCGA.AR.A1AY.01	BRCA	3779.66
TCGA.A2.A0EV.01	BRCA	3780.93
TCGA.AO.A0JM.01	BRCA	3781.78
TCGA.BH.A0BZ.01	BRCA	3781.79
TCGA.BH.A0GY.01	BRCA	3782.22
TCGA.AN.A0XT.01	BRCA	3785.12
TCGA.AN.A0FF.01	BRCA	3785.95
TCGA.E9.A1R0.01	BRCA	3789.72
TCGA.A2.A0CK.01	BRCA	3792.26
TCGA.BH.A5J0.01	BRCA	3794.52
TCGA.E2.A2P5.01	BRCA	3795.5
TCGA.AR.A251.01	BRCA	3797.21
TCGA.A2.A0SV.01	BRCA	3801.91
TCGA.BH.A0AW.01	BRCA	3801.98
TCGA.B6.A0RN.01	BRCA	3803.91
TCGA.GM.A2DF.01	BRCA	3804.91
TCGA.AN.A0G0.01	BRCA	3804.97
TCGA.B6.A0IN.01	BRCA	3811.2
TCGA.A7.A4SD.01	BRCA	3811.6
TCGA.AO.A03L.01	BRCA	3816.45
TCGA.OL.A66N.01	BRCA	3817.18
TCGA.E2.A10B.01	BRCA	3818.62
TCGA.AN.A0FK.01	BRCA	3819.12
TCGA.A7.A26I.01	BRCA	3819.53
TCGA.BH.A1FD.01	BRCA	3820.53
TCGA.A2.A1G0.01	BRCA	3822.36
TCGA.E9.A1NA.01	BRCA	3823.66
TCGA.AO.A0JG.01	BRCA	3823.75
TCGA.A8.A07B.01	BRCA	3823.99
TCGA.E2.A1B0.01	BRCA	3826.42
TCGA.AR.A24N.01	BRCA	3826.91
TCGA.B6.A401.01	BRCA	3827.76
TCGA.A8.A0A6.01	BRCA	3830.91
TCGA.BH.A0HQ.01	BRCA	3831.66
TCGA.EW.A1P4.01	BRCA	3833.61
TCGA.B6.A0I8.01	BRCA	3834.99
TCGA.AR.A1AQ.01	BRCA	3838.18
TCGA.E9.A1ND.01	BRCA	3843.92
TCGA.B6.A0RI.01	BRCA	3845.34
TCGA.C8.A12K.01	BRCA	3845.82
TCGA.AO.A0JB.01	BRCA	3848.94
TCGA.W8.A86G.01	BRCA	3850.95
TCGA.A8.A0A4.01	BRCA	3853.33
TCGA.OL.A5D6.01	BRCA	3857.25
TCGA.BH.A209.01	BRCA	3859.63
TCGA.AR.A24U.01	BRCA	3861.28
TCGA.A2.A1G1.01	BRCA	3862.01
TCGA.AO.A0J8.01	BRCA	3864.61
TCGA.AC.A2FG.01	BRCA	3864.87
TCGA.BH.A1FN.01	BRCA	3866.71
TCGA.D8.A1JD.01	BRCA	3870.28
TCGA.A8.A09D.01	BRCA	3874.19
TCGA.A2.A4RW.01	BRCA	3874.26
TCGA.AQ.A04L.01	BRCA	3874.52
TCGA.A7.A0CH.01	BRCA	3874.68
TCGA.A2.A25C.01	BRCA	3874.77
TCGA.OL.A5RV.01	BRCA	3876.32
TCGA.BH.A0B6.01	BRCA	3876.38
TCGA.EW.A3U0.01	BRCA	3881.35
TCGA.BH.A1EV.01	BRCA	3884.16
TCGA.BH.A0H7.01	BRCA	3884.18
TCGA.BH.A0H6.01	BRCA	3887.57
TCGA.E9.A1RH.01	BRCA	3889.28
TCGA.E9.A1RF.01	BRCA	3889.95
TCGA.A8.A07U.01	BRCA	3891.69
TCGA.AC.A5EH.01	BRCA	3894.71
TCGA.AC.A8OQ.01	BRCA	3896.36
TCGA.C8.A12T.01	BRCA	3896.52
TCGA.C8.A130.01	BRCA	3896.65
TCGA.D8.A1Y1.01	BRCA	3897.16
TCGA.A8.A07F.01	BRCA	3898.26
TCGA.A2.A0YF.01	BRCA	3898.76
TCGA.AR.A1AU.01	BRCA	3902.32
TCGA.E2.A15D.01	BRCA	3902.53
TCGA.A7.A26H.01	BRCA	3903.43
TCGA.A2.A0CX.01	BRCA	3903.81
TCGA.GM.A3NY.01	BRCA	3907.11
TCGA.D8.A13Z.01	BRCA	3908.34
TCGA.EW.A2FS.01	BRCA	3913.04
TCGA.E2.A1BD.01	BRCA	3913.73
TCGA.D8.A1XT.01	BRCA	3914.21
TCGA.E9.A5FK.01	BRCA	3914.54
TCGA.E2.A10E.01	BRCA	3915.43
TCGA.BH.A0C7.01	BRCA	3915.46
TCGA.PE.A5DE.01	BRCA	3917.21
TCGA.A7.A2KD.01	BRCA	3918.28
TCGA.BH.A0BT.01	BRCA	3918.36
TCGA.BH.A18P.01	BRCA	3928.13
TCGA.A8.A08X.01	BRCA	3929.28
TCGA.AC.A5XS.01	BRCA	3929.71
TCGA.AO.A0J4.01	BRCA	3934.36
TCGA.BH.A0BD.01	BRCA	3937.64
TCGA.A7.A425.01	BRCA	3941.23
TCGA.A2.A25B.01	BRCA	3943.08
TCGA.A8.A06P.01	BRCA	3944.33
TCGA.E2.A14X.01	BRCA	3952.13
TCGA.E2.A14Y.01	BRCA	3953.56
TCGA.C8.A1HJ.01	BRCA	3954.2
TCGA.AR.A2LO.01	BRCA	3959.23
TCGA.OK.A5Q2.01	BRCA	3959.54
TCGA.D8.A3Z5.01	BRCA	3959.8
TCGA.AR.A24X.01	BRCA	3960.34
TCGA.AC.A23C.01	BRCA	3960.53
TCGA.A7.A6VY.01	BRCA	3961.91
TCGA.AO.A0JE.01	BRCA	3963.1
TCGA.A2.A0T5.01	BRCA	3963.5
TCGA.OL.A66K.01	BRCA	3965.79
TCGA.BH.A28Q.01	BRCA	3966.06
TCGA.B6.A0RQ.01	BRCA	3977.15
TCGA.D8.A27M.01	BRCA	3977.63
TCGA.AQ.A0Y5.01	BRCA	3980.23
TCGA.E2.A1LS.01	BRCA	3982.94
TCGA.AO.A12G.01	BRCA	3984.31
TCGA.E2.A15L.01	BRCA	3984.63
TCGA.AR.A1AW.01	BRCA	3984.64
TCGA.AR.A1AT.01	BRCA	3989
TCGA.BH.A0BG.01	BRCA	3989.36
TCGA.BH.A0H5.01	BRCA	3990.9
TCGA.A7.A13D.01	BRCA	3995.67
TCGA.E9.A1N5.01	BRCA	3996.25
TCGA.B6.A1KI.01	BRCA	3997.14
TCGA.D8.A73W.01	BRCA	3998.4
TCGA.B6.A1KF.01	BRCA	4000.75
TCGA.GM.A2DK.01	BRCA	4002.29
TCGA.AR.A24L.01	BRCA	4002.34
TCGA.BH.A0E2.01	BRCA	4002.93
TCGA.E9.A6HE.01	BRCA	4003.11
TCGA.AC.A3OD.01	BRCA	4006.76
TCGA.AC.A2QI.01	BRCA	4009.78
TCGA.A2.A259.01	BRCA	4010.04
TCGA.LL.A441.01	BRCA	4010.57
TCGA.EW.A1PE.01	BRCA	4011.18
TCGA.AO.A1KS.01	BRCA	4011.5
TCGA.E9.A1RB.01	BRCA	4014.11
TCGA.D8.A145.01	BRCA	4015.86
TCGA.A8.A09W.01	BRCA	4017.75
TCGA.A8.A08R.01	BRCA	4018.79
TCGA.AO.A0JL.01	BRCA	4019.4
TCGA.LD.A7W5.01	BRCA	4022.56
TCGA.D8.A1JA.01	BRCA	4024.05
TCGA.OL.A66J.01	BRCA	4024.66
TCGA.A2.A25D.01	BRCA	4027.24
TCGA.GM.A2DL.01	BRCA	4029.6
TCGA.C8.A12V.01	BRCA	4030.65
TCGA.A7.A26J.01	BRCA	4032.81
TCGA.A7.A5ZV.01	BRCA	4034.46
TCGA.A7.A0DB.01	BRCA	4037.51
TCGA.AR.A0TS.01	BRCA	4042.13
TCGA.A8.A097.01	BRCA	4043.22
TCGA.EW.A1PD.01	BRCA	4044.57
TCGA.A2.A0D2.01	BRCA	4046.16
TCGA.AR.A5QP.01	BRCA	4047.11
TCGA.B6.A0RP.01	BRCA	4048.46
TCGA.E2.A1LK.01	BRCA	4050.2
TCGA.C8.A278.01	BRCA	4050.78
TCGA.E2.A1IN.01	BRCA	4051.13
TCGA.A2.A1FZ.01	BRCA	4053.44
TCGA.AC.A8OP.01	BRCA	4054.4
TCGA.D8.A73X.01	BRCA	4054.87
TCGA.EW.A424.01	BRCA	4056.77
TCGA.B6.A0RH.01	BRCA	4057.49
TCGA.D8.A1XS.01	BRCA	4058.24
TCGA.OL.A5S0.01	BRCA	4059.41
TCGA.EW.A3E8.01	BRCA	4059.42
TCGA.GM.A3XG.01	BRCA	4060.32
TCGA.BH.A0GZ.01	BRCA	4060.91
TCGA.E9.A24A.01	BRCA	4061.44
TCGA.D8.A73U.01	BRCA	4061.56
TCGA.AN.A041.01	BRCA	4065.84
TCGA.EW.A2FV.01	BRCA	4067.28
TCGA.AR.A252.01	BRCA	4067.94
TCGA.AR.A250.01	BRCA	4071.8
TCGA.B6.A0I6.01	BRCA	4071.91
TCGA.BH.A1EX.01	BRCA	4073.46
TCGA.D8.A27F.01	BRCA	4076.23
TCGA.E2.A14Z.01	BRCA	4077.08
TCGA.5L.AAT0.01	BRCA	4079.19
TCGA.AN.A0XO.01	BRCA	4079.28
TCGA.AR.A1AX.01	BRCA	4081.77
TCGA.5L.AAT1.01	BRCA	4081.78
TCGA.AN.A03X.01	BRCA	4085.44
TCGA.D8.A1JB.01	BRCA	4085.48
TCGA.AO.A12F.01	BRCA	4087.46
TCGA.GM.A2D9.01	BRCA	4087.55
TCGA.3C.AALK.01	BRCA	4089.24
TCGA.B6.A0RV.01	BRCA	4091.01
TCGA.S3.AA0Z.01	BRCA	4092.08
TCGA.AR.A2LJ.01	BRCA	4092.45
TCGA.A1.A0SF.01	BRCA	4093.06
TCGA.C8.A1HF.01	BRCA	4093.18
TCGA.AN.A0FT.01	BRCA	4095.71
TCGA.EW.A1J3.01	BRCA	4096.06
TCGA.EW.A1P3.01	BRCA	4096.26
TCGA.OL.A66L.01	BRCA	4104.67
TCGA.AC.A6IX.01	BRCA	4105.25
TCGA.EW.A1P7.01	BRCA	4107.41
TCGA.AR.A0U1.01	BRCA	4108.12
TCGA.A1.A0SD.01	BRCA	4109.83
TCGA.A2.A0CS.01	BRCA	4110.81
TCGA.A2.A0T0.01	BRCA	4113.36
TCGA.AO.A12E.01	BRCA	4113.47
TCGA.BH.A0BJ.01	BRCA	4114.01
TCGA.GI.A2C9.01	BRCA	4122.78
TCGA.D8.A1XB.01	BRCA	4124.49
TCGA.E9.A1QZ.01	BRCA	4125.08
TCGA.A1.A0SN.01	BRCA	4127.15
TCGA.E9.A5FL.01	BRCA	4128.34
TCGA.C8.A12N.01	BRCA	4128.81
TCGA.E9.A1R3.01	BRCA	4134.8
TCGA.E2.A1B5.01	BRCA	4135.16
TCGA.A2.A4S2.01	BRCA	4135.57
TCGA.BH.A0W5.01	BRCA	4135.6
TCGA.A2.A1FV.01	BRCA	4137.13
TCGA.LD.A7W6.01	BRCA	4137.22
TCGA.E9.A1NE.01	BRCA	4138.24
TCGA.AR.A1AM.01	BRCA	4142.94
TCGA.A7.A0DA.01	BRCA	4143.08
TCGA.BH.A0B1.01	BRCA	4143.24
TCGA.A2.A0CM.01	BRCA	4152.18
TCGA.BH.A0BV.01	BRCA	4153.53
TCGA.AR.A5QN.01	BRCA	4157.04
TCGA.GM.A2DI.01	BRCA	4159.2
TCGA.AC.A62Y.01	BRCA	4162.91
TCGA.AR.A256.01	BRCA	4162.98
TCGA.A8.A0A1.01	BRCA	4165.4
TCGA.E2.A15E.01	BRCA	4166.5
TCGA.E2.A1LE.01	BRCA	4167.39
TCGA.D8.A1XQ.01	BRCA	4167.44
TCGA.S3.AA14.01	BRCA	4167.51
TCGA.AO.A0JA.01	BRCA	4170.34
TCGA.BH.A42V.01	BRCA	4172.92
TCGA.BH.A18G.01	BRCA	4176.83
TCGA.BH.A0BA.01	BRCA	4177.48
TCGA.EW.A1PF.01	BRCA	4178.75
TCGA.A8.A095.01	BRCA	4179.82
TCGA.D8.A1JM.01	BRCA	4184.42
TCGA.B6.A0WS.01	BRCA	4185.24
TCGA.EW.A1OV.01	BRCA	4185.44
TCGA.E2.A154.01	BRCA	4187.46
TCGA.D8.A1XM.01	BRCA	4191.41
TCGA.D8.A1JJ.01	BRCA	4193.46
TCGA.A1.A0SE.01	BRCA	4193.71
TCGA.A2.A0ST.01	BRCA	4197.84
TCGA.A2.A0SX.01	BRCA	4198.01
TCGA.EW.A1PH.01	BRCA	4199.19
TCGA.A7.A13H.01	BRCA	4200.93
TCGA.AC.A3QP.01	BRCA	4204.05
TCGA.BH.A1FM.01	BRCA	4204.14
TCGA.OL.A5RX.01	BRCA	4204.57
TCGA.A2.A3KD.01	BRCA	4206.26
TCGA.D8.A1Y2.01	BRCA	4206.71
TCGA.D8.A1XY.01	BRCA	4206.81
TCGA.A2.A0SU.01	BRCA	4209.7
TCGA.AR.A1AK.01	BRCA	4211.24
TCGA.BH.A18M.01	BRCA	4211.51
TCGA.PL.A8LY.01	BRCA	4211.83
TCGA.D8.A1JL.01	BRCA	4213.86
TCGA.AQ.A1H3.01	BRCA	4214.24
TCGA.BH.A1FE.06	BRCA	4214.83
TCGA.C8.A135.01	BRCA	4215.13
TCGA.E2.A1AZ.01	BRCA	4216.08
TCGA.C8.A1HL.01	BRCA	4216.14
TCGA.AC.A3W7.01	BRCA	4216.41
TCGA.C8.A26X.01	BRCA	4217.79
TCGA.E2.A1IF.01	BRCA	4219.21
TCGA.E2.A152.01	BRCA	4221.11
TCGA.AR.A0TX.01	BRCA	4223.41
TCGA.BH.A0HK.01	BRCA	4224.63
TCGA.A7.A3J1.01	BRCA	4224.72
TCGA.A2.A0EM.01	BRCA	4225.33
TCGA.GM.A2DD.01	BRCA	4226.2
TCGA.A2.A0T1.01	BRCA	4226.31
TCGA.S3.AA10.01	BRCA	4226.65
TCGA.E9.A1N4.01	BRCA	4233.48
TCGA.C8.A26W.01	BRCA	4236.46
TCGA.BH.A203.01	BRCA	4243.89
TCGA.AR.A1AR.01	BRCA	4245.07
TCGA.LL.A740.01	BRCA	4245.28
TCGA.D8.A27P.01	BRCA	4245.92
TCGA.B6.A0X7.01	BRCA	4251.75
TCGA.D8.A27K.01	BRCA	4252.43
TCGA.BH.A0DQ.01	BRCA	4253.75
TCGA.D8.A1X8.01	BRCA	4254.68
TCGA.E9.A1N6.01	BRCA	4256.21
TCGA.A2.A0T4.01	BRCA	4258.29
TCGA.AR.A254.01	BRCA	4259.69
TCGA.A2.A0CP.01	BRCA	4261.13
TCGA.A8.A08T.01	BRCA	4262.19
TCGA.AN.A0XV.01	BRCA	4262.29
TCGA.BH.A0HP.01	BRCA	4262.8
TCGA.AR.A0TP.01	BRCA	4263.63
TCGA.C8.A132.01	BRCA	4265.66
TCGA.AN.A04A.01	BRCA	4268.47
TCGA.D8.A1JP.01	BRCA	4273.61
TCGA.E2.A10F.01	BRCA	4274.06
TCGA.BH.A0W7.01	BRCA	4284.49
TCGA.EW.A1OW.01	BRCA	4287.91
TCGA.AO.A126.01	BRCA	4290.94
TCGA.A1.A0SB.01	BRCA	4291.88
TCGA.E2.A570.01	BRCA	4292.68
TCGA.E9.A295.01	BRCA	4293.5
TCGA.A1.A0SM.01	BRCA	4293.62
TCGA.E2.A1L6.01	BRCA	4295.58
TCGA.A2.A04N.01	BRCA	4299.54
TCGA.A8.A07G.01	BRCA	4300.82
TCGA.D8.A3Z6.01	BRCA	4303.45
TCGA.AR.A1AN.01	BRCA	4304.26
TCGA.A8.A096.01	BRCA	4306.25
TCGA.E2.A15C.01	BRCA	4306.73
TCGA.A2.A04W.01	BRCA	4306.85
TCGA.A2.A0EX.01	BRCA	4307
TCGA.BH.A0EI.01	BRCA	4308.28
TCGA.D8.A1XU.01	BRCA	4312.56
TCGA.AO.A12C.01	BRCA	4313.27
TCGA.GM.A2DN.01	BRCA	4315.26
TCGA.A8.A06R.01	BRCA	4315.36
TCGA.BH.A0DS.01	BRCA	4315.99
TCGA.A8.A09A.01	BRCA	4316.26
TCGA.E9.A1RI.01	BRCA	4319.31
TCGA.AR.A1AJ.01	BRCA	4319.42
TCGA.BH.A0C3.01	BRCA	4322.02
TCGA.D8.A1JE.01	BRCA	4325.44
TCGA.A2.A0CL.01	BRCA	4332.25
TCGA.BH.A0W4.01	BRCA	4337.15
TCGA.D8.A27N.01	BRCA	4338.34
TCGA.D8.A4Z1.01	BRCA	4339.62
TCGA.AR.A24V.01	BRCA	4339.76
TCGA.D8.A146.01	BRCA	4343.33
TCGA.AN.A0FD.01	BRCA	4343.71
TCGA.BH.A18K.01	BRCA	4344.82
TCGA.BH.A18F.01	BRCA	4348.79
TCGA.D8.A27H.01	BRCA	4351.23
TCGA.AC.A3W5.01	BRCA	4351.81
TCGA.AC.A3BB.01	BRCA	4353.76
TCGA.BH.A0EB.01	BRCA	4356.88
TCGA.C8.A8HQ.01	BRCA	4360.52
TCGA.MS.A51U.01	BRCA	4361.47
TCGA.BH.A0BP.01	BRCA	4363.64
TCGA.EW.A6SC.01	BRCA	4367.64
TCGA.D8.A1J8.01	BRCA	4368.57
TCGA.B6.A0WY.01	BRCA	4370.25
TCGA.LL.A73Z.01	BRCA	4370.32
TCGA.BH.A1ET.01	BRCA	4370.83
TCGA.C8.A12O.01	BRCA	4373.23
TCGA.E9.A1NI.01	BRCA	4374.5
TCGA.B6.A40B.01	BRCA	4376.75
TCGA.BH.A0C1.01	BRCA	4377.45
TCGA.A2.A25F.01	BRCA	4379.21
TCGA.BH.A0B7.01	BRCA	4379.72
TCGA.E2.A15I.01	BRCA	4388.07
TCGA.AR.A0U4.01	BRCA	4391.45
TCGA.D8.A1XO.01	BRCA	4391.51
TCGA.D8.A1XW.01	BRCA	4392.88
TCGA.AR.A2LH.01	BRCA	4395.25
TCGA.D8.A27G.01	BRCA	4396.31
TCGA.Z7.A8R5.01	BRCA	4397.41
TCGA.E9.A229.01	BRCA	4398.89
TCGA.D8.A27V.01	BRCA	4399.77
TCGA.AR.A255.01	BRCA	4400.3
TCGA.BH.A0WA.01	BRCA	4404.39
TCGA.BH.A0DZ.01	BRCA	4407.68
TCGA.EW.A1IW.01	BRCA	4408.04
TCGA.C8.A131.01	BRCA	4408.33
TCGA.BH.A0BC.01	BRCA	4409.02
TCGA.AC.A6IV.01	BRCA	4411.06
TCGA.BH.A0DO.01	BRCA	4411.18
TCGA.C8.A138.01	BRCA	4412.61
TCGA.BH.A0B4.01	BRCA	4415.59
TCGA.AC.A8OS.01	BRCA	4418.28
TCGA.AC.A2FK.01	BRCA	4419.21
TCGA.BH.A0AY.01	BRCA	4419.71
TCGA.AN.A0XW.01	BRCA	4420.41
TCGA.PL.A8LZ.01	BRCA	4422.09
TCGA.BH.A0RX.01	BRCA	4424.37
TCGA.AO.A1KO.01	BRCA	4424.48
TCGA.B6.A0RS.01	BRCA	4427.01
TCGA.AR.A24S.01	BRCA	4429.81
TCGA.A1.A0SI.01	BRCA	4433.22
TCGA.AO.A03U.01	BRCA	4436
TCGA.AO.A12A.01	BRCA	4441.14
TCGA.AC.A2FO.01	BRCA	4442.18
TCGA.AC.A2FE.01	BRCA	4443.97
TCGA.E2.A1L8.01	BRCA	4447.58
TCGA.WT.AB44.01	BRCA	4449.82
TCGA.D8.A142.01	BRCA	4458.57
TCGA.AC.A2QJ.01	BRCA	4466.02
TCGA.BH.A0HA.01	BRCA	4467.64
TCGA.A7.A26E.01	BRCA	4469.87
TCGA.D8.A1JH.01	BRCA	4472.29
TCGA.BH.A0DG.01	BRCA	4472.4
TCGA.D8.A1JK.01	BRCA	4474.97
TCGA.B6.A0WX.01	BRCA	4479.09
TCGA.E2.A1L9.01	BRCA	4480.17
TCGA.C8.A3M7.01	BRCA	4486.23
TCGA.LD.A74U.01	BRCA	4486.52
TCGA.BH.A201.01	BRCA	4490.36
TCGA.EW.A2FR.01	BRCA	4496.03
TCGA.BH.A18J.01	BRCA	4501.67
TCGA.AR.A5QM.01	BRCA	4503.09
TCGA.4H.AAAK.01	BRCA	4504.28
TCGA.BH.A1EU.01	BRCA	4506.76
TCGA.BH.A0HI.01	BRCA	4507.13
TCGA.AN.A0FX.01	BRCA	4512.01
TCGA.A7.A3IY.01	BRCA	4513.53
TCGA.E9.A22A.01	BRCA	4514.83
TCGA.BH.A1EY.01	BRCA	4515.98
TCGA.A2.A0T7.01	BRCA	4517.4
TCGA.AC.A3W6.01	BRCA	4518.06
TCGA.A8.A07J.01	BRCA	4521.82
TCGA.BH.A1EW.01	BRCA	4523.38
TCGA.AR.A24M.01	BRCA	4524.37
TCGA.OL.A5RY.01	BRCA	4525.45
TCGA.E2.A3DX.01	BRCA	4529.78
TCGA.BH.A0HF.01	BRCA	4532.15
TCGA.E9.A1NH.01	BRCA	4533.33
TCGA.LL.A5YP.01	BRCA	4536.81
TCGA.BH.A0E9.01	BRCA	4540.35
TCGA.AN.A0AS.01	BRCA	4540.46
TCGA.AQ.A04J.01	BRCA	4550.14
TCGA.BH.A42U.01	BRCA	4554.24
TCGA.EW.A1IX.01	BRCA	4554.74
TCGA.AR.A24W.01	BRCA	4555.47
TCGA.BH.A0BR.01	BRCA	4555.81
TCGA.AC.A2FB.01	BRCA	4557.14
TCGA.A7.A426.01	BRCA	4560.03
TCGA.A2.A3KC.01	BRCA	4562.83
TCGA.AR.A24Q.01	BRCA	4568.67
TCGA.A7.A4SE.01	BRCA	4570
TCGA.E2.A1BC.01	BRCA	4570.78
TCGA.A7.A6VV.01	BRCA	4574.44
TCGA.AR.A2LM.01	BRCA	4576.89
TCGA.PE.A5DD.01	BRCA	4580.77
TCGA.BH.A8G0.01	BRCA	4584.47
TCGA.BH.A1FU.01	BRCA	4586.15
TCGA.A7.A4SC.01	BRCA	4587.33
TCGA.B6.A400.01	BRCA	4588.85
TCGA.A7.A0CG.01	BRCA	4591.27
TCGA.AQ.A7U7.01	BRCA	4592.63
TCGA.D8.A27L.01	BRCA	4598.31
TCGA.AO.A0JJ.01	BRCA	4598.52
TCGA.BH.A1FE.01	BRCA	4606.92
TCGA.BH.A0BL.01	BRCA	4606.99
TCGA.BH.A0B5.01	BRCA	4610.03
TCGA.A2.A0SY.01	BRCA	4617.92
TCGA.AO.A03N.01	BRCA	4619.18
TCGA.AC.A2B8.01	BRCA	4622.46
TCGA.A2.A04Q.01	BRCA	4624.06
TCGA.E2.A153.01	BRCA	4634.08
TCGA.BH.A0BM.01	BRCA	4635.06
TCGA.GM.A5PX.01	BRCA	4635.14
TCGA.AR.A5QQ.01	BRCA	4636.06
TCGA.D8.A27T.01	BRCA	4640.86
TCGA.AN.A0FS.01	BRCA	4647.07
TCGA.D8.A1Y0.01	BRCA	4649.58
TCGA.BH.A0DT.01	BRCA	4650.56
TCGA.A2.A0YI.01	BRCA	4666.61
TCGA.BH.A0DP.01	BRCA	4666.66
TCGA.BH.A0EA.01	BRCA	4669.41
TCGA.BH.A0DK.01	BRCA	4669.75
TCGA.A8.A08H.01	BRCA	4671.57
TCGA.A7.A4SA.01	BRCA	4679.56
TCGA.OL.A66I.01	BRCA	4681.16
TCGA.LD.A9QF.01	BRCA	4684.06
TCGA.BH.A0B0.01	BRCA	4684.74
TCGA.E2.A15M.01	BRCA	4686.93
TCGA.E2.A1B1.01	BRCA	4689.23
TCGA.D8.A27I.01	BRCA	4689.78
TCGA.AN.A0AL.01	BRCA	4690.64
TCGA.AR.A2LR.01	BRCA	4690.7
TCGA.E2.A1IH.01	BRCA	4692.71
TCGA.AO.A0J5.01	BRCA	4694.18
TCGA.AR.A24P.01	BRCA	4696.42
TCGA.BH.A0BF.01	BRCA	4698.99
TCGA.AR.A1AO.01	BRCA	4701.27
TCGA.E9.A243.01	BRCA	4710.6
TCGA.A8.A08Z.01	BRCA	4711.47
TCGA.AR.A1AL.01	BRCA	4721.44
TCGA.A2.A0YL.01	BRCA	4726.68
TCGA.A1.A0SH.01	BRCA	4727.49
TCGA.EW.A1J2.01	BRCA	4728.51
TCGA.AO.A0J9.01	BRCA	4728.64
TCGA.A2.A0CV.01	BRCA	4729.81
TCGA.A8.A07E.01	BRCA	4731.56
TCGA.E2.A1LL.01	BRCA	4743.38
TCGA.D8.A141.01	BRCA	4747.15
TCGA.B6.A0RU.01	BRCA	4747.28
TCGA.AC.A23E.01	BRCA	4748.37
TCGA.BH.A1F0.01	BRCA	4751.85
TCGA.JL.A3YW.01	BRCA	4758.57
TCGA.AC.A3HN.01	BRCA	4776.27
TCGA.BH.A1FB.01	BRCA	4776.71
TCGA.BH.A0DE.01	BRCA	4783.22
TCGA.AC.A2FF.01	BRCA	4789.9
TCGA.A2.A0EO.01	BRCA	4793.53
TCGA.BH.A0DX.01	BRCA	4796.13
TCGA.BH.A18I.01	BRCA	4797.07
TCGA.GI.A2C8.01	BRCA	4797.29
TCGA.E9.A226.01	BRCA	4802.83
TCGA.A2.A4RY.01	BRCA	4808.53
TCGA.XX.A899.01	BRCA	4814.26
TCGA.A2.A4RX.01	BRCA	4818.88
TCGA.E9.A1NF.01	BRCA	4826.83
TCGA.BH.A1EO.01	BRCA	4830.79
TCGA.BH.A0BQ.01	BRCA	4833.17
TCGA.GM.A3XN.01	BRCA	4833.54
TCGA.EW.A1IY.01	BRCA	4837.24
TCGA.AO.A0JF.01	BRCA	4842.27
TCGA.D8.A1JU.01	BRCA	4842.88
TCGA.S3.AA15.01	BRCA	4847.1
TCGA.AN.A0FJ.01	BRCA	4849.49
TCGA.BH.A0DI.01	BRCA	4858.87
TCGA.HN.A2OB.01	BRCA	4859.71
TCGA.A7.A26F.01	BRCA	4866.2
TCGA.A2.A0YD.01	BRCA	4872.41
TCGA.A7.A5ZX.01	BRCA	4874.49
TCGA.E2.A1IO.01	BRCA	4899.94
TCGA.LL.A73Y.01	BRCA	4901.28
TCGA.C8.A8HR.01	BRCA	4905.96
TCGA.A2.A1G6.01	BRCA	4908.01
TCGA.BH.A0H3.01	BRCA	4911.78
TCGA.AN.A0XN.01	BRCA	4914.29
TCGA.A2.A0CZ.01	BRCA	4914.91
TCGA.A2.A3XY.01	BRCA	4923.59
TCGA.A2.A0YK.01	BRCA	4927.89
TCGA.OL.A6VQ.01	BRCA	4930.42
TCGA.AR.A24T.01	BRCA	4953.66
TCGA.B6.A0IH.01	BRCA	4954.32
TCGA.A2.A0ES.01	BRCA	4954.91
TCGA.E9.A1NG.01	BRCA	4962.12
TCGA.BH.A8FZ.01	BRCA	4973.84
TCGA.AR.A2LN.01	BRCA	4998.98
TCGA.A2.A0EN.01	BRCA	5003.2
TCGA.A2.A0EW.01	BRCA	5006.7
TCGA.BH.A28O.01	BRCA	5012.83
TCGA.E2.A108.01	BRCA	5017.24
TCGA.A7.A26G.01	BRCA	5031.65
TCGA.AR.A24O.01	BRCA	5054.34
TCGA.E2.A1IJ.01	BRCA	5055.26
TCGA.LL.A440.01	BRCA	5061
TCGA.A2.A0CO.01	BRCA	5062.65
TCGA.GM.A2DA.01	BRCA	5065.96
TCGA.A7.A5ZW.01	BRCA	5081.56
TCGA.GM.A4E0.01	BRCA	5086.94
TCGA.A2.A0T6.01	BRCA	5093.08
TCGA.BH.A0AZ.01	BRCA	5115.38
TCGA.AN.A0XL.01	BRCA	5125.82
TCGA.BH.A1F2.01	BRCA	5156.56
TCGA.A2.A25A.01	BRCA	5170.27
TCGA.OL.A97C.01	BRCA	5181.31
TCGA.XX.A89A.01	BRCA	5182.14
TCGA.A2.A0EP.01	BRCA	5232.55
TCGA.AC.A23G.01	BRCA	5240.46
TCGA.AC.A3YI.01	BRCA	5277.52
TCGA.BH.A0AV.01	BRCA	5284.39
TCGA.EW.A1P1.01	BRCA	5311.76
TCGA.AR.A2LQ.01	BRCA	5316.94
TCGA.AC.A2QH.01	BRCA	5363.75
TCGA.E9.A22E.01	BRCA	5370.73
TCGA.BH.A0DV.01	BRCA	5377.18
TCGA.EW.A1PG.01	BRCA	5409.36
TCGA.BH.A1FH.01	BRCA	5446
TCGA.BH.A208.01	BRCA	5471.9
TCGA.AN.A0FN.01	BRCA	5508.11
TCGA.AC.A7VC.01	BRCA	5649.66
TCGA.A2.A4S1.01	BRCA	5811.41
TCGA.BH.A0BO.01	BRCA	5860.24
TCGA.BH.A6R9.01	BRCA	5898.17
TCGA.IR.A3LI.01	CESC	1571.48
TCGA.C5.A2LY.01	CESC	1807.6
TCGA.DG.A2KH.01	CESC	1838.22
TCGA.LP.A5U2.01	CESC	1854.47
TCGA.VS.A8QA.01	CESC	1854.73
TCGA.EK.A3GK.01	CESC	1859.06
TCGA.VS.A9UI.01	CESC	1872.29
TCGA.EX.A449.01	CESC	1977.09
TCGA.EA.A5O9.01	CESC	1993.37
TCGA.VS.A957.01	CESC	2008.45
TCGA.JW.AAVH.01	CESC	2015.79
TCGA.LP.A7HU.01	CESC	2021.39
TCGA.VS.A9UO.01	CESC	2032.99
TCGA.VS.A8EK.01	CESC	2085
TCGA.EK.A2PG.01	CESC	2128.5
TCGA.VS.A9UD.01	CESC	2145.75
TCGA.EK.A3GJ.01	CESC	2147.78
TCGA.IR.A3LL.01	CESC	2157.3
TCGA.VS.A8EJ.01	CESC	2158.84
TCGA.Q1.A73S.01	CESC	2160.28
TCGA.VS.A9UV.01	CESC	2173.5
TCGA.VS.A8EG.01	CESC	2183.58
TCGA.C5.A905.01	CESC	2188.15
TCGA.DS.A1OB.01	CESC	2219.26
TCGA.C5.A1MI.01	CESC	2223.15
TCGA.EK.A2RB.01	CESC	2224.44
TCGA.VS.A8Q9.01	CESC	2235.54
TCGA.DG.A2KJ.01	CESC	2237.4
TCGA.EK.A2H0.01	CESC	2241.2
TCGA.C5.A2LS.01	CESC	2249
TCGA.C5.A1BL.01	CESC	2268.88
TCGA.VS.A952.01	CESC	2270.11
TCGA.JX.A3Q0.01	CESC	2275.86
TCGA.LP.A5U3.01	CESC	2291.6
TCGA.JW.A5VL.01	CESC	2291.91
TCGA.MA.AA3Z.01	CESC	2307.19
TCGA.EK.A2PL.01	CESC	2346.67
TCGA.Q1.A5R3.01	CESC	2386.49
TCGA.VS.A958.01	CESC	2393.77
TCGA.Q1.A5R2.01	CESC	2415.13
TCGA.VS.A9UZ.01	CESC	2415.77
TCGA.EK.A2RL.01	CESC	2422.53
TCGA.RA.A741.01	CESC	2423.65
TCGA.UC.A7PI.01	CESC	2424.31
TCGA.C5.A1M8.01	CESC	2424.94
TCGA.ZJ.AAXI.01	CESC	2426.79
TCGA.VS.A9U7.01	CESC	2444.16
TCGA.C5.A2M1.01	CESC	2447.46
TCGA.JW.A852.01	CESC	2450.98
TCGA.C5.A1BQ.01	CESC	2457.72
TCGA.DR.A0ZM.01	CESC	2463.69
TCGA.VS.A8QF.01	CESC	2473.06
TCGA.EK.A3GN.01	CESC	2477.36
TCGA.VS.A9UR.01	CESC	2480.89
TCGA.JW.A5VK.01	CESC	2484.02
TCGA.IR.A3LK.01	CESC	2485.42
TCGA.EX.A8YF.01	CESC	2488.93
TCGA.FU.A3EO.01	CESC	2491.49
TCGA.JW.A5VJ.01	CESC	2493.4
TCGA.C5.A8YQ.01	CESC	2495.91
TCGA.C5.A2LZ.01	CESC	2499.5
TCGA.EA.A6QX.01	CESC	2519.59
TCGA.EA.A3HU.01	CESC	2520.97
TCGA.DS.A1OC.01	CESC	2535.87
TCGA.VS.A9V1.01	CESC	2540.45
TCGA.EA.A44S.01	CESC	2544.63
TCGA.DR.A0ZL.01	CESC	2554.02
TCGA.Q1.A6DV.01	CESC	2556.06
TCGA.ZJ.A8QQ.01	CESC	2596.97
TCGA.ZJ.AAX4.01	CESC	2605.23
TCGA.C5.A3HD.01	CESC	2616.97
TCGA.VS.A8QH.01	CESC	2620.01
TCGA.C5.A7UE.01	CESC	2623.15
TCGA.VS.A959.01	CESC	2626.2
TCGA.Q1.A6DW.01	CESC	2648.52
TCGA.EA.A5FO.01	CESC	2663.47
TCGA.FU.A2QG.01	CESC	2677.47
TCGA.VS.A9UL.01	CESC	2681.25
TCGA.VS.A9V2.01	CESC	2681.87
TCGA.DS.A7WI.01	CESC	2691.48
TCGA.C5.A2M2.01	CESC	2699.63
TCGA.C5.A8XH.01	CESC	2710.24
TCGA.C5.A902.01	CESC	2717.24
TCGA.VS.A8EC.01	CESC	2723.81
TCGA.HM.A4S6.01	CESC	2735.08
TCGA.FU.A40J.01	CESC	2743.72
TCGA.EK.A3GM.01	CESC	2744.55
TCGA.UC.A7PG.06	CESC	2754.44
TCGA.MY.A5BE.01	CESC	2770.96
TCGA.LP.A4AV.01	CESC	2772.14
TCGA.EA.A5ZD.01	CESC	2781.9
TCGA.VS.A8EH.01	CESC	2788.35
TCGA.HM.A6W2.06	CESC	2789.92
TCGA.EK.A2RK.01	CESC	2803.28
TCGA.EA.A3QD.01	CESC	2815.88
TCGA.VS.A94X.01	CESC	2838.42
TCGA.EK.A2PM.01	CESC	2843.57
TCGA.IR.A3LA.01	CESC	2847.32
TCGA.C5.A7UI.01	CESC	2847.52
TCGA.C5.A3HE.01	CESC	2856.02
TCGA.VS.A9V0.01	CESC	2856.2
TCGA.MA.AA42.01	CESC	2860.07
TCGA.VS.A9U5.01	CESC	2865.03
TCGA.Q1.A73P.01	CESC	2868.57
TCGA.C5.A7CG.01	CESC	2871.81
TCGA.C5.A1M9.01	CESC	2885
TCGA.VS.A94W.01	CESC	2887.72
TCGA.VS.A8EB.01	CESC	2890.03
TCGA.C5.A1BK.01	CESC	2894.13
TCGA.C5.A1ME.01	CESC	2902.68
TCGA.EX.A69M.01	CESC	2904.34
TCGA.EK.A2RA.01	CESC	2906.66
TCGA.EX.A1H5.01	CESC	2908.07
TCGA.FU.A23L.01	CESC	2929.41
TCGA.EK.A2IP.01	CESC	2931.95
TCGA.BI.A20A.01	CESC	2954.09
TCGA.ZJ.AAXA.01	CESC	2963.01
TCGA.UC.A7PF.01	CESC	2963.53
TCGA.EA.A43B.01	CESC	2987.08
TCGA.MY.A5BF.01	CESC	2995.24
TCGA.DS.A0VL.01	CESC	2997.96
TCGA.C5.A7CO.01	CESC	2999.86
TCGA.JW.A5VI.01	CESC	3000.48
TCGA.MA.AA41.01	CESC	3004.07
TCGA.MA.AA3X.01	CESC	3004.66
TCGA.MA.AA3W.01	CESC	3005.21
TCGA.EA.A3HS.01	CESC	3015.93
TCGA.VS.A954.01	CESC	3022.25
TCGA.FU.A3NI.01	CESC	3024.61
TCGA.DS.A0VM.01	CESC	3027.67
TCGA.FU.A3TQ.01	CESC	3028.29
TCGA.C5.A1BI.01	CESC	3028.68
TCGA.IR.A3LC.01	CESC	3031.93
TCGA.C5.A1M5.01	CESC	3037.19
TCGA.VS.A9UC.01	CESC	3038.38
TCGA.FU.A3HY.01	CESC	3042.18
TCGA.VS.A9UU.01	CESC	3044.43
TCGA.C5.A1M6.01	CESC	3059.91
TCGA.EA.A3QE.01	CESC	3063.65
TCGA.C5.A1BM.01	CESC	3078.37
TCGA.ZJ.A8QR.01	CESC	3083.52
TCGA.C5.A1M7.01	CESC	3102.65
TCGA.JX.A3Q8.01	CESC	3107.91
TCGA.EX.A1H6.01	CESC	3114.63
TCGA.C5.A1MQ.01	CESC	3116.33
TCGA.Q1.A73Q.01	CESC	3117.49
TCGA.UC.A7PD.01	CESC	3121.13
TCGA.C5.A907.01	CESC	3123.95
TCGA.C5.A1MH.01	CESC	3127.46
TCGA.ZJ.AAXJ.01	CESC	3135.92
TCGA.VS.A9V5.01	CESC	3137.64
TCGA.C5.A1MF.01	CESC	3142.29
TCGA.EX.A69L.01	CESC	3147.42
TCGA.ZJ.AAXU.01	CESC	3148.34
TCGA.EA.A1QT.01	CESC	3150.65
TCGA.VS.AA62.01	CESC	3153.1
TCGA.VS.A8Q8.01	CESC	3154.5
TCGA.IR.A3L7.01	CESC	3159.83
TCGA.XS.A8TJ.01	CESC	3163.29
TCGA.MU.A51Y.01	CESC	3171.66
TCGA.C5.A1BN.01	CESC	3181.58
TCGA.FU.A770.01	CESC	3186.68
TCGA.VS.A9UY.01	CESC	3191.78
TCGA.FU.A5XV.01	CESC	3197.38
TCGA.JW.A69B.01	CESC	3206.83
TCGA.R2.A69V.01	CESC	3209.83
TCGA.BI.A0VR.01	CESC	3216.53
TCGA.MY.A5BD.01	CESC	3225.87
TCGA.VS.A9V3.01	CESC	3240.63
TCGA.C5.A8XK.01	CESC	3244.19
TCGA.IR.A3LF.01	CESC	3253.44
TCGA.ZJ.AB0I.01	CESC	3255.43
TCGA.C5.A7UH.01	CESC	3258.2
TCGA.EA.A3HQ.01	CESC	3274
TCGA.ZJ.AAXF.01	CESC	3281.23
TCGA.ZJ.AAXB.01	CESC	3284.5
TCGA.ZJ.AAXT.01	CESC	3286.27
TCGA.FU.A3WB.01	CESC	3287.3
TCGA.C5.A7CL.01	CESC	3288.28
TCGA.VS.A8EI.01	CESC	3292.22
TCGA.EK.A2RN.01	CESC	3293.74
TCGA.VS.A8EL.01	CESC	3294.74
TCGA.EK.A2R7.01	CESC	3300.87
TCGA.DG.A2KK.01	CESC	3301.84
TCGA.Q1.A5R1.01	CESC	3302.17
TCGA.VS.A9U6.01	CESC	3306
TCGA.C5.A2LX.01	CESC	3308.51
TCGA.DS.A1OD.01	CESC	3313.44
TCGA.C5.A7X3.01	CESC	3314.09
TCGA.VS.A9UM.01	CESC	3316.78
TCGA.DS.A0VN.01	CESC	3321.36
TCGA.VS.A94Z.01	CESC	3321.75
TCGA.C5.A901.01	CESC	3322.8
TCGA.FU.A23K.01	CESC	3334.27
TCGA.DS.A1OA.01	CESC	3334.68
TCGA.C5.A1BE.01	CESC	3335.51
TCGA.EK.A2RJ.01	CESC	3342.35
TCGA.VS.A9UP.01	CESC	3352.76
TCGA.C5.A7X5.01	CESC	3353.35
TCGA.JX.A5QV.01	CESC	3374.99
TCGA.VS.A8QC.01	CESC	3389.39
TCGA.EK.A2PI.01	CESC	3419.88
TCGA.C5.A0TN.01	CESC	3428.52
TCGA.MY.A913.01	CESC	3432.56
TCGA.ZJ.AB0H.01	CESC	3434.39
TCGA.GH.A9DA.01	CESC	3439.48
TCGA.C5.A7CH.01	CESC	3441.72
TCGA.C5.A7CM.01	CESC	3459.47
TCGA.EA.A3HR.01	CESC	3466.19
TCGA.EK.A2RM.01	CESC	3468.39
TCGA.C5.A7UC.01	CESC	3469.81
TCGA.PN.A8MA.01	CESC	3474.6
TCGA.DS.A7WF.01	CESC	3480.09
TCGA.EK.A2RE.01	CESC	3512.26
TCGA.EA.A5ZF.01	CESC	3523.38
TCGA.UC.A7PG.01	CESC	3538.85
TCGA.VS.A9UB.01	CESC	3539.78
TCGA.C5.A3HL.01	CESC	3550.93
TCGA.VS.A9UQ.01	CESC	3561.3
TCGA.DS.A5RQ.01	CESC	3562.54
TCGA.DG.A2KM.01	CESC	3569.49
TCGA.ZJ.AAXN.01	CESC	3569.96
TCGA.4J.AA1J.01	CESC	3578.42
TCGA.C5.A3HF.01	CESC	3580.9
TCGA.JX.A3PZ.01	CESC	3586.21
TCGA.HM.A3JJ.01	CESC	3586.65
TCGA.EA.A78R.01	CESC	3622.91
TCGA.Q1.A73O.01	CESC	3628.06
TCGA.VS.A9V4.01	CESC	3658.59
TCGA.EK.A2RC.01	CESC	3661.63
TCGA.VS.A950.01	CESC	3661.93
TCGA.C5.A1MP.01	CESC	3666.21
TCGA.C5.A2LV.01	CESC	3670.38
TCGA.C5.A1BJ.01	CESC	3674.12
TCGA.IR.A3LH.01	CESC	3686.33
TCGA.Q1.A6DT.01	CESC	3694.69
TCGA.JW.A5VG.01	CESC	3706.2
TCGA.C5.A8XJ.01	CESC	3726.07
TCGA.C5.A8YR.01	CESC	3732.91
TCGA.MU.A8JM.01	CESC	3740.29
TCGA.EA.A3HT.01	CESC	3743.56
TCGA.C5.A1MK.01	CESC	3751.99
TCGA.EA.A3Y4.01	CESC	3767.81
TCGA.FU.A3TX.01	CESC	3774.21
TCGA.EA.A97N.01	CESC	3795.38
TCGA.EK.A2PK.01	CESC	3806.69
TCGA.EA.A5ZE.01	CESC	3820.66
TCGA.C5.A1MJ.01	CESC	3831.34
TCGA.Q1.A73R.01	CESC	3849.87
TCGA.VS.A953.01	CESC	3861.52
TCGA.C5.A1MN.01	CESC	3864.32
TCGA.EK.A2IR.01	CESC	3865.39
TCGA.HM.A3JK.01	CESC	3884.52
TCGA.ZJ.A8QO.01	CESC	3905.15
TCGA.EA.A411.01	CESC	3925.79
TCGA.FU.A3YQ.01	CESC	3933.77
TCGA.VS.A9UH.01	CESC	3937.63
TCGA.C5.A7XC.01	CESC	3943.84
TCGA.WL.A834.01	CESC	3957.77
TCGA.VS.A8QM.01	CESC	3964.65
TCGA.LP.A4AU.01	CESC	3969.86
TCGA.C5.A7X8.01	CESC	3974.86
TCGA.MA.AA3Y.01	CESC	4012.63
TCGA.LP.A4AX.01	CESC	4030.61
TCGA.ZX.AA5X.01	CESC	4046.95
TCGA.EA.A4BA.01	CESC	4061.81
TCGA.ZJ.AAX8.01	CESC	4063.79
TCGA.C5.A7CJ.01	CESC	4070.84
TCGA.BI.A0VS.01	CESC	4081.02
TCGA.C5.A1ML.01	CESC	4087.27
TCGA.C5.A8XI.01	CESC	4095.38
TCGA.DG.A2KL.01	CESC	4123.19
TCGA.FU.A3HZ.01	CESC	4129.64
TCGA.ZJ.AAXD.01	CESC	4137.04
TCGA.LP.A4AW.01	CESC	4142.16
TCGA.HM.A6W2.01	CESC	4146.66
TCGA.EA.A50E.01	CESC	4165.54
TCGA.C5.A7CK.01	CESC	4171.79
TCGA.DS.A3LQ.01	CESC	4174.97
TCGA.DS.A1O9.01	CESC	4190.91
TCGA.EK.A2RO.01	CESC	4191.12
TCGA.EA.A439.01	CESC	4242.36
TCGA.DS.A0VK.01	CESC	4270.09
TCGA.2W.A8YY.01	CESC	4282.42
TCGA.EK.A2GZ.01	CESC	4284.59
TCGA.EK.A2H1.01	CESC	4286.44
TCGA.C5.A2LT.01	CESC	4306.73
TCGA.C5.A8ZZ.01	CESC	4308.7
TCGA.EX.A3L1.01	CESC	4342.34
TCGA.IR.A3LB.01	CESC	4384.29
TCGA.VS.A94Y.01	CESC	4402.14
TCGA.VS.A9UT.01	CESC	4436.32
TCGA.MU.A5YI.01	CESC	4450.82
TCGA.HG.A2PA.01	CESC	4455.92
TCGA.EA.A556.01	CESC	4459.11
TCGA.EA.A1QS.01	CESC	4590.34
TCGA.EK.A2R8.01	CESC	4609.82
TCGA.EK.A2R9.01	CESC	4611.6
TCGA.DS.A7WH.01	CESC	4646.07
TCGA.VS.A9UJ.01	CESC	4709.44
TCGA.EA.A410.01	CESC	4755.5
TCGA.C5.A1BF.01	CESC	4854.41
TCGA.FU.A57G.01	CESC	4928.56
TCGA.JW.A5VH.01	CESC	5169.63
TCGA.C5.A8YT.01	CESC	5210.84
TCGA.MA.AA43.01	CESC	5412.34
TCGA.AA.A01S.01	COAD	-497.182
TCGA.AA.3542.01	COAD	-85.036
TCGA.AA.A01T.01	COAD	30.3907
TCGA.AA.3531.01	COAD	70.3055
TCGA.AZ.4681.01	COAD	103.911
TCGA.AA.3524.01	COAD	103.944
TCGA.AA.A02J.01	COAD	104.139
TCGA.CM.4750.01	COAD	119.814
TCGA.AA.A01Q.01	COAD	190.283
TCGA.AA.3848.01	COAD	216.414
TCGA.AA.A00W.01	COAD	222.828
TCGA.AA.A00Q.01	COAD	250.605
TCGA.AA.A01F.01	COAD	270.074
TCGA.AA.A02O.01	COAD	279.455
TCGA.CM.4752.01	COAD	291.602
TCGA.AA.A03J.01	COAD	309.395
TCGA.AA.3971.01	COAD	312.315
TCGA.AA.3561.01	COAD	325.063
TCGA.AA.A00R.01	COAD	326.627
TCGA.AA.A00L.01	COAD	339.872
TCGA.CM.4746.01	COAD	346.228
TCGA.AA.A022.01	COAD	369.824
TCGA.AA.3693.01	COAD	437.646
TCGA.AA.3525.01	COAD	476.708
TCGA.A6.2683.01	COAD	479.354
TCGA.AA.3667.01	COAD	480.706
TCGA.A6.2676.01	COAD	519.73
TCGA.AA.3970.01	COAD	519.818
TCGA.AA.A00Z.01	COAD	524.588
TCGA.AA.A02H.01	COAD	532.937
TCGA.AA.A01R.01	COAD	539.034
TCGA.AA.A00E.01	COAD	542.483
TCGA.AA.A01G.01	COAD	542.737
TCGA.AA.A017.01	COAD	546.11
TCGA.AA.3548.01	COAD	559.212
TCGA.AA.3488.01	COAD	573.852
TCGA.AA.3811.01	COAD	585.603
TCGA.AA.3861.01	COAD	586.219
TCGA.AA.3688.01	COAD	588.694
TCGA.A6.2679.01	COAD	608.696
TCGA.AA.3679.01	COAD	613.351
TCGA.AZ.4308.01	COAD	616.563
TCGA.AA.3522.01	COAD	625.795
TCGA.AA.3518.01	COAD	630.185
TCGA.AA.3982.01	COAD	637.311
TCGA.AA.3979.01	COAD	643.333
TCGA.AA.3862.01	COAD	663.207
TCGA.AA.3851.01	COAD	674.027
TCGA.AA.3815.01	COAD	682.674
TCGA.AA.A02W.01	COAD	689.599
TCGA.AA.A029.01	COAD	690.958
TCGA.AA.3543.01	COAD	706.314
TCGA.AA.3841.01	COAD	707.102
TCGA.AY.4071.01	COAD	707.139
TCGA.AA.3521.01	COAD	715.703
TCGA.AA.A03F.01	COAD	716.986
TCGA.AA.3955.01	COAD	724.261
TCGA.AA.3819.01	COAD	731.169
TCGA.AA.3519.01	COAD	733.01
TCGA.AA.3510.01	COAD	736.974
TCGA.AA.3673.01	COAD	748.693
TCGA.AA.3527.01	COAD	749.466
TCGA.CM.5341.01	COAD	754.384
TCGA.AA.3532.01	COAD	757.161
TCGA.AA.3864.01	COAD	757.418
TCGA.AA.3696.01	COAD	763.672
TCGA.AA.3552.01	COAD	767.2
TCGA.AA.3664.01	COAD	776.754
TCGA.AA.A00K.01	COAD	792.153
TCGA.A6.3807.01	COAD	801.926
TCGA.AA.3560.01	COAD	806.132
TCGA.AA.A01I.01	COAD	807.849
TCGA.AA.3856.01	COAD	819.621
TCGA.AA.3844.01	COAD	826.482
TCGA.AA.3837.01	COAD	826.647
TCGA.AA.A01C.01	COAD	833.079
TCGA.AA.3680.01	COAD	850.026
TCGA.AA.3875.01	COAD	852.713
TCGA.AA.A02R.01	COAD	857.208
TCGA.A6.2677.01	COAD	857.587
TCGA.AA.3980.01	COAD	862.008
TCGA.AA.3846.01	COAD	864.108
TCGA.AA.3858.01	COAD	864.823
TCGA.AA.A02E.01	COAD	876.382
TCGA.AA.A02F.01	COAD	882.125
TCGA.AA.3517.01	COAD	883.854
TCGA.AA.3855.01	COAD	889.353
TCGA.AA.3818.01	COAD	890.394
TCGA.AA.3975.01	COAD	891.51
TCGA.AA.3949.01	COAD	896.164
TCGA.A6.2678.01	COAD	906.686
TCGA.AA.3494.01	COAD	911.13
TCGA.AA.3666.01	COAD	914.299
TCGA.AA.A004.01	COAD	922.276
TCGA.A6.3809.01	COAD	934.258
TCGA.AA.A00D.01	COAD	941.752
TCGA.A6.2671.01	COAD	941.821
TCGA.A6.2680.01	COAD	961.483
TCGA.AA.A010.01	COAD	975.332
TCGA.AA.3989.01	COAD	976.457
TCGA.AA.3852.01	COAD	980.663
TCGA.AA.3530.01	COAD	980.758
TCGA.AA.3710.01	COAD	1004.41
TCGA.AA.3538.01	COAD	1016.14
TCGA.AA.3812.01	COAD	1022.73
TCGA.AA.A00U.01	COAD	1023.19
TCGA.AA.3842.01	COAD	1044.23
TCGA.A6.2681.01	COAD	1050.68
TCGA.AA.3973.01	COAD	1058.47
TCGA.AA.3681.01	COAD	1061.83
TCGA.AA.3821.01	COAD	1062.51
TCGA.AA.A024.01	COAD	1068.57
TCGA.A6.2672.01	COAD	1076.39
TCGA.CM.4748.01	COAD	1082.22
TCGA.AA.3692.01	COAD	1092.83
TCGA.AA.3544.01	COAD	1095.24
TCGA.AA.3831.01	COAD	1123.93
TCGA.AA.3553.01	COAD	1144.25
TCGA.AA.3977.01	COAD	1150.74
TCGA.AA.3854.01	COAD	1161.99
TCGA.AA.A01D.01	COAD	1168.73
TCGA.AY.4070.01	COAD	1173.33
TCGA.AA.A01V.01	COAD	1177.15
TCGA.AA.3814.01	COAD	1179.67
TCGA.AA.3678.01	COAD	1181.22
TCGA.AA.3956.01	COAD	1191.07
TCGA.AA.3994.01	COAD	1194.05
TCGA.AA.A00A.01	COAD	1198.26
TCGA.AA.A00J.01	COAD	1202.58
TCGA.AA.3952.01	COAD	1205.24
TCGA.AA.3968.01	COAD	1211.64
TCGA.AA.3877.01	COAD	1221.22
TCGA.AA.3930.01	COAD	1223.31
TCGA.AA.3939.01	COAD	1236.08
TCGA.AA.3941.01	COAD	1251.7
TCGA.AA.A01K.01	COAD	1252.34
TCGA.AA.3866.01	COAD	1263.56
TCGA.A6.4107.01	COAD	1277.33
TCGA.AA.3867.01	COAD	1290.86
TCGA.AA.3514.01	COAD	1334.18
TCGA.AA.3850.01	COAD	1348.35
TCGA.AA.3869.01	COAD	1356.52
TCGA.AA.A00O.01	COAD	1366.51
TCGA.AA.3986.01	COAD	1374.63
TCGA.AA.A00F.01	COAD	1413.16
TCGA.AA.3976.01	COAD	1424.7
TCGA.AA.3833.01	COAD	1486.76
TCGA.AA.3529.01	COAD	1491.72
TCGA.AA.3549.01	COAD	1517.44
TCGA.AA.3520.01	COAD	1522.03
TCGA.AA.3984.01	COAD	1588.98
TCGA.AA.3555.01	COAD	1598.99
TCGA.AA.3845.01	COAD	1639.85
TCGA.AA.3872.01	COAD	1685.5
TCGA.AA.A00N.01	COAD	1693.09
TCGA.A6.3810.01	COAD	1693.29
TCGA.AA.3715.01	COAD	1702.47
TCGA.AA.3534.01	COAD	1720.14
TCGA.A6.3808.01	COAD	1771.06
TCGA.AA.3695.01	COAD	1797.4
TCGA.AA.3870.01	COAD	1808.92
TCGA.AA.3947.01	COAD	1820.41
TCGA.AA.3684.01	COAD	1874.35
TCGA.AA.3950.01	COAD	1937.85
TCGA.AA.3966.01	COAD	1974.4
TCGA.G4.6317.01	COAD	2061.79
TCGA.NH.A8F7.06	COAD	2072.59
TCGA.A6.2674.01	COAD	2252.82
TCGA.DM.A1DB.01	COAD	2301.87
TCGA.DM.A28E.01	COAD	2361.51
TCGA.RU.A8FL.01	COAD	2387.54
TCGA.4N.A93T.01	COAD	2389.19
TCGA.QG.A5YX.01	COAD	2553.97
TCGA.G4.6304.01	COAD	2574.23
TCGA.AA.A02K.01	COAD	2635.24
TCGA.AD.6888.01	COAD	2674.85
TCGA.A6.6780.01	COAD	2677.92
TCGA.F4.6808.01	COAD	2681.09
TCGA.A6.5656.01	COAD	2694.05
TCGA.DM.A1DA.01	COAD	2697.36
TCGA.D5.6532.01	COAD	2725.16
TCGA.G4.6586.01	COAD	2737.07
TCGA.G4.6307.01	COAD	2746.26
[truncated: 7,416 more rows]

## Sheet: Figure 2b
Patient ID	Cluster	Mesenchymal like score
TCGA.2F.A9KO.01	Cluster III	4219.49
TCGA.2F.A9KT.01	Cluster III	3499.45
TCGA.4Z.AA7O.01	Cluster III	4297.42
TCGA.4Z.AA7Y.01	Cluster III	3583.74				d value
TCGA.4Z.AA82.01	Cluster III	3680.56			Cluster I vs Cluster II	-0.242281
TCGA.4Z.AA83.01	Cluster III	3372.23			Cluster I vs Cluster III	-1.8626
TCGA.4Z.AA86.01	Cluster III	4543.34			Cluster I vs Cluster IV	-2.04384
TCGA.BL.A13J.01	Cluster III	4257.98			Cluster II vs Cluster III	-1.08993
TCGA.BT.A0S7.01	Cluster III	3413.37			Cluster II vs Cluster IV	-1.26319
TCGA.BT.A0YX.01	Cluster III	3588.22			Cluster III vs Cluster IV	-0.106392
TCGA.BT.A20N.01	Cluster III	3321.25
TCGA.BT.A20O.01	Cluster III	4024.6
TCGA.BT.A20Q.01	Cluster III	4468.27
TCGA.BT.A20T.01	Cluster III	3924.08
TCGA.BT.A20U.01	Cluster III	3413.33
TCGA.BT.A20X.01	Cluster III	4147.04
TCGA.BT.A2LB.01	Cluster III	4954.93
TCGA.BT.A3PJ.01	Cluster III	4042.61
TCGA.BT.A3PK.01	Cluster III	4449.32
TCGA.BT.A42C.01	Cluster III	3121.13
TCGA.BT.A42E.01	Cluster III	3945.73
TCGA.BT.A42F.01	Cluster III	3769.42
TCGA.C4.A0F0.01	Cluster III	3727.18
TCGA.C4.A0F1.01	Cluster III	4261.83
TCGA.C4.A0F6.01	Cluster III	3944.64
TCGA.C4.A0F7.01	Cluster III	3729.83
TCGA.CF.A1HS.01	Cluster III	4331.42
TCGA.CF.A9FL.01	Cluster III	4211.14
TCGA.CU.A0YN.01	Cluster III	4623.13
TCGA.CU.A0YO.01	Cluster III	4286.15
TCGA.CU.A3KJ.01	Cluster III	3381.56
TCGA.CU.A72E.01	Cluster III	3430.94
TCGA.DK.A1A5.01	Cluster III	4078.11
TCGA.DK.A1AB.01	Cluster III	4402.63
TCGA.DK.A1AE.01	Cluster III	3046.35
TCGA.DK.A2I2.01	Cluster III	4597.45
TCGA.DK.A2I6.01	Cluster III	3305.84
TCGA.DK.A3IM.01	Cluster III	3060.73
TCGA.DK.A3IN.01	Cluster III	4613.55
TCGA.DK.A3WW.01	Cluster III	3556.11
TCGA.DK.A3WX.01	Cluster III	4156.24
TCGA.DK.AA6L.01	Cluster III	2753.86
TCGA.DK.AA6M.01	Cluster III	3742.4
TCGA.DK.AA6Q.01	Cluster III	3720.06
TCGA.DK.AA6R.01	Cluster III	2946.65
TCGA.DK.AA6S.01	Cluster III	4342.52
TCGA.DK.AA74.01	Cluster III	4517.68
TCGA.E5.A2PC.01	Cluster III	2694.73
TCGA.E7.A3X6.01	Cluster III	2888.92
TCGA.E7.A7DV.01	Cluster III	3375.55
TCGA.E7.A7XN.01	Cluster III	2413.33
TCGA.E7.A97P.01	Cluster III	3957.25
TCGA.FD.A3B3.01	Cluster III	4532.59
TCGA.FD.A3B4.01	Cluster III	4286.19
TCGA.FD.A3B5.01	Cluster III	3728.15
TCGA.FD.A3B6.01	Cluster III	3474.28
TCGA.FD.A3B7.01	Cluster III	4800.89
TCGA.FD.A3N5.01	Cluster III	3271.11
TCGA.FD.A3N6.01	Cluster III	3416.39
TCGA.FD.A3NA.01	Cluster III	4026.79
TCGA.FD.A3SN.01	Cluster III	3830.54
TCGA.FD.A3SO.01	Cluster III	4129.07
TCGA.FD.A3SP.01	Cluster III	5161.52
TCGA.FD.A43N.01	Cluster III	4605.26
TCGA.FD.A43Y.01	Cluster III	3975.92
TCGA.FD.A5BR.01	Cluster III	4802.13
TCGA.FD.A5BT.01	Cluster III	4599.82
TCGA.FD.A5BU.01	Cluster III	4475.97
TCGA.FD.A5BY.01	Cluster III	3456.77
TCGA.FD.A5C1.01	Cluster III	4213.01
TCGA.FD.A62N.01	Cluster III	4418.04
TCGA.FD.A62O.01	Cluster III	4590.99
TCGA.FD.A62P.01	Cluster III	3359.35
TCGA.FD.A62S.01	Cluster III	4785.43
TCGA.FD.A6TC.01	Cluster III	3813.09
TCGA.FD.A6TD.01	Cluster III	4334.04
TCGA.FD.A6TK.01	Cluster III	4257.31
TCGA.FT.A3EE.01	Cluster III	3915.05
TCGA.G2.A2EF.01	Cluster III	3708.48
TCGA.G2.A2EJ.01	Cluster III	3446.12
TCGA.G2.A2EO.01	Cluster III	4524.74
TCGA.G2.A2ES.01	Cluster III	4210.5
TCGA.G2.A3IB.01	Cluster III	4057.26
TCGA.GC.A3I6.01	Cluster III	3384.72
TCGA.GC.A3RC.01	Cluster III	3626.49
TCGA.GC.A3WC.01	Cluster III	3624.09
TCGA.GC.A3YS.01	Cluster III	3972.18
TCGA.GC.A6I1.01	Cluster III	3742.12
TCGA.GD.A3OQ.01	Cluster III	4290.64
TCGA.GU.A42Q.01	Cluster III	3981.2
TCGA.GU.A762.01	Cluster III	4011.08
TCGA.GU.A764.01	Cluster III	4360.83
TCGA.GU.A766.01	Cluster III	4300.64
TCGA.GU.AATQ.01	Cluster III	3437.64
TCGA.GV.A40E.01	Cluster III	3709.68
TCGA.HQ.A5ND.01	Cluster III	3160.58
TCGA.HQ.A5NE.01	Cluster III	4166.77
TCGA.K4.A4AB.01	Cluster III	4478.06
TCGA.K4.A4AC.01	Cluster III	3302.21
TCGA.K4.A54R.01	Cluster III	3691.71
TCGA.K4.A5RH.01	Cluster III	4267.98
TCGA.K4.A5RI.01	Cluster III	3393.74
TCGA.K4.A6FZ.01	Cluster III	4074.56
TCGA.LC.A66R.01	Cluster III	3662.09
TCGA.PQ.A6FI.01	Cluster III	3027.47
TCGA.PQ.A6FN.01	Cluster III	3570.38
TCGA.SY.A9G5.01	Cluster III	3871.17
TCGA.UY.A78L.01	Cluster III	3674.22
TCGA.UY.A78M.01	Cluster III	3889.36
TCGA.UY.A78P.01	Cluster III	3757.85
TCGA.UY.A8OB.01	Cluster III	2318.31
TCGA.UY.A8OC.01	Cluster III	5192.11
TCGA.UY.A9PA.01	Cluster III	3802.01
TCGA.UY.A9PB.01	Cluster III	4215.86
TCGA.UY.A9PD.01	Cluster III	4476.92
TCGA.XF.A8HE.01	Cluster III	3291.81
TCGA.XF.A8HF.01	Cluster III	4111.96
TCGA.XF.A9SH.01	Cluster III	3727.94
TCGA.XF.A9SK.01	Cluster III	3961.05
TCGA.XF.A9SM.01	Cluster III	4333.21
TCGA.XF.A9SY.01	Cluster III	4731.63
TCGA.XF.A9T0.01	Cluster III	4153.86
TCGA.XF.A9T4.01	Cluster III	4864.66
TCGA.XF.A9T6.01	Cluster III	3134.99
TCGA.XF.A9T8.01	Cluster III	3843.69
TCGA.XF.AAMT.01	Cluster III	4705.39
TCGA.XF.AAMW.01	Cluster III	4797.01
TCGA.XF.AAN3.01	Cluster III	3763.88
TCGA.XF.AAN5.01	Cluster III	3628.75
TCGA.YC.A89H.01	Cluster III	3689.43
TCGA.ZF.A9RD.01	Cluster III	4067.92
TCGA.ZF.A9RE.01	Cluster III	2883.6
TCGA.ZF.AA4N.01	Cluster III	5230.87
TCGA.ZF.AA4R.01	Cluster III	4110.32
TCGA.ZF.AA4V.01	Cluster III	3194.24
TCGA.ZF.AA4W.01	Cluster III	3103.05
TCGA.ZF.AA53.01	Cluster III	3887.67
TCGA.ZF.AA56.01	Cluster III	4038.37
TCGA.ZF.AA58.01	Cluster III	4636.42
TCGA.ZF.AA5H.01	Cluster III	3784.1
TCGA.ZF.AA5N.01	Cluster III	2525.82
TCGA.A1.A0SP.01	Cluster III	3715.97
TCGA.A2.A1G1.01	Cluster III	3862.01
TCGA.A7.A26F.01	Cluster III	4866.2
TCGA.A7.A4SE.01	Cluster III	4570
TCGA.A7.A6VY.01	Cluster III	3961.91
TCGA.AN.A0FJ.01	Cluster III	4849.49
TCGA.AR.A0U4.01	Cluster III	4391.45
TCGA.AR.A5QQ.01	Cluster III	4636.06
TCGA.B6.A400.01	Cluster III	4588.85
TCGA.BH.A0BW.01	Cluster III	3622.6
TCGA.BH.A0DL.01	Cluster III	3465.48
TCGA.BH.A0DZ.01	Cluster III	4407.68
TCGA.BH.A1FM.01	Cluster III	4204.14
TCGA.D8.A1J8.01	Cluster III	4368.57
TCGA.D8.A1JA.01	Cluster III	4024.05
TCGA.D8.A1JK.01	Cluster III	4474.97
TCGA.D8.A1XK.01	Cluster III	3695.21
TCGA.E2.A14Y.01	Cluster III	3953.56
TCGA.E2.A1LL.01	Cluster III	4743.38
TCGA.EW.A1OW.01	Cluster III	4287.91
TCGA.EW.A1P4.01	Cluster III	3833.61
TCGA.S3.AA10.01	Cluster III	4226.65
TCGA.4J.AA1J.01	Cluster III	3578.42
TCGA.BI.A0VR.01	Cluster III	3216.53
TCGA.BI.A0VS.01	Cluster III	4081.02
TCGA.BI.A20A.01	Cluster III	2954.09
TCGA.C5.A0TN.01	Cluster III	3428.52
TCGA.C5.A1BE.01	Cluster III	3335.51
TCGA.C5.A1BF.01	Cluster III	4854.41
TCGA.C5.A1BI.01	Cluster III	3028.68
TCGA.C5.A1BJ.01	Cluster III	3674.12
TCGA.C5.A1BM.01	Cluster III	3078.37
TCGA.C5.A1BN.01	Cluster III	3181.58
TCGA.C5.A1BQ.01	Cluster III	2457.72
TCGA.C5.A1M5.01	Cluster III	3037.19
TCGA.C5.A1M7.01	Cluster III	3102.65
TCGA.C5.A1M8.01	Cluster III	2424.94
TCGA.C5.A1MH.01	Cluster III	3127.46
TCGA.C5.A1MK.01	Cluster III	3751.99
TCGA.C5.A1ML.01	Cluster III	4087.27
TCGA.C5.A1MN.01	Cluster III	3864.32
TCGA.C5.A1MP.01	Cluster III	3666.21
TCGA.C5.A2LT.01	Cluster III	4306.73
TCGA.C5.A2LV.01	Cluster III	3670.38
TCGA.C5.A2LX.01	Cluster III	3308.51
TCGA.C5.A2LZ.01	Cluster III	2499.5
TCGA.C5.A3HD.01	Cluster III	2616.97
TCGA.C5.A3HL.01	Cluster III	3550.93
TCGA.C5.A7CH.01	Cluster III	3441.72
TCGA.C5.A7CJ.01	Cluster III	4070.84
TCGA.C5.A7CK.01	Cluster III	4171.79
TCGA.C5.A7CL.01	Cluster III	3288.28
TCGA.C5.A7CM.01	Cluster III	3459.47
TCGA.C5.A7CO.01	Cluster III	2999.86
TCGA.C5.A7UC.01	Cluster III	3469.81
TCGA.C5.A7UE.01	Cluster III	2623.15
TCGA.C5.A7UH.01	Cluster III	3258.2
TCGA.C5.A7UI.01	Cluster III	2847.52
TCGA.C5.A7X3.01	Cluster III	3314.09
TCGA.C5.A7X5.01	Cluster III	3353.35
TCGA.C5.A7XC.01	Cluster III	3943.84
TCGA.C5.A8XH.01	Cluster III	2710.24
TCGA.C5.A8XI.01	Cluster III	4095.38
TCGA.C5.A8XJ.01	Cluster III	3726.07
TCGA.C5.A8XK.01	Cluster III	3244.19
TCGA.C5.A8YR.01	Cluster III	3732.91
TCGA.C5.A8ZZ.01	Cluster III	4308.7
TCGA.C5.A901.01	Cluster III	3322.8
TCGA.C5.A907.01	Cluster III	3123.95
TCGA.DG.A2KL.01	Cluster III	4123.19
TCGA.DG.A2KM.01	Cluster III	3569.49
TCGA.DR.A0ZL.01	Cluster III	2554.02
TCGA.DS.A0VK.01	Cluster III	4270.09
TCGA.DS.A0VL.01	Cluster III	2997.96
TCGA.DS.A0VM.01	Cluster III	3027.67
TCGA.DS.A0VN.01	Cluster III	3321.36
TCGA.DS.A1O9.01	Cluster III	4190.91
TCGA.DS.A1OA.01	Cluster III	3334.68
TCGA.DS.A1OC.01	Cluster III	2535.87
TCGA.DS.A1OD.01	Cluster III	3313.44
TCGA.DS.A3LQ.01	Cluster III	4174.97
TCGA.DS.A5RQ.01	Cluster III	3562.54
TCGA.DS.A7WH.01	Cluster III	4646.07
TCGA.DS.A7WI.01	Cluster III	2691.48
TCGA.EA.A1QS.01	Cluster III	4590.34
TCGA.EA.A1QT.01	Cluster III	3150.65
TCGA.EA.A3HQ.01	Cluster III	3274
TCGA.EA.A3HR.01	Cluster III	3466.19
TCGA.EA.A3HS.01	Cluster III	3015.93
TCGA.EA.A3HT.01	Cluster III	3743.56
TCGA.EA.A3HU.01	Cluster III	2520.97
TCGA.EA.A3QE.01	Cluster III	3063.65
TCGA.EA.A3Y4.01	Cluster III	3767.81
TCGA.EA.A411.01	Cluster III	3925.79
TCGA.EA.A439.01	Cluster III	4242.36
TCGA.EA.A43B.01	Cluster III	2987.08
TCGA.EA.A44S.01	Cluster III	2544.63
TCGA.EA.A50E.01	Cluster III	4165.54
TCGA.EA.A5ZD.01	Cluster III	2781.9
TCGA.EA.A5ZE.01	Cluster III	3820.66
TCGA.EA.A78R.01	Cluster III	3622.91
TCGA.EA.A97N.01	Cluster III	3795.38
TCGA.EK.A2GZ.01	Cluster III	4284.59
TCGA.EK.A2H0.01	Cluster III	2241.2
TCGA.EK.A2H1.01	Cluster III	4286.44
TCGA.EK.A2IP.01	Cluster III	2931.95
TCGA.EK.A2IR.01	Cluster III	3865.39
TCGA.EK.A2PI.01	Cluster III	3419.88
TCGA.EK.A2R8.01	Cluster III	4609.82
TCGA.EK.A2R9.01	Cluster III	4611.6
TCGA.EK.A2RA.01	Cluster III	2906.66
TCGA.EK.A2RB.01	Cluster III	2224.44
TCGA.EK.A2RC.01	Cluster III	3661.63
TCGA.EK.A2RE.01	Cluster III	3512.26
TCGA.EK.A2RJ.01	Cluster III	3342.35
TCGA.EK.A2RK.01	Cluster III	2803.28
TCGA.EK.A2RM.01	Cluster III	3468.39
TCGA.EK.A2RN.01	Cluster III	3293.74
TCGA.EK.A2RO.01	Cluster III	4191.12
TCGA.EK.A3GJ.01	Cluster III	2147.78
TCGA.EX.A1H5.01	Cluster III	2908.07
TCGA.EX.A3L1.01	Cluster III	4342.34
TCGA.EX.A69L.01	Cluster III	3147.42
TCGA.FU.A23L.01	Cluster III	2929.41
TCGA.FU.A2QG.01	Cluster III	2677.47
TCGA.FU.A3HY.01	Cluster III	3042.18
TCGA.FU.A3NI.01	Cluster III	3024.61
TCGA.FU.A3TQ.01	Cluster III	3028.29
TCGA.FU.A3WB.01	Cluster III	3287.3
TCGA.FU.A3YQ.01	Cluster III	3933.77
TCGA.FU.A5XV.01	Cluster III	3197.38
TCGA.GH.A9DA.01	Cluster III	3439.48
TCGA.HG.A2PA.01	Cluster III	4455.92
TCGA.HM.A3JJ.01	Cluster III	3586.65
TCGA.HM.A3JK.01	Cluster III	3884.52
TCGA.HM.A4S6.01	Cluster III	2735.08
TCGA.IR.A3LC.01	Cluster III	3031.93
TCGA.IR.A3LH.01	Cluster III	3686.33
TCGA.IR.A3LK.01	Cluster III	2485.42
TCGA.JW.A5VG.01	Cluster III	3706.2
TCGA.JW.A5VI.01	Cluster III	3000.48
TCGA.JW.A5VJ.01	Cluster III	2493.4
TCGA.JW.A5VK.01	Cluster III	2484.02
TCGA.JW.A5VL.01	Cluster III	2291.91
TCGA.JX.A3PZ.01	Cluster III	3586.21
TCGA.JX.A5QV.01	Cluster III	3374.99
TCGA.LP.A4AU.01	Cluster III	3969.86
TCGA.LP.A4AW.01	Cluster III	4142.16
TCGA.LP.A4AX.01	Cluster III	4030.61
TCGA.MA.AA3W.01	Cluster III	3005.21
TCGA.MA.AA3X.01	Cluster III	3004.66
TCGA.MA.AA3Y.01	Cluster III	4012.63
TCGA.MA.AA41.01	Cluster III	3004.07
TCGA.MA.AA42.01	Cluster III	2860.07
TCGA.MA.AA43.01	Cluster III	5412.34
TCGA.MU.A8JM.01	Cluster III	3740.29
TCGA.MY.A5BF.01	Cluster III	2995.24
TCGA.MY.A913.01	Cluster III	3432.56
TCGA.PN.A8MA.01	Cluster III	3474.6
TCGA.Q1.A6DT.01	Cluster III	3694.69
TCGA.Q1.A6DW.01	Cluster III	2648.52
TCGA.Q1.A73O.01	Cluster III	3628.06
TCGA.Q1.A73Q.01	Cluster III	3117.49
TCGA.UC.A7PD.01	Cluster III	3121.13
TCGA.UC.A7PF.01	Cluster III	2963.53
TCGA.UC.A7PG.01	Cluster III	3538.85
TCGA.UC.A7PG.06	Cluster III	2754.44
TCGA.VS.A8EB.01	Cluster III	2890.03
TCGA.VS.A8EC.01	Cluster III	2723.81
TCGA.VS.A8EI.01	Cluster III	3292.22
TCGA.VS.A8EK.01	Cluster III	2085
TCGA.VS.A8EL.01	Cluster III	3294.74
TCGA.VS.A8Q8.01	Cluster III	3154.5
TCGA.VS.A8QC.01	Cluster III	3389.39
TCGA.VS.A8QF.01	Cluster III	2473.06
TCGA.VS.A8QM.01	Cluster III	3964.65
TCGA.VS.A94W.01	Cluster III	2887.72
TCGA.VS.A94X.01	Cluster III	2838.42
TCGA.VS.A94Y.01	Cluster III	4402.14
TCGA.VS.A94Z.01	Cluster III	3321.75
TCGA.VS.A950.01	Cluster III	3661.93
TCGA.VS.A953.01	Cluster III	3861.52
TCGA.VS.A954.01	Cluster III	3022.25
TCGA.VS.A958.01	Cluster III	2393.77
TCGA.VS.A9U6.01	Cluster III	3306
TCGA.VS.A9U7.01	Cluster III	2444.16
TCGA.VS.A9UB.01	Cluster III	3539.78
TCGA.VS.A9UH.01	Cluster III	3937.63
TCGA.VS.A9UJ.01	Cluster III	4709.44
TCGA.VS.A9UM.01	Cluster III	3316.78
TCGA.VS.A9UU.01	Cluster III	3044.43
TCGA.VS.A9UY.01	Cluster III	3191.78
TCGA.VS.A9V2.01	Cluster III	2681.87
TCGA.VS.A9V3.01	Cluster III	3240.63
TCGA.VS.AA62.01	Cluster III	3153.1
TCGA.WL.A834.01	Cluster III	3957.77
TCGA.ZJ.A8QO.01	Cluster III	3905.15
TCGA.ZJ.A8QQ.01	Cluster III	2596.97
TCGA.ZJ.A8QR.01	Cluster III	3083.52
TCGA.ZJ.AAX4.01	Cluster III	2605.23
TCGA.ZJ.AAX8.01	Cluster III	4063.79
TCGA.ZJ.AAXA.01	Cluster III	2963.01
TCGA.ZJ.AAXD.01	Cluster III	4137.04
TCGA.ZJ.AAXJ.01	Cluster III	3135.92
TCGA.ZJ.AAXN.01	Cluster III	3569.96
TCGA.ZJ.AAXT.01	Cluster III	3286.27
TCGA.ZJ.AAXU.01	Cluster III	3148.34
TCGA.ZJ.AB0H.01	Cluster III	3434.39
TCGA.ZJ.AB0I.01	Cluster III	3255.43
TCGA.A6.6653.01	Cluster III	4395.36
TCGA.AM.5821.01	Cluster III	4811.34
TCGA.AZ.6607.01	Cluster III	5446.77
TCGA.D5.6927.01	Cluster III	3910.14
TCGA.A6.2672.01	Cluster III	1076.39
TCGA.A6.2674.01	Cluster III	2252.82
TCGA.A6.3809.01	Cluster III	934.258
TCGA.AA.3695.01	Cluster III	1797.4
TCGA.AA.3715.01	Cluster III	1702.47
TCGA.AA.3845.01	Cluster III	1639.85
TCGA.AA.3950.01	Cluster III	1937.85
TCGA.AA.A00R.01	Cluster III	326.627
TCGA.IC.A6RF.01	Cluster III	4369.54
TCGA.2H.A9GM.01	Cluster III	2327.14
TCGA.IG.A3I8.01	Cluster III	3345.25
TCGA.IG.A3QL.01	Cluster III	3309.2
TCGA.IG.A3Y9.01	Cluster III	3158.19
TCGA.IG.A3YB.01	Cluster III	1590.93
TCGA.IG.A3YC.01	Cluster III	2884.97
TCGA.IG.A4P3.01	Cluster III	2324.89
TCGA.IG.A50L.01	Cluster III	3133.17
TCGA.IG.A51D.01	Cluster III	2266.98
TCGA.IG.A5B8.01	Cluster III	1718.49
TCGA.IG.A625.01	Cluster III	2247.86
TCGA.IG.A6QS.01	Cluster III	2140.1
TCGA.IG.A97H.01	Cluster III	2395.18
TCGA.IG.A97I.01	Cluster III	2549.52
TCGA.JY.A6FA.01	Cluster III	1697.46
TCGA.JY.A6FD.01	Cluster III	2323.15
TCGA.JY.A6FE.01	Cluster III	2705.87
TCGA.JY.A6FG.01	Cluster III	2248.35
TCGA.JY.A93F.01	Cluster III	1608.88
TCGA.L5.A43C.01	Cluster III	4199.55
TCGA.L5.A43H.01	Cluster III	2690.02
TCGA.L5.A43J.01	Cluster III	2702.82
TCGA.L5.A4OE.01	Cluster III	2104.52
TCGA.L5.A4OG.01	Cluster III	2654.46
TCGA.L5.A4OM.01	Cluster III	2450.61
TCGA.L5.A4OQ.01	Cluster III	3211.59
TCGA.L5.A4OT.01	Cluster III	3118.26
TCGA.L5.A88W.01	Cluster III	2533.01
TCGA.L5.A88Z.01	Cluster III	2639.31
TCGA.L5.A8NK.01	Cluster III	2097.28
TCGA.L5.A8NQ.01	Cluster III	1993.19
TCGA.L5.A8NW.01	Cluster III	2617.36
TCGA.L7.A56G.01	Cluster III	2957.15
TCGA.LN.A49K.01	Cluster III	2931.21
TCGA.LN.A49M.01	Cluster III	2298.99
TCGA.LN.A49N.01	Cluster III	3336.08
TCGA.LN.A49O.01	Cluster III	2322.2
TCGA.LN.A49P.01	Cluster III	2531.22
TCGA.LN.A49R.01	Cluster III	3158.49
TCGA.LN.A49S.01	Cluster III	1241.22
TCGA.LN.A49U.01	Cluster III	3046.68
TCGA.LN.A49W.01	Cluster III	2963.19
TCGA.LN.A49X.01	Cluster III	3797.6
TCGA.LN.A4A1.01	Cluster III	2691.97
TCGA.LN.A4A2.01	Cluster III	3287.78
TCGA.LN.A4A3.01	Cluster III	2667.08
TCGA.LN.A4A4.01	Cluster III	2816.68
TCGA.LN.A4A6.01	Cluster III	1983.07
TCGA.LN.A4A8.01	Cluster III	2600.78
TCGA.LN.A4A9.01	Cluster III	3361.01
TCGA.LN.A4MQ.01	Cluster III	2084.66
TCGA.LN.A4MR.01	Cluster III	3288.28
TCGA.LN.A5U5.01	Cluster III	2241.06
TCGA.LN.A5U6.01	Cluster III	2749.5
TCGA.LN.A5U7.01	Cluster III	2373.77
TCGA.LN.A7HV.01	Cluster III	2156.65
TCGA.LN.A7HW.01	Cluster III	3636.37
TCGA.LN.A7HX.01	Cluster III	2543.6
TCGA.LN.A7HY.01	Cluster III	2436.2
TCGA.LN.A7HZ.01	Cluster III	2646.88
TCGA.LN.A8HZ.01	Cluster III	2797.39
TCGA.LN.A8I0.01	Cluster III	2511.12
TCGA.LN.A8I1.01	Cluster III	2658.55
TCGA.LN.A9FO.01	Cluster III	2316.47
TCGA.LN.A9FQ.01	Cluster III	2921.55
TCGA.LN.A9FR.01	Cluster III	3390.32
TCGA.Q9.A6FU.01	Cluster III	2912.26
TCGA.Q9.A6FW.01	Cluster III	2583.29
TCGA.R6.A6DN.01	Cluster III	2221.24
TCGA.R6.A6L6.01	Cluster III	2500.22
TCGA.R6.A6Y0.01	Cluster III	1789.71
TCGA.R6.A8W5.01	Cluster III	2938.4
TCGA.S8.A6BW.01	Cluster III	3430.21
TCGA.V5.A7RC.01	Cluster III	2781.14
TCGA.V5.A7RC.06	Cluster III	2593.16
TCGA.V5.AASV.01	Cluster III	2108.58
TCGA.VR.A8EO.01	Cluster III	3145.01
TCGA.VR.A8EP.01	Cluster III	2226.14
TCGA.VR.A8ER.01	Cluster III	2493.28
TCGA.VR.A8ET.01	Cluster III	2527.51
TCGA.VR.A8EU.01	Cluster III	2433
TCGA.VR.A8EW.01	Cluster III	2301.94
TCGA.VR.A8EX.01	Cluster III	1036.51
TCGA.VR.A8EY.01	Cluster III	2626.87
TCGA.VR.A8EZ.01	Cluster III	2293.14
TCGA.VR.A8Q7.01	Cluster III	2345.14
TCGA.VR.AA4G.01	Cluster III	3110.52
TCGA.VR.AA7B.01	Cluster III	3470.88
TCGA.VR.AA7D.01	Cluster III	3129.58
TCGA.VR.AA7I.01	Cluster III	3053.22
TCGA.XP.A8T6.01	Cluster III	2494.32
TCGA.XP.A8T8.01	Cluster III	1748.66
TCGA.Z6.A8JD.01	Cluster III	3269.64
TCGA.Z6.A8JE.01	Cluster III	3323.06
TCGA.Z6.A9VB.01	Cluster III	2062.06
TCGA.Z6.AAPN.01	Cluster III	2535.73
TCGA.ZR.A9CJ.01	Cluster III	3600.8
TCGA.02.0055.01	Cluster III	5405.52
TCGA.06.0125.01	Cluster III	3850.65
TCGA.06.0152.02	Cluster III	3772.41
TCGA.06.0156.01	Cluster III	3960.79
TCGA.06.0156.01.1	Cluster III	3958.76
TCGA.06.0187.01	Cluster III	3865.46
TCGA.06.0190.01	Cluster III	5076.84
TCGA.06.0210.01	Cluster III	4219.25
TCGA.06.0211.01	Cluster III	3913.13
TCGA.06.0211.02	Cluster III	4132.02
TCGA.06.0646.01	Cluster III	3964.8
TCGA.06.0878.01	Cluster III	4246.88
TCGA.06.2559.01	Cluster III	3303.51
TCGA.06.2562.01	Cluster III	4202.15
TCGA.06.2563.01	Cluster III	3454.47
TCGA.06.5413.01	Cluster III	3982.52
TCGA.06.5418.01	Cluster III	3532.79
TCGA.06.5858.01	Cluster III	3362.48
TCGA.14.0817.01	Cluster III	3969.47
TCGA.14.1402.02	Cluster III	3360.18
TCGA.19.1389.02	Cluster III	5141.67
TCGA.19.2629.01	Cluster III	4215.54
TCGA.19.4065.01	Cluster III	4019.51
TCGA.19.4065.02	Cluster III	4834.78
TCGA.26.5135.01	Cluster III	3834.76
TCGA.26.5139.01	Cluster III	3590.06
TCGA.27.1830.01	Cluster III	4472.55
TCGA.27.1837.01	Cluster III	3148.54
TCGA.27.2524.01	Cluster III	4793.79
TCGA.28.2513.01	Cluster III	3980.31
TCGA.28.5208.01	Cluster III	3670.46
TCGA.28.5209.01	Cluster III	3868.41
TCGA.28.5215.01	Cluster III	4011.81
TCGA.28.5216.01	Cluster III	3731.51
TCGA.32.2615.01	Cluster III	4261.68
TCGA.32.4213.01	Cluster III	3704.3
TCGA.32.5222.01	Cluster III	3932.49
TCGA.41.2572.01	Cluster III	3457.97
TCGA.76.4927.01	Cluster III	3985.36
TCGA.4P.AA8J.01	Cluster III	4628.58
TCGA.BA.4074.01	Cluster III	4644.44
TCGA.BA.4075.01	Cluster III	3846.82
TCGA.BA.4076.01	Cluster III	3770.78
TCGA.BA.4077.01	Cluster III	3630.39
TCGA.BA.4078.01	Cluster III	5263.86
TCGA.BA.5149.01	Cluster III	4356.2
TCGA.BA.5151.01	Cluster III	4684.46
TCGA.BA.5152.01	Cluster III	4132.91
TCGA.BA.5153.01	Cluster III	3656.63
TCGA.BA.5555.01	Cluster III	3526.98
TCGA.BA.5556.01	Cluster III	4158.76
TCGA.BA.5557.01	Cluster III	5520.59
TCGA.BA.5558.01	Cluster III	4159.33
TCGA.BA.5559.01	Cluster III	3336.61
TCGA.BA.6868.01	Cluster III	4482.75
TCGA.BA.6869.01	Cluster III	3838.93
TCGA.BA.6870.01	Cluster III	3874.33
TCGA.BA.6871.01	Cluster III	4963.59
TCGA.BA.6872.01	Cluster III	4724.97
TCGA.BA.6873.01	Cluster III	3917.8
TCGA.BA.7269.01	Cluster III	4669.2
TCGA.BA.A4IF.01	Cluster III	3529.68
TCGA.BA.A4IG.01	Cluster III	3256.99
TCGA.BA.A4IH.01	Cluster III	4441.05
TCGA.BA.A4II.01	Cluster III	4178.66
TCGA.BA.A6D8.01	Cluster III	4265.68
TCGA.BA.A6DA.01	Cluster III	3660.81
TCGA.BA.A6DB.01	Cluster III	4177.34
TCGA.BA.A6DD.01	Cluster III	3639.01
TCGA.BA.A6DE.01	Cluster III	3774.22
TCGA.BA.A6DG.01	Cluster III	5797.62
TCGA.BA.A6DI.01	Cluster III	3809.42
TCGA.BA.A6DJ.01	Cluster III	4863.1
TCGA.BA.A6DL.01	Cluster III	3480.88
TCGA.BA.A8YP.01	Cluster III	5374.47
TCGA.BB.4217.01	Cluster III	4209.33
TCGA.BB.4223.01	Cluster III	3000.41
TCGA.BB.4224.01	Cluster III	2304.04
TCGA.BB.4225.01	Cluster III	3698.11
TCGA.BB.4227.01	Cluster III	3527.31
TCGA.BB.4228.01	Cluster III	3532.09
TCGA.BB.7861.01	Cluster III	3498.11
TCGA.BB.7862.01	Cluster III	5679.62
TCGA.BB.7863.01	Cluster III	3732.78
TCGA.BB.7864.01	Cluster III	3315.55
TCGA.BB.7866.01	Cluster III	3031.61
TCGA.BB.7870.01	Cluster III	3550.48
TCGA.BB.7871.01	Cluster III	4895.49
TCGA.BB.7872.01	Cluster III	4216.92
TCGA.BB.8601.01	Cluster III	4212.04
TCGA.BB.A5HU.01	Cluster III	5029.44
TCGA.BB.A5HY.01	Cluster III	4479.03
TCGA.BB.A5HZ.01	Cluster III	4303.52
TCGA.BB.A6UO.01	Cluster III	4138.05
TCGA.C9.A47Z.01	Cluster III	3601.73
TCGA.C9.A480.01	Cluster III	3331.4
TCGA.CN.4722.01	Cluster III	4439.59
TCGA.CN.4723.01	Cluster III	4760.81
TCGA.CN.4725.01	Cluster III	3906.35
TCGA.CN.4726.01	Cluster III	4532.33
TCGA.CN.4727.01	Cluster III	4444.44
TCGA.CN.4729.01	Cluster III	4431.79
TCGA.CN.4730.01	Cluster III	3895.4
TCGA.CN.4731.01	Cluster III	4640.23
TCGA.CN.4733.01	Cluster III	5067.24
TCGA.CN.4734.01	Cluster III	4447.15
TCGA.CN.4735.01	Cluster III	4500.23
TCGA.CN.4736.01	Cluster III	4422.16
TCGA.CN.4737.01	Cluster III	4641.73
TCGA.CN.4738.01	Cluster III	4141
TCGA.CN.4739.01	Cluster III	3517.5
TCGA.CN.4741.01	Cluster III	3394.79
TCGA.CN.4742.01	Cluster III	4851.94
TCGA.CN.5355.01	Cluster III	4744.08
TCGA.CN.5356.01	Cluster III	4438.92
TCGA.CN.5359.01	Cluster III	5063.26
TCGA.CN.5360.01	Cluster III	4936.04
TCGA.CN.5361.01	Cluster III	4616.98
TCGA.CN.5363.01	Cluster III	4450.08
TCGA.CN.5364.01	Cluster III	3790.39
TCGA.CN.5365.01	Cluster III	3775.26
TCGA.CN.5366.01	Cluster III	4298.65
TCGA.CN.5367.01	Cluster III	3422.09
TCGA.CN.5369.01	Cluster III	4094.43
TCGA.CN.5370.01	Cluster III	5516.18
TCGA.CN.5373.01	Cluster III	4488.87
TCGA.CN.5374.01	Cluster III	3055.43
TCGA.CN.6010.01	Cluster III	4647.82
TCGA.CN.6011.01	Cluster III	3676.57
TCGA.CN.6012.01	Cluster III	4291.09
TCGA.CN.6013.01	Cluster III	3592.39
TCGA.CN.6016.01	Cluster III	4832.66
TCGA.CN.6018.01	Cluster III	4879.87
TCGA.CN.6020.01	Cluster III	4815.12
TCGA.CN.6021.01	Cluster III	4132.1
TCGA.CN.6022.01	Cluster III	5098.09
TCGA.CN.6023.01	Cluster III	3965.81
TCGA.CN.6024.01	Cluster III	4769.31
TCGA.CN.6988.01	Cluster III	3061.03
TCGA.CN.6989.01	Cluster III	5846.25
TCGA.CN.6992.01	Cluster III	4147.04
TCGA.CN.6994.01	Cluster III	4381.28
TCGA.CN.6995.01	Cluster III	3661.3
TCGA.CN.6996.01	Cluster III	4165.92
TCGA.CN.6997.01	Cluster III	4523.17
TCGA.CN.6998.01	Cluster III	3958.9
TCGA.CN.A497.01	Cluster III	4955.13
TCGA.CN.A498.01	Cluster III	4239
TCGA.CN.A499.01	Cluster III	3960.1
TCGA.CN.A49A.01	Cluster III	4726.33
TCGA.CN.A49B.01	Cluster III	4483.6
TCGA.CN.A49C.01	Cluster III	3300.32
TCGA.CN.A63T.01	Cluster III	4656.14
TCGA.CN.A63U.01	Cluster III	3393.69
TCGA.CN.A63V.01	Cluster III	4631.45
TCGA.CN.A63W.01	Cluster III	3984.22
TCGA.CN.A641.01	Cluster III	3680.65
TCGA.CN.A642.01	Cluster III	3802.2
TCGA.CN.A6UY.01	Cluster III	2891.7
TCGA.CN.A6V3.01	Cluster III	3652.48
TCGA.CN.A6V6.01	Cluster III	3149.97
TCGA.CN.A6V7.01	Cluster III	2389.79
TCGA.CQ.5323.01	Cluster III	3809.64
TCGA.CQ.5324.01	Cluster III	4805.6
TCGA.CQ.5325.01	Cluster III	4210.72
TCGA.CQ.5326.01	Cluster III	4457.67
TCGA.CQ.5327.01	Cluster III	3840.84
TCGA.CQ.5329.01	Cluster III	4498.15
TCGA.CQ.5330.01	Cluster III	4584.47
TCGA.CQ.5331.01	Cluster III	3847.1
TCGA.CQ.5332.01	Cluster III	5048.87
TCGA.CQ.5333.01	Cluster III	3949.21
TCGA.CQ.5334.01	Cluster III	4447.36
TCGA.CQ.6218.01	Cluster III	4356.85
TCGA.CQ.6219.01	Cluster III	3980.49
TCGA.CQ.6220.01	Cluster III	3625.13
TCGA.CQ.6222.01	Cluster III	3361.19
TCGA.CQ.6223.01	Cluster III	3217.29
TCGA.CQ.6224.01	Cluster III	5018.47
TCGA.CQ.6225.01	Cluster III	3271.82
TCGA.CQ.6227.01	Cluster III	4691.47
TCGA.CQ.6228.01	Cluster III	4187.77
TCGA.CQ.6229.01	Cluster III	3615.23
TCGA.CQ.7063.01	Cluster III	4286.98
TCGA.CQ.7065.01	Cluster III	3172.11
TCGA.CQ.7067.01	Cluster III	3692.21
TCGA.CQ.7068.01	Cluster III	4466.33
TCGA.CQ.7069.01	Cluster III	5013.4
TCGA.CQ.7071.01	Cluster III	4450.84
TCGA.CQ.7072.01	Cluster III	5470.4
TCGA.CQ.A4C6.01	Cluster III	4154.64
TCGA.CQ.A4C7.01	Cluster III	5278.18
TCGA.CQ.A4C9.01	Cluster III	4455.14
TCGA.CQ.A4CA.01	Cluster III	3541.19
TCGA.CQ.A4CB.01	Cluster III	4838.12
TCGA.CQ.A4CD.01	Cluster III	4331.85
TCGA.CQ.A4CE.01	Cluster III	3338.44
TCGA.CQ.A4CG.01	Cluster III	4876.9
TCGA.CQ.A4CH.01	Cluster III	4470.79
TCGA.CQ.A4CI.01	Cluster III	4769.68
TCGA.CR.5243.01	Cluster III	4398.93
TCGA.CR.5247.01	Cluster III	4872.55
TCGA.CR.5248.01	Cluster III	2714.37
TCGA.CR.5249.01	Cluster III	4069.1
TCGA.CR.5250.01	Cluster III	4468.13
TCGA.CR.6467.01	Cluster III	3039.53
TCGA.CR.6470.01	Cluster III	4318.54
TCGA.CR.6471.01	Cluster III	3923.29
TCGA.CR.6472.01	Cluster III	3320.55
TCGA.CR.6473.01	Cluster III	4168
TCGA.CR.6474.01	Cluster III	5757.49
TCGA.CR.6477.01	Cluster III	4839.72
TCGA.CR.6478.01	Cluster III	4019.01
TCGA.CR.6480.01	Cluster III	2474.99
TCGA.CR.6481.01	Cluster III	4172.43
TCGA.CR.6484.01	Cluster III	4682.22
TCGA.CR.6487.01	Cluster III	3602.12
TCGA.CR.6488.01	Cluster III	4919.39
TCGA.CR.6491.01	Cluster III	4018.31
TCGA.CR.6492.01	Cluster III	4028.52
TCGA.CR.6493.01	Cluster III	3448.44
TCGA.CR.7364.01	Cluster III	4535.77
TCGA.CR.7365.01	Cluster III	4448.74
TCGA.CR.7367.01	Cluster III	5158.08
TCGA.CR.7368.01	Cluster III	3292.13
TCGA.CR.7369.01	Cluster III	4244.11
TCGA.CR.7370.01	Cluster III	4769.6
TCGA.CR.7371.01	Cluster III	5116.17
TCGA.CR.7372.01	Cluster III	4545.63
TCGA.CR.7373.01	Cluster III	3790.21
TCGA.CR.7374.01	Cluster III	3911.4
TCGA.CR.7377.01	Cluster III	4802.52
TCGA.CR.7379.01	Cluster III	5264.58
TCGA.CR.7380.01	Cluster III	4661.18
TCGA.CR.7382.01	Cluster III	5698.26
TCGA.CR.7383.01	Cluster III	4777.75
TCGA.CR.7385.01	Cluster III	3102.39
TCGA.CR.7386.01	Cluster III	5230.32
TCGA.CR.7388.01	Cluster III	4802.26
TCGA.CR.7389.01	Cluster III	4560.84
TCGA.CR.7390.01	Cluster III	5017.39
TCGA.CR.7391.01	Cluster III	4701.33
TCGA.CR.7392.01	Cluster III	5069.06
TCGA.CR.7394.01	Cluster III	4424.45
TCGA.CR.7395.01	Cluster III	4528.78
TCGA.CR.7397.01	Cluster III	5119.61
TCGA.CR.7398.01	Cluster III	4269.39
TCGA.CR.7399.01	Cluster III	3981.12
TCGA.CR.7401.01	Cluster III	4931.61
TCGA.CR.7402.01	Cluster III	4022.43
TCGA.CR.7404.01	Cluster III	3565.68
TCGA.CV.5430.01	Cluster III	3451.62
TCGA.CV.5431.01	Cluster III	4778.95
TCGA.CV.5432.01	Cluster III	4014.35
TCGA.CV.5434.01	Cluster III	4943.69
TCGA.CV.5435.01	Cluster III	4728
TCGA.CV.5436.01	Cluster III	4224.97
TCGA.CV.5439.01	Cluster III	3347.99
TCGA.CV.5440.01	Cluster III	3694.14
TCGA.CV.5441.01	Cluster III	3903.56
TCGA.CV.5442.01	Cluster III	2185.29
TCGA.CV.5443.01	Cluster III	3509.12
TCGA.CV.5444.01	Cluster III	4827.34
TCGA.CV.5966.01	Cluster III	3959.48
TCGA.CV.5970.01	Cluster III	4121.08
TCGA.CV.5973.01	Cluster III	3225.65
TCGA.CV.5976.01	Cluster III	4099.01
TCGA.CV.5977.01	Cluster III	3344.96
TCGA.CV.5978.01	Cluster III	5122.14
TCGA.CV.5979.01	Cluster III	3851.06
TCGA.CV.6003.01	Cluster III	3421.8
TCGA.CV.6433.01	Cluster III	3083.17
TCGA.CV.6436.01	Cluster III	3399.85
TCGA.CV.6933.01	Cluster III	4451.57
TCGA.CV.6935.01	Cluster III	4361.43
TCGA.CV.6936.01	Cluster III	3948.17
TCGA.CV.6937.01	Cluster III	4054.49
TCGA.CV.6938.01	Cluster III	4104.92
TCGA.CV.6939.01	Cluster III	4273.68
TCGA.CV.6940.01	Cluster III	4044.33
TCGA.CV.6941.01	Cluster III	4386.71
TCGA.CV.6942.01	Cluster III	4765.43
TCGA.CV.6943.01	Cluster III	4798.69
TCGA.CV.6945.01	Cluster III	3765.54
TCGA.CV.6948.01	Cluster III	3553.9
TCGA.CV.6950.01	Cluster III	4179.52
TCGA.CV.6951.01	Cluster III	3915.17
TCGA.CV.6952.01	Cluster III	3790.31
TCGA.CV.6953.01	Cluster III	3404.93
TCGA.CV.6954.01	Cluster III	4448.89
TCGA.CV.6955.01	Cluster III	2763.85
TCGA.CV.6956.01	Cluster III	3803.16
TCGA.CV.6959.01	Cluster III	4674.21
TCGA.CV.6960.01	Cluster III	4198.6
TCGA.CV.6961.01	Cluster III	4315.03
TCGA.CV.6962.01	Cluster III	4486.57
TCGA.CV.7089.01	Cluster III	3515.58
TCGA.CV.7090.01	Cluster III	4929.99
TCGA.CV.7091.01	Cluster III	4506.22
TCGA.CV.7095.01	Cluster III	3649.06
TCGA.CV.7097.01	Cluster III	4473.54
TCGA.CV.7099.01	Cluster III	3671.17
TCGA.CV.7100.01	Cluster III	4244.23
TCGA.CV.7101.01	Cluster III	4279.2
TCGA.CV.7102.01	Cluster III	4547.22
TCGA.CV.7103.01	Cluster III	5250.87
TCGA.CV.7104.01	Cluster III	4010.62
TCGA.CV.7177.01	Cluster III	4915.21
TCGA.CV.7178.01	Cluster III	3974.49
TCGA.CV.7180.01	Cluster III	3216.55
TCGA.CV.7183.01	Cluster III	3964.29
TCGA.CV.7235.01	Cluster III	4878
TCGA.CV.7236.01	Cluster III	4755.28
TCGA.CV.7238.01	Cluster III	4119.55
TCGA.CV.7242.01	Cluster III	3574.86
TCGA.CV.7243.01	Cluster III	4722.52
TCGA.CV.7245.01	Cluster III	4528.56
TCGA.CV.7247.01	Cluster III	4179.63
TCGA.CV.7248.01	Cluster III	4729.53
TCGA.CV.7250.01	Cluster III	4281.47
TCGA.CV.7252.01	Cluster III	4268.35
TCGA.CV.7253.01	Cluster III	2847.68
TCGA.CV.7255.01	Cluster III	3559.77
TCGA.CV.7261.01	Cluster III	5396.94
TCGA.CV.7263.01	Cluster III	4336.84
TCGA.CV.7406.01	Cluster III	4031.59
TCGA.CV.7407.01	Cluster III	3444.53
TCGA.CV.7409.01	Cluster III	3551.73
TCGA.CV.7410.01	Cluster III	4018.15
TCGA.CV.7411.01	Cluster III	4555.03
TCGA.CV.7413.01	Cluster III	4231.3
TCGA.CV.7414.01	Cluster III	3697.18
TCGA.CV.7415.01	Cluster III	4170.92
TCGA.CV.7416.01	Cluster III	4716.12
TCGA.CV.7418.01	Cluster III	4337.85
TCGA.CV.7422.01	Cluster III	4376.39
TCGA.CV.7423.01	Cluster III	3994.61
TCGA.CV.7424.01	Cluster III	5087.05
TCGA.CV.7425.01	Cluster III	3529.61
TCGA.CV.7427.01	Cluster III	3894.29
TCGA.CV.7428.01	Cluster III	4042.79
TCGA.CV.7429.01	Cluster III	4561.54
TCGA.CV.7430.01	Cluster III	3660.98
TCGA.CV.7432.01	Cluster III	3527.53
TCGA.CV.7433.01	Cluster III	4838.52
TCGA.CV.7434.01	Cluster III	3917.92
TCGA.CV.7435.01	Cluster III	5253.15
TCGA.CV.7437.01	Cluster III	4249.58
TCGA.CV.7438.01	Cluster III	4765.87
TCGA.CV.7440.01	Cluster III	4432.31
TCGA.CV.7446.01	Cluster III	4312.21
TCGA.CV.7568.01	Cluster III	4212.56
TCGA.CV.A45O.01	Cluster III	3456.24
TCGA.CV.A45P.01	Cluster III	3491.1
TCGA.CV.A45Q.01	Cluster III	2834.81
TCGA.CV.A45R.01	Cluster III	4309.08
TCGA.CV.A45T.01	Cluster III	4142.9
TCGA.CV.A45U.01	Cluster III	4006.78
TCGA.CV.A45V.01	Cluster III	4029.99
TCGA.CV.A45W.01	Cluster III	4384.65
TCGA.CV.A45X.01	Cluster III	3526.52
TCGA.CV.A45Y.01	Cluster III	4872.38
TCGA.CV.A45Z.01	Cluster III	4086.69
TCGA.CV.A460.01	Cluster III	4604.52
TCGA.CV.A461.01	Cluster III	3323.29
TCGA.CV.A463.01	Cluster III	3417.63
TCGA.CV.A464.01	Cluster III	4533.8
TCGA.CV.A465.01	Cluster III	2763.62
TCGA.CV.A468.01	Cluster III	4471.02
TCGA.CV.A6JD.01	Cluster III	4901.12
TCGA.CV.A6JE.01	Cluster III	3407.06
TCGA.CV.A6JM.01	Cluster III	2772.47
TCGA.CV.A6JN.01	Cluster III	3114.64
TCGA.CV.A6JO.01	Cluster III	4262.98
TCGA.CV.A6JT.01	Cluster III	4040.23
TCGA.CV.A6JU.01	Cluster III	2670.99
TCGA.CV.A6JY.01	Cluster III	3024.66
TCGA.CV.A6JZ.01	Cluster III	3472.46
TCGA.CV.A6K0.01	Cluster III	4610.96
TCGA.CV.A6K1.01	Cluster III	2857.7
TCGA.CV.A6K2.01	Cluster III	4446.67
TCGA.CX.7082.01	Cluster III	4878.88
TCGA.CX.7085.01	Cluster III	5123.86
TCGA.CX.7086.01	Cluster III	3677.21
TCGA.CX.7219.01	Cluster III	4665.49
TCGA.D6.6515.01	Cluster III	4251.35
TCGA.D6.6516.01	Cluster III	3705.94
TCGA.D6.6517.01	Cluster III	4272.75
TCGA.D6.6823.01	Cluster III	4086.52
TCGA.D6.6825.01	Cluster III	4141.46
TCGA.D6.6826.01	Cluster III	5012.76
TCGA.D6.8568.01	Cluster III	4877.95
TCGA.D6.8569.01	Cluster III	4214.89
TCGA.D6.A4Z9.01	Cluster III	3680.91
TCGA.D6.A4ZB.01	Cluster III	3975.5
TCGA.D6.A6EK.01	Cluster III	2742.24
TCGA.D6.A6EM.01	Cluster III	2920.34
TCGA.D6.A6EN.01	Cluster III	3697.5
TCGA.D6.A6EO.01	Cluster III	3948.32
TCGA.D6.A6EQ.01	Cluster III	3989
TCGA.D6.A74Q.01	Cluster III	4102.91
TCGA.DQ.5624.01	Cluster III	5150.99
TCGA.DQ.5625.01	Cluster III	3824.65
TCGA.DQ.5629.01	Cluster III	4560.15
TCGA.DQ.5630.01	Cluster III	4507.51
TCGA.DQ.5631.01	Cluster III	4235.72
TCGA.DQ.7588.01	Cluster III	3356.73
TCGA.DQ.7589.01	Cluster III	5269.2
TCGA.DQ.7590.01	Cluster III	4326.77
TCGA.DQ.7591.01	Cluster III	3535.39
TCGA.DQ.7592.01	Cluster III	4293.6
TCGA.DQ.7593.01	Cluster III	3573
TCGA.DQ.7594.01	Cluster III	3410.96
TCGA.DQ.7595.01	Cluster III	4033.69
TCGA.DQ.7596.01	Cluster III	3156.16
TCGA.F7.7848.01	Cluster III	4344.62
TCGA.F7.8298.01	Cluster III	4623.23
TCGA.F7.8489.01	Cluster III	4504.81
TCGA.F7.A50G.01	Cluster III	3989.6
TCGA.F7.A50I.01	Cluster III	4480.75
TCGA.F7.A50J.01	Cluster III	4307.83
TCGA.F7.A61S.01	Cluster III	3493.38
TCGA.F7.A61V.01	Cluster III	3555.2
TCGA.F7.A61W.01	Cluster III	3002.88
TCGA.F7.A620.01	Cluster III	3899.57
TCGA.F7.A622.01	Cluster III	3165.86
TCGA.F7.A623.01	Cluster III	2837.26
TCGA.H7.7774.01	Cluster III	3240.8
TCGA.H7.8501.01	Cluster III	4616.38
TCGA.H7.8502.01	Cluster III	4222.46
TCGA.H7.A6C4.01	Cluster III	4032.84
TCGA.H7.A76A.01	Cluster III	4532.07
TCGA.HD.7229.01	Cluster III	3221.79
TCGA.HD.7753.01	Cluster III	4493.54
TCGA.HD.7754.01	Cluster III	4380.96
TCGA.HD.7831.01	Cluster III	5880.68
TCGA.HD.7832.01	Cluster III	3464.24
TCGA.HD.7917.01	Cluster III	3997.78
TCGA.HD.8224.01	Cluster III	3423.85
TCGA.HD.8634.01	Cluster III	3753.28
TCGA.HD.8635.01	Cluster III	4008.41
TCGA.HD.A4C1.01	Cluster III	4472.08
TCGA.HD.A633.01	Cluster III	4264.84
TCGA.HD.A6HZ.01	Cluster III	4972.71
TCGA.HD.A6I0.01	Cluster III	3745.39
TCGA.HL.7533.01	Cluster III	3414.95
TCGA.IQ.7630.01	Cluster III	3878.84
TCGA.IQ.7632.01	Cluster III	4274.47
TCGA.IQ.A61E.01	Cluster III	4143.67
TCGA.IQ.A61G.01	Cluster III	3099.66
TCGA.IQ.A61H.01	Cluster III	4291.69
TCGA.IQ.A61I.01	Cluster III	3142.93
TCGA.IQ.A61J.01	Cluster III	4299.99
TCGA.IQ.A61O.01	Cluster III	5519.11
TCGA.IQ.A6SG.01	Cluster III	4041.79
TCGA.IQ.A6SH.01	Cluster III	3714.32
TCGA.KU.A66T.01	Cluster III	3863.86
TCGA.KU.A6H7.01	Cluster III	2974.93
TCGA.KU.A6H7.06	Cluster III	2198.44
TCGA.MT.A51W.01	Cluster III	3750.84
TCGA.MT.A51X.01	Cluster III	3649.15
TCGA.MT.A67A.01	Cluster III	3267.18
TCGA.MT.A67D.01	Cluster III	4572.78
TCGA.MT.A67F.01	Cluster III	4671.2
TCGA.MZ.A5BI.01	Cluster III	4343.8
TCGA.MZ.A6I9.01	Cluster III	2822.12
TCGA.MZ.A7D7.01	Cluster III	4127.26
TCGA.P3.A5Q6.01	Cluster III	4232.94
TCGA.P3.A5QA.01	Cluster III	5747.53
TCGA.P3.A5QE.01	Cluster III	2892.41
TCGA.P3.A5QF.01	Cluster III	2973.33
TCGA.P3.A6SW.01	Cluster III	3051.37
TCGA.P3.A6SX.01	Cluster III	4142.89
TCGA.P3.A6T0.01	Cluster III	4245.95
TCGA.P3.A6T2.01	Cluster III	4684.39
TCGA.P3.A6T3.01	Cluster III	3778.57
TCGA.P3.A6T4.01	Cluster III	3267.65
TCGA.P3.A6T5.01	Cluster III	3985.87
TCGA.P3.A6T7.01	Cluster III	4039.31
TCGA.P3.A6T8.01	Cluster III	5431.23
TCGA.QK.A64Z.01	Cluster III	3857.57
TCGA.QK.A652.01	Cluster III	3818.61
TCGA.QK.A6IF.01	Cluster III	4068.32
TCGA.QK.A6IG.01	Cluster III	4286.16
TCGA.QK.A6IH.01	Cluster III	3879.67
TCGA.QK.A6II.01	Cluster III	3303.22
TCGA.QK.A6IJ.01	Cluster III	2687.2
TCGA.QK.A6V9.01	Cluster III	2778.63
TCGA.QK.A6VB.01	Cluster III	3510.8
TCGA.QK.A6VC.01	Cluster III	3450.1
TCGA.QK.A8Z7.01	Cluster III	3905.75
TCGA.QK.A8Z8.01	Cluster III	3344.26
TCGA.QK.A8Z9.01	Cluster III	4689.37
TCGA.QK.A8ZA.01	Cluster III	3443.96
TCGA.QK.A8ZB.01	Cluster III	4208.35
TCGA.QK.AA3J.01	Cluster III	3073.27
TCGA.QK.AA3K.01	Cluster III	5702.68
TCGA.RS.A6TO.01	Cluster III	4332.46
TCGA.RS.A6TP.01	Cluster III	2300.52
TCGA.T2.A6WX.01	Cluster III	3729.97
TCGA.T2.A6WZ.01	Cluster III	3286.4
TCGA.T2.A6X0.01	Cluster III	3541.85
TCGA.T2.A6X2.01	Cluster III	4022.76
TCGA.T3.A92M.01	Cluster III	4403.34
TCGA.T3.A92N.01	Cluster III	3856.11
TCGA.TN.A7HI.01	Cluster III	3806.9
TCGA.TN.A7HJ.01	Cluster III	3481.67
TCGA.TN.A7HL.01	Cluster III	2721.99
TCGA.UF.A718.01	Cluster III	4218.37
TCGA.UF.A719.01	Cluster III	3384.09
TCGA.UF.A71A.01	Cluster III	4765.58
TCGA.UF.A71A.06	Cluster III	3825.31
TCGA.UF.A71B.01	Cluster III	4815.92
TCGA.UF.A71D.01	Cluster III	3539.15
TCGA.UF.A71E.01	Cluster III	4508.86
TCGA.UF.A7J9.01	Cluster III	5524.13
TCGA.UF.A7JA.01	Cluster III	3833.52
TCGA.UF.A7JC.01	Cluster III	3182.09
TCGA.UF.A7JD.01	Cluster III	5540.09
TCGA.UF.A7JF.01	Cluster III	3466.65
TCGA.UF.A7JH.01	Cluster III	4587.43
TCGA.UF.A7JJ.01	Cluster III	4569.34
TCGA.UF.A7JK.01	Cluster III	3699.07
TCGA.UF.A7JO.01	Cluster III	4114.24
TCGA.UF.A7JT.01	Cluster III	4286.09
TCGA.UF.A7JV.01	Cluster III	5072.87
TCGA.UP.A6WW.01	Cluster III	3145.74
TCGA.WA.A7GZ.01	Cluster III	3744.58
TCGA.WA.A7H4.01	Cluster III	4368.74
TCGA.B0.4688.01	Cluster III	4321.86
TCGA.DU.A5TP.01	Cluster III	3716.5
TCGA.E1.A7YE.01	Cluster III	4254.78
TCGA.FG.A4MU.01	Cluster III	3754.01
TCGA.TM.A84C.01	Cluster III	4316.69
TCGA.CC.A1HT.01	Cluster III	3737.01
TCGA.CC.A3M9.01	Cluster III	4160.07
TCGA.CC.A7IJ.01	Cluster III	5300.29
TCGA.05.4250.01	Cluster III	3949.62
TCGA.05.4395.01	Cluster III	3353.18
TCGA.05.4398.01	Cluster III	3114.08
TCGA.05.5428.01	Cluster III	2711.42
TCGA.35.4123.01	Cluster III	4299.43
TCGA.35.5375.01	Cluster III	3804.31
TCGA.38.4629.01	Cluster III	4197.23
TCGA.38.4632.01	Cluster III	3785.88
TCGA.44.2662.01	Cluster III	3554.75
TCGA.44.2668.01	Cluster III	4570.35
TCGA.44.3396.01	Cluster III	3917.78
TCGA.44.5643.01	Cluster III	3837.17
TCGA.44.A4SS.01	Cluster III	3786.8
TCGA.49.4494.01	Cluster III	3078.68
TCGA.49.4506.01	Cluster III	3278.26
TCGA.49.4507.01	Cluster III	3262.29
TCGA.49.6761.01	Cluster III	3165.48
TCGA.49.AAR3.01	Cluster III	3570
TCGA.49.AAR9.01	Cluster III	3654.49
TCGA.50.5066.01	Cluster III	3890.55
TCGA.50.5931.01	Cluster III	3376.17
TCGA.50.6590.01	Cluster III	4270.6
TCGA.50.6595.01	Cluster III	5113.52
TCGA.55.7726.01	Cluster III	5562.6
TCGA.55.8090.01	Cluster III	4302.64
TCGA.55.8302.01	Cluster III	3053.13
TCGA.55.8505.01	Cluster III	4118.02
TCGA.55.8511.01	Cluster III	3094.02
TCGA.55.8614.01	Cluster III	4864.61
TCGA.64.1676.01	Cluster III	3785.59
TCGA.64.5781.01	Cluster III	4083.15
TCGA.73.4670.01	Cluster III	3333.95
TCGA.75.6214.01	Cluster III	3698.32
TCGA.78.7542.01	Cluster III	3327.47
TCGA.83.5908.01	Cluster III	3779.33
TCGA.86.7711.01	Cluster III	3964.88
TCGA.86.7953.01	Cluster III	3221.88
TCGA.91.6831.01	Cluster III	3918.28
TCGA.91.6848.01	Cluster III	4754.39
TCGA.91.8499.01	Cluster III	3366.91
TCGA.97.8175.01	Cluster III	3788.64
TCGA.L9.A5IP.01	Cluster III	3771.08
TCGA.MP.A4TC.01	Cluster III	3658.88
TCGA.MP.A4TF.01	Cluster III	3696.63
TCGA.18.3406.01	Cluster III	4154.82
TCGA.18.3407.01	Cluster III	4696.71
TCGA.18.3408.01	Cluster III	4582
TCGA.18.3410.01	Cluster III	3051.93
TCGA.18.3411.01	Cluster III	5212.17
TCGA.18.3412.01	Cluster III	3473.71
TCGA.18.3414.01	Cluster III	4641.74
TCGA.18.3415.01	Cluster III	4601.93
TCGA.18.3416.01	Cluster III	3513.87
TCGA.18.3417.01	Cluster III	5266.28
TCGA.18.3419.01	Cluster III	3145.05
TCGA.18.3421.01	Cluster III	3618.45
TCGA.18.4083.01	Cluster III	4627.94
TCGA.18.4086.01	Cluster III	4849.97
TCGA.18.4721.01	Cluster III	4602.33
TCGA.18.5592.01	Cluster III	4593.94
TCGA.18.5595.01	Cluster III	3439.51
TCGA.21.1070.01	Cluster III	3949.41
TCGA.21.1071.01	Cluster III	4298.56
TCGA.21.1072.01	Cluster III	4974.14
TCGA.21.1075.01	Cluster III	4109.14
TCGA.21.1077.01	Cluster III	4736.68
TCGA.21.1079.01	Cluster III	5173.95
TCGA.21.1080.01	Cluster III	3008.54
TCGA.21.1081.01	Cluster III	4555.65
TCGA.21.1082.01	Cluster III	3657.5
TCGA.21.1083.01	Cluster III	3262.13
TCGA.21.5782.01	Cluster III	4670.31
TCGA.21.5783.01	Cluster III	4984.76
TCGA.21.5784.01	Cluster III	4406.02
TCGA.21.5786.01	Cluster III	4531.45
TCGA.21.A5DI.01	Cluster III	4595.88
TCGA.22.0940.01	Cluster III	3842.1
TCGA.22.0944.01	Cluster III	4630.29
TCGA.22.1011.01	Cluster III	4239.09
TCGA.22.1012.01	Cluster III	4213.46
TCGA.22.1017.01	Cluster III	3268.43
TCGA.22.4591.01	Cluster III	4147.82
TCGA.22.4593.01	Cluster III	5474.09
TCGA.22.4595.01	Cluster III	3753.32
TCGA.22.4599.01	Cluster III	4925.11
TCGA.22.4601.01	Cluster III	3420.49
TCGA.22.4604.01	Cluster III	5470.24
TCGA.22.4605.01	Cluster III	4850.32
TCGA.22.4607.01	Cluster III	4170.92
TCGA.22.4609.01	Cluster III	5373.59
TCGA.22.4613.01	Cluster III	3670.6
TCGA.22.5471.01	Cluster III	4152.74
TCGA.22.5473.01	Cluster III	4414.61
TCGA.22.5474.01	Cluster III	4061.73
TCGA.22.5477.01	Cluster III	4629.33
TCGA.22.5479.01	Cluster III	4635.4
TCGA.22.5480.01	Cluster III	4455.3
TCGA.22.5482.01	Cluster III	4600.58
TCGA.22.5483.01	Cluster III	5149.65
TCGA.22.5485.01	Cluster III	4020.2
TCGA.22.5491.01	Cluster III	3560.95
TCGA.22.A5C4.01	Cluster III	3659.1
TCGA.33.4532.01	Cluster III	3296.19
TCGA.33.4538.01	Cluster III	4502.88
TCGA.33.4547.01	Cluster III	4852.45
TCGA.33.4566.01	Cluster III	3675.65
TCGA.33.4582.01	Cluster III	3363.69
TCGA.33.4583.01	Cluster III	4038.43
TCGA.33.4586.01	Cluster III	4314.25
TCGA.33.4587.01	Cluster III	2434.07
TCGA.33.4589.01	Cluster III	3544.21
TCGA.33.6737.01	Cluster III	3944.61
TCGA.33.A4WN.01	Cluster III	3581.47
TCGA.33.A5GW.01	Cluster III	3104.06
TCGA.33.AAS8.01	Cluster III	3325.57
TCGA.33.AASD.01	Cluster III	4072.43
TCGA.33.AASI.01	Cluster III	3145.5
TCGA.33.AASJ.01	Cluster III	3026.27
TCGA.33.AASL.01	Cluster III	3980.87
TCGA.34.2596.01	Cluster III	4582.48
TCGA.34.2600.01	Cluster III	3088.62
TCGA.34.5231.01	Cluster III	3626.17
TCGA.34.5232.01	Cluster III	3890.41
TCGA.34.5236.01	Cluster III	5272.62
TCGA.34.5240.01	Cluster III	4149.13
TCGA.34.5241.01	Cluster III	4871.28
TCGA.34.5927.01	Cluster III	4027.55
TCGA.34.5928.01	Cluster III	5619.89
TCGA.34.5929.01	Cluster III	4258.55
TCGA.34.7107.01	Cluster III	4578.44
TCGA.34.8454.01	Cluster III	4150.27
TCGA.34.8455.01	Cluster III	4229.93
TCGA.34.8456.01	Cluster III	4534.2
TCGA.34.A5IX.01	Cluster III	3852.23
TCGA.37.3783.01	Cluster III	4028.23
TCGA.37.3789.01	Cluster III	4542.23
TCGA.37.4133.01	Cluster III	3515.07
TCGA.37.A5EL.01	Cluster III	3687.86
TCGA.37.A5EM.01	Cluster III	5128.6
TCGA.37.A5EN.01	Cluster III	3784.41
TCGA.39.5016.01	Cluster III	3902.01
TCGA.39.5019.01	Cluster III	5078.32
TCGA.39.5021.01	Cluster III	4512.88
TCGA.39.5024.01	Cluster III	3839.96
TCGA.39.5027.01	Cluster III	3820.45
TCGA.39.5028.01	Cluster III	4519.11
TCGA.39.5029.01	Cluster III	3998.86
TCGA.39.5031.01	Cluster III	5148.46
TCGA.39.5035.01	Cluster III	3129.21
TCGA.39.5036.01	Cluster III	2841.24
TCGA.39.5037.01	Cluster III	3240.75
TCGA.39.5039.01	Cluster III	5180.23
TCGA.43.3394.01	Cluster III	3878.83
TCGA.43.3920.01	Cluster III	5644.53
TCGA.43.5670.01	Cluster III	3619.09
TCGA.43.6143.01	Cluster III	3082.13
TCGA.43.6770.01	Cluster III	4740.01
TCGA.43.6771.01	Cluster III	4465.69
TCGA.43.7656.01	Cluster III	3459.97
TCGA.43.7657.01	Cluster III	4470.35
TCGA.43.8115.01	Cluster III	4946.25
TCGA.43.8116.01	Cluster III	3327.92
TCGA.43.8118.01	Cluster III	3807.41
TCGA.43.A474.01	Cluster III	4799.89
TCGA.43.A475.01	Cluster III	4028.52
TCGA.43.A56U.01	Cluster III	4175.84
TCGA.43.A56V.01	Cluster III	4122.36
TCGA.46.3765.01	Cluster III	4061.19
TCGA.46.3768.01	Cluster III	3068.47
TCGA.46.3769.01	Cluster III	3454.55
TCGA.46.6025.01	Cluster III	4491.53
TCGA.51.4079.01	Cluster III	4948.46
TCGA.51.4080.01	Cluster III	3918.47
TCGA.51.4081.01	Cluster III	4986.9
TCGA.51.6867.01	Cluster III	4567.99
TCGA.52.7622.01	Cluster III	4411.41
TCGA.52.7810.01	Cluster III	4430.6
TCGA.52.7811.01	Cluster III	4750.8
TCGA.52.7812.01	Cluster III	3279.81
TCGA.56.1622.01	Cluster III	4593.5
TCGA.56.5897.01	Cluster III	4892.04
TCGA.56.5898.01	Cluster III	4174.23
TCGA.56.6545.01	Cluster III	5403.61
TCGA.56.7221.01	Cluster III	3666.42
TCGA.56.7222.01	Cluster III	4631.32
TCGA.56.7579.01	Cluster III	4127.72
TCGA.56.7580.01	Cluster III	4053.67
TCGA.56.7582.01	Cluster III	4625.94
TCGA.56.7730.01	Cluster III	4240.36
TCGA.56.7822.01	Cluster III	3967.85
TCGA.56.7823.01	Cluster III	4040.77
TCGA.56.8082.01	Cluster III	3743.51
TCGA.56.8201.01	Cluster III	4743.36
TCGA.56.8304.01	Cluster III	3085.79
TCGA.56.8305.01	Cluster III	3668.38
TCGA.56.8307.01	Cluster III	2756.78
TCGA.56.8308.01	Cluster III	5062.38
TCGA.56.8503.01	Cluster III	5437.63
TCGA.56.8504.01	Cluster III	4067.11
TCGA.56.8622.01	Cluster III	4295.46
TCGA.56.8626.01	Cluster III	4532.52
TCGA.56.8629.01	Cluster III	4250.85
TCGA.56.A49D.01	Cluster III	3350.57
TCGA.56.A4BW.01	Cluster III	4053.52
TCGA.56.A4BX.01	Cluster III	3540.85
TCGA.56.A4BY.01	Cluster III	3773.24
TCGA.56.A4ZK.01	Cluster III	4119.16
TCGA.56.A5DR.01	Cluster III	3819.45
TCGA.56.A5DS.01	Cluster III	4319.61
TCGA.56.A62T.01	Cluster III	3990.53
TCGA.58.8386.01	Cluster III	4397.66
TCGA.58.8387.01	Cluster III	4245.12
TCGA.58.8388.01	Cluster III	4202.56
TCGA.58.8390.01	Cluster III	4957.63
TCGA.58.8391.01	Cluster III	4126.94
TCGA.58.8392.01	Cluster III	4490.88
TCGA.58.8393.01	Cluster III	3588.51
TCGA.58.A46J.01	Cluster III	4026.72
TCGA.58.A46K.01	Cluster III	3051.43
TCGA.58.A46L.01	Cluster III	4426.38
TCGA.58.A46M.01	Cluster III	3639.15
TCGA.58.A46N.01	Cluster III	4357.52
TCGA.60.2696.01	Cluster III	3647.42
TCGA.60.2698.01	Cluster III	4399.81
TCGA.60.2703.01	Cluster III	5702.72
TCGA.60.2707.01	Cluster III	5035.95
TCGA.60.2708.01	Cluster III	5586.25
TCGA.60.2710.01	Cluster III	4581.97
TCGA.60.2711.01	Cluster III	4149.53
TCGA.60.2712.01	Cluster III	4195.9
TCGA.60.2713.01	Cluster III	5447.19
TCGA.60.2714.01	Cluster III	3078.7
TCGA.60.2719.01	Cluster III	3406
TCGA.60.2720.01	Cluster III	5022.93
TCGA.60.2721.01	Cluster III	4175.38
TCGA.60.2722.01	Cluster III	3830.08
TCGA.60.2723.01	Cluster III	5275.71
TCGA.60.2724.01	Cluster III	4950.37
TCGA.60.2725.01	Cluster III	4965.85
TCGA.60.2726.01	Cluster III	3987.62
TCGA.63.5128.01	Cluster III	4784.43
TCGA.63.5131.01	Cluster III	3765.31
TCGA.63.7020.01	Cluster III	4041.75
TCGA.63.7021.01	Cluster III	4653.71
TCGA.63.7023.01	Cluster III	3738.41
TCGA.63.A5M9.01	Cluster III	4373.65
TCGA.63.A5MB.01	Cluster III	4023.36
TCGA.63.A5MG.01	Cluster III	3917.37
TCGA.63.A5MH.01	Cluster III	4081.31
TCGA.63.A5MI.01	Cluster III	3811.23
TCGA.63.A5MJ.01	Cluster III	4876.56
TCGA.63.A5ML.01	Cluster III	3648.28
TCGA.63.A5MM.01	Cluster III	4648.14
TCGA.63.A5MP.01	Cluster III	4075.88
TCGA.63.A5MR.01	Cluster III	4412.45
TCGA.63.A5MT.01	Cluster III	3715.2
TCGA.63.A5MU.01	Cluster III	2941.1
TCGA.63.A5MY.01	Cluster III	3010.43
TCGA.66.2727.01	Cluster III	3517.34
TCGA.66.2734.01	Cluster III	4861.23
TCGA.66.2737.01	Cluster III	4619.5
TCGA.66.2742.01	Cluster III	4377.45
TCGA.66.2744.01	Cluster III	4534.75
TCGA.66.2753.01	Cluster III	4575.84
TCGA.66.2755.01	Cluster III	4527.41
TCGA.66.2758.01	Cluster III	3739.41
TCGA.66.2759.01	Cluster III	3793.53
TCGA.66.2763.01	Cluster III	3306.9
TCGA.66.2765.01	Cluster III	4320.19
TCGA.66.2766.01	Cluster III	3394.22
TCGA.66.2767.01	Cluster III	4527.95
TCGA.66.2768.01	Cluster III	4413.12
TCGA.66.2769.01	Cluster III	5122.12
TCGA.66.2770.01	Cluster III	4480.6
TCGA.66.2771.01	Cluster III	3580.53
TCGA.66.2773.01	Cluster III	3557.68
TCGA.66.2777.01	Cluster III	4145.74
TCGA.66.2778.01	Cluster III	3134.24
TCGA.66.2780.01	Cluster III	5109.29
TCGA.66.2781.01	Cluster III	4241.41
TCGA.66.2782.01	Cluster III	4143.31
TCGA.66.2783.01	Cluster III	4093.99
TCGA.66.2785.01	Cluster III	3218.93
TCGA.66.2787.01	Cluster III	4300.96
TCGA.66.2788.01	Cluster III	5194.35
TCGA.66.2790.01	Cluster III	5200.31
TCGA.66.2791.01	Cluster III	4236.34
TCGA.66.2792.01	Cluster III	5113.95
TCGA.66.2793.01	Cluster III	3545.67
TCGA.66.2794.01	Cluster III	4064.28
TCGA.66.2795.01	Cluster III	4372.87
TCGA.66.2800.01	Cluster III	4786.47
TCGA.68.7755.01	Cluster III	4723.82
TCGA.68.7756.01	Cluster III	4618.43
TCGA.68.7757.01	Cluster III	4626.34
TCGA.68.8250.01	Cluster III	4100.24
TCGA.68.8251.01	Cluster III	4109.99
TCGA.68.A59J.01	Cluster III	4073.27
TCGA.6A.AB49.01	Cluster III	3912.77
TCGA.70.6722.01	Cluster III	4686.69
TCGA.70.6723.01	Cluster III	3674.17
TCGA.77.6842.01	Cluster III	4178.9
TCGA.77.6843.01	Cluster III	3882.24
TCGA.77.6844.01	Cluster III	3801.9
TCGA.77.6845.01	Cluster III	3809.23
TCGA.77.7138.01	Cluster III	3064.82
TCGA.77.7139.01	Cluster III	4339.6
TCGA.77.7140.01	Cluster III	4989.79
TCGA.77.7141.01	Cluster III	3744.02
TCGA.77.7142.01	Cluster III	4316.74
TCGA.77.7337.01	Cluster III	5123.03
TCGA.77.7338.01	Cluster III	5380.89
TCGA.77.7463.01	Cluster III	3963.84
TCGA.77.7465.01	Cluster III	4233.58
TCGA.77.8007.01	Cluster III	4042.27
TCGA.77.8008.01	Cluster III	5434.98
TCGA.77.8009.01	Cluster III	4582.62
TCGA.77.8128.01	Cluster III	4810.5
TCGA.77.8130.01	Cluster III	4936.57
TCGA.77.8133.01	Cluster III	4031.85
TCGA.77.8136.01	Cluster III	4464.45
TCGA.77.8138.01	Cluster III	4907.54
TCGA.77.8139.01	Cluster III	4236.53
TCGA.77.8140.01	Cluster III	3269.11
TCGA.77.8143.01	Cluster III	2688.09
TCGA.77.8144.01	Cluster III	3576.25
TCGA.77.8145.01	Cluster III	5716.21
TCGA.77.8146.01	Cluster III	4663.6
TCGA.77.8148.01	Cluster III	4080.16
TCGA.77.8150.01	Cluster III	4634.96
TCGA.77.8153.01	Cluster III	3994.88
TCGA.77.8154.01	Cluster III	3424.47
TCGA.77.8156.01	Cluster III	4927.36
TCGA.77.A5G3.01	Cluster III	4163.78
TCGA.77.A5G6.01	Cluster III	3941.29
TCGA.77.A5G7.01	Cluster III	2918.73
TCGA.77.A5G8.01	Cluster III	4450.01
TCGA.77.A5GA.01	Cluster III	3461.37
TCGA.77.A5GB.01	Cluster III	4269.58
TCGA.77.A5GF.01	Cluster III	4201.31
TCGA.77.A5GH.01	Cluster III	4476.98
TCGA.79.5596.01	Cluster III	4626.16
TCGA.85.6561.01	Cluster III	5378.99
TCGA.85.6798.01	Cluster III	5189.64
TCGA.85.7696.01	Cluster III	3920.92
TCGA.85.7697.01	Cluster III	4222.22
TCGA.85.7698.01	Cluster III	4785.13
TCGA.85.7699.01	Cluster III	4880.29
TCGA.85.7710.01	Cluster III	3611.2
TCGA.85.7843.01	Cluster III	4171.22
TCGA.85.7844.01	Cluster III	4628.54
TCGA.85.7950.01	Cluster III	5028.71
TCGA.85.8049.01	Cluster III	5383.42
TCGA.85.8052.01	Cluster III	4238.67
TCGA.85.8070.01	Cluster III	2710.22
TCGA.85.8071.01	Cluster III	3752.41
TCGA.85.8072.01	Cluster III	2926.31
TCGA.85.8276.01	Cluster III	4674.46
TCGA.85.8277.01	Cluster III	3498.84
TCGA.85.8288.01	Cluster III	4482.51
TCGA.85.8350.01	Cluster III	4887.22
TCGA.85.8351.01	Cluster III	4139.14
TCGA.85.8353.01	Cluster III	5536.88
TCGA.85.8354.01	Cluster III	3795.29
TCGA.85.8355.01	Cluster III	4318.91
TCGA.85.8479.01	Cluster III	3607.01
TCGA.85.8481.01	Cluster III	4985.46
TCGA.85.8580.01	Cluster III	3781.55
TCGA.85.8582.01	Cluster III	5518.58
TCGA.85.8664.01	Cluster III	3658.55
TCGA.85.8666.01	Cluster III	5480.46
TCGA.85.A4CL.01	Cluster III	3972.53
TCGA.85.A4CN.01	Cluster III	5194.82
TCGA.85.A4JB.01	Cluster III	5101.81
TCGA.85.A4JC.01	Cluster III	4103.57
TCGA.85.A4QQ.01	Cluster III	3450.34
TCGA.85.A50M.01	Cluster III	4842.07
TCGA.85.A50Z.01	Cluster III	3648.19
TCGA.85.A511.01	Cluster III	4983.68
TCGA.85.A512.01	Cluster III	4139.57
TCGA.85.A53L.01	Cluster III	4412.73
TCGA.85.A5B5.01	Cluster III	4349.23
TCGA.90.6837.01	Cluster III	4367.51
TCGA.90.7766.01	Cluster III	3565.57
TCGA.90.7767.01	Cluster III	4411.03
TCGA.90.7769.01	Cluster III	3796.32
TCGA.90.7964.01	Cluster III	3905.33
TCGA.90.A4ED.01	Cluster III	4189.9
TCGA.90.A4EE.01	Cluster III	3434.05
TCGA.90.A59Q.01	Cluster III	3709.94
TCGA.92.7340.01	Cluster III	4987.99
TCGA.92.7341.01	Cluster III	4765.18
TCGA.92.8063.01	Cluster III	4023.18
TCGA.92.8064.01	Cluster III	4515.3
TCGA.92.8065.01	Cluster III	3138.06
TCGA.94.7033.01	Cluster III	3065
TCGA.94.7557.01	Cluster III	3152.53
TCGA.94.7943.01	Cluster III	3271.24
TCGA.94.8035.01	Cluster III	3318.47
TCGA.94.8490.01	Cluster III	3914.61
TCGA.94.8491.01	Cluster III	2988.58
TCGA.94.A4VJ.01	Cluster III	3838.32
TCGA.94.A5I4.01	Cluster III	3725.51
TCGA.94.A5I6.01	Cluster III	3840.65
TCGA.96.7544.01	Cluster III	4978.74
TCGA.96.8169.01	Cluster III	4565.74
TCGA.96.8170.01	Cluster III	3602.5
TCGA.96.A4JK.01	Cluster III	4231.25
TCGA.96.A4JL.01	Cluster III	3769.92
TCGA.98.8020.01	Cluster III	4912.37
TCGA.98.8021.01	Cluster III	4473.79
TCGA.98.8022.01	Cluster III	3794.35
TCGA.98.8023.01	Cluster III	4189.25
TCGA.98.A538.01	Cluster III	4056.99
TCGA.98.A539.01	Cluster III	4335.6
TCGA.98.A53A.01	Cluster III	3486.7
TCGA.98.A53B.01	Cluster III	4380.09
TCGA.98.A53I.01	Cluster III	3964.38
TCGA.98.A53J.01	Cluster III	3965.8
TCGA.J1.A4AH.01	Cluster III	3588.95
TCGA.L3.A4E7.01	Cluster III	4130.19
TCGA.L3.A524.01	Cluster III	4111.68
TCGA.LA.A446.01	Cluster III	3335.37
TCGA.LA.A7SW.01	Cluster III	3271.12
TCGA.MF.A522.01	Cluster III	3905.76
TCGA.NC.A5HD.01	Cluster III	3643.33
TCGA.NC.A5HE.01	Cluster III	3636.44
TCGA.NC.A5HF.01	Cluster III	4017.05
TCGA.NC.A5HG.01	Cluster III	2975.54
TCGA.NC.A5HI.01	Cluster III	2296.55
TCGA.NC.A5HL.01	Cluster III	3686.59
TCGA.NC.A5HM.01	Cluster III	3742.35
TCGA.NC.A5HN.01	Cluster III	3690.78
TCGA.NC.A5HO.01	Cluster III	3721.46
TCGA.NC.A5HP.01	Cluster III	4507.35
TCGA.NC.A5HQ.01	Cluster III	3576.36
TCGA.NC.A5HR.01	Cluster III	3528.44
TCGA.NC.A5HT.01	Cluster III	3767.39
TCGA.NK.A5CR.01	Cluster III	4666.27
TCGA.NK.A5CT.01	Cluster III	3502.54
TCGA.NK.A5CX.01	Cluster III	4568.74
TCGA.NK.A7XE.01	Cluster III	3495.84
TCGA.O2.A52N.01	Cluster III	4094.85
TCGA.O2.A52Q.01	Cluster III	3555.57
TCGA.O2.A52S.01	Cluster III	3950.99
TCGA.O2.A52V.01	Cluster III	4607.39
TCGA.O2.A52W.01	Cluster III	3769.87
TCGA.XC.AA0X.01	Cluster III	4356.03
TCGA.23.1023.01.1	Cluster III	2346.18
TCGA.24.2262.01	Cluster III	1727.31
TCGA.61.1737.01	Cluster III	2569.14
TCGA.61.2113.01	Cluster III	3188.54
TCGA.2J.AAB6.01	Cluster III	4796.39
TCGA.2J.AABI.01	Cluster III	4488.7
TCGA.3A.A9IZ.01	Cluster III	4824.49
TCGA.FB.A545.01	Cluster III	4545.89
TCGA.HV.A5A3.01	Cluster III	4246.05
TCGA.IB.A7LX.01	Cluster III	4395.83
TCGA.IB.AAUO.01	Cluster III	3874.2
TCGA.L1.A7W4.01	Cluster III	3685.62
TCGA.EI.6507.01	Cluster III	4279.66
TCGA.AF.3400.01	Cluster III	2183.98
TCGA.AG.3575.01	Cluster III	1353.26
TCGA.D3.A1Q6.06	Cluster III	4482.59
TCGA.DA.A3F5.06	Cluster III	4477.62
TCGA.EB.A550.01	Cluster III	3911.03
TCGA.EE.A17Y.06	Cluster III	5077.37
TCGA.EE.A2M5.06	Cluster III	4443.56
TCGA.GF.A3OT.06	Cluster III	5627.42
TCGA.GN.A26A.06	Cluster III	5437.49
TCGA.OD.A75X.06	Cluster III	3988.51
TCGA.W3.AA1V.06	Cluster III	3758.55
TCGA.B7.5816.01	Cluster III	4119.15
TCGA.B7.5818.01	Cluster III	2715.18
TCGA.BR.4257.01	Cluster III	3315.95
TCGA.BR.6452.01	Cluster III	2847.44
TCGA.BR.8381.01	Cluster III	2762.83
TCGA.BR.A4IY.01	Cluster III	3253.63
TCGA.BR.A4J4.01	Cluster III	2387.72
TCGA.BR.A4PE.01	Cluster III	2875.51
TCGA.CD.8531.01	Cluster III	1517.41
TCGA.CD.8536.01	Cluster III	2997.24
TCGA.CD.A48C.01	Cluster III	2899.3
TCGA.CD.A4MG.01	Cluster III	2834.65
TCGA.CG.4437.01	Cluster III	2115.62
TCGA.CG.4441.01	Cluster III	3430.98
TCGA.CG.5723.01	Cluster III	2856.04
TCGA.CG.5724.01	Cluster III	2552.04
TCGA.D7.6525.01	Cluster III	2539.84
TCGA.D7.6820.01	Cluster III	2558.51
TCGA.D7.8570.01	Cluster III	3055.1
TCGA.D7.A6EV.01	Cluster III	1996.26
TCGA.F1.6874.01	Cluster III	3609.42
TCGA.HF.7133.01	Cluster III	2352.74
TCGA.HU.8243.01	Cluster III	2672.95
TCGA.HU.8602.01	Cluster III	3011.97
TCGA.HU.8608.01	Cluster III	2574.09
TCGA.HU.A4G2.01	Cluster III	2914.81
TCGA.HU.A4GQ.01	Cluster III	2257.91
TCGA.IN.8663.01	Cluster III	2180.54
TCGA.IN.A6RR.01	Cluster III	2302.64
TCGA.IN.A7NR.01	Cluster III	2664.5
TCGA.IN.A7NT.01	Cluster III	3153.56
TCGA.IN.A7NU.01	Cluster III	2762.7
TCGA.R5.A7O7.01	Cluster III	2736.53
TCGA.R5.A805.01	Cluster III	3424.54
TCGA.RD.A7C1.01	Cluster III	2599.1
TCGA.RD.A8MW.01	Cluster III	3380.09
TCGA.VQ.A8PB.01	Cluster III	3089.31
TCGA.VQ.A8PK.01	Cluster III	2571.05
TCGA.VQ.A91A.01	Cluster III	3991.35
TCGA.VQ.A91D.01	Cluster III	3008.6
TCGA.ZQ.A9CR.01	Cluster III	4162.28
TCGA.BR.4253.01	Cluster III	864.228
TCGA.BR.4363.01	Cluster III	1412.35
TCGA.CG.4306.01	Cluster III	1753.03
TCGA.CG.4440.01	Cluster III	634.086
TCGA.CG.4442.01	Cluster III	1249.62
TCGA.CG.4465.01	Cluster III	1102.29
TCGA.SN.A84X.01	Cluster III	4700.64
TCGA.BJ.A0Z9.01	Cluster III	3480.93
TCGA.EL.A3T9.01	Cluster III	4628.32
TCGA.ET.A25G.01	Cluster III	3212.06
TCGA.3S.A8YW.01	Cluster III	2396.91
TCGA.AJ.A3IA.01	Cluster III	4157.51
TCGA.AX.A2H4.01	Cluster III	3846.75
TCGA.BK.A139.02	Cluster III	3576.41
TCGA.EO.A3AU.01	Cluster III	5578.34
TCGA.JU.AAVI.01	Cluster III	3551.89
TCGA.AP.A056.01	Cluster III	1745.09
TCGA.AX.A2HD.01	Cluster III	1729.44
TCGA.BK.A0CC.01	Cluster III	1649.14
TCGA.D1.A163.01	Cluster III	2260.71
TCGA.D1.A1NY.01	Cluster III	1662.53
TCGA.EY.A1GV.01	Cluster III	1100.64
TCGA.2F.A9KP.01	Cluster II	3465.36
TCGA.2F.A9KQ.01	Cluster II	3373.7
TCGA.2F.A9KR.01	Cluster II	2755.57
TCGA.2F.A9KW.01	Cluster II	3711.48
TCGA.4Z.AA7M.01	Cluster II	3461.52
TCGA.4Z.AA7Q.01	Cluster II	2380.29
TCGA.4Z.AA7R.01	Cluster II	2858.99
TCGA.4Z.AA7S.01	Cluster II	3154.36
TCGA.4Z.AA7W.01	Cluster II	2631.12
TCGA.4Z.AA81.01	Cluster II	2384.5
TCGA.4Z.AA84.01	Cluster II	2970.89
TCGA.4Z.AA87.01	Cluster II	3343.89
TCGA.5N.A9KI.01	Cluster II	2685.4
TCGA.BL.A3JM.01	Cluster II	4552.37
TCGA.BT.A20J.01	Cluster II	3356.1
TCGA.BT.A20P.01	Cluster II	2669.73
TCGA.BT.A20W.01	Cluster II	4021.67
TCGA.BT.A2LA.01	Cluster II	2848.67
TCGA.BT.A2LD.01	Cluster II	2828.22
TCGA.BT.A3PH.01	Cluster II	2920.09
TCGA.C4.A0EZ.01	Cluster II	2235.9
TCGA.CF.A1HR.01	Cluster II	3439.54
TCGA.CF.A3MF.01	Cluster II	2611.98
TCGA.CF.A3MH.01	Cluster II	2795.51
TCGA.CF.A3MI.01	Cluster II	3611.52
TCGA.CF.A47T.01	Cluster II	3237.25
TCGA.CF.A47V.01	Cluster II	3801.03
TCGA.CF.A5UA.01	Cluster II	3095.72
TCGA.CF.A9FF.01	Cluster II	3961.89
TCGA.CU.A3YL.01	Cluster II	3032.11
TCGA.CU.A5W6.01	Cluster II	3286.53
TCGA.DK.A1A3.01	Cluster II	3283.71
TCGA.DK.A1A6.01	Cluster II	3023
TCGA.DK.A1A7.01	Cluster II	3416.2
TCGA.DK.A1AC.01	Cluster II	3864.21
TCGA.DK.A1AD.01	Cluster II	3777.86
TCGA.DK.A2I1.01	Cluster II	4404.39
TCGA.DK.A3IK.01	Cluster II	3713.4
TCGA.DK.A3IL.01	Cluster II	3204.93
TCGA.DK.A3IT.01	Cluster II	3031.73
TCGA.DK.A3WY.01	Cluster II	3341.94
TCGA.DK.A3X1.01	Cluster II	3684.09
TCGA.DK.A6AV.01	Cluster II	3235.89
TCGA.DK.A6AW.01	Cluster II	3324.03
TCGA.DK.A6B1.01	Cluster II	3020.79
TCGA.DK.A6B5.01	Cluster II	2517.63
TCGA.DK.AA6P.01	Cluster II	2800.33
TCGA.DK.AA6T.01	Cluster II	2139.58
TCGA.DK.AA6U.01	Cluster II	2814.67
TCGA.DK.AA6W.01	Cluster II	4055.83
TCGA.DK.AA6X.01	Cluster II	3626.27
TCGA.DK.AA71.01	Cluster II	2794.25
TCGA.DK.AA75.01	Cluster II	2592.01
TCGA.E7.A4IJ.01	Cluster II	2958.16
TCGA.E7.A4XJ.01	Cluster II	3412.65
TCGA.E7.A519.01	Cluster II	2365
TCGA.E7.A541.01	Cluster II	2888.16
TCGA.E7.A677.01	Cluster II	4432.4
TCGA.E7.A6ME.01	Cluster II	2761.3
TCGA.E7.A7DU.01	Cluster II	2887.1
TCGA.E7.A7PW.01	Cluster II	2711.97
TCGA.E7.A85H.01	Cluster II	2844.42
TCGA.E7.A8O7.01	Cluster II	3232.18
TCGA.E7.A8O8.01	Cluster II	3211.39
TCGA.E7.A97Q.01	Cluster II	3364.62
TCGA.FD.A3SJ.01	Cluster II	3493.66
TCGA.FD.A3SR.01	Cluster II	2703.89
TCGA.FD.A3SS.01	Cluster II	2931.56
TCGA.FD.A43P.01	Cluster II	3606.99
TCGA.FD.A5BV.01	Cluster II	3961.38
TCGA.FD.A5C0.01	Cluster II	3580.19
TCGA.FD.A6TA.01	Cluster II	3710.38
TCGA.FD.A6TG.01	Cluster II	3135.31
TCGA.FD.A6TH.01	Cluster II	3392.27
TCGA.FJ.A871.01	Cluster II	4164.88
TCGA.G2.AA3D.01	Cluster II	2504.15
TCGA.G2.AA3F.01	Cluster II	2931.06
TCGA.GC.A3BM.01	Cluster II	2891.47
TCGA.GC.A3RB.01	Cluster II	3193.38
TCGA.GC.A3RD.01	Cluster II	3488.04
TCGA.GC.A6I3.01	Cluster II	3058.95
TCGA.GD.A2C5.01	Cluster II	3814.09
TCGA.GD.A6C6.01	Cluster II	2265.53
TCGA.GD.A76B.01	Cluster II	3261.53
TCGA.GU.A42R.01	Cluster II	2644.18
TCGA.GU.A767.01	Cluster II	3639.24
TCGA.GU.AATO.01	Cluster II	2475.08
TCGA.GU.AATP.01	Cluster II	4098.85
TCGA.GV.A3JV.01	Cluster II	3834.01
TCGA.GV.A3JX.01	Cluster II	3300.97
TCGA.GV.A3JZ.01	Cluster II	3694.78
TCGA.GV.A3QK.01	Cluster II	3641.85
TCGA.GV.A40G.01	Cluster II	2208.43
TCGA.GV.A6ZA.01	Cluster II	2359.68
TCGA.H4.A2HO.01	Cluster II	3825.94
TCGA.H4.A2HQ.01	Cluster II	2895.63
TCGA.HQ.A2OE.01	Cluster II	3609.26
TCGA.K4.A3WV.01	Cluster II	3486.87
TCGA.K4.A5RJ.01	Cluster II	3377.04
TCGA.K4.A6MB.01	Cluster II	3732.19
TCGA.KQ.A41N.01	Cluster II	2655.9
TCGA.KQ.A41P.01	Cluster II	3588.49
TCGA.KQ.A41Q.01	Cluster II	3332.53
TCGA.KQ.A41R.01	Cluster II	3166.17
TCGA.MV.A51V.01	Cluster II	3356.13
TCGA.S5.A6DX.01	Cluster II	2898.24
TCGA.S5.AA26.01	Cluster II	3622.77
TCGA.UY.A78K.01	Cluster II	2805.38
TCGA.UY.A78N.01	Cluster II	3078.22
TCGA.UY.A78O.01	Cluster II	3087.88
TCGA.UY.A9PE.01	Cluster II	3580.8
TCGA.UY.A9PH.01	Cluster II	3760.86
TCGA.XF.A8HD.01	Cluster II	2821.03
TCGA.XF.A8HH.01	Cluster II	3994.08
TCGA.XF.A8HI.01	Cluster II	3462.08
TCGA.XF.A9SI.01	Cluster II	3182.06
TCGA.XF.A9SJ.01	Cluster II	2827.66
TCGA.XF.A9ST.01	Cluster II	2866.97
TCGA.XF.A9SU.01	Cluster II	3592.98
TCGA.XF.A9SV.01	Cluster II	4043.88
TCGA.XF.A9SX.01	Cluster II	3504.05
TCGA.XF.A9SZ.01	Cluster II	3724.37
TCGA.XF.A9T2.01	Cluster II	5084.92
TCGA.XF.A9T5.01	Cluster II	2917.66
TCGA.XF.AAMG.01	Cluster II	4023.44
TCGA.XF.AAMH.01	Cluster II	5004.96
TCGA.XF.AAMQ.01	Cluster II	3498.18
TCGA.XF.AAMX.01	Cluster II	3320.04
TCGA.XF.AAMZ.01	Cluster II	2592.78
TCGA.XF.AAN0.01	Cluster II	2470.86
TCGA.XF.AAN1.01	Cluster II	2971.68
TCGA.XF.AAN2.01	Cluster II	2738.45
TCGA.YC.A9TC.01	Cluster II	3013.01
TCGA.YF.AA3M.01	Cluster II	2762.67
TCGA.ZF.A9R0.01	Cluster II	3705.83
TCGA.ZF.A9R1.01	Cluster II	3149.49
TCGA.ZF.A9R3.01	Cluster II	4224.87
TCGA.ZF.A9R7.01	Cluster II	2497.57
TCGA.ZF.A9RC.01	Cluster II	4319.58
TCGA.ZF.A9RF.01	Cluster II	2617.05
TCGA.ZF.AA4T.01	Cluster II	2853.72
TCGA.ZF.AA51.01	Cluster II	4177.49
TCGA.ZF.AA52.01	Cluster II	3594.5
TCGA.3C.AAAU.01	Cluster II	1327.63
TCGA.3C.AALI.01	Cluster II	2655.91
TCGA.3C.AALJ.01	Cluster II	3215.27
TCGA.A1.A0SK.01	Cluster II	1954.31
TCGA.A1.A0SQ.01	Cluster II	2784.66
TCGA.A2.A04P.01	Cluster II	3762.04
TCGA.A2.A04R.01	Cluster II	3428.65
TCGA.A2.A04T.01	Cluster II	3159.04
TCGA.A2.A04U.01	Cluster II	3565.02
TCGA.A2.A04V.01	Cluster II	3697.11
TCGA.A2.A04X.01	Cluster II	2510.73
TCGA.A2.A0CM.01	Cluster II	4152.18
TCGA.A2.A0CQ.01	Cluster II	3393.48
TCGA.A2.A0CT.01	Cluster II	2988.31
TCGA.A2.A0CW.01	Cluster II	2662.41
TCGA.A2.A0CY.01	Cluster II	3150.03
TCGA.A2.A0D0.01	Cluster II	3249.87
TCGA.A2.A0D1.01	Cluster II	2966.39
TCGA.A2.A0D2.01	Cluster II	4046.16
TCGA.A2.A0D3.01	Cluster II	2991.79
TCGA.A2.A0D4.01	Cluster II	3378.12
TCGA.A2.A0EQ.01	Cluster II	3725.17
TCGA.A2.A0ER.01	Cluster II	3203.04
TCGA.A2.A0EU.01	Cluster II	3346.67
TCGA.A2.A0EV.01	Cluster II	3780.93
TCGA.A2.A0EY.01	Cluster II	3266.24
TCGA.A2.A0SV.01	Cluster II	3801.91
TCGA.A2.A0SW.01	Cluster II	3725.15
TCGA.A2.A0T0.01	Cluster II	4113.36
TCGA.A2.A0T2.01	Cluster II	3614.09
TCGA.A2.A0T3.01	Cluster II	3180.87
TCGA.A2.A0YE.01	Cluster II	3255.43
TCGA.A2.A0YG.01	Cluster II	2644.29
TCGA.A2.A0YH.01	Cluster II	3649.12
TCGA.A2.A0YJ.01	Cluster II	3158.71
TCGA.A2.A0YM.01	Cluster II	3184.11
TCGA.A2.A0YT.01	Cluster II	3165.49
TCGA.A2.A1FX.01	Cluster II	3215.63
TCGA.A2.A1G4.01	Cluster II	2874.11
TCGA.A2.A25B.01	Cluster II	3943.08
TCGA.A2.A25C.01	Cluster II	3874.77
TCGA.A2.A3XS.01	Cluster II	3497.18
TCGA.A2.A3XT.01	Cluster II	3455.9
TCGA.A2.A3XU.01	Cluster II	3064.38
TCGA.A2.A3XV.01	Cluster II	2440.08
TCGA.A2.A3XX.01	Cluster II	3319.05
TCGA.A2.A3XZ.01	Cluster II	3511.03
TCGA.A2.A3Y0.01	Cluster II	2789.04
TCGA.A2.A4S3.01	Cluster II	2720.57
TCGA.A7.A0CD.01	Cluster II	2819.03
TCGA.A7.A0CE.01	Cluster II	3565.23
TCGA.A7.A0CH.01	Cluster II	3874.68
TCGA.A7.A0CJ.01	Cluster II	3747.59
TCGA.A7.A0D9.01	Cluster II	2865.17
TCGA.A7.A0DA.01	Cluster II	4143.08
TCGA.A7.A13D.01	Cluster II	3995.67
TCGA.A7.A13E.01	Cluster II	3362.51
TCGA.A7.A13F.01	Cluster II	3263.99
TCGA.A7.A13G.01	Cluster II	2971.99
TCGA.A7.A26I.01	Cluster II	3819.53
TCGA.A7.A2KD.01	Cluster II	3918.28
TCGA.A7.A3IZ.01	Cluster II	2987.19
TCGA.A7.A3RF.01	Cluster II	2147.03
TCGA.A7.A4SB.01	Cluster II	3246.79
TCGA.A7.A4SD.01	Cluster II	3811.6
TCGA.A7.A4SF.01	Cluster II	3289.59
TCGA.A7.A56D.01	Cluster II	3425.46
TCGA.A7.A5ZV.01	Cluster II	4034.46
TCGA.A7.A6VW.01	Cluster II	3106.81
TCGA.A7.A6VX.01	Cluster II	3757.7
TCGA.A8.A06O.01	Cluster II	3314.64
TCGA.A8.A06R.01	Cluster II	4315.36
TCGA.A8.A06T.01	Cluster II	2240.75
TCGA.A8.A06U.01	Cluster II	2436.17
TCGA.A8.A06X.01	Cluster II	2974.85
TCGA.A8.A06Y.01	Cluster II	3138.94
TCGA.A8.A075.01	Cluster II	3573.06
TCGA.A8.A076.01	Cluster II	3610.11
TCGA.A8.A079.01	Cluster II	3209.61
TCGA.A8.A07B.01	Cluster II	3823.99
TCGA.A8.A07C.01	Cluster II	3128.28
TCGA.A8.A07F.01	Cluster II	3898.26
TCGA.A8.A07I.01	Cluster II	3770.05
TCGA.A8.A07L.01	Cluster II	3045.03
TCGA.A8.A07O.01	Cluster II	3677.19
TCGA.A8.A07P.01	Cluster II	3101.35
TCGA.A8.A07R.01	Cluster II	2873.96
TCGA.A8.A07S.01	Cluster II	3516.57
TCGA.A8.A07W.01	Cluster II	3590.22
TCGA.A8.A07Z.01	Cluster II	2722.58
TCGA.A8.A081.01	Cluster II	2977.18
TCGA.A8.A082.01	Cluster II	3406.92
TCGA.A8.A084.01	Cluster II	3560.01
TCGA.A8.A085.01	Cluster II	3265.33
TCGA.A8.A086.01	Cluster II	3705.12
TCGA.A8.A08A.01	Cluster II	3178.25
TCGA.A8.A08B.01	Cluster II	2754.96
TCGA.A8.A08C.01	Cluster II	3013.79
TCGA.A8.A08F.01	Cluster II	3072.56
TCGA.A8.A08G.01	Cluster II	3186.36
TCGA.A8.A08J.01	Cluster II	3401.57
TCGA.A8.A08L.01	Cluster II	3151.82
TCGA.A8.A08O.01	Cluster II	3543.47
TCGA.A8.A08P.01	Cluster II	3483.34
TCGA.A8.A08R.01	Cluster II	4018.79
TCGA.A8.A08S.01	Cluster II	3613.11
TCGA.A8.A08T.01	Cluster II	4262.19
TCGA.A8.A090.01	Cluster II	3019.55
TCGA.A8.A091.01	Cluster II	3465.36
TCGA.A8.A092.01	Cluster II	3094.92
TCGA.A8.A093.01	Cluster II	3613.51
TCGA.A8.A094.01	Cluster II	3500.97
TCGA.A8.A095.01	Cluster II	4179.82
TCGA.A8.A099.01	Cluster II	2945.89
TCGA.A8.A09B.01	Cluster II	3339.43
TCGA.A8.A09C.01	Cluster II	3300.21
TCGA.A8.A09E.01	Cluster II	2909.77
TCGA.A8.A09G.01	Cluster II	3113.38
TCGA.A8.A09I.01	Cluster II	2904.17
TCGA.A8.A09M.01	Cluster II	2775.4
TCGA.A8.A09N.01	Cluster II	3414.29
TCGA.A8.A09Q.01	Cluster II	3506.49
TCGA.A8.A09R.01	Cluster II	3053.08
TCGA.A8.A09T.01	Cluster II	3219.48
TCGA.A8.A09V.01	Cluster II	3672.2
TCGA.A8.A09W.01	Cluster II	4017.75
TCGA.A8.A09X.01	Cluster II	3162.71
TCGA.A8.A09Z.01	Cluster II	2789.12
TCGA.A8.A0A9.01	Cluster II	3571.57
TCGA.A8.A0AB.01	Cluster II	3269.55
TCGA.AC.A23H.01	Cluster II	3502.65
TCGA.AC.A2BM.01	Cluster II	2898.72
TCGA.AC.A2FM.01	Cluster II	2551.17
TCGA.AC.A3EH.01	Cluster II	3591.21
TCGA.AC.A3QQ.01	Cluster II	3434.13
TCGA.AC.A3TM.01	Cluster II	2980.11
TCGA.AC.A3TN.01	Cluster II	2889.39
TCGA.AC.A3YJ.01	Cluster II	2698.72
TCGA.AC.A5XU.01	Cluster II	3330.01
TCGA.AC.A62V.01	Cluster II	2865.7
TCGA.AC.A62X.01	Cluster II	2908.79
TCGA.AC.A6IW.01	Cluster II	3414.11
TCGA.AC.A6NO.01	Cluster II	3402.29
TCGA.AC.A7VB.01	Cluster II	2450.63
TCGA.AN.A03Y.01	Cluster II	3143.09
TCGA.AN.A046.01	Cluster II	3419.38
TCGA.AN.A04C.01	Cluster II	3147.57
TCGA.AN.A0AJ.01	Cluster II	3591.68
TCGA.AN.A0AK.01	Cluster II	2557.41
TCGA.AN.A0AM.01	Cluster II	3457.19
TCGA.AN.A0AT.01	Cluster II	2963.66
TCGA.AN.A0FF.01	Cluster II	3785.95
TCGA.AN.A0FK.01	Cluster II	3819.12
TCGA.AN.A0FL.01	Cluster II	3365.92
TCGA.AN.A0FV.01	Cluster II	3391.76
TCGA.AN.A0FW.01	Cluster II	2990.29
TCGA.AN.A0FY.01	Cluster II	3393
TCGA.AN.A0FZ.01	Cluster II	3772.51
TCGA.AN.A0G0.01	Cluster II	3804.97
TCGA.AN.A0XO.01	Cluster II	4079.28
TCGA.AN.A0XP.01	Cluster II	3540.92
TCGA.AN.A0XR.01	Cluster II	3127.09
TCGA.AN.A0XT.01	Cluster II	3785.12
TCGA.AN.A0XU.01	Cluster II	3612.19
TCGA.AO.A03L.01	Cluster II	3816.45
TCGA.AO.A03M.01	Cluster II	3592.18
TCGA.AO.A03N.01	Cluster II	4619.18
TCGA.AO.A03O.01	Cluster II	3378.47
TCGA.AO.A03P.01	Cluster II	2847.03
TCGA.AO.A03R.01	Cluster II	3647.63
TCGA.AO.A03T.01	Cluster II	2910.1
TCGA.AO.A03V.01	Cluster II	3464.84
TCGA.AO.A0J2.01	Cluster II	2660.23
TCGA.AO.A0J3.01	Cluster II	2180.38
TCGA.AO.A0J4.01	Cluster II	3934.36
TCGA.AO.A0J6.01	Cluster II	3241.57
TCGA.AO.A0J7.01	Cluster II	2610.91
TCGA.AO.A0J8.01	Cluster II	3864.61
TCGA.AO.A0JB.01	Cluster II	3848.94
TCGA.AO.A0JD.01	Cluster II	3048.38
TCGA.AO.A0JM.01	Cluster II	3781.78
TCGA.AO.A124.01	Cluster II	3347.46
TCGA.AO.A128.01	Cluster II	3460.29
TCGA.AO.A129.01	Cluster II	3495.48
TCGA.AO.A12H.01	Cluster II	2573.66
TCGA.AO.A1KP.01	Cluster II	3235.76
TCGA.AO.A1KQ.01	Cluster II	3540.58
TCGA.AO.A1KR.01	Cluster II	2658.62
TCGA.AO.A1KT.01	Cluster II	3730.27
TCGA.AQ.A04H.01	Cluster II	3048.82
TCGA.AQ.A1H2.01	Cluster II	2810.84
TCGA.AQ.A54O.01	Cluster II	2602.94
TCGA.AR.A0TP.01	Cluster II	4263.63
TCGA.AR.A0TQ.01	Cluster II	3613.88
TCGA.AR.A0TT.01	Cluster II	3688.38
TCGA.AR.A0TU.01	Cluster II	2542.34
TCGA.AR.A0TV.01	Cluster II	1808.63
TCGA.AR.A0TW.01	Cluster II	2370.6
TCGA.AR.A0TY.01	Cluster II	2916.72
TCGA.AR.A0TZ.01	Cluster II	3104.24
TCGA.AR.A0U0.01	Cluster II	3425.02
TCGA.AR.A0U1.01	Cluster II	4108.12
TCGA.AR.A0U3.01	Cluster II	3263.59
TCGA.AR.A1AH.01	Cluster II	2973.47
TCGA.AR.A1AI.01	Cluster II	3557.13
TCGA.AR.A1AQ.01	Cluster II	3838.18
TCGA.AR.A1AS.01	Cluster II	3381.32
TCGA.AR.A1AV.01	Cluster II	3511.44
TCGA.AR.A1AY.01	Cluster II	3779.66
TCGA.AR.A24H.01	Cluster II	2734.13
TCGA.AR.A24K.01	Cluster II	2496.18
TCGA.AR.A24R.01	Cluster II	3285.56
TCGA.AR.A24Z.01	Cluster II	3433.01
TCGA.AR.A251.01	Cluster II	3797.21
TCGA.AR.A256.01	Cluster II	4162.98
TCGA.AR.A2LK.01	Cluster II	3556.32
TCGA.AR.A2LL.01	Cluster II	3292.41
TCGA.AR.A2LR.01	Cluster II	4690.7
TCGA.B6.A0I1.01	Cluster II	2089.31
TCGA.B6.A0I2.01	Cluster II	3533.78
TCGA.B6.A0I5.01	Cluster II	3641.68
TCGA.B6.A0I6.01	Cluster II	4071.91
TCGA.B6.A0I8.01	Cluster II	3834.99
TCGA.B6.A0I9.01	Cluster II	2595.48
TCGA.B6.A0IA.01	Cluster II	2312.42
TCGA.B6.A0IB.01	Cluster II	2878.97
TCGA.B6.A0IE.01	Cluster II	3113.33
TCGA.B6.A0IG.01	Cluster II	3332.26
TCGA.B6.A0IJ.01	Cluster II	3191.58
TCGA.B6.A0IK.01	Cluster II	3233.73
TCGA.B6.A0IM.01	Cluster II	3639.46
TCGA.B6.A0IO.01	Cluster II	2319.8
TCGA.B6.A0IP.01	Cluster II	3601.24
TCGA.B6.A0IQ.01	Cluster II	2880.34
TCGA.B6.A0RE.01	Cluster II	3666.99
TCGA.B6.A0RG.01	Cluster II	3130.69
TCGA.B6.A0RH.01	Cluster II	4057.49
TCGA.B6.A0RI.01	Cluster II	3845.34
TCGA.B6.A0RN.01	Cluster II	3803.91
TCGA.B6.A0RO.01	Cluster II	3210.72
TCGA.B6.A0RV.01	Cluster II	4091.01
TCGA.B6.A0WT.01	Cluster II	3473.98
TCGA.B6.A0WV.01	Cluster II	2818.73
TCGA.B6.A0WW.01	Cluster II	3665.73
TCGA.B6.A0WZ.01	Cluster II	3773.09
TCGA.B6.A0X0.01	Cluster II	2709.63
TCGA.B6.A0X1.01	Cluster II	2525.46
TCGA.B6.A0X5.01	Cluster II	2718.3
TCGA.B6.A1KC.01	Cluster II	2828.78
TCGA.B6.A1KF.01	Cluster II	4000.75
TCGA.B6.A1KN.01	Cluster II	3718.79
TCGA.B6.A2IU.01	Cluster II	3225.64
TCGA.B6.A3ZX.01	Cluster II	3593.26
TCGA.B6.A401.01	Cluster II	3827.76
TCGA.B6.A402.01	Cluster II	2872.22
TCGA.B6.A408.01	Cluster II	3375.1
TCGA.B6.A409.01	Cluster II	3202.33
TCGA.B6.A40B.01	Cluster II	4376.75
TCGA.B6.A40C.01	Cluster II	3562.18
TCGA.BH.A0B3.01	Cluster II	3701.45
TCGA.BH.A0B8.01	Cluster II	3036.38
TCGA.BH.A0B9.01	Cluster II	3015.87
TCGA.BH.A0BG.01	Cluster II	3989.36
TCGA.BH.A0BS.01	Cluster II	3362.7
TCGA.BH.A0BT.01	Cluster II	3918.36
TCGA.BH.A0C0.01	Cluster II	3676.52
TCGA.BH.A0C7.01	Cluster II	3915.46
TCGA.BH.A0DD.01	Cluster II	3258.86
TCGA.BH.A0DH.01	Cluster II	3090.49
TCGA.BH.A0E0.01	Cluster II	2541.12
TCGA.BH.A0E6.01	Cluster II	3218.62
TCGA.BH.A0EE.01	Cluster II	2417.21
TCGA.BH.A0H9.01	Cluster II	3116.16
TCGA.BH.A0HB.01	Cluster II	3447.99
TCGA.BH.A0HL.01	Cluster II	2033.03
TCGA.BH.A0HN.01	Cluster II	2511.37
TCGA.BH.A0HU.01	Cluster II	3365.95
TCGA.BH.A0HW.01	Cluster II	2406.81
TCGA.BH.A0HY.01	Cluster II	3625.05
TCGA.BH.A0W3.01	Cluster II	3203.33
TCGA.BH.A0WA.01	Cluster II	4404.39
TCGA.BH.A18G.01	Cluster II	4176.83
TCGA.BH.A18N.01	Cluster II	2972.47
TCGA.BH.A18P.01	Cluster II	3928.13
TCGA.BH.A18R.01	Cluster II	3005.11
TCGA.BH.A18T.01	Cluster II	2747.02
TCGA.BH.A18U.01	Cluster II	3212.8
TCGA.BH.A18V.01	Cluster II	3540.41
TCGA.BH.A18V.06	Cluster II	3025.83
TCGA.BH.A1EN.01	Cluster II	3585.67
TCGA.BH.A1ES.01	Cluster II	3658.44
TCGA.BH.A1F5.01	Cluster II	3566.52
TCGA.BH.A1F6.01	Cluster II	3443.31
TCGA.BH.A1F8.01	Cluster II	3069.69
TCGA.BH.A1FC.01	Cluster II	3179.83
TCGA.BH.A1FD.01	Cluster II	3820.53
TCGA.BH.A1FG.01	Cluster II	2813.72
TCGA.BH.A1FJ.01	Cluster II	2780.73
TCGA.BH.A1FL.01	Cluster II	3253.51
TCGA.BH.A1FN.01	Cluster II	3866.71
TCGA.BH.A1FR.01	Cluster II	2498.62
TCGA.BH.A202.01	Cluster II	3731.35
TCGA.BH.A204.01	Cluster II	3175.09
TCGA.BH.A209.01	Cluster II	3859.63
TCGA.BH.A42T.01	Cluster II	3565.44
TCGA.BH.A5IZ.01	Cluster II	3264.82
TCGA.BH.A6R8.01	Cluster II	2412.24
TCGA.BH.A8FY.01	Cluster II	2719.05
TCGA.C8.A12K.01	Cluster II	3845.82
TCGA.C8.A12L.01	Cluster II	3267.97
TCGA.C8.A12M.01	Cluster II	3057.12
TCGA.C8.A12P.01	Cluster II	3625.25
TCGA.C8.A12T.01	Cluster II	3896.52
TCGA.C8.A12U.01	Cluster II	2149.54
TCGA.C8.A12W.01	Cluster II	3481.87
TCGA.C8.A12X.01	Cluster II	3735.81
TCGA.C8.A12Y.01	Cluster II	3449.13
TCGA.C8.A12Z.01	Cluster II	3637.78
TCGA.C8.A130.01	Cluster II	3896.65
TCGA.C8.A134.01	Cluster II	3661.44
TCGA.C8.A137.01	Cluster II	3531.65
TCGA.C8.A1HE.01	Cluster II	3570.15
TCGA.C8.A1HF.01	Cluster II	4093.18
TCGA.C8.A1HG.01	Cluster II	3254.35
[truncated: 7,416 more rows]

## Sheet: Figure 2d
Sample ID	Cluster	OS	OS.time
TCGA.2F.A9KO.01	Cluster III	1	24.4667
TCGA.2F.A9KT.01	Cluster III	0	110.467
TCGA.4Z.AA7O.01	Cluster III	0	17.0667
TCGA.4Z.AA7Y.01	Cluster III	0	50.7333
TCGA.4Z.AA81.01	Cluster II	1	42.3333
TCGA.4Z.AA82.01	Cluster III	1	51.8667
TCGA.4Z.AA83.01	Cluster III	0	67.4667
TCGA.4Z.AA84.01	Cluster II	0	15.3333
TCGA.4Z.AA86.01	Cluster III	1	10.3667
TCGA.BL.A13J.01	Cluster III	1	2.7
TCGA.BT.A0S7.01	Cluster III	1	6.66667
TCGA.BT.A0YX.01	Cluster III	1	13.3333
TCGA.BT.A20N.01	Cluster III	1	26.5
TCGA.BT.A20O.01	Cluster III	1	12.3333
TCGA.BT.A20Q.01	Cluster III	1	19.7667
TCGA.BT.A20T.01	Cluster III	1	15.1
TCGA.BT.A20U.01	Cluster III	1	15.1667
TCGA.BT.A20V.01	Cluster I	1	5.13333
TCGA.BT.A20X.01	Cluster III	1	8.36667
TCGA.BT.A2LB.01	Cluster III	1	16.4
TCGA.BT.A3PJ.01	Cluster III	0	26.3
TCGA.BT.A3PK.01	Cluster III	1	10.1
TCGA.BT.A42C.01	Cluster III	0	29.1
TCGA.BT.A42E.01	Cluster III	0	36.9333
TCGA.BT.A42F.01	Cluster III	0	28.8
TCGA.C4.A0F0.01	Cluster III	0	1.96667
TCGA.C4.A0F1.01	Cluster III	0	2.96667
TCGA.C4.A0F6.01	Cluster III	0	23.3333
TCGA.C4.A0F7.01	Cluster III	1	2.06667
TCGA.CF.A1HS.01	Cluster III	0	12.7333
TCGA.CF.A9FL.01	Cluster III	1	18.8333
TCGA.CU.A0YN.01	Cluster III	1	13.1
TCGA.CU.A0YO.01	Cluster III	1	4.96667
TCGA.CU.A3KJ.01	Cluster III	0	18.7333
TCGA.CU.A5W6.01	Cluster II	1	1.86667
TCGA.CU.A72E.01	Cluster III	1	13.7667
TCGA.DK.A1A5.01	Cluster III	1	2.16667
TCGA.DK.A1AB.01	Cluster III	1	16.9333
TCGA.DK.A1AE.01	Cluster III	0	16.3667
TCGA.DK.A2I2.01	Cluster III	1	7.9
TCGA.DK.A2I6.01	Cluster III	0	88.5333
TCGA.DK.A3IM.01	Cluster III	1	8.26667
TCGA.DK.A3IN.01	Cluster III	1	8.33333
TCGA.DK.A3WW.01	Cluster III	0	21.1
TCGA.DK.A3WX.01	Cluster III	1	10.7
TCGA.DK.AA6L.01	Cluster III	1	38.7667
TCGA.DK.AA6M.01	Cluster III	0	52.7333
TCGA.DK.AA6Q.01	Cluster III	1	13.7667
TCGA.DK.AA6R.01	Cluster III	0	168.033
TCGA.DK.AA6S.01	Cluster III	0	168.333
TCGA.DK.AA74.01	Cluster III	0	56.9333
TCGA.E5.A2PC.01	Cluster III	0	44.2
TCGA.E7.A3X6.01	Cluster III	1	30.1333
TCGA.E7.A7XN.01	Cluster III	0	14.2667
TCGA.E7.A97P.01	Cluster III	1	14.5667
TCGA.FD.A3B3.01	Cluster III	1	32.4667
TCGA.FD.A3B4.01	Cluster III	1	17
TCGA.FD.A3B5.01	Cluster III	1	9.06667
TCGA.FD.A3B6.01	Cluster III	1	33.5
TCGA.FD.A3B7.01	Cluster III	1	4.06667
TCGA.FD.A3N5.01	Cluster III	1	22.8333
TCGA.FD.A3N6.01	Cluster III	0	28.3667
TCGA.FD.A3NA.01	Cluster III	0	61.5
TCGA.FD.A3SN.01	Cluster III	0	29.5667
TCGA.FD.A3SO.01	Cluster III	1	5.6
TCGA.FD.A3SP.01	Cluster III	0	26.1
TCGA.FD.A43N.01	Cluster III	0	23.3
TCGA.FD.A43Y.01	Cluster III	1	15.8
TCGA.FD.A5BR.01	Cluster III	0	27.1
TCGA.FD.A5BS.01	Cluster IV	0	54.6333
TCGA.FD.A5BT.01	Cluster III	1	10.9333
TCGA.FD.A5BU.01	Cluster III	0	19.6
TCGA.FD.A5BV.01	Cluster II	1	5.43333
TCGA.FD.A5BY.01	Cluster III	0	8.36667
TCGA.FD.A5C1.01	Cluster III	0	59.7333
TCGA.FD.A62N.01	Cluster III	0	2.73333
TCGA.FD.A62O.01	Cluster III	1	7.2
TCGA.FD.A62P.01	Cluster III	1	6.36667
TCGA.FD.A62S.01	Cluster III	1	13.5333
TCGA.FD.A6TC.01	Cluster III	0	6.23333
TCGA.FD.A6TD.01	Cluster III	1	12.8667
TCGA.FD.A6TK.01	Cluster III	0	11
TCGA.FT.A3EE.01	Cluster III	1	3.3
TCGA.G2.A2EF.01	Cluster III	0	62.8
TCGA.G2.A2EJ.01	Cluster III	0	48.6667
TCGA.G2.A2EO.01	Cluster III	1	60.1333
TCGA.G2.A2ES.01	Cluster III	1	33.4667
TCGA.G2.A3IB.01	Cluster III	1	7.33333
TCGA.GC.A3I6.01	Cluster III	1	21
TCGA.GC.A3RC.01	Cluster III	0	16.1333
TCGA.GC.A3WC.01	Cluster III	0	18
TCGA.GC.A3YS.01	Cluster III	0	25.2667
TCGA.GC.A6I1.01	Cluster III	1	9.06667
TCGA.GD.A3OQ.01	Cluster III	0	3.16667
TCGA.GD.A3OS.01	Cluster IV	0	21.2667
TCGA.GU.A42Q.01	Cluster III	1	11.4667
TCGA.GU.A762.01	Cluster III	1	7.73333
TCGA.GU.A764.01	Cluster III	0	20.3333
TCGA.GU.A766.01	Cluster III	0	16
TCGA.GU.AATQ.01	Cluster III	1	7.1
TCGA.GV.A3JV.01	Cluster II	1	14.4667
TCGA.GV.A40E.01	Cluster III	1	8.7
TCGA.HQ.A5ND.01	Cluster III	1	9.13333
TCGA.HQ.A5NE.01	Cluster III	1	12.3333
TCGA.K4.A4AB.01	Cluster III	0	2.8
TCGA.K4.A4AC.01	Cluster III	1	9.26667
TCGA.K4.A54R.01	Cluster III	0	28.0667
TCGA.K4.A5RH.01	Cluster III	0	9.2
TCGA.K4.A5RI.01	Cluster III	1	11.8667
TCGA.K4.A6FZ.01	Cluster III	0	1.83333
TCGA.LC.A66R.01	Cluster III	0	15.5333
TCGA.PQ.A6FI.01	Cluster III	0	12.4
TCGA.PQ.A6FN.01	Cluster III	0	16.9
TCGA.SY.A9G5.01	Cluster III	0	39.5333
TCGA.UY.A78L.01	Cluster III	0	37.5667
TCGA.UY.A78M.01	Cluster III	1	23
TCGA.UY.A78P.01	Cluster III	0	79.3333
TCGA.UY.A8OB.01	Cluster III	0	70.3
TCGA.UY.A8OC.01	Cluster III	1	3.06667
TCGA.UY.A9PA.01	Cluster III	0	35.7333
TCGA.UY.A9PB.01	Cluster III	0	29.9667
TCGA.UY.A9PD.01	Cluster III	0	18.0667
TCGA.UY.A9PH.01	Cluster II	0	52.0333
TCGA.XF.A8HD.01	Cluster II	0	98.8
TCGA.XF.A8HE.01	Cluster III	0	127.233
TCGA.XF.A8HF.01	Cluster III	1	98.4667
TCGA.XF.A8HI.01	Cluster II	1	18.1333
TCGA.XF.A9SH.01	Cluster III	1	65.7
TCGA.XF.A9SK.01	Cluster III	1	16.2
TCGA.XF.A9SM.01	Cluster III	0	34.9333
TCGA.XF.A9SY.01	Cluster III	0	21.3333
TCGA.XF.A9SZ.01	Cluster II	1	28.6333
TCGA.XF.A9T0.01	Cluster III	0	26.6333
TCGA.XF.A9T4.01	Cluster III	1	16.5
TCGA.XF.A9T6.01	Cluster III	0	2.13333
TCGA.XF.A9T8.01	Cluster III	1	13.9333
TCGA.XF.AAMT.01	Cluster III	1	3
TCGA.XF.AAMW.01	Cluster III	1	8.43333
TCGA.XF.AAMY.01	Cluster IV	0	100.367
TCGA.XF.AAN3.01	Cluster III	0	87.5
TCGA.XF.AAN5.01	Cluster III	0	76.4333
TCGA.YC.A89H.01	Cluster III	0	19.1
TCGA.YC.A9TC.01	Cluster II	1	0.666667
TCGA.YF.AA3M.01	Cluster II	0	13.8333
TCGA.ZF.A9RC.01	Cluster II	0	95.6
TCGA.ZF.A9RD.01	Cluster III	1	13.6
TCGA.ZF.A9RE.01	Cluster III	1	3.53333
TCGA.ZF.AA4N.01	Cluster III	1	2.93333
TCGA.ZF.AA4R.01	Cluster III	1	34.5333
TCGA.ZF.AA4V.01	Cluster III	0	60.2
TCGA.ZF.AA4W.01	Cluster III	0	61
TCGA.ZF.AA53.01	Cluster III	0	58.7
TCGA.ZF.AA56.01	Cluster III	1	8.63333
TCGA.ZF.AA58.01	Cluster III	0	54.9667
TCGA.ZF.AA5H.01	Cluster III	0	29.9
TCGA.ZF.AA5N.01	Cluster III	1	5.6
TCGA.A1.A0SP.01	Cluster III	0	19.4667
TCGA.A2.A1G1.01	Cluster III	0	19.4667
TCGA.A7.A13D.01	Cluster II	0	32.1667
TCGA.A7.A26F.01	Cluster III	0	24.6
TCGA.A7.A4SE.01	Cluster III	0	21.4667
TCGA.A7.A6VV.01	Cluster IV	0	10.4333
TCGA.A7.A6VY.01	Cluster III	0	8.86667
TCGA.AN.A0FJ.01	Cluster III	0	8.06667
TCGA.AR.A0U4.01	Cluster III	0	108.7
TCGA.AR.A5QQ.01	Cluster III	1	10.7333
TCGA.B6.A400.01	Cluster III	0	7.16667
TCGA.BH.A0BW.01	Cluster III	0	79.0333
TCGA.BH.A0DL.01	Cluster III	0	79.3667
TCGA.BH.A1FM.01	Cluster III	1	46.2667
TCGA.C8.A12L.01	Cluster II	0	12.1
TCGA.D8.A1J8.01	Cluster III	0	14.3667
TCGA.D8.A1JA.01	Cluster III	0	16.7333
TCGA.D8.A1JK.01	Cluster III	0	20.4
TCGA.D8.A1XK.01	Cluster III	0	14.7
TCGA.E2.A14Y.01	Cluster III	0	70.3
TCGA.E2.A1LL.01	Cluster III	0	43.6333
TCGA.E9.A5FL.01	Cluster II	0	0.8
TCGA.EW.A1OW.01	Cluster III	0	23.1333
TCGA.EW.A1P4.01	Cluster III	0	30.2333
TCGA.S3.AA10.01	Cluster III	0	19.5333
TCGA.4J.AA1J.01	Cluster III	0	18.0667
TCGA.BI.A0VR.01	Cluster III	0	50.1667
TCGA.BI.A0VS.01	Cluster III	0	57.8333
TCGA.BI.A20A.01	Cluster III	0	24
TCGA.C5.A0TN.01	Cluster III	1	11.6
TCGA.C5.A1BE.01	Cluster III	1	69.8
TCGA.C5.A1BF.01	Cluster III	1	19
TCGA.C5.A1BI.01	Cluster III	0	37.0667
TCGA.C5.A1BJ.01	Cluster III	0	146.167
TCGA.C5.A1BM.01	Cluster III	1	84
TCGA.C5.A1BN.01	Cluster III	1	5.53333
TCGA.C5.A1BQ.01	Cluster III	1	20.1333
TCGA.C5.A1M5.01	Cluster III	1	68.4
TCGA.C5.A1M6.01	Cluster II	1	31.8333
TCGA.C5.A1M7.01	Cluster III	0	46.9667
TCGA.C5.A1M8.01	Cluster III	0	30.6333
TCGA.C5.A1MH.01	Cluster III	1	39.5333
TCGA.C5.A1MK.01	Cluster III	1	2.46667
TCGA.C5.A1ML.01	Cluster III	1	21.2
TCGA.C5.A1MN.01	Cluster III	1	41.5
TCGA.C5.A1MP.01	Cluster III	0	3.63333
TCGA.C5.A2LT.01	Cluster III	0	74.2
TCGA.C5.A2LV.01	Cluster III	0	74.4667
TCGA.C5.A2LX.01	Cluster III	0	84.2
TCGA.C5.A2LZ.01	Cluster III	1	101.533
TCGA.C5.A3HD.01	Cluster III	0	52.7333
TCGA.C5.A3HL.01	Cluster III	0	20.7
TCGA.C5.A7CH.01	Cluster III	0	156.467
TCGA.C5.A7CJ.01	Cluster III	1	103.233
TCGA.C5.A7CK.01	Cluster III	1	136.2
TCGA.C5.A7CL.01	Cluster III	1	15.7
TCGA.C5.A7CM.01	Cluster III	0	20.6333
TCGA.C5.A7CO.01	Cluster III	0	149.4
TCGA.C5.A7UC.01	Cluster III	1	17.4333
TCGA.C5.A7UE.01	Cluster III	0	157.933
TCGA.C5.A7UH.01	Cluster III	0	132.933
TCGA.C5.A7UI.01	Cluster III	1	96.2667
TCGA.C5.A7X3.01	Cluster III	1	9.46667
TCGA.C5.A7X5.01	Cluster III	1	13.8
TCGA.C5.A7XC.01	Cluster III	0	51.7
TCGA.C5.A8XH.01	Cluster III	1	46.4667
TCGA.C5.A8XI.01	Cluster III	0	8.46667
TCGA.C5.A8XJ.01	Cluster III	0	148.9
TCGA.C5.A8XK.01	Cluster III	0	101.3
TCGA.C5.A8YQ.01	Cluster II	1	23.8333
TCGA.C5.A8ZZ.01	Cluster III	0	21.2
TCGA.C5.A901.01	Cluster III	0	17.2667
TCGA.C5.A907.01	Cluster III	0	14.9333
TCGA.DG.A2KL.01	Cluster III	0	45.5667
TCGA.DG.A2KM.01	Cluster III	0	64.8667
TCGA.DR.A0ZL.01	Cluster III	0	88.9667
TCGA.DS.A0VK.01	Cluster III	1	37.2667
TCGA.DS.A0VL.01	Cluster III	0	2.7
TCGA.DS.A0VM.01	Cluster III	0	119.633
TCGA.DS.A0VN.01	Cluster III	0	120.3
TCGA.DS.A1O9.01	Cluster III	1	8.86667
TCGA.DS.A1OA.01	Cluster III	1	29.3
TCGA.DS.A1OB.01	Cluster II	1	28.7
TCGA.DS.A1OC.01	Cluster III	0	12.5333
TCGA.DS.A1OD.01	Cluster III	0	129.133
TCGA.DS.A3LQ.01	Cluster III	0	23.3
TCGA.DS.A5RQ.01	Cluster III	0	17.0667
TCGA.DS.A7WH.01	Cluster III	0	17.7667
TCGA.DS.A7WI.01	Cluster III	1	8.4
TCGA.EA.A1QS.01	Cluster III	0	40.1
TCGA.EA.A1QT.01	Cluster III	0	41.4333
TCGA.EA.A3HQ.01	Cluster III	0	37.8667
TCGA.EA.A3HR.01	Cluster III	0	31.3333
TCGA.EA.A3HS.01	Cluster III	0	31.9667
TCGA.EA.A3HT.01	Cluster III	0	31.8
TCGA.EA.A3QE.01	Cluster III	0	25.3667
TCGA.EA.A3Y4.01	Cluster III	0	37.4
TCGA.EA.A411.01	Cluster III	0	24.9
TCGA.EA.A439.01	Cluster III	0	32.1667
TCGA.EA.A43B.01	Cluster III	0	26.3667
TCGA.EA.A44S.01	Cluster III	0	12.3
TCGA.EA.A50E.01	Cluster III	1	7.56667
TCGA.EA.A5ZD.01	Cluster III	0	27.6667
TCGA.EA.A5ZE.01	Cluster III	0	27.6333
TCGA.EA.A78R.01	Cluster III	0	13.6667
TCGA.EA.A97N.01	Cluster III	0	0.366667
TCGA.EK.A2GZ.01	Cluster III	0	12.7667
TCGA.EK.A2H0.01	Cluster III	0	61.5667
TCGA.EK.A2H1.01	Cluster III	0	26.6333
TCGA.EK.A2IP.01	Cluster III	0	6.73333
TCGA.EK.A2IR.01	Cluster III	0	114.733
TCGA.EK.A2PI.01	Cluster III	0	19.5333
TCGA.EK.A2R8.01	Cluster III	0	1.46667
TCGA.EK.A2R9.01	Cluster III	0	0.133333
TCGA.EK.A2RA.01	Cluster III	0	41.5333
TCGA.EK.A2RB.01	Cluster III	0	0.3
TCGA.EK.A2RC.01	Cluster III	0	4.3
TCGA.EK.A2RE.01	Cluster III	0	1.9
TCGA.EK.A2RJ.01	Cluster III	0	1.76667
TCGA.EK.A2RK.01	Cluster III	0	0.433333
TCGA.EK.A2RM.01	Cluster III	0	1.66667
TCGA.EK.A2RN.01	Cluster III	0	2.36667
TCGA.EK.A2RO.01	Cluster III	0	0.0666667
TCGA.EK.A3GJ.01	Cluster III	0	0.1
TCGA.EX.A1H5.01	Cluster III	0	20.6333
TCGA.EX.A3L1.01	Cluster III	0	15.4333
TCGA.EX.A69L.01	Cluster III	0	20.0667
TCGA.FU.A23L.01	Cluster III	0	24.1667
TCGA.FU.A2QG.01	Cluster III	0	19.3
TCGA.FU.A3HY.01	Cluster III	0	31.8
TCGA.FU.A3TQ.01	Cluster III	0	26.5
TCGA.FU.A3TX.01	Cluster II	0	1.5
TCGA.FU.A3WB.01	Cluster III	0	16.3667
TCGA.FU.A3YQ.01	Cluster III	0	28.7
TCGA.FU.A5XV.01	Cluster III	0	10.7
TCGA.GH.A9DA.01	Cluster III	0	18
TCGA.HG.A2PA.01	Cluster III	1	25.7667
TCGA.HM.A3JJ.01	Cluster III	1	21.9667
TCGA.HM.A3JK.01	Cluster III	0	21.0667
TCGA.HM.A4S6.01	Cluster III	0	15.1333
TCGA.IR.A3LC.01	Cluster III	0	131.167
TCGA.IR.A3LH.01	Cluster III	0	79.8
TCGA.IR.A3LK.01	Cluster III	1	30.2667
TCGA.JW.A5VG.01	Cluster III	0	27.8
TCGA.JW.A5VI.01	Cluster III	0	24.9
TCGA.JW.A5VJ.01	Cluster III	0	21.7333
TCGA.JW.A5VK.01	Cluster III	0	20.7667
TCGA.JW.A5VL.01	Cluster III	0	15.8
TCGA.JW.A852.01	Cluster II	1	8.4
TCGA.JX.A3PZ.01	Cluster III	1	21.4
TCGA.JX.A5QV.01	Cluster III	0	21.2
TCGA.LP.A4AU.01	Cluster III	0	11.4333
TCGA.LP.A4AW.01	Cluster III	0	0.9
TCGA.LP.A4AX.01	Cluster III	0	12.6667
TCGA.MA.AA3W.01	Cluster III	0	22.8333
TCGA.MA.AA3X.01	Cluster III	0	20.5667
TCGA.MA.AA3Y.01	Cluster III	0	18.0667
TCGA.MA.AA41.01	Cluster III	0	9.3
TCGA.MA.AA42.01	Cluster III	0	8.63333
TCGA.MA.AA43.01	Cluster III	0	11.5333
TCGA.MU.A8JM.01	Cluster III	0	20.2333
TCGA.MY.A5BF.01	Cluster III	0	21.1333
TCGA.MY.A913.01	Cluster III	0	17.4667
TCGA.PN.A8MA.01	Cluster III	0	3
TCGA.Q1.A5R2.01	Cluster II	0	16.6333
TCGA.Q1.A6DT.01	Cluster III	1	9.16667
TCGA.Q1.A6DW.01	Cluster III	0	17.8
TCGA.Q1.A73O.01	Cluster III	0	14.2667
TCGA.Q1.A73Q.01	Cluster III	0	9.46667
TCGA.R2.A69V.01	Cluster II	0	19.8667
TCGA.UC.A7PD.01	Cluster III	1	11.8333
TCGA.UC.A7PF.01	Cluster III	1	95.3
TCGA.UC.A7PG.01	Cluster III	1	12.3333
TCGA.UC.A7PG.06	Cluster III	1	12.3333
TCGA.VS.A8EB.01	Cluster III	1	10.1667
TCGA.VS.A8EC.01	Cluster III	0	47.1667
TCGA.VS.A8EI.01	Cluster III	0	24.3
TCGA.VS.A8EK.01	Cluster III	1	27.6333
TCGA.VS.A8EL.01	Cluster III	0	66.4
TCGA.VS.A8Q8.01	Cluster III	1	32.6
TCGA.VS.A8QC.01	Cluster III	1	11.6667
TCGA.VS.A8QF.01	Cluster III	0	60
TCGA.VS.A8QM.01	Cluster III	1	31.7
TCGA.VS.A94W.01	Cluster III	0	41.4333
TCGA.VS.A94X.01	Cluster III	1	16.8667
TCGA.VS.A94Y.01	Cluster III	1	4.8
TCGA.VS.A94Z.01	Cluster III	0	33.8333
TCGA.VS.A950.01	Cluster III	0	40.7
TCGA.VS.A953.01	Cluster III	1	15.9
TCGA.VS.A954.01	Cluster III	0	57.1333
TCGA.VS.A958.01	Cluster III	0	50.8333
TCGA.VS.A9U6.01	Cluster III	0	44
TCGA.VS.A9U7.01	Cluster III	0	49.0667
TCGA.VS.A9UB.01	Cluster III	0	30.3667
TCGA.VS.A9UH.01	Cluster III	0	47.5667
TCGA.VS.A9UM.01	Cluster III	1	27.6333
TCGA.VS.A9UU.01	Cluster III	0	14.7333
TCGA.VS.A9UY.01	Cluster III	1	18.5
TCGA.VS.A9V2.01	Cluster III	0	18.5
TCGA.VS.A9V3.01	Cluster III	0	18
TCGA.VS.AA62.01	Cluster III	1	15.6333
TCGA.WL.A834.01	Cluster III	0	26.3667
TCGA.ZJ.A8QO.01	Cluster III	0	0
TCGA.ZJ.A8QQ.01	Cluster III	0	68.5333
TCGA.ZJ.A8QR.01	Cluster III	1	19.4
TCGA.ZJ.AAX4.01	Cluster III	0	0.7
TCGA.ZJ.AAX8.01	Cluster III	0	0
TCGA.ZJ.AAXA.01	Cluster III	0	1.43333
TCGA.ZJ.AAXB.01	Cluster II	0	0
TCGA.ZJ.AAXD.01	Cluster III	0	0
TCGA.ZJ.AAXJ.01	Cluster III	0	0
TCGA.ZJ.AAXN.01	Cluster III	0	0
TCGA.ZJ.AAXT.01	Cluster III	0	0
TCGA.ZJ.AAXU.01	Cluster III	0	0.166667
TCGA.ZJ.AB0H.01	Cluster III	0	0
TCGA.ZJ.AB0I.01	Cluster III	0	0
TCGA.ZX.AA5X.01	Cluster IV	0	3.96667
TCGA.AZ.6607.01	Cluster III	1	3.23333
TCGA.A6.2674.01	Cluster III	0	44.3667
TCGA.AA.3695.01	Cluster III	0	0
TCGA.AA.3715.01	Cluster III	1	19.3
TCGA.IC.A6RF.01	Cluster III	0	15.9
TCGA.2H.A9GM.01	Cluster III	1	14.1333
TCGA.IG.A3I8.01	Cluster III	0	33.7333
TCGA.IG.A3QL.01	Cluster III	0	35.7
TCGA.IG.A3Y9.01	Cluster III	1	0.866667
TCGA.IG.A3YB.01	Cluster III	0	2.66667
TCGA.IG.A3YC.01	Cluster III	0	20.4
TCGA.IG.A4P3.01	Cluster III	1	18.9
TCGA.IG.A50L.01	Cluster III	0	0.533333
TCGA.IG.A51D.01	Cluster III	0	17.2667
TCGA.IG.A5B8.01	Cluster III	1	0.8
TCGA.IG.A625.01	Cluster III	1	13
TCGA.IG.A6QS.01	Cluster III	1	10.1
TCGA.IG.A97H.01	Cluster III	0	14.7
TCGA.IG.A97I.01	Cluster III	0	12.3333
TCGA.JY.A6FA.01	Cluster III	1	45.3667
TCGA.JY.A6FD.01	Cluster III	0	68.9667
TCGA.JY.A6FE.01	Cluster III	1	3.73333
TCGA.JY.A6FG.01	Cluster III	1	42.1
TCGA.JY.A93F.01	Cluster III	0	24.3667
TCGA.L5.A43C.01	Cluster III	0	3.2
TCGA.L5.A43H.01	Cluster III	1	0.3
TCGA.L5.A43J.01	Cluster III	1	4.36667
TCGA.L5.A4OE.01	Cluster III	1	24.3333
TCGA.L5.A4OG.01	Cluster III	0	4.76667
TCGA.L5.A4OM.01	Cluster III	1	48.6
TCGA.L5.A88W.01	Cluster III	1	25.4667
TCGA.L5.A88Z.01	Cluster III	0	7.5
TCGA.L5.A8NK.01	Cluster III	0	13.7333
TCGA.L5.A8NQ.01	Cluster III	1	21.6667
TCGA.L5.A8NW.01	Cluster III	1	46.7333
TCGA.L7.A56G.01	Cluster III	1	11
TCGA.LN.A49K.01	Cluster III	1	6
TCGA.LN.A49M.01	Cluster III	0	12.8333
TCGA.LN.A49N.01	Cluster III	0	12.6
TCGA.LN.A49O.01	Cluster III	0	13.6
TCGA.LN.A49P.01	Cluster III	0	12.5
TCGA.LN.A49R.01	Cluster III	0	13.5667
TCGA.LN.A49S.01	Cluster III	0	13.3333
TCGA.LN.A49U.01	Cluster III	0	15.5667
TCGA.LN.A49W.01	Cluster III	0	13.4333
TCGA.LN.A49X.01	Cluster III	0	12.8
TCGA.LN.A4A1.01	Cluster III	0	12.7667
TCGA.LN.A4A2.01	Cluster III	0	12.6667
TCGA.LN.A4A3.01	Cluster III	0	12.9333
TCGA.LN.A4A4.01	Cluster III	0	12.7667
TCGA.LN.A4A6.01	Cluster III	0	13.0333
TCGA.LN.A4A8.01	Cluster III	0	15.7333
TCGA.LN.A4A9.01	Cluster III	1	11.7
TCGA.LN.A4MQ.01	Cluster III	0	12.5
TCGA.LN.A4MR.01	Cluster III	0	13.4
TCGA.LN.A5U5.01	Cluster III	1	4.53333
TCGA.LN.A5U6.01	Cluster III	0	12.5
TCGA.LN.A5U7.01	Cluster III	0	25.6
TCGA.LN.A7HV.01	Cluster III	0	10.6667
TCGA.LN.A7HW.01	Cluster III	0	12.1667
TCGA.LN.A7HX.01	Cluster III	0	12.4
TCGA.LN.A7HY.01	Cluster III	0	12.2
TCGA.LN.A7HZ.01	Cluster III	0	13.3667
TCGA.LN.A8HZ.01	Cluster III	0	12.5
TCGA.LN.A8I0.01	Cluster III	0	13.5667
TCGA.LN.A8I1.01	Cluster III	0	13.3667
TCGA.LN.A9FO.01	Cluster III	0	0.133333
TCGA.LN.A9FQ.01	Cluster III	0	13.0333
TCGA.LN.A9FR.01	Cluster III	0	12.4333
TCGA.Q9.A6FU.01	Cluster III	1	5.23333
TCGA.R6.A6L6.01	Cluster III	1	7.13333
TCGA.R6.A6Y0.01	Cluster III	0	54.7
TCGA.S8.A6BW.01	Cluster III	0	20.6667
TCGA.V5.A7RC.01	Cluster III	1	3.46667
TCGA.V5.A7RC.06	Cluster III	1	3.46667
TCGA.V5.AASV.01	Cluster III	0	15.5667
TCGA.VR.A8EO.01	Cluster III	0	26.1667
TCGA.VR.A8EP.01	Cluster III	0	27.4667
TCGA.VR.A8ER.01	Cluster III	1	12.6
TCGA.VR.A8ET.01	Cluster III	1	1.56667
TCGA.VR.A8EU.01	Cluster III	1	18.5667
TCGA.VR.A8EW.01	Cluster III	1	8.23333
TCGA.VR.A8EX.01	Cluster III	1	28.5
TCGA.VR.A8EY.01	Cluster III	0	34.1667
TCGA.VR.A8EZ.01	Cluster III	1	18.4333
TCGA.VR.A8Q7.01	Cluster III	0	53
TCGA.VR.AA4G.01	Cluster III	0	18.3
TCGA.VR.AA7B.01	Cluster III	0	11.4
TCGA.VR.AA7D.01	Cluster III	1	9.3
TCGA.VR.AA7I.01	Cluster III	1	16.1333
TCGA.XP.A8T6.01	Cluster III	1	25.4333
TCGA.XP.A8T8.01	Cluster III	0	14.5667
TCGA.Z6.A8JD.01	Cluster III	0	3.46667
TCGA.Z6.A8JE.01	Cluster III	0	2.13333
TCGA.Z6.A9VB.01	Cluster III	0	1.33333
TCGA.Z6.AAPN.01	Cluster III	0	2.7
TCGA.ZR.A9CJ.01	Cluster III	1	20
TCGA.02.0055.01	Cluster III	1	2.53333
TCGA.02.2483.01	Cluster II	0	15.5333
TCGA.06.0125.01	Cluster III	1	48.2667
TCGA.06.0141.01	Cluster IV	1	10.4333
TCGA.06.0152.02	Cluster III	1	12.5
TCGA.06.0156.01	Cluster III	1	5.93333
TCGA.06.0156.01.1	Cluster III	1	5.93333
TCGA.06.0187.01	Cluster III	1	27.6
TCGA.06.0190.01	Cluster III	1	10.5667
TCGA.06.0210.01	Cluster III	1	7.5
TCGA.06.0211.01	Cluster III	1	12
TCGA.06.0211.02	Cluster III	1	12
TCGA.06.0646.01	Cluster III	1	5.83333
TCGA.06.0743.01	Cluster II	1	26.7667
TCGA.06.0745.01	Cluster II	1	7.96667
TCGA.06.0878.01	Cluster III	0	7.26667
TCGA.06.2559.01	Cluster III	1	5
TCGA.06.2562.01	Cluster III	1	12.7333
TCGA.06.2563.01	Cluster III	0	31.0667
TCGA.06.2564.01	Cluster II	0	6.03333
TCGA.06.5413.01	Cluster III	0	8.93333
TCGA.06.5414.01	Cluster II	0	9.1
TCGA.06.5418.01	Cluster III	1	2.76667
TCGA.06.5858.01	Cluster III	0	6.23333
TCGA.12.0821.01	Cluster II	1	10.7667
TCGA.14.0736.02	Cluster II	1	15.3333
TCGA.14.0817.01	Cluster III	1	5.46667
TCGA.14.1402.02	Cluster III	1	32.5
TCGA.14.1829.01	Cluster II	0	7.26667
TCGA.19.2629.01	Cluster III	1	24.5667
TCGA.19.4065.01	Cluster III	0	7.13333
TCGA.19.4065.02	Cluster III	0	7.13333
TCGA.26.5135.01	Cluster III	1	9
TCGA.26.5139.01	Cluster III	0	1.6
TCGA.27.1830.01	Cluster III	1	5.13333
TCGA.27.1832.01	Cluster II	1	10
TCGA.27.1837.01	Cluster III	1	14.2333
TCGA.27.2524.01	Cluster III	1	7.7
TCGA.28.2513.01	Cluster III	0	7.4
TCGA.28.5208.01	Cluster III	1	18.1333
TCGA.28.5209.01	Cluster III	0	14.7333
TCGA.28.5215.01	Cluster III	1	11.1667
TCGA.28.5216.01	Cluster III	0	13.8333
TCGA.32.4213.01	Cluster III	0	20.1333
TCGA.32.5222.01	Cluster III	1	19.5
TCGA.41.2572.01	Cluster III	1	13.5333
TCGA.76.4927.01	Cluster III	1	17.8333
TCGA.4P.AA8J.01	Cluster III	0	3.4
TCGA.BA.4074.01	Cluster III	1	15.4
TCGA.BA.4075.01	Cluster III	1	9.43333
TCGA.BA.4076.01	Cluster III	1	13.8333
TCGA.BA.4077.01	Cluster III	1	37.8
TCGA.BA.4078.01	Cluster III	1	9.2
TCGA.BA.5149.01	Cluster III	1	26.8667
TCGA.BA.5151.01	Cluster III	0	24.0667
TCGA.BA.5152.01	Cluster III	0	42.9333
TCGA.BA.5153.01	Cluster III	1	58.7333
TCGA.BA.5555.01	Cluster III	0	17.3333
TCGA.BA.5556.01	Cluster III	0	24.1667
TCGA.BA.5557.01	Cluster III	0	20.7667
TCGA.BA.5558.01	Cluster III	0	66.5
TCGA.BA.5559.01	Cluster III	1	69.4333
TCGA.BA.6868.01	Cluster III	1	15.7333
TCGA.BA.6869.01	Cluster III	0	21.4667
TCGA.BA.6870.01	Cluster III	1	15.0333
TCGA.BA.6871.01	Cluster III	1	3.6
TCGA.BA.6872.01	Cluster III	1	12.8
TCGA.BA.6873.01	Cluster III	0	4.06667
TCGA.BA.7269.01	Cluster III	0	42.4333
TCGA.BA.A4IF.01	Cluster III	0	29.8333
TCGA.BA.A4IG.01	Cluster III	0	28.5
TCGA.BA.A4IH.01	Cluster III	0	20.7333
TCGA.BA.A4II.01	Cluster III	0	30.6
TCGA.BA.A6D8.01	Cluster III	0	28.3333
TCGA.BA.A6DA.01	Cluster III	0	11.7
TCGA.BA.A6DB.01	Cluster III	0	7.2
TCGA.BA.A6DD.01	Cluster III	1	5.76667
TCGA.BA.A6DE.01	Cluster III	0	14.6667
TCGA.BA.A6DG.01	Cluster III	1	2.3
TCGA.BA.A6DI.01	Cluster III	1	11.2
TCGA.BA.A6DJ.01	Cluster III	1	13.5667
TCGA.BA.A6DL.01	Cluster III	0	20.7667
TCGA.BA.A8YP.01	Cluster III	0	16.6333
TCGA.BB.4217.01	Cluster III	0	6.23333
TCGA.BB.4223.01	Cluster III	0	107.367
TCGA.BB.4224.01	Cluster III	0	9.26667
TCGA.BB.4225.01	Cluster III	0	4.86667
TCGA.BB.4227.01	Cluster III	0	4.46667
TCGA.BB.4228.01	Cluster III	0	18.6333
TCGA.BB.7861.01	Cluster III	0	22.7333
TCGA.BB.7862.01	Cluster III	0	37.2333
TCGA.BB.7863.01	Cluster III	0	34.1667
TCGA.BB.7864.01	Cluster III	0	50.9
TCGA.BB.7866.01	Cluster III	0	45.6
TCGA.BB.7870.01	Cluster III	0	67.2
TCGA.BB.7871.01	Cluster III	0	25
TCGA.BB.7872.01	Cluster III	0	38.9333
TCGA.BB.8601.01	Cluster III	0	20.8
TCGA.BB.A5HU.01	Cluster III	0	26.0667
TCGA.BB.A5HY.01	Cluster III	1	10.7
TCGA.BB.A5HZ.01	Cluster III	0	27.5667
TCGA.BB.A6UM.01	Cluster II	0	13.1
TCGA.BB.A6UO.01	Cluster III	1	8.93333
TCGA.C9.A47Z.01	Cluster III	1	6.36667
TCGA.C9.A480.01	Cluster III	0	12.8667
TCGA.CN.4722.01	Cluster III	0	49.4333
TCGA.CN.4723.01	Cluster III	0	56.6333
TCGA.CN.4725.01	Cluster III	0	38.5667
TCGA.CN.4726.01	Cluster III	1	4.73333
TCGA.CN.4727.01	Cluster III	0	52
TCGA.CN.4729.01	Cluster III	0	13.0667
TCGA.CN.4730.01	Cluster III	0	27.2333
TCGA.CN.4731.01	Cluster III	1	33.2667
TCGA.CN.4733.01	Cluster III	0	52.8667
TCGA.CN.4734.01	Cluster III	0	56.3333
TCGA.CN.4735.01	Cluster III	0	57.9
TCGA.CN.4736.01	Cluster III	1	13.1667
TCGA.CN.4737.01	Cluster III	0	20.8333
TCGA.CN.4738.01	Cluster III	1	14.5333
TCGA.CN.4739.01	Cluster III	1	46.4667
TCGA.CN.4741.01	Cluster III	0	74.6333
TCGA.CN.4742.01	Cluster III	1	13.2333
TCGA.CN.5355.01	Cluster III	0	42.6
TCGA.CN.5356.01	Cluster III	0	46.9667
TCGA.CN.5359.01	Cluster III	1	12.5667
TCGA.CN.5360.01	Cluster III	0	72.3
TCGA.CN.5361.01	Cluster III	1	70.6667
TCGA.CN.5363.01	Cluster III	1	8.43333
TCGA.CN.5364.01	Cluster III	1	16.4333
TCGA.CN.5365.01	Cluster III	1	11.7
TCGA.CN.5366.01	Cluster III	1	12
TCGA.CN.5367.01	Cluster III	1	11.7333
TCGA.CN.5369.01	Cluster III	1	12.6667
TCGA.CN.5370.01	Cluster III	1	8.63333
TCGA.CN.5373.01	Cluster III	0	52.8
TCGA.CN.5374.01	Cluster III	1	57.7333
TCGA.CN.6010.01	Cluster III	0	50.7667
TCGA.CN.6011.01	Cluster III	0	31.1
TCGA.CN.6012.01	Cluster III	0	48.6667
TCGA.CN.6013.01	Cluster III	1	24.2333
TCGA.CN.6016.01	Cluster III	0	48.1
TCGA.CN.6018.01	Cluster III	1	19.3333
TCGA.CN.6020.01	Cluster III	1	6.83333
TCGA.CN.6021.01	Cluster III	1	9.2
TCGA.CN.6022.01	Cluster III	1	9.36667
TCGA.CN.6023.01	Cluster III	0	52.8
TCGA.CN.6024.01	Cluster III	1	11.2333
TCGA.CN.6988.01	Cluster III	0	10.6
TCGA.CN.6989.01	Cluster III	1	32.6667
TCGA.CN.6992.01	Cluster III	0	35.5333
TCGA.CN.6994.01	Cluster III	0	39.4333
TCGA.CN.6995.01	Cluster III	1	3.73333
TCGA.CN.6996.01	Cluster III	1	17.6667
TCGA.CN.6997.01	Cluster III	1	32.9333
TCGA.CN.6998.01	Cluster III	1	11.9
TCGA.CN.A497.01	Cluster III	0	35.5
TCGA.CN.A498.01	Cluster III	1	25.7667
TCGA.CN.A499.01	Cluster III	0	23.9
TCGA.CN.A49A.01	Cluster III	1	17.5333
TCGA.CN.A49B.01	Cluster III	0	30.1333
TCGA.CN.A49C.01	Cluster III	0	21.5
TCGA.CN.A63T.01	Cluster III	0	7.5
TCGA.CN.A63U.01	Cluster III	0	32.1333
TCGA.CN.A63V.01	Cluster III	0	22.6333
TCGA.CN.A63W.01	Cluster III	1	12.5667
TCGA.CN.A641.01	Cluster III	0	12.2333
TCGA.CN.A642.01	Cluster III	1	2.73333
TCGA.CN.A6UY.01	Cluster III	0	23.7667
TCGA.CN.A6V3.01	Cluster III	0	24.7333
TCGA.CN.A6V6.01	Cluster III	0	21.1667
TCGA.CN.A6V7.01	Cluster III	0	19.8
TCGA.CQ.5323.01	Cluster III	0	48.8667
TCGA.CQ.5324.01	Cluster III	0	53.1
TCGA.CQ.5325.01	Cluster III	1	21.8
TCGA.CQ.5326.01	Cluster III	1	2.96667
TCGA.CQ.5327.01	Cluster III	0	55.3333
TCGA.CQ.5329.01	Cluster III	0	71.4333
TCGA.CQ.5330.01	Cluster III	0	63.2333
TCGA.CQ.5331.01	Cluster III	0	46.6333
TCGA.CQ.5332.01	Cluster III	1	10.5667
TCGA.CQ.5333.01	Cluster III	1	11.3667
TCGA.CQ.5334.01	Cluster III	1	4.3
TCGA.CQ.6218.01	Cluster III	0	41.7667
TCGA.CQ.6219.01	Cluster III	1	15.9667
TCGA.CQ.6220.01	Cluster III	1	32.8333
TCGA.CQ.6222.01	Cluster III	0	67.2
TCGA.CQ.6223.01	Cluster III	0	47.6
TCGA.CQ.6224.01	Cluster III	0	57.3667
TCGA.CQ.6225.01	Cluster III	1	13.4333
TCGA.CQ.6227.01	Cluster III	1	4.3
TCGA.CQ.6228.01	Cluster III	1	15.2
TCGA.CQ.6229.01	Cluster III	0	39.3
TCGA.CQ.7063.01	Cluster III	0	71.1
TCGA.CQ.7065.01	Cluster III	0	54.2667
TCGA.CQ.7067.01	Cluster III	0	16.9667
TCGA.CQ.7068.01	Cluster III	0	43.6333
TCGA.CQ.7069.01	Cluster III	0	42.4667
TCGA.CQ.7071.01	Cluster III	0	43.7
TCGA.CQ.7072.01	Cluster III	0	78.6333
TCGA.CQ.A4C6.01	Cluster III	0	45.1
TCGA.CQ.A4C7.01	Cluster III	1	11.7667
TCGA.CQ.A4C9.01	Cluster III	0	23.5667
TCGA.CQ.A4CA.01	Cluster III	0	0
TCGA.CQ.A4CB.01	Cluster III	0	29.7667
TCGA.CQ.A4CD.01	Cluster III	0	34.0667
TCGA.CQ.A4CE.01	Cluster III	0	29.9
TCGA.CQ.A4CG.01	Cluster III	1	14.3333
TCGA.CQ.A4CH.01	Cluster III	1	12.6333
TCGA.CQ.A4CI.01	Cluster III	0	31.6667
TCGA.CR.5243.01	Cluster III	0	85.4
TCGA.CR.5247.01	Cluster III	0	11.9333
TCGA.CR.5249.01	Cluster III	0	38.4
TCGA.CR.5250.01	Cluster III	0	26.6333
TCGA.CR.6467.01	Cluster III	0	59.2333
TCGA.CR.6470.01	Cluster III	0	50.7
TCGA.CR.6471.01	Cluster III	1	40.0667
TCGA.CR.6472.01	Cluster III	0	35
TCGA.CR.6473.01	Cluster III	0	37.5
TCGA.CR.6474.01	Cluster III	1	18.8
TCGA.CR.6477.01	Cluster III	0	17.1333
TCGA.CR.6478.01	Cluster III	1	6.1
TCGA.CR.6480.01	Cluster III	0	12.0667
TCGA.CR.6481.01	Cluster III	0	10.3667
TCGA.CR.6484.01	Cluster III	0	11.8
TCGA.CR.6487.01	Cluster III	0	7.8
TCGA.CR.6488.01	Cluster III	0	12.6333
TCGA.CR.6491.01	Cluster III	0	23.1
TCGA.CR.6492.01	Cluster III	0	15.9667
TCGA.CR.6493.01	Cluster III	1	9.4
TCGA.CR.7364.01	Cluster III	0	47.8333
TCGA.CR.7365.01	Cluster III	0	39.7
TCGA.CR.7367.01	Cluster III	0	48
TCGA.CR.7368.01	Cluster III	0	41.5
TCGA.CR.7369.01	Cluster III	1	36.3333
TCGA.CR.7370.01	Cluster III	0	3.5
TCGA.CR.7371.01	Cluster III	1	3.13333
TCGA.CR.7372.01	Cluster III	0	25.3
TCGA.CR.7373.01	Cluster III	0	29.6333
TCGA.CR.7374.01	Cluster III	0	1
TCGA.CR.7377.01	Cluster III	1	9.3
TCGA.CR.7379.01	Cluster III	0	34.5333
TCGA.CR.7380.01	Cluster III	1	20.2
TCGA.CR.7382.01	Cluster III	0	26.5333
TCGA.CR.7383.01	Cluster III	1	17.3667
TCGA.CR.7385.01	Cluster III	0	33.2333
TCGA.CR.7386.01	Cluster III	0	47.6667
TCGA.CR.7388.01	Cluster III	1	27.4333
TCGA.CR.7389.01	Cluster III	0	13.0667
TCGA.CR.7390.01	Cluster III	0	50.2667
TCGA.CR.7391.01	Cluster III	0	30.4333
TCGA.CR.7392.01	Cluster III	0	47.5
TCGA.CR.7394.01	Cluster III	0	44.8667
TCGA.CR.7395.01	Cluster III	0	31
TCGA.CR.7397.01	Cluster III	0	25.1333
TCGA.CR.7398.01	Cluster III	0	5.2
TCGA.CR.7399.01	Cluster III	0	6.03333
TCGA.CR.7401.01	Cluster III	0	35.9
TCGA.CR.7402.01	Cluster III	0	30.3667
TCGA.CR.7404.01	Cluster III	0	49.0667
TCGA.CV.5430.01	Cluster III	0	141.367
TCGA.CV.5431.01	Cluster III	1	17.4
TCGA.CV.5432.01	Cluster III	0	131
TCGA.CV.5434.01	Cluster III	1	110.467
TCGA.CV.5435.01	Cluster III	1	77.3
TCGA.CV.5436.01	Cluster III	1	19.4667
TCGA.CV.5439.01	Cluster III	1	18.2
TCGA.CV.5440.01	Cluster III	0	109
TCGA.CV.5441.01	Cluster III	0	96.2
TCGA.CV.5442.01	Cluster III	0	77.5667
TCGA.CV.5443.01	Cluster III	0	92.8
TCGA.CV.5444.01	Cluster III	0	81.2333
TCGA.CV.5966.01	Cluster III	1	18.1667
TCGA.CV.5970.01	Cluster III	1	13.5333
TCGA.CV.5973.01	Cluster III	0	88.0333
TCGA.CV.5976.01	Cluster III	0	49.2667
TCGA.CV.5977.01	Cluster III	0	61.3333
TCGA.CV.5978.01	Cluster III	1	7.16667
TCGA.CV.5979.01	Cluster III	0	43.8333
TCGA.CV.6003.01	Cluster III	0	55.5
TCGA.CV.6433.01	Cluster III	0	21.3667
TCGA.CV.6436.01	Cluster III	0	63.3
TCGA.CV.6933.01	Cluster III	1	91.3667
TCGA.CV.6935.01	Cluster III	1	9.83333
TCGA.CV.6936.01	Cluster III	1	5.53333
TCGA.CV.6937.01	Cluster III	1	20.8
TCGA.CV.6938.01	Cluster III	1	4.8
TCGA.CV.6939.01	Cluster III	1	22.2
TCGA.CV.6940.01	Cluster III	1	26.8
TCGA.CV.6941.01	Cluster III	1	11.4
TCGA.CV.6942.01	Cluster III	0	142.733
TCGA.CV.6943.01	Cluster III	1	20.0667
TCGA.CV.6945.01	Cluster III	1	12.2
TCGA.CV.6948.01	Cluster III	1	42.9667
TCGA.CV.6950.01	Cluster III	1	15.3
TCGA.CV.6951.01	Cluster III	1	30.5
TCGA.CV.6952.01	Cluster III	1	6.16667
TCGA.CV.6953.01	Cluster III	1	54.7
TCGA.CV.6954.01	Cluster III	1	66.7333
TCGA.CV.6955.01	Cluster III	1	11.1333
TCGA.CV.6956.01	Cluster III	1	7.23333
TCGA.CV.6959.01	Cluster III	1	8.53333
TCGA.CV.6960.01	Cluster III	1	28.7333
TCGA.CV.6961.01	Cluster III	1	2.53333
TCGA.CV.6962.01	Cluster III	1	4.2
TCGA.CV.7089.01	Cluster III	1	65.7333
TCGA.CV.7090.01	Cluster III	0	175.067
TCGA.CV.7091.01	Cluster III	0	112.7
TCGA.CV.7095.01	Cluster III	1	19.0667
TCGA.CV.7097.01	Cluster III	1	12.8333
TCGA.CV.7099.01	Cluster III	1	8.1
TCGA.CV.7100.01	Cluster III	1	9.13333
TCGA.CV.7101.01	Cluster III	1	5.33333
TCGA.CV.7102.01	Cluster III	1	1.86667
TCGA.CV.7103.01	Cluster III	1	53.0333
TCGA.CV.7104.01	Cluster III	1	13.1
TCGA.CV.7177.01	Cluster III	1	22.1
TCGA.CV.7178.01	Cluster III	1	72.2
TCGA.CV.7180.01	Cluster III	1	10.9
TCGA.CV.7183.01	Cluster III	0	132.7
TCGA.CV.7235.01	Cluster III	0	78.2333
TCGA.CV.7236.01	Cluster III	1	4.8
TCGA.CV.7238.01	Cluster III	0	90.9
TCGA.CV.7242.01	Cluster III	0	36.5
TCGA.CV.7243.01	Cluster III	0	31.8
TCGA.CV.7245.01	Cluster III	0	26.5667
TCGA.CV.7247.01	Cluster III	1	19.2333
TCGA.CV.7248.01	Cluster III	1	17.3667
TCGA.CV.7250.01	Cluster III	1	96.6667
TCGA.CV.7252.01	Cluster III	1	5.03333
TCGA.CV.7253.01	Cluster III	1	12.0333
TCGA.CV.7255.01	Cluster III	1	2.13333
TCGA.CV.7261.01	Cluster III	0	50.4
TCGA.CV.7263.01	Cluster III	1	18.6667
TCGA.CV.7406.01	Cluster III	1	58.2667
TCGA.CV.7407.01	Cluster III	1	36.0333
TCGA.CV.7409.01	Cluster III	1	18.1
TCGA.CV.7410.01	Cluster III	1	213.9
TCGA.CV.7411.01	Cluster III	1	90.5667
TCGA.CV.7413.01	Cluster III	1	9.8
TCGA.CV.7414.01	Cluster III	1	0.466667
TCGA.CV.7415.01	Cluster III	1	23.1667
TCGA.CV.7416.01	Cluster III	1	25.4333
TCGA.CV.7418.01	Cluster III	1	26.3
TCGA.CV.7422.01	Cluster III	1	34.5667
TCGA.CV.7423.01	Cluster III	1	101.967
TCGA.CV.7424.01	Cluster III	1	15.1
TCGA.CV.7425.01	Cluster III	1	57.2667
TCGA.CV.7427.01	Cluster III	1	158.667
TCGA.CV.7428.01	Cluster III	1	55.7
TCGA.CV.7429.01	Cluster III	1	3.56667
TCGA.CV.7430.01	Cluster III	1	16.5
TCGA.CV.7432.01	Cluster III	1	85.6667
TCGA.CV.7433.01	Cluster III	1	20.0333
TCGA.CV.7434.01	Cluster III	1	7.26667
TCGA.CV.7435.01	Cluster III	1	156
TCGA.CV.7437.01	Cluster III	1	16.8667
TCGA.CV.7438.01	Cluster III	1	6.46667
TCGA.CV.7440.01	Cluster III	1	22.5
TCGA.CV.7446.01	Cluster III	1	36.4333
TCGA.CV.7568.01	Cluster III	1	30.9
TCGA.CV.A45O.01	Cluster III	0	28.3667
TCGA.CV.A45P.01	Cluster III	0	21.3
TCGA.CV.A45Q.01	Cluster III	1	171.733
TCGA.CV.A45R.01	Cluster III	0	182.667
TCGA.CV.A45T.01	Cluster III	1	161.867
TCGA.CV.A45U.01	Cluster III	1	35.9667
TCGA.CV.A45V.01	Cluster III	1	1.06667
TCGA.CV.A45W.01	Cluster III	1	46.6
TCGA.CV.A45X.01	Cluster III	1	6.6
TCGA.CV.A45Y.01	Cluster III	1	90.1
TCGA.CV.A45Z.01	Cluster III	1	48.8667
TCGA.CV.A460.01	Cluster III	1	61.2667
TCGA.CV.A461.01	Cluster III	1	68.8
TCGA.CV.A463.01	Cluster III	1	0.766667
TCGA.CV.A464.01	Cluster III	0	57.4
TCGA.CV.A465.01	Cluster III	1	7.16667
TCGA.CV.A468.01	Cluster III	1	15.4667
TCGA.CV.A6JD.01	Cluster III	1	6.06667
TCGA.CV.A6JE.01	Cluster III	0	35.8333
TCGA.CV.A6JM.01	Cluster III	1	6.46667
TCGA.CV.A6JN.01	Cluster III	0	30.2
TCGA.CV.A6JO.01	Cluster III	1	6.56667
TCGA.CV.A6JT.01	Cluster III	0	28.4
TCGA.CV.A6JU.01	Cluster III	0	3.66667
TCGA.CV.A6JY.01	Cluster III	0	21.5333
TCGA.CV.A6JZ.01	Cluster III	0	23.8
TCGA.CV.A6K0.01	Cluster III	0	20.2
TCGA.CV.A6K1.01	Cluster III	0	22.8333
TCGA.CV.A6K2.01	Cluster III	1	10.5667
TCGA.CX.7082.01	Cluster III	1	0.366667
TCGA.CX.7085.01	Cluster III	0	10.7
TCGA.CX.7086.01	Cluster III	0	19.1
TCGA.CX.7219.01	Cluster III	0	34.8333
TCGA.CX.A4AQ.01	Cluster II	0	51.8333
TCGA.D6.6515.01	Cluster III	1	13.4333
TCGA.D6.6516.01	Cluster III	0	25.7667
TCGA.D6.6517.01	Cluster III	0	9.73333
TCGA.D6.6823.01	Cluster III	0	23.3667
TCGA.D6.6825.01	Cluster III	0	16.3667
TCGA.D6.6826.01	Cluster III	1	11.6
TCGA.D6.8568.01	Cluster III	0	25.3
TCGA.D6.8569.01	Cluster III	0	25.6667
TCGA.D6.A4Z9.01	Cluster III	0	17.9667
TCGA.D6.A4ZB.01	Cluster III	0	12.5333
TCGA.D6.A6EK.01	Cluster III	0	29.1667
TCGA.D6.A6EM.01	Cluster III	0	7.73333
TCGA.D6.A6EN.01	Cluster III	0	22.9
TCGA.D6.A6EO.01	Cluster III	0	25.3
TCGA.D6.A6EQ.01	Cluster III	0	12.2667
TCGA.D6.A74Q.01	Cluster III	0	23.6667
TCGA.DQ.5624.01	Cluster III	0	59.2667
TCGA.DQ.5625.01	Cluster III	1	37.7667
TCGA.DQ.5629.01	Cluster III	1	31.3667
TCGA.DQ.5630.01	Cluster III	0	34.3333
TCGA.DQ.5631.01	Cluster III	1	18.2667
TCGA.DQ.7588.01	Cluster III	1	14.2333
TCGA.DQ.7589.01	Cluster III	0	46.9667
TCGA.DQ.7590.01	Cluster III	0	47.1
TCGA.DQ.7591.01	Cluster III	0	20.7333
TCGA.DQ.7592.01	Cluster III	0	38.1
TCGA.DQ.7593.01	Cluster III	0	40.8
TCGA.DQ.7594.01	Cluster III	0	40.6
TCGA.DQ.7595.01	Cluster III	0	39.6667
TCGA.DQ.7596.01	Cluster III	0	42.1667
TCGA.F7.7848.01	Cluster III	0	37.7
TCGA.F7.8298.01	Cluster III	0	33.1667
TCGA.F7.8489.01	Cluster III	0	21.9333
TCGA.F7.A50G.01	Cluster III	0	20.5333
TCGA.F7.A50I.01	Cluster III	0	3.06667
TCGA.F7.A50J.01	Cluster III	0	31.5667
TCGA.F7.A61S.01	Cluster III	0	19.2
TCGA.F7.A61V.01	Cluster III	0	25.3
TCGA.F7.A61W.01	Cluster III	0	0.466667
TCGA.F7.A620.01	Cluster III	0	18.1
TCGA.F7.A622.01	Cluster III	1	11.9667
TCGA.F7.A623.01	Cluster III	0	20.5333
TCGA.H7.7774.01	Cluster III	0	13.5667
TCGA.H7.8501.01	Cluster III	0	15.3667
TCGA.H7.8502.01	Cluster III	0	15.2667
TCGA.H7.A6C4.01	Cluster III	0	13.8
TCGA.H7.A76A.01	Cluster III	0	21.2333
TCGA.HD.7229.01	Cluster III	0	34.2333
TCGA.HD.7753.01	Cluster III	0	28.8667
TCGA.HD.7754.01	Cluster III	0	26.1
TCGA.HD.7831.01	Cluster III	0	22.2333
TCGA.HD.7832.01	Cluster III	0	27.8667
TCGA.HD.7917.01	Cluster III	1	27.8667
TCGA.HD.8224.01	Cluster III	1	14.8667
TCGA.HD.8634.01	Cluster III	1	12.8333
TCGA.HD.8635.01	Cluster III	0	23.1667
TCGA.HD.A4C1.01	Cluster III	0	0.366667
TCGA.HD.A633.01	Cluster III	0	14.0333
TCGA.HD.A6HZ.01	Cluster III	0	3.7
TCGA.HD.A6I0.01	Cluster III	0	7
TCGA.HL.7533.01	Cluster III	0	35.2333
TCGA.IQ.7630.01	Cluster III	0	16.1667
TCGA.IQ.7631.01	Cluster IV	0	39.0667
TCGA.IQ.7632.01	Cluster III	0	14.7
TCGA.IQ.A61E.01	Cluster III	0	38.2333
TCGA.IQ.A61G.01	Cluster III	0	12
TCGA.IQ.A61H.01	Cluster III	0	37.9333
TCGA.IQ.A61I.01	Cluster III	1	0.0666667
TCGA.IQ.A61J.01	Cluster III	0	34.0333
TCGA.IQ.A61O.01	Cluster III	1	14.0333
TCGA.IQ.A6SG.01	Cluster III	0	19.3
TCGA.IQ.A6SH.01	Cluster III	0	15.7
TCGA.KU.A66T.01	Cluster III	0	18.4
TCGA.KU.A6H7.01	Cluster III	0	19.5333
TCGA.KU.A6H7.06	Cluster III	0	19.5333
TCGA.KU.A6H8.01	Cluster IV	1	10.9
TCGA.MT.A51W.01	Cluster III	0	14.5667
TCGA.MT.A51X.01	Cluster III	0	8.06667
TCGA.MT.A67A.01	Cluster III	0	30.4667
TCGA.MT.A67D.01	Cluster III	0	1.86667
TCGA.MT.A67F.01	Cluster III	0	12.8
TCGA.MZ.A5BI.01	Cluster III	1	7.23333
TCGA.MZ.A6I9.01	Cluster III	1	16.3
TCGA.MZ.A7D7.01	Cluster III	0	18.2333
TCGA.P3.A5Q6.01	Cluster III	1	16
TCGA.P3.A5QA.01	Cluster III	0	72.7333
TCGA.P3.A5QE.01	Cluster III	0	51.9667
TCGA.P3.A5QF.01	Cluster III	1	11
TCGA.P3.A6SW.01	Cluster III	0	37.3333
TCGA.P3.A6SX.01	Cluster III	1	47.6667
TCGA.P3.A6T0.01	Cluster III	0	19.2667
TCGA.P3.A6T2.01	Cluster III	0	76.6
TCGA.P3.A6T3.01	Cluster III	1	19.2333
TCGA.P3.A6T4.01	Cluster III	1	2.06667
TCGA.P3.A6T5.01	Cluster III	1	29.4
TCGA.P3.A6T7.01	Cluster III	1	16.2333
TCGA.P3.A6T8.01	Cluster III	0	13.3333
TCGA.QK.A64Z.01	Cluster III	1	21.3667
TCGA.QK.A652.01	Cluster III	0	21.5
TCGA.QK.A6IF.01	Cluster III	0	23.4667
TCGA.QK.A6IG.01	Cluster III	1	7.4
TCGA.QK.A6IH.01	Cluster III	0	21.7667
TCGA.QK.A6II.01	Cluster III	1	9.46667
TCGA.QK.A6IJ.01	Cluster III	0	12.9
TCGA.QK.A6V9.01	Cluster III	0	27.7667
TCGA.QK.A6VB.01	Cluster III	0	21.3667
TCGA.QK.A6VC.01	Cluster III	0	20
TCGA.QK.A8Z7.01	Cluster III	0	13.0667
TCGA.QK.A8Z8.01	Cluster III	1	5.7
TCGA.QK.A8Z9.01	Cluster III	1	14.9667
TCGA.QK.A8ZA.01	Cluster III	1	12.3667
TCGA.QK.A8ZB.01	Cluster III	0	18.0667
TCGA.QK.AA3J.01	Cluster III	0	15.5333
TCGA.QK.AA3K.01	Cluster III	0	8.43333
TCGA.RS.A6TO.01	Cluster III	1	12.9
TCGA.RS.A6TP.01	Cluster III	0	17.2
TCGA.T2.A6WX.01	Cluster III	1	6.96667
TCGA.T2.A6WZ.01	Cluster III	1	16.1333
TCGA.T2.A6X0.01	Cluster III	0	7.2
TCGA.T2.A6X2.01	Cluster III	0	32.9
TCGA.T3.A92M.01	Cluster III	0	13.9
TCGA.T3.A92N.01	Cluster III	1	3.16667
TCGA.TN.A7HI.01	Cluster III	0	13.7333
TCGA.TN.A7HJ.01	Cluster III	0	13.4333
TCGA.TN.A7HL.01	Cluster III	0	20.6333
TCGA.UF.A718.01	Cluster III	0	65.7
TCGA.UF.A719.01	Cluster III	0	55.4333
TCGA.UF.A71A.01	Cluster III	1	2.86667
TCGA.UF.A71A.06	Cluster III	1	2.86667
TCGA.UF.A71B.01	Cluster III	0	50.2
TCGA.UF.A71D.01	Cluster III	0	48.7
TCGA.UF.A71E.01	Cluster III	1	50.1333
TCGA.UF.A7J9.01	Cluster III	0	45.2667
TCGA.UF.A7JA.01	Cluster III	0	75.5
TCGA.UF.A7JC.01	Cluster III	1	18.2
TCGA.UF.A7JD.01	Cluster III	1	24.6333
TCGA.UF.A7JF.01	Cluster III	0	56.2
TCGA.UF.A7JH.01	Cluster III	0	29.8667
TCGA.UF.A7JJ.01	Cluster III	0	18.3
TCGA.UF.A7JK.01	Cluster III	1	14.1333
TCGA.UF.A7JO.01	Cluster III	1	21.0333
TCGA.UF.A7JS.01	Cluster II	1	22.6667
TCGA.UF.A7JT.01	Cluster III	1	33.1
TCGA.UF.A7JV.01	Cluster III	1	3
TCGA.UP.A6WW.01	Cluster III	0	17.2667
TCGA.WA.A7GZ.01	Cluster III	1	20.8333
TCGA.WA.A7H4.01	Cluster III	0	14.7667
TCGA.B0.4688.01	Cluster III	1	3.36667
TCGA.DU.A5TP.01	Cluster III	0	33.7333
TCGA.E1.A7YE.01	Cluster III	1	29.5333
TCGA.FG.A4MU.01	Cluster III	0	10.8667
TCGA.FG.A6J3.01	Cluster II	0	22.5667
TCGA.P5.A5EU.01	Cluster II	0	0
TCGA.CC.A1HT.01	Cluster III	1	3.36667
TCGA.CC.A3M9.01	Cluster III	1	10
TCGA.CC.A7IJ.01	Cluster III	0	12.7333
TCGA.FV.A3I0.01	Cluster IV	0	28.2667
TCGA.05.4250.01	Cluster III	1	4.03333
TCGA.05.4395.01	Cluster III	1	0
TCGA.05.4398.01	Cluster III	0	47.7
TCGA.35.4123.01	Cluster III	0	6.06667
TCGA.35.5375.01	Cluster III	0	8.8
TCGA.38.4629.01	Cluster III	1	28.8
TCGA.38.4632.01	Cluster III	1	45.2333
TCGA.44.2662.01	Cluster III	0	42.6667
TCGA.44.2668.01	Cluster III	1	25.3667
TCGA.44.3396.01	Cluster III	0	37.6667
TCGA.44.5643.01	Cluster III	0	33.7667
TCGA.44.7660.01	Cluster II	0	19.7333
TCGA.44.A4SS.01	Cluster III	0	13.8333
TCGA.49.4488.01	Cluster II	1	28.9667
TCGA.49.4494.01	Cluster III	1	36.0333
TCGA.49.4506.01	Cluster III	1	33.3
TCGA.49.4507.01	Cluster III	1	8.93333
TCGA.49.6761.01	Cluster III	0	11.8
TCGA.49.AAR3.01	Cluster III	0	63.1
TCGA.49.AAR9.01	Cluster III	1	8.66667
TCGA.4B.A93V.01	Cluster II	1	10
TCGA.50.5066.01	Cluster III	0	48.0667
TCGA.50.5931.01	Cluster III	1	14.4667
TCGA.50.6590.01	Cluster III	1	42.9333
TCGA.50.6595.01	Cluster III	1	6.3
TCGA.55.7726.01	Cluster III	0	21.7333
TCGA.55.8090.01	Cluster III	1	19.9333
TCGA.55.8302.01	Cluster III	0	15.9333
TCGA.55.8505.01	Cluster III	0	14.6667
TCGA.55.8511.01	Cluster III	0	18.4
TCGA.55.8614.01	Cluster III	0	17.8667
TCGA.55.A4DF.01	Cluster II	1	20.4667
TCGA.62.A471.01	Cluster II	0	41.5333
TCGA.64.1676.01	Cluster III	0	57.6
TCGA.64.5774.01	Cluster II	0	89.2
TCGA.64.5781.01	Cluster III	0	51.9667
TCGA.73.4670.01	Cluster III	0	4.36667
TCGA.75.6214.01	Cluster III	1	37.1667
TCGA.78.7150.01	Cluster II	1	22.2
TCGA.78.7542.01	Cluster III	1	10.7
TCGA.83.5908.01	Cluster III	0	27.4667
TCGA.86.7711.01	Cluster III	1	34.8667
TCGA.86.7953.01	Cluster III	0	33.2333
TCGA.86.8074.01	Cluster IV	0	0.8
TCGA.86.8358.01	Cluster II	0	21.7667
TCGA.91.6831.01	Cluster III	0	10.3333
TCGA.91.6848.01	Cluster III	0	7.46667
TCGA.91.8499.01	Cluster III	0	1.2
TCGA.97.8175.01	Cluster III	0	18.3667
TCGA.L9.A5IP.01	Cluster III	1	1.93333
TCGA.MN.A4N5.01	Cluster II	0	2.8
TCGA.MP.A4TC.01	Cluster III	1	2.46667
TCGA.MP.A4TF.01	Cluster III	1	11.2
TCGA.MP.A4TI.01	Cluster IV	1	14.3
TCGA.18.3406.01	Cluster III	1	12.3667
TCGA.18.3407.01	Cluster III	1	4.53333
TCGA.18.3408.01	Cluster III	1	76.8
TCGA.18.3410.01	Cluster III	1	4.86667
TCGA.18.3411.01	Cluster III	0	119.2
TCGA.18.3412.01	Cluster III	1	11.5
TCGA.18.3414.01	Cluster III	1	23.8667
TCGA.18.3415.01	Cluster III	1	93.4333
TCGA.18.3416.01	Cluster III	1	32.4333
TCGA.18.3417.01	Cluster III	1	36.5667
TCGA.18.3419.01	Cluster III	0	93.7
TCGA.18.3421.01	Cluster III	0	88.1667
TCGA.18.4083.01	Cluster III	1	6.26667
TCGA.18.4086.01	Cluster III	1	2.83333
TCGA.18.4721.01	Cluster III	0	156.467
TCGA.18.5592.01	Cluster III	0	50.6333
TCGA.18.5595.01	Cluster III	1	27.5667
TCGA.21.1070.01	Cluster III	0	121.2
TCGA.21.1071.01	Cluster III	1	47.5333
TCGA.21.1072.01	Cluster III	0	100.533
TCGA.21.1075.01	Cluster III	0	71.1333
TCGA.21.1077.01	Cluster III	1	35.2667
TCGA.21.1079.01	Cluster III	1	32.1667
TCGA.21.1080.01	Cluster III	0	124.133
TCGA.21.1081.01	Cluster III	1	9.46667
TCGA.21.1082.01	Cluster III	0	121.467
TCGA.21.1083.01	Cluster III	1	43.8333
TCGA.21.5782.01	Cluster III	1	32.0667
TCGA.21.5783.01	Cluster III	1	89.3333
TCGA.21.5784.01	Cluster III	0	42.2667
TCGA.21.5786.01	Cluster III	0	34.4
TCGA.21.A5DI.01	Cluster III	0	32.6333
TCGA.22.0940.01	Cluster III	1	22.3
TCGA.22.0944.01	Cluster III	1	7.43333
TCGA.22.1011.01	Cluster III	1	1.76667
TCGA.22.1012.01	Cluster III	1	14.3
TCGA.22.1017.01	Cluster III	1	49.5
TCGA.22.4591.01	Cluster III	1	20.7667
TCGA.22.4593.01	Cluster III	1	35.5667
TCGA.22.4595.01	Cluster III	1	24.4667
TCGA.22.4599.01	Cluster III	1	38.7
TCGA.22.4601.01	Cluster III	1	35.2333
TCGA.22.4604.01	Cluster III	1	13.3
TCGA.22.4605.01	Cluster III	1	32.4667
TCGA.22.4607.01	Cluster III	1	19.5667
TCGA.22.4609.01	Cluster III	1	9.7
TCGA.22.4613.01	Cluster III	1	11.9333
TCGA.22.5471.01	Cluster III	0	61.5
TCGA.22.5473.01	Cluster III	1	64.4333
TCGA.22.5474.01	Cluster III	1	14.8333
TCGA.22.5477.01	Cluster III	1	44.8667
TCGA.22.5479.01	Cluster III	1	87.5
TCGA.22.5480.01	Cluster III	1	72.3333
TCGA.22.5482.01	Cluster III	1	11.9
TCGA.22.5483.01	Cluster III	1	19.1
TCGA.22.5485.01	Cluster III	1	30.5333
TCGA.22.5491.01	Cluster III	1	57.1
TCGA.22.A5C4.01	Cluster III	0	22.3667
TCGA.33.4532.01	Cluster III	1	130.8
TCGA.33.4538.01	Cluster III	1	99.3
TCGA.33.4547.01	Cluster III	0	80.6333
TCGA.33.4566.01	Cluster III	1	176.233
TCGA.33.4582.01	Cluster III	1	104.967
TCGA.33.4583.01	Cluster III	1	153.367
TCGA.33.4586.01	Cluster III	1	14.2667
TCGA.33.4587.01	Cluster III	1	55.2
TCGA.33.4589.01	Cluster III	1	1.56667
TCGA.33.6737.01	Cluster III	1	20.0333
TCGA.33.A4WN.01	Cluster III	1	4.76667
TCGA.33.A5GW.01	Cluster III	1	0.3
TCGA.33.AAS8.01	Cluster III	1	37.1333
TCGA.33.AASD.01	Cluster III	1	112.533
TCGA.33.AASI.01	Cluster III	1	44.8
TCGA.33.AASJ.01	Cluster III	1	120
TCGA.33.AASL.01	Cluster III	1	27.5333
TCGA.34.2596.01	Cluster III	1	2.66667
TCGA.34.2600.01	Cluster III	1	62.4667
TCGA.34.5231.01	Cluster III	1	66.1333
TCGA.34.5232.01	Cluster III	0	82.3667
TCGA.34.5236.01	Cluster III	1	9.2
TCGA.34.5240.01	Cluster III	0	51.3667
TCGA.34.5241.01	Cluster III	1	17.1667
TCGA.34.5927.01	Cluster III	0	45.3667
TCGA.34.5928.01	Cluster III	0	39.8667
TCGA.34.5929.01	Cluster III	1	5.03333
TCGA.34.7107.01	Cluster III	1	1.13333
TCGA.34.8454.01	Cluster III	0	39.3333
TCGA.34.8455.01	Cluster III	1	4.1
TCGA.34.8456.01	Cluster III	0	26.8
TCGA.34.A5IX.01	Cluster III	0	34.3667
TCGA.37.3783.01	Cluster III	0	4.06667
TCGA.37.3789.01	Cluster III	0	0.433333
TCGA.37.4133.01	Cluster III	0	7.93333
TCGA.37.A5EL.01	Cluster III	1	38.1
TCGA.37.A5EM.01	Cluster III	0	28.9
TCGA.37.A5EN.01	Cluster III	0	22
TCGA.39.5016.01	Cluster III	0	128.333
TCGA.39.5019.01	Cluster III	0	112.9
TCGA.39.5021.01	Cluster III	1	69.5333
TCGA.39.5024.01	Cluster III	0	83.6667
TCGA.39.5027.01	Cluster III	0	103.6
TCGA.39.5028.01	Cluster III	1	1.73333
TCGA.39.5029.01	Cluster III	1	24.6667
TCGA.39.5030.01	Cluster IV	1	1.96667
TCGA.39.5031.01	Cluster III	1	61.3667
TCGA.39.5035.01	Cluster III	0	69.3333
TCGA.39.5036.01	Cluster III	0	72.1667
TCGA.39.5037.01	Cluster III	0	56.3333
TCGA.39.5039.01	Cluster III	1	18.1333
TCGA.43.3394.01	Cluster III	1	39.6667
TCGA.43.3920.01	Cluster III	0	33.5667
TCGA.43.5670.01	Cluster III	0	28.3
TCGA.43.6143.01	Cluster III	0	23.3
TCGA.43.6770.01	Cluster III	0	21.7667
TCGA.43.6771.01	Cluster III	1	5.53333
TCGA.43.7656.01	Cluster III	0	19.8667
TCGA.43.7657.01	Cluster III	0	7.86667
TCGA.43.8115.01	Cluster III	0	13.5667
TCGA.43.8116.01	Cluster III	0	11.9333
TCGA.43.8118.01	Cluster III	1	2.96667
TCGA.43.A474.01	Cluster III	0	11.7667
TCGA.43.A475.01	Cluster III	0	9.86667
TCGA.43.A56U.01	Cluster III	0	14.4
TCGA.43.A56V.01	Cluster III	0	12.2
TCGA.46.3765.01	Cluster III	0	13.5
TCGA.46.3768.01	Cluster III	1	9.96667
TCGA.46.3769.01	Cluster III	0	4.5
TCGA.46.6025.01	Cluster III	0	10.8
TCGA.51.4079.01	Cluster III	1	0.4
TCGA.51.4080.01	Cluster III	1	0.4
TCGA.51.4081.01	Cluster III	0	30.3667
TCGA.51.6867.01	Cluster III	1	61.8667
TCGA.52.7622.01	Cluster III	0	28.7333
TCGA.52.7810.01	Cluster III	0	30.7667
TCGA.52.7811.01	Cluster III	1	8.86667
TCGA.52.7812.01	Cluster III	1	27.8333
TCGA.56.1622.01	Cluster III	1	29.3667
TCGA.56.5897.01	Cluster III	0	12.6
TCGA.56.5898.01	Cluster III	0	18.5
TCGA.56.6545.01	Cluster III	0	22.2
TCGA.56.7221.01	Cluster III	0	20.2667
TCGA.56.7222.01	Cluster III	1	18.7333
TCGA.56.7579.01	Cluster III	1	31.7
TCGA.56.7580.01	Cluster III	0	30.8333
TCGA.56.7582.01	Cluster III	0	20.0333
TCGA.56.7730.01	Cluster III	1	6.6
TCGA.56.7822.01	Cluster III	1	17.7333
TCGA.56.7823.01	Cluster III	0	33.7
TCGA.56.8082.01	Cluster III	0	15.1667
TCGA.56.8201.01	Cluster III	1	13.2333
TCGA.56.8304.01	Cluster III	0	3.53333
TCGA.56.8305.01	Cluster III	0	3.5
TCGA.56.8307.01	Cluster III	0	27.2667
TCGA.56.8308.01	Cluster III	0	17.2333
TCGA.56.8503.01	Cluster III	0	1.36667
TCGA.56.8504.01	Cluster III	0	17
TCGA.56.8622.01	Cluster III	0	1.83333
TCGA.56.8626.01	Cluster III	1	10.0667
TCGA.56.8629.01	Cluster III	0	16.0333
TCGA.56.A49D.01	Cluster III	0	21.2333
TCGA.56.A4BW.01	Cluster III	0	19.5
TCGA.56.A4BX.01	Cluster III	0	13.5
TCGA.56.A4BY.01	Cluster III	1	18.1
TCGA.56.A4ZK.01	Cluster III	0	19
TCGA.56.A5DR.01	Cluster III	0	0.133333
TCGA.56.A5DS.01	Cluster III	0	0.266667
TCGA.56.A62T.01	Cluster III	0	14.6667
TCGA.58.8386.01	Cluster III	1	0.0333333
TCGA.58.8387.01	Cluster III	1	13.4333
TCGA.58.8388.01	Cluster III	1	13.7333
TCGA.58.8390.01	Cluster III	0	30.3667
TCGA.58.8391.01	Cluster III	0	72.2333
TCGA.58.8392.01	Cluster III	1	16.7
TCGA.58.8393.01	Cluster III	0	35.2667
TCGA.58.A46J.01	Cluster III	0	86.3
TCGA.58.A46K.01	Cluster III	1	34.8333
TCGA.58.A46L.01	Cluster III	0	57.4333
TCGA.58.A46M.01	Cluster III	0	35.7333
TCGA.58.A46N.01	Cluster III	0	30.3333
TCGA.60.2695.01	Cluster II	0	21.4
TCGA.60.2696.01	Cluster III	1	3.63333
TCGA.60.2698.01	Cluster III	1	10.3667
TCGA.60.2703.01	Cluster III	1	98.1667
TCGA.60.2707.01	Cluster III	1	22.2333
TCGA.60.2708.01	Cluster III	0	81.5667
TCGA.60.2710.01	Cluster III	0	67.4667
TCGA.60.2711.01	Cluster III	0	42
TCGA.60.2712.01	Cluster III	1	9.13333
TCGA.60.2713.01	Cluster III	0	57.7
TCGA.60.2714.01	Cluster III	0	51.0333
TCGA.60.2719.01	Cluster III	0	43.2333
TCGA.60.2720.01	Cluster III	0	3.23333
TCGA.60.2721.01	Cluster III	0	32.7667
TCGA.60.2722.01	Cluster III	0	30.2667
TCGA.60.2723.01	Cluster III	0	36.4
TCGA.60.2724.01	Cluster III	0	23.9
TCGA.60.2725.01	Cluster III	0	27.2
TCGA.60.2726.01	Cluster III	1	11.9333
TCGA.63.5128.01	Cluster III	1	0
TCGA.63.5131.01	Cluster III	1	0
TCGA.63.7020.01	Cluster III	0	71.1
TCGA.63.7021.01	Cluster III	0	71.4
TCGA.63.7023.01	Cluster III	0	56.0667
TCGA.63.A5M9.01	Cluster III	0	0
TCGA.63.A5MB.01	Cluster III	0	104.1
TCGA.63.A5MG.01	Cluster III	0	71.6
TCGA.63.A5MH.01	Cluster III	0	67.5333
TCGA.63.A5MI.01	Cluster III	0	59.4667
TCGA.63.A5MJ.01	Cluster III	0	60.8
TCGA.63.A5ML.01	Cluster III	0	46.2
TCGA.63.A5MM.01	Cluster III	1	15.2
TCGA.63.A5MP.01	Cluster III	0	25.6333
TCGA.63.A5MR.01	Cluster III	0	90.5333
TCGA.63.A5MT.01	Cluster III	0	16.6
TCGA.63.A5MU.01	Cluster III	1	0
TCGA.63.A5MY.01	Cluster III	0	35.0667
TCGA.66.2727.01	Cluster III	1	17.2
TCGA.66.2734.01	Cluster III	0	43.7
TCGA.66.2737.01	Cluster III	0	2.03333
TCGA.66.2742.01	Cluster III	0	21.3667
TCGA.66.2744.01	Cluster III	0	1
TCGA.66.2753.01	Cluster III	0	1.03333
TCGA.66.2755.01	Cluster III	0	0.933333
TCGA.66.2758.01	Cluster III	0	21.3
TCGA.66.2759.01	Cluster III	0	25.4
TCGA.66.2763.01	Cluster III	0	1
TCGA.66.2765.01	Cluster III	0	2.03333
TCGA.66.2766.01	Cluster III	0	1.03333
TCGA.66.2767.01	Cluster III	0	2.03333
TCGA.66.2768.01	Cluster III	0	2.03333
TCGA.66.2769.01	Cluster III	1	7.16667
TCGA.66.2770.01	Cluster III	0	23.3333
TCGA.66.2771.01	Cluster III	0	19.2667
TCGA.66.2773.01	Cluster III	1	3.06667
TCGA.66.2777.01	Cluster III	0	2.03333
TCGA.66.2778.01	Cluster III	0	19.2667
TCGA.66.2780.01	Cluster III	1	12.2
TCGA.66.2781.01	Cluster III	0	4.03333
TCGA.66.2782.01	Cluster III	1	12.1667
TCGA.66.2783.01	Cluster III	0	25.3
TCGA.66.2785.01	Cluster III	0	2
TCGA.66.2787.01	Cluster III	0	40.5667
TCGA.66.2788.01	Cluster III	0	23.3
TCGA.66.2790.01	Cluster III	0	23.3
TCGA.66.2791.01	Cluster III	1	5.1
TCGA.66.2792.01	Cluster III	0	30.4333
TCGA.66.2793.01	Cluster III	1	10.2
TCGA.66.2794.01	Cluster III	0	54.8333
TCGA.66.2795.01	Cluster III	0	4.06667
TCGA.66.2800.01	Cluster III	0	49.7333
TCGA.68.7755.01	Cluster III	0	2.76667
TCGA.68.7756.01	Cluster III	0	6.73333
TCGA.68.7757.01	Cluster III	0	7.03333
TCGA.68.8250.01	Cluster III	0	8.13333
TCGA.68.8251.01	Cluster III	0	13.5333
TCGA.68.A59J.01	Cluster III	0	14.9333
TCGA.6A.AB49.01	Cluster III	1	0
TCGA.70.6722.01	Cluster III	0	12.2333
TCGA.70.6723.01	Cluster III	0	12.5
TCGA.77.6842.01	Cluster III	1	29.9667
TCGA.77.6843.01	Cluster III	1	74.1333
TCGA.77.6844.01	Cluster III	1	76.1333
TCGA.77.6845.01	Cluster III	1	23.6
TCGA.77.7138.01	Cluster III	1	11.3333
TCGA.77.7139.01	Cluster III	0	142.033
TCGA.77.7140.01	Cluster III	1	21.0667
TCGA.77.7141.01	Cluster III	0	0.5
TCGA.77.7142.01	Cluster III	0	74.2333
TCGA.77.7337.01	Cluster III	1	108.433
TCGA.77.7338.01	Cluster III	1	0.166667
TCGA.77.7463.01	Cluster III	1	47.4333
TCGA.77.7465.01	Cluster III	0	33
TCGA.77.8007.01	Cluster III	1	6.6
TCGA.77.8008.01	Cluster III	1	87.9667
TCGA.77.8009.01	Cluster III	1	56.5
TCGA.77.8128.01	Cluster III	1	38.3333
TCGA.77.8130.01	Cluster III	0	158.833
TCGA.77.8133.01	Cluster III	1	54.6667
TCGA.77.8136.01	Cluster III	1	39.6333
TCGA.77.8138.01	Cluster III	1	17.9667
TCGA.77.8139.01	Cluster III	0	105.533
TCGA.77.8140.01	Cluster III	1	11.7
TCGA.77.8143.01	Cluster III	1	26.7667
TCGA.77.8144.01	Cluster III	0	27.7667
TCGA.77.8145.01	Cluster III	1	7.06667
TCGA.77.8146.01	Cluster III	0	106.3
TCGA.77.8148.01	Cluster III	0	67.4333
TCGA.77.8150.01	Cluster III	1	55.1667
TCGA.77.8153.01	Cluster III	0	66.4
TCGA.77.8154.01	Cluster III	0	61.3667
TCGA.77.8156.01	Cluster III	0	36.8667
TCGA.77.A5G3.01	Cluster III	0	152.333
TCGA.77.A5G6.01	Cluster III	1	22.6
TCGA.77.A5G7.01	Cluster III	1	6
TCGA.77.A5G8.01	Cluster III	0	62.8
TCGA.77.A5GA.01	Cluster III	0	42.6667
TCGA.77.A5GB.01	Cluster III	1	31.2333
TCGA.77.A5GF.01	Cluster III	1	28
TCGA.77.A5GH.01	Cluster III	0	39.4
TCGA.79.5596.01	Cluster III	0	0
TCGA.85.6561.01	Cluster III	0	40.8
TCGA.85.6798.01	Cluster III	1	6.5
TCGA.85.7696.01	Cluster III	0	37.0333
TCGA.85.7697.01	Cluster III	0	35.4333
TCGA.85.7698.01	Cluster III	0	31.7333
TCGA.85.7699.01	Cluster III	1	33.3667
TCGA.85.7710.01	Cluster III	0	1.4
TCGA.85.7843.01	Cluster III	0	1.16667
TCGA.85.7844.01	Cluster III	0	30.3667
TCGA.85.7950.01	Cluster III	0	19.2
TCGA.85.8049.01	Cluster III	0	19.3
TCGA.85.8052.01	Cluster III	0	24.4667
TCGA.85.8070.01	Cluster III	0	32
TCGA.85.8071.01	Cluster III	0	27.1667
TCGA.85.8072.01	Cluster III	0	31.0667
TCGA.85.8276.01	Cluster III	0	35
TCGA.85.8277.01	Cluster III	1	10.2333
TCGA.85.8288.01	Cluster III	1	13.4
TCGA.85.8350.01	Cluster III	0	22.7667
TCGA.85.8351.01	Cluster III	0	17
TCGA.85.8353.01	Cluster III	1	3.13333
TCGA.85.8354.01	Cluster III	0	33.1667
TCGA.85.8355.01	Cluster III	0	2.03333
TCGA.85.8479.01	Cluster III	0	15.6
TCGA.85.8481.01	Cluster III	1	7.86667
TCGA.85.8580.01	Cluster III	0	37.1
TCGA.85.8582.01	Cluster III	0	38.6667
TCGA.85.8584.01	Cluster II	1	12.7667
TCGA.85.8664.01	Cluster III	1	18.3333
TCGA.85.8666.01	Cluster III	1	22.9
TCGA.85.A4CL.01	Cluster III	1	30.7
TCGA.85.A4CN.01	Cluster III	0	34.6
TCGA.85.A4JB.01	Cluster III	0	31.4
TCGA.85.A4JC.01	Cluster III	1	20.1333
TCGA.85.A4QQ.01	Cluster III	1	30.9
TCGA.85.A50M.01	Cluster III	1	27.5333
TCGA.85.A50Z.01	Cluster III	0	16.4333
TCGA.85.A511.01	Cluster III	1	15.1667
TCGA.85.A512.01	Cluster III	0	15.5
TCGA.85.A53L.01	Cluster III	0	12.5667
TCGA.85.A5B5.01	Cluster III	0	3.7
TCGA.90.6837.01	Cluster III	0	25.2667
TCGA.90.7766.01	Cluster III	0	9.63333
TCGA.90.7767.01	Cluster III	0	2.96667
TCGA.90.7769.01	Cluster III	0	11.9333
TCGA.90.7964.01	Cluster III	0	14.2667
TCGA.90.A4ED.01	Cluster III	0	20.5
TCGA.90.A4EE.01	Cluster III	0	22.9333
TCGA.90.A59Q.01	Cluster III	1	10.7333
TCGA.92.7340.01	Cluster III	0	2.73333
TCGA.92.7341.01	Cluster III	0	3.53333
TCGA.92.8063.01	Cluster III	0	4.06667
TCGA.92.8064.01	Cluster III	0	5.33333
TCGA.92.8065.01	Cluster III	0	2.33333
TCGA.94.7033.01	Cluster III	0	21.3333
TCGA.94.7557.01	Cluster III	1	0.166667
TCGA.94.7943.01	Cluster III	0	18.6333
TCGA.94.8035.01	Cluster III	0	4.06667
TCGA.94.8490.01	Cluster III	0	5.1
TCGA.94.8491.01	Cluster III	0	27
TCGA.94.A4VJ.01	Cluster III	0	14.3333
TCGA.94.A5I4.01	Cluster III	0	16.3667
TCGA.94.A5I6.01	Cluster III	0	17.9333
TCGA.96.7544.01	Cluster III	1	72
TCGA.96.8169.01	Cluster III	0	18.5667
TCGA.96.8170.01	Cluster III	0	17.7
TCGA.96.A4JK.01	Cluster III	0	19.6333
TCGA.96.A4JL.01	Cluster III	0	28.0667
TCGA.98.8020.01	Cluster III	1	2.8
TCGA.98.8021.01	Cluster III	0	31.2333
TCGA.98.8022.01	Cluster III	1	31.1
TCGA.98.8023.01	Cluster III	0	21.6333
TCGA.98.A538.01	Cluster III	0	27.5333
TCGA.98.A539.01	Cluster III	0	5.76667
TCGA.98.A53A.01	Cluster III	1	18.4
TCGA.98.A53B.01	Cluster III	1	2.03333
TCGA.98.A53I.01	Cluster III	0	18.8333
TCGA.98.A53J.01	Cluster III	0	21
TCGA.J1.A4AH.01	Cluster III	0	19.3667
TCGA.L3.A4E7.01	Cluster III	0	13.0667
TCGA.L3.A524.01	Cluster III	1	16.3333
TCGA.LA.A446.01	Cluster III	0	13.3667
TCGA.LA.A7SW.01	Cluster III	1	13.6
TCGA.MF.A522.01	Cluster III	1	12
TCGA.NC.A5HD.01	Cluster III	1	0.0666667
TCGA.NC.A5HE.01	Cluster III	0	77.8667
TCGA.NC.A5HF.01	Cluster III	1	4.6
TCGA.NC.A5HG.01	Cluster III	0	65.4333
TCGA.NC.A5HH.01	Cluster II	0	1.23333
TCGA.NC.A5HI.01	Cluster III	0	58.1
TCGA.NC.A5HL.01	Cluster III	1	2.93333
TCGA.NC.A5HM.01	Cluster III	0	40.4
TCGA.NC.A5HN.01	Cluster III	0	49.9667
TCGA.NC.A5HO.01	Cluster III	0	44.5333
TCGA.NC.A5HP.01	Cluster III	1	25.6667
TCGA.NC.A5HQ.01	Cluster III	1	14.9333
TCGA.NC.A5HR.01	Cluster III	0	41.4667
TCGA.NC.A5HT.01	Cluster III	0	26.8
TCGA.NK.A5CR.01	Cluster III	0	84.7333
TCGA.NK.A5CT.01	Cluster III	0	66.5667
TCGA.NK.A5CX.01	Cluster III	0	3.7
TCGA.NK.A7XE.01	Cluster III	0	0.433333
TCGA.O2.A52N.01	Cluster III	1	33.5333
TCGA.O2.A52Q.01	Cluster III	1	3.76667
TCGA.O2.A52S.01	Cluster III	1	12.9
TCGA.O2.A52V.01	Cluster III	1	44.5
TCGA.O2.A52W.01	Cluster III	1	8.7
TCGA.XC.AA0X.01	Cluster III	1	0.2
TCGA.24.2262.01	Cluster III	1	0.366667
TCGA.61.1737.01	Cluster III	0	45.4667
TCGA.61.2009.01	Cluster II	0	40.4
TCGA.61.2113.01	Cluster III	1	22.5333
TCGA.2J.AAB6.01	Cluster III	1	9.76667
TCGA.2J.AABI.01	Cluster III	0	32.3
TCGA.2J.AABU.01	Cluster IV	1	9.23333
TCGA.3A.A9IZ.01	Cluster III	1	10.2667
TCGA.FB.A545.01	Cluster III	1	24.4
TCGA.HV.A5A3.01	Cluster III	1	4.26667
TCGA.IB.A7LX.01	Cluster III	1	8.33333
TCGA.L1.A7W4.01	Cluster III	1	9.26667
TCGA.M8.A5N4.01	Cluster IV	0	19.4667
TCGA.S4.A8RO.01	Cluster IV	0	17.5
TCGA.AF.3400.01	Cluster III	0	34.9667
TCGA.AG.3575.01	Cluster III	0	12.1667
TCGA.D3.A1Q6.06	Cluster III	1	72.8
TCGA.DA.A3F5.06	Cluster III	1	229.1
TCGA.EB.A550.01	Cluster III	1	8.8
TCGA.EE.A17Y.06	Cluster III	1	27.6
TCGA.EE.A2M5.06	Cluster III	1	21.9667
TCGA.ER.A196.01	Cluster IV	0	59.5
TCGA.GF.A3OT.06	Cluster III	0	10.0333
TCGA.GN.A26A.06	Cluster III	1	32.9333
TCGA.W3.AA1V.06	Cluster III	1	42.6667
TCGA.B7.5816.01	Cluster III	0	27.0667
TCGA.B7.5818.01	Cluster III	0	11.8667
TCGA.BR.4257.01	Cluster III	1	9.8
TCGA.BR.8059.01	Cluster IV	1	14.6333
TCGA.BR.A4IY.01	Cluster III	0	13.0667
TCGA.BR.A4J4.01	Cluster III	0	0.533333
TCGA.CD.8536.01	Cluster III	0	12.6
TCGA.CG.4441.01	Cluster III	1	14.2
TCGA.CG.5723.01	Cluster III	0	106.533
TCGA.CG.5724.01	Cluster III	1	12.2
TCGA.D7.6525.01	Cluster III	1	13.5333
TCGA.D7.8570.01	Cluster III	0	25.0667
TCGA.HU.8608.01	Cluster III	0	21.3667
TCGA.IN.8663.01	Cluster III	1	3.43333
TCGA.IN.A7NT.01	Cluster III	0	10.7667
TCGA.R5.A805.01	Cluster III	1	9.36667
TCGA.RD.A8MW.01	Cluster III	1	38.4333
TCGA.VQ.A8PK.01	Cluster III	1	18.1
TCGA.ZQ.A9CR.01	Cluster III	1	0.8
TCGA.BR.4253.01	Cluster III	1	4.13333
TCGA.CG.4306.01	Cluster III	1	1.03333
TCGA.CG.4440.01	Cluster III	1	4.06667
TCGA.CG.4442.01	Cluster III	0	0
TCGA.SN.A84X.01	Cluster III	0	10.4
TCGA.EL.A3T9.01	Cluster III	1	5.8
TCGA.3S.A8YW.01	Cluster III	0	21.4333
TCGA.AJ.A3IA.01	Cluster III	0	21.1
TCGA.AJ.A3OL.01	Cluster II	1	14.9667
TCGA.AX.A2H4.01	Cluster III	1	30.5333
TCGA.AX.A2IN.01	Cluster II	1	31.5667
TCGA.BK.A139.02	Cluster III	1	31.4333
TCGA.JU.AAVI.01	Cluster III	1	18
TCGA.KP.A3W1.01	Cluster II	0	9.6
TCGA.AP.A056.01	Cluster III	0	87.2667
TCGA.BK.A0CC.01	Cluster III	0	35.5667
TCGA.D1.A0ZS.01	Cluster II	0	4.93333
TCGA.EY.A1GV.01	Cluster III	0	16.0333
TCGA.2F.A9KP.01	Cluster II	1	12.1333
TCGA.4Z.AA80.01	Cluster I	1	0.633333
TCGA.4Z.AA89.01	Cluster I	0	34.3
TCGA.CF.A27C.01	Cluster I	0	14.1667
TCGA.CF.A3MG.01	Cluster I	0	12.3
TCGA.CF.A3MH.01	Cluster II	0	13.2667
TCGA.CF.A47S.01	Cluster I	0	11.1
TCGA.CF.A47W.01	Cluster I	0	12.2667
TCGA.CF.A47X.01	Cluster I	0	12.8
TCGA.CF.A47Y.01	Cluster I	0	12.4333
TCGA.CF.A5U8.01	Cluster I	0	13.3
TCGA.CF.A8HX.01	Cluster I	0	11.5
TCGA.CF.A8HY.01	Cluster I	0	11.5
TCGA.CF.A9FH.01	Cluster I	0	0
TCGA.CU.A3QU.01	Cluster I	0	5.26667
TCGA.DK.A1AG.01	Cluster I	0	15.8333
TCGA.DK.A3IS.01	Cluster I	0	50.9667
TCGA.DK.A3IV.01	Cluster I	1	9.8
TCGA.DK.A3X2.01	Cluster I	1	18.2333
TCGA.DK.A6B0.01	Cluster I	0	77.6667
TCGA.DK.A6B6.01	Cluster I	0	37.1667
TCGA.DK.AA6U.01	Cluster II	0	19.2667
TCGA.DK.AA76.01	Cluster I	0	12.2
TCGA.DK.AA77.01	Cluster I	0	20.6
TCGA.E5.A4TZ.01	Cluster I	1	15.5667
TCGA.E5.A4U1.01	Cluster I	0	39.3667
TCGA.E7.A3Y1.01	Cluster I	0	5.43333
TCGA.E7.A5KE.01	Cluster I	0	0.566667
TCGA.E7.A5KF.01	Cluster I	0	0.666667
TCGA.E7.A678.01	Cluster I	0	26.6
TCGA.E7.A6MF.01	Cluster I	0	25
TCGA.E7.A8O7.01	Cluster II	0	15.5333
TCGA.FD.A43X.01	Cluster I	0	3.66667
TCGA.FD.A6TE.01	Cluster I	0	12.5333
TCGA.FJ.A3Z9.01	Cluster I	1	12.8333
TCGA.FJ.A3ZE.01	Cluster I	1	10.8
TCGA.FJ.A3ZF.01	Cluster I	0	17.4667
TCGA.G2.A2EK.01	Cluster I	0	16.1667
TCGA.G2.A2EL.01	Cluster I	1	27.3
TCGA.G2.A3IE.01	Cluster I	1	20.4
TCGA.G2.A3VY.01	Cluster I	0	17.8667
TCGA.G2.AA3B.01	Cluster I	0	66.9333
TCGA.G2.AA3D.01	Cluster II	0	71.3
TCGA.GC.A3BM.01	Cluster II	1	21.7
TCGA.GC.A4ZW.01	Cluster I	0	0.5
TCGA.GU.A42P.01	Cluster I	1	11.0667
TCGA.GU.A763.01	Cluster I	0	33.2333
TCGA.GV.A3JW.01	Cluster I	0	21.6333
TCGA.GV.A3QF.01	Cluster I	1	20.5667
TCGA.GV.A3QH.01	Cluster I	1	8.6
TCGA.GV.A3QI.01	Cluster I	0	37
TCGA.GV.A40G.01	Cluster II	0	19.3333
TCGA.H4.A2HQ.01	Cluster II	0	19.6667
TCGA.HQ.A2OF.01	Cluster I	0	64.9
TCGA.KQ.A41O.01	Cluster I	0	51.2667
TCGA.LT.A5Z6.01	Cluster I	0	15.8
TCGA.LT.A8JT.01	Cluster I	0	21.3667
TCGA.XF.A8HB.01	Cluster I	0	45.6667
TCGA.XF.A8HC.01	Cluster I	1	6.66667
TCGA.XF.A8HG.01	Cluster I	1	15.5667
TCGA.XF.AAML.01	Cluster I	1	7.73333
TCGA.XF.AAN1.01	Cluster II	1	31.3667
TCGA.YF.AA3L.01	Cluster I	0	12.1333
TCGA.ZF.A9R0.01	Cluster II	1	22.6667
TCGA.ZF.A9R1.01	Cluster II	0	25.7667
TCGA.ZF.A9R2.01	Cluster I	0	21.4
TCGA.ZF.A9R4.01	Cluster I	0	30.7
TCGA.ZF.A9R5.01	Cluster I	0	36.3333
TCGA.ZF.A9RL.01	Cluster I	0	90.1
TCGA.ZF.A9RM.01	Cluster I	0	48.5
TCGA.ZF.A9RN.01	Cluster I	1	20.5
TCGA.ZF.AA4T.01	Cluster II	1	19.9667
TCGA.ZF.AA4U.01	Cluster I	1	8.73333
TCGA.ZF.AA4X.01	Cluster I	0	68.1333
TCGA.A1.A0SK.01	Cluster II	1	32.2333
TCGA.A1.A0SO.01	Cluster I	0	28.4
TCGA.A2.A4S0.01	Cluster I	0	23.5333
TCGA.A7.A0DC.01	Cluster I	0	30.2
TCGA.A8.A06N.01	Cluster I	0	0
TCGA.A8.A06Q.01	Cluster I	0	1.03333
TCGA.AC.A2BK.01	Cluster I	0	74.0667
TCGA.AC.A8OR.01	Cluster I	0	1.33333
TCGA.AN.A0AR.01	Cluster I	0	0.333333
TCGA.AO.A12B.01	Cluster I	0	99.6333
TCGA.AQ.A54N.01	Cluster I	0	2.6
TCGA.AR.A0TR.01	Cluster I	1	5.33333
TCGA.B6.A0IC.01	Cluster I	1	51.4
TCGA.B6.A0RL.01	Cluster I	1	82.3
TCGA.B6.A0X4.01	Cluster I	1	28.6667
TCGA.C8.A133.01	Cluster I	0	0
TCGA.D8.A1JS.01	Cluster I	0	12.3667
TCGA.D8.A1XC.01	Cluster I	1	12.5667
TCGA.D8.A1XV.01	Cluster I	0	15.3667
TCGA.E2.A158.01	Cluster I	0	15
TCGA.E2.A15K.06	Cluster I	0	9.16667
TCGA.E2.A1LG.01	Cluster I	0	50.7667
TCGA.E9.A54X.01	Cluster I	0	24.2333
TCGA.E9.A54Y.01	Cluster I	0	24.1667
TCGA.E9.A5UO.01	Cluster I	0	26.1667
TCGA.E9.A5UP.01	Cluster I	0	26.7667
TCGA.EW.A1OX.01	Cluster I	0	30.3667
TCGA.LL.A442.01	Cluster I	0	29.6333
TCGA.LL.A6FP.01	Cluster I	0	22.5667
TCGA.OL.A6VR.01	Cluster I	0	40.6667
TCGA.C5.A1BL.01	Cluster I	0	175.7
TCGA.C5.A2LY.01	Cluster I	0	79.4333
TCGA.C5.A905.01	Cluster II	0	162.633
TCGA.DG.A2KH.01	Cluster I	0	1.13333
TCGA.DG.A2KJ.01	Cluster II	0	96.4333
TCGA.EA.A5FO.01	Cluster I	0	27.1667
TCGA.EA.A5O9.01	Cluster I	0	26.2667
TCGA.EA.A6QX.01	Cluster II	0	24.3333
TCGA.EK.A2PG.01	Cluster I	0	1.53333
TCGA.EK.A2PL.01	Cluster I	0	0.433333
TCGA.EK.A2PM.01	Cluster II	0	0.6
TCGA.EK.A2RL.01	Cluster I	1	48.4333
TCGA.EK.A3GK.01	Cluster I	0	0.5
TCGA.EK.A3GM.01	Cluster I	0	0
TCGA.EK.A3GN.01	Cluster I	0	0.9
TCGA.EX.A449.01	Cluster I	0	14.9
TCGA.EX.A69M.01	Cluster I	1	8.43333
TCGA.EX.A8YF.01	Cluster I	0	15.7667
TCGA.IR.A3L7.01	Cluster I	0	149.433
TCGA.IR.A3LI.01	Cluster I	0	83.1
TCGA.JW.AAVH.01	Cluster II	0	18.4
TCGA.JX.A3Q0.01	Cluster I	0	212.5
TCGA.JX.A3Q8.01	Cluster I	0	45.2333
TCGA.LP.A5U2.01	Cluster I	0	0.3
TCGA.LP.A5U3.01	Cluster I	0	0.833333
TCGA.MA.AA3Z.01	Cluster I	0	19.8333
TCGA.MY.A5BD.01	Cluster I	0	55.5667
TCGA.Q1.A5R3.01	Cluster I	0	16.1667
TCGA.Q1.A73S.01	Cluster II	0	22.9333
TCGA.UC.A7PI.01	Cluster I	0	70.4667
TCGA.VS.A8EG.01	Cluster I	0	46.2
TCGA.VS.A8EH.01	Cluster I	0	32.8667
TCGA.VS.A8Q9.01	Cluster I	0	54.3333
TCGA.VS.A8QA.01	Cluster I	0	36.6333
TCGA.VS.A952.01	Cluster I	0	59.2667
TCGA.VS.A957.01	Cluster I	0	56.2667
TCGA.VS.A9UD.01	Cluster II	0	24.6333
TCGA.VS.A9UI.01	Cluster I	1	45.7333
TCGA.VS.A9UL.01	Cluster I	1	14.7333
TCGA.VS.A9UO.01	Cluster I	0	48.5333
TCGA.VS.A9UV.01	Cluster I	1	3.46667
TCGA.ZJ.AAXI.01	Cluster I	0	0
TCGA.AZ.6599.01	Cluster I	1	6.86667
TCGA.G4.6321.01	Cluster I	0	22.4
TCGA.NH.A8F7.06	Cluster I	0	18.1
TCGA.IG.A8O2.01	Cluster I	1	4.73333
TCGA.KH.A6WC.01	Cluster I	0	6.36667
TCGA.L5.A43I.01	Cluster I	1	18.5333
TCGA.02.2485.01	Cluster I	0	15.6667
TCGA.06.0129.01	Cluster I	1	34.1333
TCGA.06.0157.01	Cluster IV	1	3.23333
TCGA.06.0174.01	Cluster II	1	3.26667
TCGA.06.0178.01	Cluster I	1	89.3667
TCGA.06.0211.01.1	Cluster I	1	12
TCGA.06.0219.01	Cluster I	1	0.733333
TCGA.06.0221.02	Cluster I	1	20.1
TCGA.06.0747.01	Cluster II	1	2.73333
TCGA.06.0749.01	Cluster I	1	2.73333
TCGA.06.1804.01	Cluster I	1	13.8
TCGA.06.2557.01	Cluster I	1	1.1
TCGA.06.2561.01	Cluster I	1	17.9
TCGA.06.2567.01	Cluster II	1	4.43333
TCGA.06.5416.01	Cluster II	0	6.8
TCGA.06.5417.01	Cluster I	0	5.16667
TCGA.06.5859.01	Cluster I	0	4.63333
TCGA.08.0386.01	Cluster I	1	18.2667
TCGA.12.0618.01	Cluster I	1	13.1667
TCGA.12.1597.01	Cluster I	1	22.5
TCGA.12.3650.01	Cluster I	1	11.1
TCGA.12.3652.01	Cluster I	1	35.4
TCGA.12.3653.01	Cluster I	1	14.7333
TCGA.12.5295.01	Cluster I	1	15.1333
TCGA.14.0790.01	Cluster I	1	13.9667
TCGA.14.1034.02	Cluster I	1	16.1667
TCGA.14.1823.01	Cluster I	1	18.1
TCGA.14.1825.01	Cluster I	1	7.73333
TCGA.15.0742.01	Cluster I	1	13.9667
TCGA.15.1444.01	Cluster I	1	51.2333
TCGA.16.0846.01	Cluster I	1	3.96667
TCGA.19.0957.02	Cluster II	1	22.2
TCGA.19.1390.01	Cluster I	1	25.7333
TCGA.19.1787.01	Cluster II	1	12.8333
TCGA.19.2620.01	Cluster II	1	4.93333
TCGA.19.2625.01	Cluster II	1	4.13333
TCGA.19.5960.01	Cluster I	1	15.1667
TCGA.26.1442.01	Cluster I	0	31.7667
TCGA.26.5132.01	Cluster II	0	9.53333
TCGA.26.5133.01	Cluster I	0	15.0667
TCGA.27.1834.01	Cluster I	1	41.1
TCGA.27.1835.01	Cluster I	1	21.6
TCGA.27.2519.01	Cluster II	1	18.3333
TCGA.27.2521.01	Cluster I	1	17
TCGA.27.2523.01	Cluster II	1	16.3
TCGA.27.2526.01	Cluster I	1	2.9
TCGA.28.1747.01	Cluster I	1	2.56667
TCGA.28.2499.01	Cluster I	0	3.16667
TCGA.28.2514.01	Cluster I	0	5.33333
TCGA.28.5204.01	Cluster I	1	15.1333
TCGA.28.5207.01	Cluster I	1	11.4333
TCGA.28.5220.01	Cluster I	1	12.9333
TCGA.32.1970.01	Cluster I	1	15.6
TCGA.32.2616.01	Cluster I	1	7.46667
TCGA.41.2571.01	Cluster II	1	0.866667
TCGA.41.5651.01	Cluster I	1	15.3333
TCGA.76.4926.01	Cluster I	1	4.6
TCGA.76.4929.01	Cluster I	1	3.7
TCGA.76.4931.01	Cluster II	1	9.3
TCGA.76.4932.01	Cluster II	1	48.6
TCGA.CV.6441.01	Cluster I	1	9.73333
TCGA.D6.A6ES.01	Cluster I	0	12.9667
TCGA.HD.A634.01	Cluster I	1	4.33333
TCGA.A3.3328.01	Cluster I	0	46.1667
TCGA.A3.3363.01	Cluster I	0	10.6333
TCGA.AK.3427.01	Cluster I	0	119.433
TCGA.AK.3433.01	Cluster I	0	113.633
TCGA.AK.3440.01	Cluster I	0	95.5
TCGA.AK.3443.01	Cluster I	0	47.4333
TCGA.AK.3447.01	Cluster I	0	40.5667
TCGA.AK.3453.01	Cluster I	0	84.3667
TCGA.AK.3456.01	Cluster I	0	38.1
TCGA.B0.5107.01	Cluster I	1	30.9
TCGA.B8.4621.01	Cluster I	0	26.2667
TCGA.B8.5546.01	Cluster I	0	16.8333
TCGA.B8.A54E.01	Cluster I	0	30.3
TCGA.B8.A54G.01	Cluster I	0	1.76667
TCGA.BP.4756.01	Cluster I	0	12.4667
TCGA.CJ.4638.01	Cluster I	1	14.3667
TCGA.CJ.5681.01	Cluster I	1	18.4
TCGA.DV.A4VX.01	Cluster I	1	54.2
TCGA.G6.A5PC.01	Cluster I	1	8.06667
TCGA.T7.A92I.01	Cluster I	0	11.8667
TCGA.2Z.A9J1.01	Cluster I	0	76.6
TCGA.2Z.A9J2.01	Cluster I	0	59.8333
TCGA.2Z.A9J3.01	Cluster I	1	59.0333
TCGA.2Z.A9J5.01	Cluster I	0	101.667
TCGA.2Z.A9J6.01	Cluster I	0	57.7
TCGA.2Z.A9J7.01	Cluster I	1	4.63333
TCGA.2Z.A9J8.01	Cluster I	0	93
TCGA.2Z.A9JD.01	Cluster I	0	35.3333
TCGA.2Z.A9JE.01	Cluster I	0	57.6
TCGA.2Z.A9JG.01	Cluster I	0	55.4
TCGA.2Z.A9JL.01	Cluster I	0	33.5333
TCGA.2Z.A9JM.01	Cluster I	0	31.1333
TCGA.2Z.A9JO.01	Cluster I	0	31.6333
TCGA.2Z.A9JP.01	Cluster I	0	29.7667
TCGA.2Z.A9JQ.01	Cluster I	0	25.9333
TCGA.2Z.A9JR.01	Cluster I	0	5.36667
TCGA.2Z.A9JS.01	Cluster I	1	16.4
TCGA.2Z.A9JT.01	Cluster I	0	22.8
TCGA.4A.A93W.01	Cluster I	0	0.133333
TCGA.4A.A93X.01	Cluster I	0	13
TCGA.5P.A9JU.01	Cluster I	0	12.4333
TCGA.5P.A9JW.01	Cluster I	0	108.033
TCGA.5P.A9JY.01	Cluster I	1	50.2667
TCGA.5P.A9JZ.01	Cluster I	0	91.4667
TCGA.5P.A9K0.01	Cluster I	0	22.5667
TCGA.5P.A9K2.01	Cluster I	0	79.7333
TCGA.5P.A9K3.01	Cluster I	1	15.7
TCGA.5P.A9K4.01	Cluster I	0	72.8
TCGA.5P.A9K6.01	Cluster I	0	63.8
TCGA.5P.A9K8.01	Cluster I	0	43.6333
TCGA.5P.A9KC.01	Cluster I	0	12.5667
TCGA.5P.A9KE.01	Cluster I	0	27.4667
TCGA.5P.A9KF.01	Cluster I	0	28.1667
TCGA.5P.A9KH.01	Cluster I	0	68.3667
TCGA.A4.7286.01	Cluster I	0	18.4667
TCGA.A4.7288.01	Cluster I	0	61.9
TCGA.A4.7583.01	Cluster I	0	0.1
TCGA.A4.7584.01	Cluster I	0	21.6667
TCGA.A4.7732.01	Cluster I	0	19.4
TCGA.A4.7996.01	Cluster I	0	16.8667
TCGA.A4.7997.01	Cluster I	0	30.9
TCGA.A4.8098.01	Cluster I	0	29.8667
TCGA.A4.8310.01	Cluster I	0	26
TCGA.A4.8311.01	Cluster I	0	24.3
TCGA.A4.8312.01	Cluster I	0	23.6
TCGA.A4.8515.01	Cluster I	0	23.6333
TCGA.A4.8516.01	Cluster I	0	0.766667
TCGA.A4.8517.01	Cluster I	0	19.9
TCGA.A4.8518.01	Cluster I	0	20
TCGA.A4.8630.01	Cluster I	0	14.5333
TCGA.A4.A48D.01	Cluster I	0	12.6333
TCGA.A4.A4ZT.01	Cluster I	0	17.2
TCGA.A4.A57E.01	Cluster I	1	8.6
TCGA.A4.A5DU.01	Cluster I	0	16.5333
TCGA.A4.A5XZ.01	Cluster I	0	15.9667
TCGA.A4.A5Y0.01	Cluster I	0	8.4
TCGA.A4.A5Y1.01	Cluster I	1	13.1667
TCGA.A4.A6HP.01	Cluster I	0	12.6333
TCGA.A4.A772.01	Cluster I	0	0
TCGA.AL.3466.01	Cluster I	1	9.76667
TCGA.AL.3467.01	Cluster I	0	71.1667
TCGA.AL.3468.01	Cluster I	1	77.7
TCGA.AL.3471.01	Cluster I	1	50
TCGA.AL.3472.01	Cluster I	0	67.6333
TCGA.AL.3473.01	Cluster I	0	63.5333
TCGA.AL.A5DJ.01	Cluster I	1	49.9333
TCGA.AT.A5NU.01	Cluster I	0	2.23333
TCGA.B1.5398.01	Cluster I	0	41.7
TCGA.B1.7332.01	Cluster I	0	38.0333
TCGA.B1.A47M.01	Cluster I	0	21.9667
TCGA.B1.A47N.01	Cluster I	0	37
TCGA.B1.A47O.01	Cluster I	0	28.0667
TCGA.B1.A654.01	Cluster I	0	20.5333
TCGA.B1.A655.01	Cluster I	0	17
TCGA.B1.A657.01	Cluster I	0	21.3667
TCGA.B3.3925.01	Cluster I	0	34.3
TCGA.B3.3926.01	Cluster I	0	29.4333
TCGA.B3.4103.01	Cluster I	0	31
TCGA.B3.A6W5.01	Cluster I	0	10.3
TCGA.B9.4113.01	Cluster I	1	51.2
TCGA.B9.4114.01	Cluster I	0	28.5667
TCGA.B9.4115.01	Cluster I	0	26.7667
TCGA.B9.4117.01	Cluster I	0	0.466667
TCGA.B9.4617.01	Cluster I	0	1.16667
TCGA.B9.5155.01	Cluster I	0	22.1667
TCGA.B9.7268.01	Cluster I	0	22.3667
TCGA.B9.A44B.01	Cluster I	0	12.0333
TCGA.B9.A5W7.01	Cluster I	0	19.5
TCGA.B9.A5W8.01	Cluster I	0	17.4667
TCGA.B9.A5W9.01	Cluster I	0	0.166667
TCGA.B9.A8YH.01	Cluster I	0	17.7333
TCGA.B9.A8YI.01	Cluster I	0	12.4667
TCGA.BQ.5875.01	Cluster I	0	87.9667
TCGA.BQ.5876.01	Cluster I	0	19.5333
TCGA.BQ.5878.01	Cluster I	0	64.6
TCGA.BQ.5881.01	Cluster I	0	48.4667
TCGA.BQ.5882.01	Cluster I	1	21.9333
TCGA.BQ.5884.01	Cluster I	0	26.4
TCGA.BQ.5885.01	Cluster I	0	30.7
TCGA.BQ.5886.01	Cluster I	0	26.4
TCGA.BQ.5888.01	Cluster I	0	13.4333
TCGA.BQ.5890.01	Cluster I	0	7.76667
TCGA.BQ.5891.01	Cluster I	0	0.966667
TCGA.BQ.7044.01	Cluster I	0	125.333
TCGA.BQ.7045.01	Cluster I	1	48.9333
TCGA.BQ.7046.01	Cluster I	0	98.2667
TCGA.BQ.7050.01	Cluster I	0	62.1333
TCGA.BQ.7051.01	Cluster I	0	51.1
TCGA.BQ.7053.01	Cluster I	0	50.5333
TCGA.BQ.7056.01	Cluster I	0	20.4
TCGA.BQ.7058.01	Cluster I	1	11.4333
TCGA.BQ.7060.01	Cluster I	0	7.13333
TCGA.DW.5560.01	Cluster I	0	49.5333
TCGA.DW.5561.01	Cluster I	0	13.8
TCGA.DW.7836.01	Cluster I	0	36.4333
TCGA.DW.7837.01	Cluster I	0	38.0667
TCGA.DW.7839.01	Cluster I	0	13.9667
TCGA.DW.7840.01	Cluster I	0	3.8
TCGA.DW.7841.01	Cluster I	0	14.8333
TCGA.DW.7842.01	Cluster I	0	3.06667
TCGA.DW.7963.01	Cluster I	0	41.3333
TCGA.DZ.6133.01	Cluster I	1	51.9
TCGA.DZ.6135.01	Cluster I	0	75.6333
TCGA.EV.5902.01	Cluster I	0	19.2667
TCGA.F9.A7Q0.01	Cluster I	0	13.2667
TCGA.F9.A7VF.01	Cluster I	0	2.43333
TCGA.G7.6790.01	Cluster I	0	52.5
TCGA.G7.6792.01	Cluster I	0	92.1667
TCGA.G7.6795.01	Cluster I	0	39.8
TCGA.G7.6796.01	Cluster I	0	72.4333
TCGA.G7.6797.01	Cluster I	0	25.5
TCGA.G7.7501.01	Cluster I	1	20.8
TCGA.G7.A4TM.01	Cluster I	0	25.6
TCGA.G7.A8LB.01	Cluster I	0	18.2333
TCGA.G7.A8LC.01	Cluster I	0	23.4
TCGA.G7.A8LD.01	Cluster I	1	17.1333
TCGA.GL.6846.01	Cluster I	0	197.5
TCGA.GL.8500.01	Cluster I	0	28.0333
TCGA.GL.A59R.01	Cluster I	0	12.6
TCGA.GL.A59T.01	Cluster I	0	18.2
TCGA.GL.A9DC.01	Cluster I	0	13.0667
TCGA.GL.A9DD.01	Cluster I	0	11.3667
TCGA.GL.A9DE.01	Cluster I	0	16.5333
TCGA.HE.7129.01	Cluster I	0	83.0667
TCGA.HE.7130.01	Cluster I	0	59
TCGA.HE.A5NF.01	Cluster I	0	86.0667
TCGA.HE.A5NH.01	Cluster I	0	26.3667
TCGA.HE.A5NI.01	Cluster I	0	12
TCGA.HE.A5NJ.01	Cluster I	0	57.5333
TCGA.HE.A5NL.01	Cluster I	0	25.5667
TCGA.IA.A40U.01	Cluster I	0	17.0333
TCGA.IA.A40X.01	Cluster I	0	20.2667
TCGA.IA.A83S.01	Cluster I	1	86.9667
TCGA.IA.A83T.01	Cluster I	1	89.4667
TCGA.IZ.8195.01	Cluster I	0	22.5667
TCGA.IZ.8196.01	Cluster I	0	21.6333
TCGA.IZ.A6M8.01	Cluster I	0	16.5667
TCGA.IZ.A6M9.01	Cluster I	0	12.5333
TCGA.J7.6720.01	Cluster I	0	12.9333
TCGA.KV.A6GE.01	Cluster I	0	29.5
TCGA.KV.A74V.01	Cluster I	0	11.5667
TCGA.MH.A55W.01	Cluster I	0	34.7667
TCGA.MH.A55Z.01	Cluster I	0	28.1667
TCGA.MH.A560.01	Cluster I	0	30.8
TCGA.MH.A561.01	Cluster I	0	28.0333
TCGA.MH.A562.01	Cluster I	0	20.5333
TCGA.MH.A854.01	Cluster I	0	17.8667
TCGA.MH.A855.01	Cluster I	0	12.3
TCGA.MH.A857.01	Cluster I	0	29.6667
TCGA.O9.A75Z.01	Cluster I	0	15.7
TCGA.P4.A5E6.01	Cluster I	0	101.167
TCGA.P4.A5EB.01	Cluster I	0	100.5
TCGA.P4.AAVK.01	Cluster I	0	53
TCGA.P4.AAVM.01	Cluster I	0	51.3
TCGA.P4.AAVO.01	Cluster I	0	80
TCGA.PJ.A5Z9.01	Cluster I	0	18
TCGA.Q2.A5QZ.01	Cluster I	0	14.2667
TCGA.SX.A71R.01	Cluster I	0	48.5667
TCGA.SX.A71S.01	Cluster I	0	50.1333
TCGA.SX.A71U.01	Cluster I	0	45.2333
TCGA.SX.A71V.01	Cluster I	0	29.2
TCGA.SX.A71W.01	Cluster I	0	35.8667
TCGA.SX.A7SL.01	Cluster I	0	27.4333
TCGA.SX.A7SN.01	Cluster I	0	19.2667
TCGA.SX.A7SO.01	Cluster I	0	41.9
TCGA.SX.A7SP.01	Cluster I	1	16.5333
TCGA.SX.A7SQ.01	Cluster I	0	42.2
TCGA.SX.A7SR.01	Cluster I	0	26.8333
TCGA.SX.A7SS.01	Cluster I	0	53.8333
TCGA.SX.A7SU.01	Cluster I	0	44.3667
TCGA.UN.AAZ9.01	Cluster I	0	18.2667
TCGA.UZ.A9PJ.01	Cluster I	1	26.5667
TCGA.UZ.A9PK.01	Cluster I	0	119.033
TCGA.UZ.A9PL.01	Cluster I	0	105.067
TCGA.UZ.A9PM.01	Cluster I	0	127.033
TCGA.UZ.A9PO.01	Cluster I	0	63.7
TCGA.UZ.A9PP.01	Cluster I	0	100.333
TCGA.UZ.A9PQ.01	Cluster I	1	87.4667
TCGA.UZ.A9PR.01	Cluster I	0	87.5667
TCGA.UZ.A9PS.01	Cluster I	0	72.2333
TCGA.UZ.A9PS.05	Cluster I	0	72.2333
TCGA.UZ.A9PU.01	Cluster I	1	31.1
TCGA.UZ.A9PV.01	Cluster I	0	48.1333
TCGA.UZ.A9PX.01	Cluster I	0	66.0333
TCGA.UZ.A9PZ.01	Cluster I	0	21.9
TCGA.UZ.A9Q0.01	Cluster I	0	112.267
TCGA.UZ.A9Q1.01	Cluster I	0	52.0667
TCGA.V9.A7HT.01	Cluster I	0	32.1667
TCGA.WN.A9G9.01	Cluster I	0	26.3667
TCGA.WN.AB4C.01	Cluster I	0	39.6
TCGA.Y8.A894.01	Cluster I	0	18.9
TCGA.Y8.A895.01	Cluster I	0	16.1333
TCGA.Y8.A896.01	Cluster I	0	18.9
TCGA.Y8.A897.01	Cluster I	0	18.3
TCGA.Y8.A898.01	Cluster I	0	15.8333
TCGA.Y8.A8RY.01	Cluster I	0	25.6333
TCGA.Y8.A8RZ.01	Cluster I	0	6.83333
TCGA.Y8.A8S0.01	Cluster I	0	6.1
TCGA.CS.4938.01	Cluster I	0	119.133
[truncated: 7,416 more rows]

## Sheet: Figure 4
Figure 4a	Fold Change
THP-1 Alone	1
THP-1 with T47D	0.866667
THP-1 with MK2206 pretreated T47D	1
Figure 4b	Fold Change
THP-1 Alone	1
THP-1 with MDA-MB-468	3.70588
THP-1 with MK2206 pretreated MDA-MB-468	3.79412
Figure 4c	Fold Change
THP-1 Alone	1
THP-1 with HCC38	2
THP-1 with MK2206 pretreated HCC38	1.85714
Figure 4d	Fold Change
THP-1 Alone	1
THP-1 with MDA-MB-231	21.8889
THP-1 with MK2206 pretreated MDA-MB-231	12.25

## Sheet: Figure 5
Figure 5c	NC Group	MK2206 Group
	19.34	19.215		p value	0.115537
	12.14	44.275		d value	-1.45283
	16.74	21.975
		31.525
Figure 5e	NC Group	MK2206 Group
	28.42	24.485		p value	0.068344
	26.425	20.8		d value	1.76932
	23.925	23.44
		18.6
Figure 5f	NC Group	MK2206 Group
	3.41294	4.10459		p value	0.0275999
	3.49303	3.91177		d value	-2.34921
	3.86597	4.19525
		3.91679
Figure 5g	NC Group	MK2206 Group
	0.432591	0.235711		p value	3.44354e-06
	0.448648	0.222355		d value	16.9566
	0.417089	0.240636
		0.236744
Figure 5h	NC Group	MK2206 Group
	0.707815	0.445672		p value	0.0020219
	0.684913	0.375193		d value	4.4902
	0.644676	0.496711
		0.502178
Figure 5i	NC Group	MK2206 Group
	7.94	10.27		p value	0.0223638
	2.33	24.665		d value	-2.49239
	4.53	15.655
		19.09
Figure 5k	NC Group			MK2206 Group				p value	d value
154Gd_KI67	0.828957	1.15779	1.01325	1.25634	1.00242	1.07444	0.954415	0.548184	0.140797
172Yb_CASPASE3	0.784526	1.14285	1.07262	1.06844	1.20543	1.55591	1.08741	0.216462	-1.08005
173Yb_GB	0.59961	1.50645	0.893939	1.53084	1.73006	2.13043	1.72938	0.033573	-2.21915
141Pr_PD_1	0.937361	1.04373	1.01891	0.879423	0.695968	0.815353	0.669561	0.0148977	2.78038
162Dy_TIM3	1.01052	0.933245	1.05624	0.575124	0.515371	0.67313	0.67237	0.00084186	5.44612
158Gd_LAG3	0.98401	0.953649	1.06234	0.77701	0.732986	0.894886	0.761054	0.00882802	3.1769
165Ho_EQ5_FOXP3	0.931338	1.13855	0.930112	0.694217	0.778099	0.727334	0.596708	0.00942435	3.12565
156Gd_IL_7RA	0.931534	1.13401	0.93446	0.744117	0.524611	0.632563	0.569984	0.00483553	3.67465
161Dy_CD44	0.820437	1.03235	1.14721	0.844884	0.599704	0.822808	0.518855	0.0595182	1.85451
160Dy_CD62L	0.831638	1.24736	0.921003	0.841383	0.617845	0.81628	0.775399	0.107679	1.49481
Figure 5l	NC Group	MK2206 Group
	4759.8	4773.76		p value	0.938679
	5023.22	4884.55		d value	-0.0617692
	3313.93	3899.6
		4076.69

## Sheet: Figure 6a-f
a						b							c							d				e				f
%	CR	PR	SD	PD		ID	Binary	PI3KAKT						binary	AKT					%	R	NR		%	Response	Non-Response		ID	Cluster	PI3KAKT	Response
Cluster I	10.5882	18.8235	17.6471	52.9412		SAM4501e41e4751	SD/PD	2659.22		d value	-0.573428		Pt22.baseline	PD	2953.78		d value	-0.795098		Cluster I	35	65		Cluster I	49	51		TCGA.4Z.AA7N.01	Cluster IV	3591.99	FALSE		d value	-0.263301
Cluster II	5	25	17.5	52.5		SAM7fb7a13c096b	SD/PD	2602.59					Pt13.baseline	CR/PR	2943.26					Cluster II	38	62		Cluster II	35	65		TCGA.BL.A13I.01	Cluster IV	3155.71	FALSE
Cluster III	8.47458	11.8644	11.8644	67.7966		SAMd215b503f99a	SD/PD	2671.83					Pt1.baseline	PD	2786.69					Cluster III	50	50		Cluster III	25	75		TCGA.BL.A5ZZ.01	Cluster IV	3765.36	FALSE
Cluster IV	7.89474	8.77193	29.8246	53.5088		SAMd98bac0a070f	SD/PD	2687.76					Pt9.baseline	CR/PR	2412.46					Cluster IV	26	74		Cluster IV	22	78		TCGA.BT.A20R.01	Cluster IV	3000.26	FALSE
						SAMf3a9bce50099	SD/PD	2404.98					Pt27A.baseline	CR/PR	2525.84													TCGA.CF.A7I0.01	Cluster IV	2870.4	FALSE
						SAM978a587b207e	SD/PD	2471.15					Pt8.baseline	CR/PR	2359.13													TCGA.DK.A1AF.01	Cluster IV	3814.65	FALSE
						SAM3894ac3956a5	SD/PD	2685.11					Pt16.OnTx	PD	2354.05													TCGA.DK.A2HX.01	Cluster IV	3389.85	FALSE
						SAM7aa01fc49a80	SD/PD	3251.5					Pt27B.baseline	CR/PR	2301.23													TCGA.DK.A2I4.01	Cluster IV	3502.41	FALSE
						SAM957378bd907f	SD/PD	2320.69					Pt12.baseline	PD	2558.58													TCGA.DK.A3IQ.01	Cluster IV	3346.83	FALSE
						SAM0bdb3428bd13	SD/PD	2488.36					Pt23.baseline	PD	2632.22													TCGA.DK.A3IU.01	Cluster IV	3353.06	FALSE
						SAMcb132b0cdd2c	SD/PD	2236.35					Pt38.baseline	CR/PR	2358.95													TCGA.DK.A6B2.01	Cluster IV	2970.82	FALSE
						SAM2624229effe8	SD/PD	2693.44					Pt15.baseline	CR/PR	1863.52													TCGA.FD.A3B8.01	Cluster IV	3973.43	FALSE
						SAM29da928587ad	SD/PD	2768.62					Pt35.baseline	CR/PR	2204.04													TCGA.FD.A3SL.01	Cluster IV	3293.34	FALSE
						SAMbe83eae4026e	SD/PD	2120.87					Pt29.baseline	PD	2512.34													TCGA.FD.A3SM.01	Cluster IV	2959.99	FALSE
						SAMcc4675f394a1	SD/PD	2676.3					Pt6.baseline	CR/PR	2294.9													TCGA.FD.A3SQ.01	Cluster IV	3346.62	FALSE
						SAMee3844cc0b9f	SD/PD	2865.34					Pt20.baseline	PD	2073.33													TCGA.FD.A43S.01	Cluster IV	3172.23	FALSE
						SAMd135d5867fe3	SD/PD	2509.66					Pt19.baseline	CR/PR	2145.08													TCGA.FD.A43U.01	Cluster IV	2780.45	FALSE
						SAM99a46b9eec27	SD/PD	2971.07					Pt31.baseline	PD	2252.95													TCGA.FD.A5BS.01	Cluster IV	3142.23	FALSE
						SAM8e469834acc1	SD/PD	2605.55					Pt10.baseline	PD	2890													TCGA.FD.A5BX.01	Cluster IV	3193.44	FALSE
						SAM59fda9035d1d	SD/PD	2547.17					Pt14.baseline	PD	2577.36													TCGA.FD.A5BZ.01	Cluster IV	3189.42	FALSE
						SAMb15ad09d6e24	SD/PD	2791.51					Pt2.baseline	CR/PR	2252.01													TCGA.FD.A6TB.01	Cluster IV	3238.52	FALSE
						SAMdee1011782cd	SD/PD	2647.99					Pt4.baseline	CR/PR	2191.76													TCGA.FD.A6TF.01	Cluster IV	3152.15	FALSE
						SAMe0c49ea0df5d	SD/PD	2598.11					Pt25.baseline	PD	2101.61													TCGA.FT.A61P.01	Cluster IV	3383.57	FALSE
						SAMb2e4a082541a	SD/PD	2269.14					Pt7.baseline	PD	1982.94													TCGA.G2.A2EC.01	Cluster IV	3198.77	FALSE
						SAMf20b827dca51	SD/PD	2754.99					Pt32.baseline	PD	2702.32													TCGA.G2.AA3C.01	Cluster IV	2513.94	FALSE
						SAM8e8ef2368dfa	SD/PD	2953.95					Pt28.baseline	CR/PR	2220.13													TCGA.GC.A3OO.01	Cluster IV	3164.43	FALSE
						SAM7f0d9cc7f001	SD/PD	2893.4					Pt5.baseline	CR/PR	2006.78													TCGA.GD.A3OS.01	Cluster IV	2889.63	FALSE
						SAMa913c6139ec8	SD/PD	2591.09					Pt37.baseline	CR/PR	1725.65													TCGA.GV.A3QG.01	Cluster IV	3621.8	FALSE
						SAM26104d5adc89	SD/PD	2728.79																				TCGA.K4.A3WS.01	Cluster IV	3176.85	FALSE
						SAM166a419a4e5a	SD/PD	2896.16																				TCGA.K4.A3WU.01	Cluster IV	3150.71	FALSE
						SAMe9ae8beb82fa	SD/PD	2506.05																				TCGA.K4.A83P.01	Cluster IV	3421.74	FALSE
						SAMc692536a795a	SD/PD	2497.35																				TCGA.K4.AAQO.01	Cluster IV	3040.83	FALSE
						SAM9a2cf3c06fb3	SD/PD	3070.53																				TCGA.KQ.A41S.01	Cluster IV	3155.31	FALSE
						SAM5cc2d9036053	SD/PD	2954.36																				TCGA.R3.A69X.01	Cluster IV	3336.38	FALSE
						SAM23aa15d4a0b0	SD/PD	2187.1																				TCGA.SY.A9G0.01	Cluster IV	3622.68	FALSE
						SAM1c0ecfb3eb63	SD/PD	2732.31																				TCGA.UY.A8OD.01	Cluster IV	2953.21	FALSE
						SAMdcae54fcd7fa	SD/PD	2578.73																				TCGA.XF.A9SL.01	Cluster IV	3436.89	FALSE
						SAM09c84ec0cf34	SD/PD	2270.57																				TCGA.XF.A9SP.01	Cluster IV	2916.75	FALSE
						SAM0ce9c983b20f	SD/PD	2686.22																				TCGA.XF.A9SW.01	Cluster IV	3497.51	FALSE
						SAMbfdffb97c446	SD/PD	2584.21																				TCGA.XF.A9T3.01	Cluster IV	3274.66	FALSE
						SAM557dde1b9f3e	SD/PD	2605.45																				TCGA.XF.AAME.01	Cluster IV	3710.37	FALSE
						SAM553c3c35b847	SD/PD	3136.24																				TCGA.XF.AAMJ.01	Cluster IV	3198.59	FALSE
						SAM9410b866974a	SD/PD	2495.04																				TCGA.XF.AAMR.01	Cluster IV	3285.33	FALSE
						SAM63405b04ab2d	SD/PD	2534.6																				TCGA.XF.AAMY.01	Cluster IV	2956.99	FALSE
						SAM12502d970c10	SD/PD	2378.57																				TCGA.XF.AAN4.01	Cluster IV	3790.82	FALSE
						SAM9cafb905b36a	SD/PD	2165.68																				TCGA.XF.AAN7.01	Cluster IV	2964.58	FALSE
						SAMd2492b2a31bb	SD/PD	2768.22																				TCGA.XF.AAN8.01	Cluster IV	3611.36	FALSE
						SAM2f228939632f	SD/PD	2537.82																				TCGA.ZF.A9R9.01	Cluster IV	2905.64	FALSE
						SAMe7bcab05402e	SD/PD	2781.98																				TCGA.ZF.AA54.01	Cluster IV	2995.06	FALSE
						SAM297c0301e861	SD/PD	2760.22																				TCGA.ZF.AA5P.01	Cluster IV	3408.17	FALSE
						SAM65afda25b920	SD/PD	2986.73																				TCGA.3C.AALK.01	Cluster IV	3347.14	FALSE
						SAM31f41dd0d6ca	SD/PD	2806.96																				TCGA.4H.AAAK.01	Cluster IV	3258.24	FALSE
						SAM025b45c27e05	SD/PD	2756.51																				TCGA.5L.AAT0.01	Cluster IV	3224.23	FALSE
						SAMfd947610629d	SD/PD	2746.43																				TCGA.5L.AAT1.01	Cluster IV	3019.06	FALSE
						SAMe56c96c51190	SD/PD	3161.62																				TCGA.A1.A0SB.01	Cluster IV	3395.01	FALSE
						SAM49d48750e294	SD/PD	2594.01																				TCGA.A1.A0SD.01	Cluster IV	3594.64	FALSE
						SAM19fec8f3b3bd	SD/PD	2477.48																				TCGA.A1.A0SE.01	Cluster IV	3490.34	FALSE
						SAMef0e3d2415fd	SD/PD	2576.32																				TCGA.A1.A0SF.01	Cluster IV	3331.3	FALSE
						SAM0f956e757453	SD/PD	2477.27																				TCGA.A1.A0SG.01	Cluster IV	3324.9	FALSE
						SAM2bba8cb35e48	SD/PD	2483.98																				TCGA.A1.A0SH.01	Cluster IV	3561.36	FALSE
						SAMd636e3461955	SD/PD	3088.5																				TCGA.A1.A0SI.01	Cluster IV	3445.39	FALSE
						SAM181b638b8248	SD/PD	3142.88																				TCGA.A1.A0SJ.01	Cluster IV	3530.93	FALSE
						SAM753d4bb52dbe	SD/PD	2336.27																				TCGA.A1.A0SM.01	Cluster IV	3256.21	FALSE
						SAMb2f1d0e54ece	CR/PR	3067.7																				TCGA.A1.A0SN.01	Cluster IV	3237.38	FALSE
						SAM30cf07d4874f	SD/PD	2823.17																				TCGA.A2.A04N.01	Cluster IV	3154.87	FALSE
						SAM7d2dfba6cd84	SD/PD	2947.28																				TCGA.A2.A04Q.01	Cluster IV	3166.26	FALSE
						SAM568ce160abd9	SD/PD	2834.03																				TCGA.A2.A04W.01	Cluster IV	3023.08	FALSE
						SAMc0d625a50eb8	SD/PD	2824.59																				TCGA.A2.A04Y.01	Cluster IV	3111.4	FALSE
						SAMab8052a03398	SD/PD	2639.29																				TCGA.A2.A0CK.01	Cluster IV	3161.8	FALSE
						SAMda4d892fddc8	SD/PD	2537.08																				TCGA.A2.A0CL.01	Cluster IV	3689.36	FALSE
						SAM76a431ba6ce1	SD/PD	2796.55																				TCGA.A2.A0CO.01	Cluster IV	3857.84	FALSE
						SAM75f12d1a55fc	SD/PD	2664.24																				TCGA.A2.A0CP.01	Cluster IV	3372.76	FALSE
						SAMad83c9c53537	SD/PD	2587.26																				TCGA.A2.A0CR.01	Cluster IV	3257.26	FALSE
						SAM2b672f4336c7	SD/PD	2313.29																				TCGA.A2.A0CS.01	Cluster IV	3051.36	FALSE
						SAMe94c30c30616	SD/PD	2297.78																				TCGA.A2.A0CU.01	Cluster IV	3268.49	FALSE
						SAM9e11ec6bea80	SD/PD	2313.25																				TCGA.A2.A0CX.01	Cluster IV	3221.71	FALSE
						SAMffa5c7cad0e5	CR/PR	2998.24																				TCGA.A2.A0CZ.01	Cluster IV	3819.8	FALSE
						SAM61baf919bb01	SD/PD	2618.86																				TCGA.A2.A0EM.01	Cluster IV	3305.41	FALSE
						SAM3b1066e5801b	SD/PD	2611.84																				TCGA.A2.A0EN.01	Cluster IV	3622.95	FALSE
						SAM8b4b8b0f9e73	SD/PD	2790.31																				TCGA.A2.A0EO.01	Cluster IV	3716.03	FALSE
						SAM5cfa1699bdb7	SD/PD	2596.14																				TCGA.A2.A0EP.01	Cluster IV	3773.82	FALSE
						SAM18b9351e265a	SD/PD	2325.11																				TCGA.A2.A0ES.01	Cluster IV	3934.03	FALSE
						SAM9daccafc18db	SD/PD	2358.69																				TCGA.A2.A0EW.01	Cluster IV	3771.32	FALSE
						SAM6157c8f38b72	CR/PR	2388.05																				TCGA.A2.A0EX.01	Cluster IV	3345.29	FALSE
						SAM1abf01dd4544	CR/PR	2099.05																				TCGA.A2.A0ST.01	Cluster IV	3431.52	FALSE
						SAM3e04eb914f3d	CR/PR	2414.97																				TCGA.A2.A0SU.01	Cluster IV	3589.14	FALSE
						SAM59f392864f5d	SD/PD	2510.14																				TCGA.A2.A0SX.01	Cluster IV	3546.19	FALSE
						SAM34430ef08e5b	SD/PD	2709.36																				TCGA.A2.A0SY.01	Cluster IV	3485.7	FALSE
						SAM6ff654a20f98	CR/PR	2445.25																				TCGA.A2.A0T1.01	Cluster IV	3306.81	FALSE
						SAMe9475f77504b	SD/PD	2607.44																				TCGA.A2.A0T4.01	Cluster IV	3328.29	FALSE
						SAM727c0e92a2a7	CR/PR	2295.01																				TCGA.A2.A0T5.01	Cluster IV	3537.39	FALSE
						SAM47fc46c3d6be	SD/PD	2524.84																				TCGA.A2.A0T6.01	Cluster IV	3640.42	FALSE
						SAM9fb814c22bdb	SD/PD	3227.92																				TCGA.A2.A0T7.01	Cluster IV	3449.3	FALSE
						SAM3330c03fdf00	SD/PD	2421.34																				TCGA.A2.A0YD.01	Cluster IV	3792.97	FALSE
						SAM6f2a102a99df	CR/PR	2300.12																				TCGA.A2.A0YI.01	Cluster IV	3483.86	FALSE
						SAM771445e92421	CR/PR	2787.3																				TCGA.A2.A0YK.01	Cluster IV	4058.54	FALSE
						SAMd43f8933066b	CR/PR	2421.49																				TCGA.A2.A0YL.01	Cluster IV	3683.58	FALSE
						SAMd7d57ee3a863	CR/PR	2396.37																				TCGA.A2.A1FV.01	Cluster IV	3063.79	FALSE
						SAMcabb6d58ff55	SD/PD	2404.78																				TCGA.A2.A1FZ.01	Cluster IV	3501.34	FALSE
						SAM2eb07dedf07f	CR/PR	2587.27																				TCGA.A2.A1G0.01	Cluster IV	3612.36	FALSE
						SAMeb587a68006b	SD/PD	2621.3																				TCGA.A2.A25A.01	Cluster IV	3887.52	FALSE
						SAMc919aebc7fdd	CR/PR	2436.95																				TCGA.A2.A25D.01	Cluster IV	3106.13	FALSE
						SAMbf1a3ae828e6	CR/PR	2591.54																				TCGA.A2.A25E.01	Cluster IV	3119.49	FALSE
						SAMc2a1820d4e6b	CR/PR	2598.68																				TCGA.A2.A25F.01	Cluster IV	3691.93	FALSE
						SAM1c8b086175ca	SD/PD	2719.17																				TCGA.A2.A3KC.01	Cluster IV	3654.64	FALSE
						SAMe1eb5d988760	CR/PR	2605.63																				TCGA.A2.A3KD.01	Cluster IV	3572.38	FALSE
						SAM716f54e468f4	SD/PD	2427.3																				TCGA.A2.A3XW.01	Cluster IV	3058.24	FALSE
						SAM1dda30f1c5be	SD/PD	2847.68																				TCGA.A2.A3XY.01	Cluster IV	3559.82	FALSE
						SAMa9ca8536d2b1	SD/PD	2959.32																				TCGA.A2.A4RW.01	Cluster IV	3288.86	FALSE
						SAM2e9ac0b1b250	CR/PR	2156.59																				TCGA.A2.A4RX.01	Cluster IV	3622.69	FALSE
						SAM2570ff4aae6e	CR/PR	2663.49																				TCGA.A2.A4RY.01	Cluster IV	3875.57	FALSE
						SAM7fb6987514a4	SD/PD	2880.92																				TCGA.A2.A4S1.01	Cluster IV	3346.41	FALSE
						SAMd027124354ce	CR/PR	2454.6																				TCGA.A2.A4S2.01	Cluster IV	3289.53	FALSE
						SAM36a9225b0222	SD/PD	2943.28																				TCGA.A7.A0CG.01	Cluster IV	3734.81	FALSE
																												TCGA.A7.A0DB.01	Cluster IV	3111.54	FALSE
																												TCGA.A7.A13H.01	Cluster IV	3426.8	FALSE
																												TCGA.A7.A26E.01	Cluster IV	3325.18	FALSE
																												TCGA.A7.A26G.01	Cluster IV	3577.53	FALSE
																												TCGA.A7.A26J.01	Cluster IV	3282.44	FALSE
																												TCGA.A7.A3J1.01	Cluster IV	3331.9	FALSE
																												TCGA.A7.A426.01	Cluster IV	3481.3	FALSE
																												TCGA.A7.A4SA.01	Cluster IV	3288.36	FALSE
																												TCGA.A7.A4SC.01	Cluster IV	3353.24	FALSE
																												TCGA.A7.A5ZW.01	Cluster IV	3521.14	FALSE
																												TCGA.A7.A5ZX.01	Cluster IV	3581.02	FALSE
																												TCGA.A7.A6VV.01	Cluster IV	3452.7	FALSE
																												TCGA.A8.A06P.01	Cluster IV	3369.51	FALSE
																												TCGA.A8.A07E.01	Cluster IV	3626.29	FALSE
																												TCGA.A8.A07G.01	Cluster IV	3347.57	FALSE
																												TCGA.A8.A07U.01	Cluster IV	3356.93	FALSE
																												TCGA.A8.A08H.01	Cluster IV	3705.76	FALSE
																												TCGA.A8.A08X.01	Cluster IV	3007.16	FALSE
																												TCGA.A8.A08Z.01	Cluster IV	3354.95	FALSE
																												TCGA.A8.A096.01	Cluster IV	3439.85	FALSE
																												TCGA.A8.A097.01	Cluster IV	3240.39	FALSE
																												TCGA.A8.A09A.01	Cluster IV	3552.24	FALSE
																												TCGA.A8.A09D.01	Cluster IV	3368.41	FALSE
																												TCGA.A8.A0A1.01	Cluster IV	3342.71	FALSE
																												TCGA.A8.A0A4.01	Cluster IV	3442.68	FALSE
																												TCGA.A8.A0A6.01	Cluster IV	3461.37	FALSE
																												TCGA.A8.A0A7.01	Cluster IV	3233.76	FALSE
																												TCGA.A8.A0AD.01	Cluster IV	3207.84	FALSE
																												TCGA.AC.A23E.01	Cluster IV	3508.11	FALSE
																												TCGA.AC.A23G.01	Cluster IV	3745.04	FALSE
																												TCGA.AC.A2FB.01	Cluster IV	3841.4	FALSE
																												TCGA.AC.A2FE.01	Cluster IV	3333.04	FALSE
																												TCGA.AC.A2FF.01	Cluster IV	3753.05	FALSE
																												TCGA.AC.A2FG.01	Cluster IV	3503.6	FALSE
																												TCGA.AC.A2FO.01	Cluster IV	3649.98	FALSE
																												TCGA.AC.A2QH.01	Cluster IV	3203.91	FALSE
																												TCGA.AC.A2QJ.01	Cluster IV	2728.08	FALSE
																												TCGA.AC.A3BB.01	Cluster IV	3335.24	FALSE
																												TCGA.AC.A3HN.01	Cluster IV	3652.47	FALSE
																												TCGA.AC.A3OD.01	Cluster IV	3323.75	FALSE
																												TCGA.AC.A3QP.01	Cluster IV	3227.81	FALSE
																												TCGA.AC.A3W5.01	Cluster IV	3339.43	FALSE
																												TCGA.AC.A3W6.01	Cluster IV	3429.97	FALSE
																												TCGA.AC.A3W7.01	Cluster IV	3337.65	FALSE
																												TCGA.AC.A3YI.01	Cluster IV	3618.17	FALSE
																												TCGA.AC.A5EH.01	Cluster IV	3273.06	FALSE
																												TCGA.AC.A5XS.01	Cluster IV	3066.99	FALSE
																												TCGA.AC.A6IV.01	Cluster IV	3787.95	FALSE
																												TCGA.AC.A6IX.01	Cluster IV	3422.98	FALSE
																												TCGA.AC.A6IX.06	Cluster IV	3146.46	FALSE
																												TCGA.AC.A7VC.01	Cluster IV	3172.6	FALSE
																												TCGA.AC.A8OQ.01	Cluster IV	3400.58	FALSE
																												TCGA.AN.A03X.01	Cluster IV	3130.8	FALSE
																												TCGA.AN.A041.01	Cluster IV	3362.1	FALSE
																												TCGA.AN.A049.01	Cluster IV	3219.11	FALSE
																												TCGA.AN.A04A.01	Cluster IV	3398.46	FALSE
																												TCGA.AN.A0AL.01	Cluster IV	3445.2	FALSE
																												TCGA.AN.A0AS.01	Cluster IV	3095.48	FALSE
																												TCGA.AN.A0FD.01	Cluster IV	3025.12	FALSE
																												TCGA.AN.A0FN.01	Cluster IV	3752.53	FALSE
																												TCGA.AN.A0FS.01	Cluster IV	3489.48	FALSE
																												TCGA.AN.A0FT.01	Cluster IV	2987.95	FALSE
																												TCGA.AN.A0FX.01	Cluster IV	3440.57	FALSE
																												TCGA.AN.A0XL.01	Cluster IV	3602.37	FALSE
																												TCGA.AN.A0XN.01	Cluster IV	3517.74	FALSE
																												TCGA.AN.A0XS.01	Cluster IV	3350.21	FALSE
																												TCGA.AN.A0XV.01	Cluster IV	3347.66	FALSE
																												TCGA.AN.A0XW.01	Cluster IV	3517.41	FALSE
																												TCGA.AO.A0J5.01	Cluster IV	3401.98	FALSE
																												TCGA.AO.A0J9.01	Cluster IV	3295.56	FALSE
																												TCGA.AO.A0JA.01	Cluster IV	3455.05	FALSE
																												TCGA.AO.A0JC.01	Cluster IV	3334.79	FALSE
																												TCGA.AO.A0JE.01	Cluster IV	3245.37	FALSE
																												TCGA.AO.A0JF.01	Cluster IV	3663.76	FALSE
																												TCGA.AO.A0JG.01	Cluster IV	3407.97	FALSE
																												TCGA.AO.A0JL.01	Cluster IV	2835.51	FALSE
																												TCGA.AO.A126.01	Cluster IV	2957.73	FALSE
																												TCGA.AO.A12A.01	Cluster IV	3709.49	FALSE
																												TCGA.AO.A12C.01	Cluster IV	3532.95	FALSE
																												TCGA.AO.A12D.01	Cluster IV	3286.82	FALSE
																												TCGA.AO.A12F.01	Cluster IV	3355.63	FALSE
																												TCGA.AO.A12G.01	Cluster IV	3198.02	FALSE
																												TCGA.AQ.A04J.01	Cluster IV	3717.95	FALSE
																												TCGA.AQ.A04L.01	Cluster IV	2882.34	FALSE
																												TCGA.AQ.A0Y5.01	Cluster IV	3299.13	FALSE
																												TCGA.AQ.A1H3.01	Cluster IV	3609.73	FALSE
																												TCGA.AQ.A7U7.01	Cluster IV	3528.22	FALSE
																												TCGA.AR.A0TS.01	Cluster IV	3566.33	FALSE
																												TCGA.AR.A0TX.01	Cluster IV	3306.23	FALSE
																												TCGA.AR.A1AJ.01	Cluster IV	3445.77	FALSE
																												TCGA.AR.A1AK.01	Cluster IV	3661.95	FALSE
																												TCGA.AR.A1AL.01	Cluster IV	3797.6	FALSE
																												TCGA.AR.A1AN.01	Cluster IV	3529.82	FALSE
																												TCGA.AR.A1AO.01	Cluster IV	3646.3	FALSE
																												TCGA.AR.A1AT.01	Cluster IV	3132.86	FALSE
																												TCGA.AR.A1AU.01	Cluster IV	3499.29	FALSE
																												TCGA.AR.A1AW.01	Cluster IV	3314.31	FALSE
																												TCGA.AR.A1AX.01	Cluster IV	3559.15	FALSE
																												TCGA.AR.A24L.01	Cluster IV	3483.5	FALSE
																												TCGA.AR.A24M.01	Cluster IV	3502.67	FALSE
																												TCGA.AR.A24N.01	Cluster IV	3049.7	FALSE
																												TCGA.AR.A24O.01	Cluster IV	3817.8	FALSE
																												TCGA.AR.A24P.01	Cluster IV	3481.54	FALSE
																												TCGA.AR.A24T.01	Cluster IV	3542.12	FALSE
																												TCGA.AR.A24U.01	Cluster IV	3335.57	FALSE
																												TCGA.AR.A24V.01	Cluster IV	3370.41	FALSE
																												TCGA.AR.A24W.01	Cluster IV	3761.93	FALSE
																												TCGA.AR.A24X.01	Cluster IV	3301.05	FALSE
																												TCGA.AR.A250.01	Cluster IV	3371.24	FALSE
																												TCGA.AR.A252.01	Cluster IV	3656.65	FALSE
																												TCGA.AR.A255.01	Cluster IV	3436.74	FALSE
																												TCGA.AR.A2LH.01	Cluster IV	3569.98	FALSE
																												TCGA.AR.A2LJ.01	Cluster IV	3057.31	FALSE
																												TCGA.AR.A2LM.01	Cluster IV	3648.7	FALSE
																												TCGA.AR.A2LN.01	Cluster IV	3849.88	FALSE
																												TCGA.AR.A2LO.01	Cluster IV	3566.21	FALSE
																												TCGA.AR.A2LQ.01	Cluster IV	3946.45	FALSE
																												TCGA.AR.A5QP.01	Cluster IV	3216.52	FALSE
																												TCGA.B6.A0IH.01	Cluster IV	3564.47	FALSE
																												TCGA.B6.A0IN.01	Cluster IV	3337.97	FALSE
																												TCGA.B6.A0RP.01	Cluster IV	3231.84	FALSE
																												TCGA.B6.A0RQ.01	Cluster IV	3578.23	FALSE
																												TCGA.B6.A0RT.01	Cluster IV	3379.19	FALSE
																												TCGA.B6.A0RU.01	Cluster IV	3432.29	FALSE
																												TCGA.B6.A0WS.01	Cluster IV	3298.18	FALSE
																												TCGA.B6.A0WX.01	Cluster IV	3301.73	FALSE
																												TCGA.B6.A0WY.01	Cluster IV	3590.79	FALSE
																												TCGA.B6.A0X7.01	Cluster IV	3194.6	FALSE
																												TCGA.B6.A1KI.01	Cluster IV	3210.79	FALSE
																												TCGA.BH.A0AU.01	Cluster IV	3219.79	FALSE
																												TCGA.BH.A0AV.01	Cluster IV	3553.44	FALSE
																												TCGA.BH.A0AW.01	Cluster IV	3172.77	FALSE
																												TCGA.BH.A0AY.01	Cluster IV	3323.57	FALSE
																												TCGA.BH.A0AZ.01	Cluster IV	3624.22	FALSE
																												TCGA.BH.A0B0.01	Cluster IV	3341.45	FALSE
																												TCGA.BH.A0B1.01	Cluster IV	3192.83	FALSE
																												TCGA.BH.A0B4.01	Cluster IV	3340.78	FALSE
																												TCGA.BH.A0B6.01	Cluster IV	3201.51	FALSE
																												TCGA.BH.A0B7.01	Cluster IV	3580.34	FALSE
																												TCGA.BH.A0BD.01	Cluster IV	3450.38	FALSE
																												TCGA.BH.A0BF.01	Cluster IV	3473.93	FALSE
																												TCGA.BH.A0BJ.01	Cluster IV	3486.53	FALSE
																												TCGA.BH.A0BL.01	Cluster IV	3599.24	FALSE
																												TCGA.BH.A0BM.01	Cluster IV	3428.99	FALSE
																												TCGA.BH.A0BP.01	Cluster IV	3565.75	FALSE
																												TCGA.BH.A0BQ.01	Cluster IV	3687.02	FALSE
																												TCGA.BH.A0BR.01	Cluster IV	3438.38	FALSE
																												TCGA.BH.A0BZ.01	Cluster IV	3345.78	FALSE
																												TCGA.BH.A0C3.01	Cluster IV	3811.74	FALSE
																												TCGA.BH.A0DG.01	Cluster IV	3590.52	FALSE
																												TCGA.BH.A0DI.01	Cluster IV	3731.5	FALSE
																												TCGA.BH.A0DK.01	Cluster IV	3706.98	FALSE
																												TCGA.BH.A0DP.01	Cluster IV	3534.88	FALSE
																												TCGA.BH.A0DQ.01	Cluster IV	3437.83	FALSE
																												TCGA.BH.A0DS.01	Cluster IV	3114.15	FALSE
																												TCGA.BH.A0DT.01	Cluster IV	3662.96	FALSE
																												TCGA.BH.A0DV.01	Cluster IV	3880.58	FALSE
																												TCGA.BH.A0E1.01	Cluster IV	3314.29	FALSE
																												TCGA.BH.A0E2.01	Cluster IV	3311.22	FALSE
																												TCGA.BH.A0E7.01	Cluster IV	3058.42	FALSE
																												TCGA.BH.A0EA.01	Cluster IV	3657.06	FALSE
																												TCGA.BH.A0EI.01	Cluster IV	3292.21	FALSE
																												TCGA.BH.A0GZ.01	Cluster IV	2934.01	FALSE
																												TCGA.BH.A0H3.01	Cluster IV	3587.56	FALSE
																												TCGA.BH.A0H5.01	Cluster IV	3528.15	FALSE
																												TCGA.BH.A0H6.01	Cluster IV	3243.56	FALSE
																												TCGA.BH.A0H7.01	Cluster IV	3219.25	FALSE
																												TCGA.BH.A0HA.01	Cluster IV	3323.01	FALSE
																												TCGA.BH.A0HF.01	Cluster IV	3373.68	FALSE
																												TCGA.BH.A0HI.01	Cluster IV	3347.94	FALSE
																												TCGA.BH.A0HK.01	Cluster IV	3443.15	FALSE
																												TCGA.BH.A0HP.01	Cluster IV	3596.04	FALSE
																												TCGA.BH.A0HQ.01	Cluster IV	3317.53	FALSE
																												TCGA.BH.A0HX.01	Cluster IV	3319.46	FALSE
																												TCGA.BH.A0RX.01	Cluster IV	3221.69	FALSE
																												TCGA.BH.A0W4.01	Cluster IV	3481.41	FALSE
																												TCGA.BH.A0W5.01	Cluster IV	3481.15	FALSE
																												TCGA.BH.A0W7.01	Cluster IV	3291.41	FALSE
																												TCGA.BH.A18F.01	Cluster IV	3493.45	FALSE
																												TCGA.BH.A18H.01	Cluster IV	3361.98	FALSE
																												TCGA.BH.A18I.01	Cluster IV	3512.84	FALSE
																												TCGA.BH.A18J.01	Cluster IV	3218.82	FALSE
																												TCGA.BH.A18K.01	Cluster IV	3015.51	FALSE
																												TCGA.BH.A18M.01	Cluster IV	3477.45	FALSE
																												TCGA.BH.A1EO.01	Cluster IV	3442.15	FALSE
																												TCGA.BH.A1EU.01	Cluster IV	3686.8	FALSE
																												TCGA.BH.A1EV.01	Cluster IV	3063.23	FALSE
																												TCGA.BH.A1EY.01	Cluster IV	3344.46	FALSE
																												TCGA.BH.A1F0.01	Cluster IV	3779.2	FALSE
																												TCGA.BH.A1F2.01	Cluster IV	3460.81	FALSE
																												TCGA.BH.A1FB.01	Cluster IV	3779.8	FALSE
																												TCGA.BH.A1FE.01	Cluster IV	3608.46	FALSE
																												TCGA.BH.A1FE.06	Cluster IV	3590.01	FALSE
																												TCGA.BH.A1FH.01	Cluster IV	3911.32	FALSE
																												TCGA.BH.A1FU.01	Cluster IV	3692.78	FALSE
																												TCGA.BH.A201.01	Cluster IV	3676.79	FALSE
																												TCGA.BH.A208.01	Cluster IV	3715.13	FALSE
																												TCGA.BH.A28O.01	Cluster IV	3918.37	FALSE
																												TCGA.BH.A28Q.01	Cluster IV	3464.95	FALSE
																												TCGA.BH.A2L8.01	Cluster IV	3074.65	FALSE
																												TCGA.BH.A42U.01	Cluster IV	3394.48	FALSE
																												TCGA.BH.A42V.01	Cluster IV	3552.81	FALSE
																												TCGA.BH.A5J0.01	Cluster IV	3087.78	FALSE
																												TCGA.BH.A6R9.01	Cluster IV	3597.25	FALSE
																												TCGA.BH.A8FZ.01	Cluster IV	3755.96	FALSE
																												TCGA.BH.A8G0.01	Cluster IV	3667.57	FALSE
																												TCGA.C8.A12N.01	Cluster IV	3144.46	FALSE
																												TCGA.C8.A12O.01	Cluster IV	3400.07	FALSE
																												TCGA.C8.A12V.01	Cluster IV	3404.46	FALSE
																												TCGA.C8.A131.01	Cluster IV	2933.59	FALSE
																												TCGA.C8.A132.01	Cluster IV	3591.89	FALSE
																												TCGA.C8.A135.01	Cluster IV	3311.32	FALSE
																												TCGA.C8.A138.01	Cluster IV	3064.71	FALSE
																												TCGA.C8.A1HL.01	Cluster IV	3248.25	FALSE
																												TCGA.C8.A26W.01	Cluster IV	3197.1	FALSE
																												TCGA.C8.A26X.01	Cluster IV	3273.34	FALSE
																												TCGA.C8.A3M7.01	Cluster IV	3518.88	FALSE
																												TCGA.C8.A3M8.01	Cluster IV	3216.52	FALSE
																												TCGA.C8.A8HQ.01	Cluster IV	3166.82	FALSE
																												TCGA.C8.A8HR.01	Cluster IV	3567.58	FALSE
																												TCGA.D8.A141.01	Cluster IV	3551.17	FALSE
																												TCGA.D8.A146.01	Cluster IV	3640.94	FALSE
																												TCGA.D8.A1JB.01	Cluster IV	3533.56	FALSE
																												TCGA.D8.A1JE.01	Cluster IV	3281.18	FALSE
																												TCGA.D8.A1JP.01	Cluster IV	3258.6	FALSE
																												TCGA.D8.A1JU.01	Cluster IV	3597.47	FALSE
																												TCGA.D8.A1X7.01	Cluster IV	3360.25	FALSE
																												TCGA.D8.A1XB.01	Cluster IV	3398.06	FALSE
																												TCGA.D8.A1XM.01	Cluster IV	3446.27	FALSE
																												TCGA.D8.A1XO.01	Cluster IV	3282.66	FALSE
																												TCGA.D8.A1XT.01	Cluster IV	3170.35	FALSE
																												TCGA.D8.A1XU.01	Cluster IV	3168.66	FALSE
																												TCGA.D8.A1XY.01	Cluster IV	3243.66	FALSE
																												TCGA.D8.A1Y0.01	Cluster IV	3424.17	FALSE
																												TCGA.D8.A1Y1.01	Cluster IV	3126.21	FALSE
																												TCGA.D8.A1Y2.01	Cluster IV	3241.87	FALSE
																												TCGA.D8.A27G.01	Cluster IV	3314.48	FALSE
																												TCGA.D8.A27H.01	Cluster IV	3587.34	FALSE
																												TCGA.D8.A27I.01	Cluster IV	3668.53	FALSE
																												TCGA.D8.A27L.01	Cluster IV	3538.36	FALSE
																												TCGA.D8.A27M.01	Cluster IV	3516.01	FALSE
																												TCGA.D8.A27N.01	Cluster IV	3170.66	FALSE
																												TCGA.D8.A27P.01	Cluster IV	3394.51	FALSE
																												TCGA.D8.A27T.01	Cluster IV	3224.29	FALSE
																												TCGA.D8.A27V.01	Cluster IV	3429.47	FALSE
																												TCGA.D8.A3Z6.01	Cluster IV	3282.24	FALSE
																												TCGA.D8.A73U.01	Cluster IV	3332.4	FALSE
																												TCGA.D8.A73X.01	Cluster IV	3138.93	FALSE
																												TCGA.E2.A108.01	Cluster IV	3938.93	FALSE
																												TCGA.E2.A10F.01	Cluster IV	3457.56	FALSE
																												TCGA.E2.A14Z.01	Cluster IV	3229.78	FALSE
																												TCGA.E2.A152.01	Cluster IV	3219.87	FALSE
																												TCGA.E2.A153.01	Cluster IV	3495.03	FALSE
																												TCGA.E2.A15C.01	Cluster IV	3337.99	FALSE
																												TCGA.E2.A15D.01	Cluster IV	3367.94	FALSE
																												TCGA.E2.A15E.01	Cluster IV	3481.61	FALSE
																												TCGA.E2.A15L.01	Cluster IV	3142.79	FALSE
																												TCGA.E2.A15M.01	Cluster IV	3597.37	FALSE
																												TCGA.E2.A15P.01	Cluster IV	3164.43	FALSE
																												TCGA.E2.A1B1.01	Cluster IV	3692.93	FALSE
																												TCGA.E2.A1B5.01	Cluster IV	3422.17	FALSE
																												TCGA.E2.A1BC.01	Cluster IV	3422.58	FALSE
																												TCGA.E2.A1IF.01	Cluster IV	3270.44	FALSE
																												TCGA.E2.A1IG.01	Cluster IV	3483.02	FALSE
																												TCGA.E2.A1IH.01	Cluster IV	3421.84	FALSE
																												TCGA.E2.A1IJ.01	Cluster IV	3629.91	FALSE
																												TCGA.E2.A1IL.01	Cluster IV	3317.02	FALSE
																												TCGA.E2.A1IN.01	Cluster IV	3112.32	FALSE
																												TCGA.E2.A1IO.01	Cluster IV	3719.6	FALSE
																												TCGA.E2.A1L6.01	Cluster IV	3548.03	FALSE
																												TCGA.E2.A1L8.01	Cluster IV	3085.3	FALSE
																												TCGA.E2.A1L9.01	Cluster IV	3380.41	FALSE
																												TCGA.E2.A1LE.01	Cluster IV	3348.65	FALSE
																												TCGA.E2.A1LS.01	Cluster IV	2814.43	FALSE
																												TCGA.E2.A3DX.01	Cluster IV	3826.2	FALSE
																												TCGA.E2.A570.01	Cluster IV	3108.21	FALSE
																												TCGA.E9.A1N4.01	Cluster IV	3439.5	FALSE
																												TCGA.E9.A1N5.01	Cluster IV	3480.61	FALSE
																												TCGA.E9.A1N6.01	Cluster IV	3276.24	FALSE
																												TCGA.E9.A1ND.01	Cluster IV	2968.25	FALSE
																												TCGA.E9.A1NE.01	Cluster IV	3672.86	FALSE
																												TCGA.E9.A1NF.01	Cluster IV	3456.97	FALSE
																												TCGA.E9.A1NG.01	Cluster IV	3665.25	FALSE
																												TCGA.E9.A1NH.01	Cluster IV	3472.62	FALSE
																												TCGA.E9.A1NI.01	Cluster IV	2932.35	FALSE
																												TCGA.E9.A1QZ.01	Cluster IV	3600.61	FALSE
																												TCGA.E9.A1R0.01	Cluster IV	3448.28	FALSE
																												TCGA.E9.A1RI.01	Cluster IV	3402.5	FALSE
																												TCGA.E9.A226.01	Cluster IV	3202.07	FALSE
																												TCGA.E9.A227.01	Cluster IV	3227.16	FALSE
																												TCGA.E9.A229.01	Cluster IV	3398	FALSE
																												TCGA.E9.A22A.01	Cluster IV	3343.23	FALSE
																												TCGA.E9.A22B.01	Cluster IV	3123.54	FALSE
																												TCGA.E9.A22E.01	Cluster IV	3296.89	FALSE
																												TCGA.E9.A243.01	Cluster IV	3128.12	FALSE
																												TCGA.E9.A295.01	Cluster IV	3206.96	FALSE
																												TCGA.E9.A2JT.01	Cluster IV	3579.64	FALSE
																												TCGA.E9.A5FK.01	Cluster IV	3122.85	FALSE
																												TCGA.EW.A1IW.01	Cluster IV	3324.22	FALSE
																												TCGA.EW.A1IX.01	Cluster IV	3487.43	FALSE
																												TCGA.EW.A1J2.01	Cluster IV	3715.06	FALSE
																												TCGA.EW.A1J5.01	Cluster IV	3284.88	FALSE
																												TCGA.EW.A1OV.01	Cluster IV	3324.06	FALSE
																												TCGA.EW.A1P1.01	Cluster IV	3964.95	FALSE
																												TCGA.EW.A1P3.01	Cluster IV	3284.75	FALSE
																												TCGA.EW.A1P7.01	Cluster IV	3838.52	FALSE
																												TCGA.EW.A1PD.01	Cluster IV	3528.12	FALSE
																												TCGA.EW.A1PE.01	Cluster IV	3448.47	FALSE
																												TCGA.EW.A1PF.01	Cluster IV	3571.26	FALSE
																												TCGA.EW.A1PG.01	Cluster IV	3865.63	FALSE
																												TCGA.EW.A2FR.01	Cluster IV	3341.84	FALSE
																												TCGA.EW.A2FV.01	Cluster IV	3579.72	FALSE
																												TCGA.EW.A3E8.01	Cluster IV	3347.32	FALSE
																												TCGA.EW.A3U0.01	Cluster IV	3477.12	FALSE
																												TCGA.EW.A6SC.01	Cluster IV	3344.89	FALSE
																												TCGA.GM.A2D9.01	Cluster IV	3045.91	FALSE
																												TCGA.GM.A2DA.01	Cluster IV	3379.69	FALSE
																												TCGA.GM.A2DD.01	Cluster IV	3240.73	FALSE
																												TCGA.GM.A2DI.01	Cluster IV	3769.32	FALSE
																												TCGA.GM.A2DK.01	Cluster IV	3399.22	FALSE
																												TCGA.GM.A2DL.01	Cluster IV	3341.84	FALSE
																												TCGA.GM.A2DN.01	Cluster IV	3438.32	FALSE
																												TCGA.GM.A3XG.01	Cluster IV	3386.81	FALSE
																												TCGA.GM.A3XN.01	Cluster IV	3521.25	FALSE
																												TCGA.GM.A4E0.01	Cluster IV	3689.5	FALSE
																												TCGA.GM.A5PX.01	Cluster IV	3054.2	FALSE
																												TCGA.HN.A2OB.01	Cluster IV	3823.73	FALSE
																												TCGA.JL.A3YW.01	Cluster IV	3246.25	FALSE
																												TCGA.LD.A74U.01	Cluster IV	3508.69	FALSE
																												TCGA.LD.A7W5.01	Cluster IV	3274.72	FALSE
																												TCGA.LD.A9QF.01	Cluster IV	3340.31	FALSE
																												TCGA.LL.A441.01	Cluster IV	3455.82	FALSE
																												TCGA.LL.A5YP.01	Cluster IV	3406.45	FALSE
																												TCGA.LL.A73Y.01	Cluster IV	3639.25	FALSE
																												TCGA.LL.A73Z.01	Cluster IV	3362.84	FALSE
																												TCGA.LL.A740.01	Cluster IV	3217.36	FALSE
																												TCGA.MS.A51U.01	Cluster IV	3550.09	FALSE
																												TCGA.OK.A5Q2.01	Cluster IV	3411.15	FALSE
																												TCGA.OL.A5D6.01	Cluster IV	3228.49	FALSE
																												TCGA.OL.A5RU.01	Cluster IV	3200.18	FALSE
																												TCGA.OL.A5RV.01	Cluster IV	3545.01	FALSE
																												TCGA.OL.A5RY.01	Cluster IV	3454.47	FALSE
																												TCGA.OL.A66I.01	Cluster IV	3114.7	FALSE
																												TCGA.OL.A66J.01	Cluster IV	3281.07	FALSE
																												TCGA.OL.A66K.01	Cluster IV	3089.72	FALSE
																												TCGA.OL.A66L.01	Cluster IV	2904.55	FALSE
																												TCGA.OL.A66N.01	Cluster IV	2889.31	FALSE
																												TCGA.OL.A6VQ.01	Cluster IV	3735	FALSE
																												TCGA.OL.A97C.01	Cluster IV	3657.95	FALSE
																												TCGA.PE.A5DD.01	Cluster IV	3126.29	FALSE
																												TCGA.PE.A5DE.01	Cluster IV	3472.58	FALSE
																												TCGA.PL.A8LY.01	Cluster IV	3101.02	FALSE
																												TCGA.PL.A8LZ.01	Cluster IV	3265.05	FALSE
																												TCGA.S3.AA14.01	Cluster IV	3290.04	FALSE
																												TCGA.S3.AA15.01	Cluster IV	3608.21	FALSE
																												TCGA.XX.A899.01	Cluster IV	3769.65	FALSE
																												TCGA.XX.A89A.01	Cluster IV	3511.59	FALSE
																												TCGA.Z7.A8R5.01	Cluster IV	3217.29	FALSE
																												TCGA.C5.A8YT.01	Cluster IV	3037.79	FALSE
																												TCGA.DS.A7WF.01	Cluster IV	2806.06	FALSE
																												TCGA.FU.A57G.01	Cluster IV	3375.2	FALSE
																												TCGA.MU.A5YI.01	Cluster IV	3210.86	FALSE
																												TCGA.VS.A9UT.01	Cluster IV	3344.76	FALSE
																												TCGA.ZX.AA5X.01	Cluster IV	3318.59	FALSE
																												TCGA.A6.2675.01	Cluster IV	3213.89	FALSE
																												TCGA.A6.2685.01	Cluster IV	3367.79	FALSE
																												TCGA.A6.5664.01	Cluster IV	3521.9	FALSE
																												TCGA.A6.6142.01	Cluster IV	3298.28	FALSE
																												TCGA.A6.6649.01	Cluster IV	3302.97	FALSE
																												TCGA.A6.6651.01	Cluster IV	3639.58	FALSE
																												TCGA.A6.6654.01	Cluster IV	3549.07	FALSE
																												TCGA.A6.6781.01	Cluster IV	3276.69	FALSE
																												TCGA.A6.6782.01	Cluster IV	3173.73	FALSE
																												TCGA.A6.A566.01	Cluster IV	3493.32	FALSE
																												TCGA.AA.3489.01	Cluster IV	3523.97	FALSE
																												TCGA.AA.A01P.01	Cluster IV	3100.2	FALSE
																												TCGA.AD.6901.01	Cluster IV	3196.55	FALSE
																												TCGA.AY.6196.01	Cluster IV	3715.22	FALSE
																												TCGA.AZ.4323.01	Cluster IV	3207.49	FALSE
																												TCGA.AZ.6605.01	Cluster IV	3280.79	FALSE
																												TCGA.CA.6717.01	Cluster IV	3289.31	FALSE
																												TCGA.CA.6719.01	Cluster IV	3186.1	FALSE
																												TCGA.CK.6748.01	Cluster IV	3366.14	FALSE
																												TCGA.CM.5348.01	Cluster IV	3411.82	FALSE
																												TCGA.CM.6162.01	Cluster IV	3662.23	FALSE
																												TCGA.CM.6167.01	Cluster IV	3567.46	FALSE
																												TCGA.CM.6168.01	Cluster IV	3554.84	FALSE
																												TCGA.CM.6169.01	Cluster IV	3420.6	FALSE
																												TCGA.D5.6534.01	Cluster IV	3658.75	FALSE
																												TCGA.D5.6928.01	Cluster IV	3362.43	FALSE
																												TCGA.F4.6459.01	Cluster IV	3407.36	FALSE
																												TCGA.F4.6461.01	Cluster IV	3319.59	FALSE
																												TCGA.F4.6569.01	Cluster IV	3468.74	FALSE
																												TCGA.F4.6570.01	Cluster IV	3176.94	FALSE
																												TCGA.F4.6703.01	Cluster IV	3561.8	FALSE
																												TCGA.F4.6704.01	Cluster IV	2991.04	FALSE
																												TCGA.F4.6805.01	Cluster IV	3383.51	FALSE
																												TCGA.F4.6807.01	Cluster IV	3442.21	FALSE
																												TCGA.F4.6809.01	Cluster IV	3353.99	FALSE
																												TCGA.G4.6297.01	Cluster IV	3307.22	FALSE
																												TCGA.G4.6302.01	Cluster IV	3542.92	FALSE
																												TCGA.G4.6627.01	Cluster IV	3323.3	FALSE
																												TCGA.WS.AB45.01	Cluster IV	3776.3	FALSE
																												TCGA.A6.3808.01	Cluster IV	2098.47	FALSE
																												TCGA.AA.3966.01	Cluster IV	2181.3	FALSE
																												TCGA.2H.A9GK.01	Cluster IV	3365.2	FALSE
																												TCGA.IC.A6RE.01	Cluster IV	2856.95	FALSE
																												TCGA.IG.A3YA.01	Cluster IV	3264.81	FALSE
																												TCGA.IG.A4QT.01	Cluster IV	2825.11	FALSE
																												TCGA.IG.A7DP.01	Cluster IV	3349.97	FALSE
																												TCGA.JY.A939.01	Cluster IV	3037.48	FALSE
																												TCGA.JY.A93D.01	Cluster IV	3457.13	FALSE
																												TCGA.JY.A93E.01	Cluster IV	2986.09	FALSE
																												TCGA.L5.A4OO.01	Cluster IV	3050.53	FALSE
																												TCGA.L5.A4OS.01	Cluster IV	3021.72	FALSE
																												TCGA.L5.A4OU.01	Cluster IV	3016.93	FALSE
																												TCGA.L5.A88S.01	Cluster IV	3399.85	FALSE
																												TCGA.L5.A8NG.01	Cluster IV	2976.2	FALSE
																												TCGA.L5.A8NI.01	Cluster IV	2880.06	FALSE
																												TCGA.L5.A8NL.01	Cluster IV	3357.05	FALSE
																												TCGA.L5.A8NS.01	Cluster IV	3121.18	FALSE
																												TCGA.L5.A8NT.01	Cluster IV	3306.31	FALSE
																												TCGA.L5.A8NU.01	Cluster IV	3435.9	FALSE
																												TCGA.L5.A8NV.01	Cluster IV	2918.67	FALSE
																												TCGA.LN.A4A5.01	Cluster IV	3324.53	FALSE
																												TCGA.LN.A9FP.01	Cluster IV	3565.63	FALSE
																												TCGA.R6.A6DQ.01	Cluster IV	2982.52	FALSE
																												TCGA.R6.A6Y2.01	Cluster IV	3444.97	FALSE
																												TCGA.V5.AASX.01	Cluster IV	2869.73	FALSE
																												TCGA.06.0125.02	Cluster IV	3199.5	FALSE
																												TCGA.06.0130.01	Cluster IV	3089.02	FALSE
																												TCGA.06.0132.01	Cluster IV	2971.06	FALSE
																												TCGA.06.0141.01	Cluster IV	3072.84	FALSE
																												TCGA.06.0157.01	Cluster IV	3039.82	FALSE
																												TCGA.06.0171.02	Cluster IV	3666.85	FALSE
																												TCGA.06.0190.02	Cluster IV	3655.1	FALSE
																												TCGA.06.0644.01	Cluster IV	3297.78	FALSE
																												TCGA.06.0750.01	Cluster IV	2888.53	FALSE
																												TCGA.06.2569.01	Cluster IV	2803.2	FALSE
																												TCGA.06.5856.01	Cluster IV	3049.14	FALSE
																												TCGA.12.0619.01	Cluster IV	3235.99	FALSE
																												TCGA.14.0781.01	Cluster IV	3290.25	FALSE
																												TCGA.14.0871.01	Cluster IV	2651.26	FALSE
																												TCGA.27.2528.01	Cluster IV	3100.18	FALSE
																												TCGA.28.1753.01	Cluster IV	3324.79	FALSE
																												TCGA.28.5218.01	Cluster IV	3055.64	FALSE
																												TCGA.32.1980.01	Cluster IV	3047.49	FALSE
																												TCGA.32.1982.01	Cluster IV	3216.79	FALSE
																												TCGA.32.2632.01	Cluster IV	3046.21	FALSE
																												TCGA.41.3915.01	Cluster IV	3284.64	FALSE
																												TCGA.76.4928.01	Cluster IV	3191.51	FALSE
																												TCGA.BB.8596.01	Cluster IV	3790.74	FALSE
																												TCGA.CN.4740.01	Cluster IV	3680.29	FALSE
																												TCGA.CN.5358.01	Cluster IV	3925.35	FALSE
																												TCGA.CN.6017.01	Cluster IV	3799.6	FALSE
																												TCGA.CQ.6221.01	Cluster IV	3267.36	FALSE
																												TCGA.CR.6482.01	Cluster IV	3628.68	FALSE
																												TCGA.CR.7376.01	Cluster IV	4024.42	FALSE
																												TCGA.CR.7393.01	Cluster IV	3983.28	FALSE
																												TCGA.CV.5971.01	Cluster IV	3735.8	FALSE
																												TCGA.CV.6934.01	Cluster IV	3933.83	FALSE
																												TCGA.CV.7254.01	Cluster IV	3539.17	FALSE
																												TCGA.CV.7421.01	Cluster IV	3497.48	FALSE
																												TCGA.D6.6824.01	Cluster IV	3739.61	FALSE
																												TCGA.IQ.7631.01	Cluster IV	3267.3	FALSE
																												TCGA.KU.A6H8.01	Cluster IV	2977.57	FALSE
																												TCGA.3Z.A93Z.01	Cluster IV	3375.65	FALSE
																												TCGA.6D.AA2E.01	Cluster IV	3045.68	FALSE
																												TCGA.A3.3308.01	Cluster IV	3667.65	FALSE
																												TCGA.A3.3313.01	Cluster IV	3241.76	FALSE
																												TCGA.A3.3316.01	Cluster IV	3783.25	FALSE
																												TCGA.A3.3317.01	Cluster IV	3661.83	FALSE
																												TCGA.A3.3322.01	Cluster IV	3593.61	FALSE
																												TCGA.A3.3325.01	Cluster IV	3570.71	FALSE
																												TCGA.A3.3347.01	Cluster IV	3942.19	FALSE
																												TCGA.A3.3349.01	Cluster IV	3794.71	FALSE
																												TCGA.A3.3358.01	Cluster IV	3463.6	FALSE
																												TCGA.A3.3359.01	Cluster IV	3481.63	FALSE
																												TCGA.A3.3362.01	Cluster IV	3659.83	FALSE
																												TCGA.A3.3365.01	Cluster IV	3795.02	FALSE
																												TCGA.A3.3383.01	Cluster IV	3076.1	FALSE
																												TCGA.A3.3387.01	Cluster IV	3750.88	FALSE
																												TCGA.A3.A6NI.01	Cluster IV	3345.78	FALSE
																												TCGA.A3.A6NJ.01	Cluster IV	3487.99	FALSE
																												TCGA.A3.A6NN.01	Cluster IV	3727.01	FALSE
																												TCGA.A3.A8CQ.01	Cluster IV	3686.04	FALSE
																												TCGA.A3.A8OU.01	Cluster IV	3592.51	FALSE
																												TCGA.A3.A8OX.01	Cluster IV	3693.51	FALSE
																												TCGA.AK.3425.01	Cluster IV	3581.76	FALSE
																												TCGA.AK.3426.01	Cluster IV	3402.26	FALSE
																												TCGA.AK.3428.01	Cluster IV	3492.89	FALSE
																												TCGA.AK.3429.01	Cluster IV	3268.07	FALSE
																												TCGA.AK.3431.01	Cluster IV	3878.81	FALSE
																												TCGA.AK.3434.01	Cluster IV	3643.72	FALSE
																												TCGA.AK.3436.01	Cluster IV	3169.67	FALSE
																												TCGA.AK.3445.01	Cluster IV	3466.44	FALSE
																												TCGA.AK.3451.01	Cluster IV	2725.71	FALSE
																												TCGA.AK.3465.01	Cluster IV	3254.52	FALSE
																												TCGA.AS.3778.01	Cluster IV	3481.42	FALSE
																												TCGA.B0.4690.01	Cluster IV	3659.31	FALSE
																												TCGA.B0.4691.01	Cluster IV	3282.08	FALSE
																												TCGA.B0.4693.01	Cluster IV	3422	FALSE
																												TCGA.B0.4694.01	Cluster IV	3586.91	FALSE
																												TCGA.B0.4696.01	Cluster IV	2673.84	FALSE
																												TCGA.B0.4697.01	Cluster IV	3455.42	FALSE
																												TCGA.B0.4700.01	Cluster IV	3703.41	FALSE
																												TCGA.B0.4703.01	Cluster IV	3908.49	FALSE
																												TCGA.B0.4706.01	Cluster IV	3531.16	FALSE
																												TCGA.B0.4707.01	Cluster IV	3217.35	FALSE
																												TCGA.B0.4710.01	Cluster IV	3561.85	FALSE
																												TCGA.B0.4712.01	Cluster IV	3406.77	FALSE
																												TCGA.B0.4713.01	Cluster IV	3107.12	FALSE
																												TCGA.B0.4714.01	Cluster IV	3431.83	FALSE
																												TCGA.B0.4718.01	Cluster IV	3495.81	FALSE
																												TCGA.B0.4810.01	Cluster IV	3629.74	FALSE
																												TCGA.B0.4811.01	Cluster IV	3328.38	FALSE
																												TCGA.B0.4813.01	Cluster IV	3231.23	FALSE
																												TCGA.B0.4814.01	Cluster IV	3411.91	FALSE
																												TCGA.B0.4815.01	Cluster IV	3595.03	FALSE
																												TCGA.B0.4818.01	Cluster IV	3511.94	FALSE
																												TCGA.B0.4819.01	Cluster IV	3798.11	FALSE
																												TCGA.B0.4821.01	Cluster IV	2999.73	FALSE
																												TCGA.B0.4822.01	Cluster IV	3449.39	FALSE
																												TCGA.B0.4823.01	Cluster IV	3761.59	FALSE
																												TCGA.B0.4824.01	Cluster IV	3453.62	FALSE
																												TCGA.B0.4827.01	Cluster IV	3703.53	FALSE
																												TCGA.B0.4828.01	Cluster IV	3184.36	FALSE
																												TCGA.B0.4833.01	Cluster IV	3426.65	FALSE
																												TCGA.B0.4834.01	Cluster IV	3342.38	FALSE
																												TCGA.B0.4836.01	Cluster IV	3693.4	FALSE
																												TCGA.B0.4837.01	Cluster IV	3620.46	FALSE
																												TCGA.B0.4839.01	Cluster IV	3292.07	FALSE
																												TCGA.B0.4841.01	Cluster IV	3512.17	FALSE
																												TCGA.B0.4842.01	Cluster IV	3328.23	FALSE
																												TCGA.B0.4843.01	Cluster IV	3612.08	FALSE
																												TCGA.B0.4844.01	Cluster IV	3190.33	FALSE
																												TCGA.B0.4845.01	Cluster IV	3440.14	FALSE
																												TCGA.B0.4847.01	Cluster IV	3071.61	FALSE
																												TCGA.B0.4848.01	Cluster IV	3719.41	FALSE
																												TCGA.B0.5080.01	Cluster IV	3941.78	FALSE
																												TCGA.B0.5081.01	Cluster IV	3657.29	FALSE
																												TCGA.B0.5084.01	Cluster IV	3103.57	FALSE
																												TCGA.B0.5088.01	Cluster IV	3486.71	FALSE
																												TCGA.B0.5092.01	Cluster IV	3304.14	FALSE
																												TCGA.B0.5094.01	Cluster IV	3405.2	FALSE
																												TCGA.B0.5095.01	Cluster IV	3969.57	FALSE
																												TCGA.B0.5096.01	Cluster IV	3579.67	FALSE
																												TCGA.B0.5097.01	Cluster IV	3970.82	FALSE
																												TCGA.B0.5099.01	Cluster IV	3344.65	FALSE
																												TCGA.B0.5100.01	Cluster IV	3700.57	FALSE
																												TCGA.B0.5106.01	Cluster IV	3493.93	FALSE
																												TCGA.B0.5108.01	Cluster IV	3843.5	FALSE
																												TCGA.B0.5109.01	Cluster IV	3711.74	FALSE
																												TCGA.B0.5116.01	Cluster IV	3532.47	FALSE
																												TCGA.B0.5117.01	Cluster IV	3071.36	FALSE
																												TCGA.B0.5120.01	Cluster IV	3780.15	FALSE
																												TCGA.B0.5121.01	Cluster IV	3677.77	FALSE
																												TCGA.B0.5399.01	Cluster IV	3675.62	FALSE
																												TCGA.B0.5400.01	Cluster IV	3316.07	FALSE
																												TCGA.B0.5402.01	Cluster IV	3582.01	FALSE
																												TCGA.B0.5690.01	Cluster IV	3765.8	FALSE
																												TCGA.B0.5691.01	Cluster IV	4035.38	FALSE
																												TCGA.B0.5693.01	Cluster IV	3566.3	FALSE
																												TCGA.B0.5694.01	Cluster IV	3669.67	FALSE
																												TCGA.B0.5695.01	Cluster IV	3555.9	FALSE
																												TCGA.B0.5696.01	Cluster IV	3462.66	FALSE
																												TCGA.B0.5697.01	Cluster IV	3637.1	FALSE
																												TCGA.B0.5706.01	Cluster IV	3775.94	FALSE
																												TCGA.B0.5709.01	Cluster IV	3996.88	FALSE
																												TCGA.B0.5710.01	Cluster IV	3832.77	FALSE
																												TCGA.B0.5712.01	Cluster IV	3148.2	FALSE
																												TCGA.B0.5812.01	Cluster IV	3790.72	FALSE
																												TCGA.B2.3924.01	Cluster IV	3398.74	FALSE
																												TCGA.B2.4101.01	Cluster IV	3710.34	FALSE
																												TCGA.B2.5633.01	Cluster IV	3838.14	FALSE
																												TCGA.B2.5635.01	Cluster IV	3508.7	FALSE
																												TCGA.B2.5636.01	Cluster IV	4027.36	FALSE
																												TCGA.B2.5641.01	Cluster IV	3577.97	FALSE
																												TCGA.B2.A4SR.01	Cluster IV	3708.35	FALSE
																												TCGA.B4.5378.01	Cluster IV	3911.64	FALSE
																												TCGA.B4.5832.01	Cluster IV	3239.31	FALSE
																												TCGA.B4.5834.01	Cluster IV	3708.29	FALSE
																												TCGA.B4.5836.01	Cluster IV	3713.35	FALSE
																												TCGA.B4.5838.01	Cluster IV	3491.34	FALSE
																												TCGA.B4.5843.01	Cluster IV	3602.02	FALSE
																												TCGA.B4.5844.01	Cluster IV	3695.87	FALSE
																												TCGA.B8.4143.01	Cluster IV	3320.96	FALSE
																												TCGA.B8.4148.01	Cluster IV	3598.87	FALSE
																												TCGA.B8.4619.01	Cluster IV	3493.9	FALSE
																												TCGA.B8.4620.01	Cluster IV	3763.04	FALSE
																												TCGA.B8.5158.01	Cluster IV	3582.51	FALSE
																												TCGA.B8.5162.01	Cluster IV	3762.7	FALSE
																												TCGA.B8.5163.01	Cluster IV	3921.99	FALSE
																												TCGA.B8.5164.01	Cluster IV	3439.17	FALSE
																												TCGA.B8.5165.01	Cluster IV	3993.21	FALSE
																												TCGA.B8.5545.01	Cluster IV	3921.79	FALSE
																												TCGA.B8.5550.01	Cluster IV	3665.87	FALSE
																												TCGA.B8.5551.01	Cluster IV	3592.16	FALSE
																												TCGA.B8.5553.01	Cluster IV	3769.18	FALSE
																												TCGA.B8.A54F.01	Cluster IV	3698.33	FALSE
																												TCGA.B8.A54J.01	Cluster IV	3614.47	FALSE
																												TCGA.B8.A54K.01	Cluster IV	3645.21	FALSE
																												TCGA.B8.A7U6.01	Cluster IV	3556.71	FALSE
																												TCGA.B8.A8YJ.01	Cluster IV	4034.93	FALSE
																												TCGA.BP.4158.01	Cluster IV	3515.33	FALSE
																												TCGA.BP.4159.01	Cluster IV	3556.06	FALSE
																												TCGA.BP.4160.01	Cluster IV	3549.09	FALSE
																												TCGA.BP.4161.01	Cluster IV	3499.89	FALSE
																												TCGA.BP.4162.01	Cluster IV	3496.92	FALSE
																												TCGA.BP.4165.01	Cluster IV	3373.54	FALSE
																												TCGA.BP.4167.01	Cluster IV	3534.23	FALSE
																												TCGA.BP.4169.01	Cluster IV	4003.22	FALSE
																												TCGA.BP.4173.01	Cluster IV	3796.44	FALSE
																												TCGA.BP.4177.01	Cluster IV	3711.2	FALSE
																												TCGA.BP.4326.01	Cluster IV	3772.08	FALSE
																												TCGA.BP.4327.01	Cluster IV	3484.54	FALSE
																												TCGA.BP.4329.01	Cluster IV	3634.91	FALSE
																												TCGA.BP.4330.01	Cluster IV	3618.15	FALSE
																												TCGA.BP.4332.01	Cluster IV	3569.93	FALSE
																												TCGA.BP.4335.01	Cluster IV	3522.34	FALSE
																												TCGA.BP.4337.01	Cluster IV	3510.97	FALSE
																												TCGA.BP.4342.01	Cluster IV	3666.37	FALSE
																												TCGA.BP.4343.01	Cluster IV	3715	FALSE
																												TCGA.BP.4344.01	Cluster IV	3812.04	FALSE
																												TCGA.BP.4345.01	Cluster IV	3933.42	FALSE
																												TCGA.BP.4346.01	Cluster IV	3533.06	FALSE
																												TCGA.BP.4349.01	Cluster IV	3662.1	FALSE
																												TCGA.BP.4351.01	Cluster IV	3549.93	FALSE
																												TCGA.BP.4352.01	Cluster IV	2853.89	FALSE
																												TCGA.BP.4355.01	Cluster IV	3671.19	FALSE
																												TCGA.BP.4758.01	Cluster IV	3473.92	FALSE
																												TCGA.BP.4759.01	Cluster IV	3347.42	FALSE
																												TCGA.BP.4760.01	Cluster IV	4011.45	FALSE
																												TCGA.BP.4762.01	Cluster IV	3904.62	FALSE
																												TCGA.BP.4763.01	Cluster IV	3651.46	FALSE
																												TCGA.BP.4765.01	Cluster IV	3628.99	FALSE
																												TCGA.BP.4769.01	Cluster IV	3989.38	FALSE
																												TCGA.BP.4770.01	Cluster IV	3267.83	FALSE
																												TCGA.BP.4771.01	Cluster IV	3672.5	FALSE
																												TCGA.BP.4776.01	Cluster IV	3528.49	FALSE
																												TCGA.BP.4777.01	Cluster IV	3484.63	FALSE
																												TCGA.BP.4781.01	Cluster IV	3653.72	FALSE
																												TCGA.BP.4782.01	Cluster IV	3759.73	FALSE
																												TCGA.BP.4784.01	Cluster IV	3787.08	FALSE
																												TCGA.BP.4787.01	Cluster IV	3735.61	FALSE
																												TCGA.BP.4789.01	Cluster IV	3835.11	FALSE
																												TCGA.BP.4795.01	Cluster IV	4109.96	FALSE
																												TCGA.BP.4798.01	Cluster IV	3604.78	FALSE
																												TCGA.BP.4803.01	Cluster IV	3627.15	FALSE
																												TCGA.BP.4804.01	Cluster IV	3796.55	FALSE
																												TCGA.BP.4807.01	Cluster IV	3670.72	FALSE
																												TCGA.BP.4960.01	Cluster IV	3617.31	FALSE
																												TCGA.BP.4961.01	Cluster IV	3828.68	FALSE
																												TCGA.BP.4962.01	Cluster IV	3536.84	FALSE
																												TCGA.BP.4967.01	Cluster IV	3490.54	FALSE
																												TCGA.BP.4968.01	Cluster IV	3286.91	FALSE
																												TCGA.BP.4969.01	Cluster IV	3192.98	FALSE
																												TCGA.BP.4970.01	Cluster IV	3943.17	FALSE
																												TCGA.BP.4972.01	Cluster IV	3741.74	FALSE
																												TCGA.BP.4974.01	Cluster IV	3748.33	FALSE
																												TCGA.BP.4975.01	Cluster IV	3719.62	FALSE
																												TCGA.BP.4976.01	Cluster IV	3421.62	FALSE
																												TCGA.BP.4981.01	Cluster IV	3269.12	FALSE
																												TCGA.BP.4982.01	Cluster IV	3838.43	FALSE
																												TCGA.BP.4983.01	Cluster IV	3438.2	FALSE
																												TCGA.BP.4985.01	Cluster IV	3702.6	FALSE
																												TCGA.BP.4986.01	Cluster IV	3737.43	FALSE
																												TCGA.BP.4987.01	Cluster IV	3615.97	FALSE
																												TCGA.BP.4988.01	Cluster IV	3624.15	FALSE
																												TCGA.BP.4989.01	Cluster IV	3448.83	FALSE
																												TCGA.BP.4992.01	Cluster IV	3274.77	FALSE
																												TCGA.BP.4993.01	Cluster IV	3788.71	FALSE
																												TCGA.BP.4998.01	Cluster IV	3925.15	FALSE
																												TCGA.BP.4999.01	Cluster IV	3815.8	FALSE
																												TCGA.BP.5000.01	Cluster IV	3531.16	FALSE
																												TCGA.BP.5001.01	Cluster IV	3164.12	FALSE
																												TCGA.BP.5004.01	Cluster IV	3472.14	FALSE
																												TCGA.BP.5007.01	Cluster IV	3436.67	FALSE
																												TCGA.BP.5010.01	Cluster IV	3858.43	FALSE
																												TCGA.BP.5168.01	Cluster IV	3522.55	FALSE
																												TCGA.BP.5169.01	Cluster IV	3379.47	FALSE
																												TCGA.BP.5170.01	Cluster IV	3640.63	FALSE
																												TCGA.BP.5173.01	Cluster IV	3394.6	FALSE
																												TCGA.BP.5174.01	Cluster IV	3073.38	FALSE
																												TCGA.BP.5175.01	Cluster IV	3159.72	FALSE
																												TCGA.BP.5176.01	Cluster IV	3474.68	FALSE
																												TCGA.BP.5177.01	Cluster IV	3634.84	FALSE
																												TCGA.BP.5181.01	Cluster IV	3610.72	FALSE
																												TCGA.BP.5182.01	Cluster IV	3855.13	FALSE
																												TCGA.BP.5183.01	Cluster IV	3221.6	FALSE
																												TCGA.BP.5184.01	Cluster IV	3716.36	FALSE
																												TCGA.BP.5185.01	Cluster IV	3091.68	FALSE
																												TCGA.BP.5186.01	Cluster IV	3644.51	FALSE
																												TCGA.BP.5187.01	Cluster IV	3782.11	FALSE
																												TCGA.BP.5191.01	Cluster IV	3083.69	FALSE
																												TCGA.BP.5192.01	Cluster IV	3443.31	FALSE
																												TCGA.BP.5194.01	Cluster IV	3608.61	FALSE
																												TCGA.BP.5195.01	Cluster IV	3762.92	FALSE
																												TCGA.BP.5196.01	Cluster IV	3668.89	FALSE
																												TCGA.BP.5198.01	Cluster IV	3802.74	FALSE
																												TCGA.BP.5199.01	Cluster IV	3769.95	FALSE
																												TCGA.BP.5201.01	Cluster IV	3410.45	FALSE
																												TCGA.CJ.4634.01	Cluster IV	3700.09	FALSE
																												TCGA.CJ.4635.01	Cluster IV	3509.73	FALSE
																												TCGA.CJ.4636.01	Cluster IV	3552.15	FALSE
																												TCGA.CJ.4637.01	Cluster IV	3554.58	FALSE
																												TCGA.CJ.4639.01	Cluster IV	3578.17	FALSE
																												TCGA.CJ.4640.01	Cluster IV	3504.95	FALSE
																												TCGA.CJ.4642.01	Cluster IV	3360.72	FALSE
																												TCGA.CJ.4868.01	Cluster IV	3923.25	FALSE
																												TCGA.CJ.4869.01	Cluster IV	3547.66	FALSE
																												TCGA.CJ.4870.01	Cluster IV	3519.43	FALSE
																												TCGA.CJ.4872.01	Cluster IV	3807.09	FALSE
																												TCGA.CJ.4873.01	Cluster IV	3148.03	FALSE
																												TCGA.CJ.4875.01	Cluster IV	3201.14	FALSE
																												TCGA.CJ.4881.01	Cluster IV	3461.54	FALSE
																												TCGA.CJ.4882.01	Cluster IV	4007.9	FALSE
																												TCGA.CJ.4885.01	Cluster IV	3348.12	FALSE
																												TCGA.CJ.4886.01	Cluster IV	3744.63	FALSE
																												TCGA.CJ.4887.01	Cluster IV	3341.55	FALSE
																												TCGA.CJ.4888.01	Cluster IV	3607.78	FALSE
																												TCGA.CJ.4889.01	Cluster IV	3974.28	FALSE
																												TCGA.CJ.4890.01	Cluster IV	3974.06	FALSE
																												TCGA.CJ.4892.01	Cluster IV	3502.76	FALSE
																												TCGA.CJ.4893.01	Cluster IV	3552.23	FALSE
																												TCGA.CJ.4895.01	Cluster IV	3720.73	FALSE
																												TCGA.CJ.4897.01	Cluster IV	3570.31	FALSE
																												TCGA.CJ.4899.01	Cluster IV	3889.51	FALSE
																												TCGA.CJ.4900.01	Cluster IV	3556.9	FALSE
																												TCGA.CJ.4901.01	Cluster IV	3701.34	FALSE
																												TCGA.CJ.4902.01	Cluster IV	3686.91	FALSE
																												TCGA.CJ.4903.01	Cluster IV	3420.6	FALSE
																												TCGA.CJ.4904.01	Cluster IV	3810.1	FALSE
																												TCGA.CJ.4905.01	Cluster IV	3928.2	FALSE
																												TCGA.CJ.4907.01	Cluster IV	3887.11	FALSE
																												TCGA.CJ.4908.01	Cluster IV	3836.39	FALSE
																												TCGA.CJ.4912.01	Cluster IV	3180.6	FALSE
																												TCGA.CJ.4916.01	Cluster IV	3464.02	FALSE
																												TCGA.CJ.4918.01	Cluster IV	3887.88	FALSE
																												TCGA.CJ.4920.01	Cluster IV	3835.58	FALSE
																												TCGA.CJ.4923.01	Cluster IV	3623.25	FALSE
																												TCGA.CJ.5671.01	Cluster IV	3924.89	FALSE
																												TCGA.CJ.5672.01	Cluster IV	3522.45	FALSE
																												TCGA.CJ.5675.01	Cluster IV	3309.41	FALSE
																												TCGA.CJ.5676.01	Cluster IV	3528.62	FALSE
																												TCGA.CJ.5677.01	Cluster IV	3484.37	FALSE
																												TCGA.CJ.5678.01	Cluster IV	2981.53	FALSE
																												TCGA.CJ.5679.01	Cluster IV	3302.12	FALSE
																												TCGA.CJ.5680.01	Cluster IV	3408.1	FALSE
																												TCGA.CJ.5682.01	Cluster IV	3733.49	FALSE
																												TCGA.CJ.5683.01	Cluster IV	3551.73	FALSE
																												TCGA.CJ.5684.01	Cluster IV	3606.35	FALSE
																												TCGA.CJ.5686.01	Cluster IV	3516.74	FALSE
																												TCGA.CJ.5689.01	Cluster IV	3867.35	FALSE
																												TCGA.CJ.6027.01	Cluster IV	3364.89	FALSE
																												TCGA.CJ.6028.01	Cluster IV	3656.35	FALSE
																												TCGA.CJ.6030.01	Cluster IV	3717.47	FALSE
																												TCGA.CJ.6031.01	Cluster IV	3815.12	FALSE
																												TCGA.CJ.6033.01	Cluster IV	3667.04	FALSE
																												TCGA.CW.5580.01	Cluster IV	3826.94	FALSE
																												TCGA.CW.5583.01	Cluster IV	3735.05	FALSE
																												TCGA.CW.5584.01	Cluster IV	3602.04	FALSE
																												TCGA.CW.5585.01	Cluster IV	3387.34	FALSE
																												TCGA.CW.5587.01	Cluster IV	3557.74	FALSE
																												TCGA.CW.5588.01	Cluster IV	3827.05	FALSE
																												TCGA.CW.5590.01	Cluster IV	3669.38	FALSE
																												TCGA.CW.5591.01	Cluster IV	3720.25	FALSE
																												TCGA.CW.6087.01	Cluster IV	3661.06	FALSE
																												TCGA.CW.6088.01	Cluster IV	3756.07	FALSE
																												TCGA.CW.6093.01	Cluster IV	3786.38	FALSE
																												TCGA.CW.6097.01	Cluster IV	3896.79	FALSE
																												TCGA.CZ.4854.01	Cluster IV	3581.94	FALSE
																												TCGA.CZ.4856.01	Cluster IV	3708.83	FALSE
																												TCGA.CZ.4857.01	Cluster IV	3632.94	FALSE
																												TCGA.CZ.4858.01	Cluster IV	3366.23	FALSE
																												TCGA.CZ.4860.01	Cluster IV	2996.81	FALSE
																												TCGA.CZ.4862.01	Cluster IV	3652.86	FALSE
																												TCGA.CZ.4863.01	Cluster IV	3477.91	FALSE
																												TCGA.CZ.4864.01	Cluster IV	3422.8	FALSE
																												TCGA.CZ.4865.01	Cluster IV	3718.42	FALSE
																												TCGA.CZ.5453.01	Cluster IV	3350.17	FALSE
																												TCGA.CZ.5456.01	Cluster IV	3530.07	FALSE
																												TCGA.CZ.5459.01	Cluster IV	3396.8	FALSE
																												TCGA.CZ.5461.01	Cluster IV	3820.84	FALSE
																												TCGA.CZ.5464.01	Cluster IV	3699.63	FALSE
																												TCGA.CZ.5465.01	Cluster IV	3345.91	FALSE
																												TCGA.CZ.5466.01	Cluster IV	3466.92	FALSE
																												TCGA.CZ.5467.01	Cluster IV	3544.04	FALSE
																												TCGA.CZ.5468.01	Cluster IV	3324.47	FALSE
																												TCGA.CZ.5469.01	Cluster IV	3147.79	FALSE
																												TCGA.CZ.5982.01	Cluster IV	3638.16	FALSE
																												TCGA.CZ.5987.01	Cluster IV	3443.38	FALSE
																												TCGA.CZ.5988.01	Cluster IV	3664.94	FALSE
																												TCGA.DV.5565.01	Cluster IV	3626.68	FALSE
																												TCGA.DV.5566.01	Cluster IV	3499.67	FALSE
																												TCGA.DV.5567.01	Cluster IV	3756	FALSE
																												TCGA.DV.5568.01	Cluster IV	3466.17	FALSE
																												TCGA.DV.5569.01	Cluster IV	3626.42	FALSE
																												TCGA.DV.5573.01	Cluster IV	3620.44	FALSE
																												TCGA.DV.5574.01	Cluster IV	4022.89	FALSE
																												TCGA.DV.5575.01	Cluster IV	3702.88	FALSE
																												TCGA.DV.5576.01	Cluster IV	3911.4	FALSE
																												TCGA.DV.A4VZ.01	Cluster IV	3372.57	FALSE
																												TCGA.DV.A4W0.01	Cluster IV	3446	FALSE
																												TCGA.DV.A4W0.05	Cluster IV	3633.12	FALSE
																												TCGA.EU.5905.01	Cluster IV	3504.84	FALSE
																												TCGA.EU.5907.01	Cluster IV	3156.27	FALSE
																												TCGA.G6.A8L6.01	Cluster IV	3296.08	FALSE
																												TCGA.G6.A8L7.01	Cluster IV	2813.8	FALSE
																												TCGA.G6.A8L8.01	Cluster IV	3118.06	FALSE
																												TCGA.GK.A6C7.01	Cluster IV	3697.04	FALSE
																												TCGA.MM.A563.01	Cluster IV	3672.55	FALSE
																												TCGA.MM.A564.01	Cluster IV	3241.33	FALSE
																												TCGA.MM.A84U.01	Cluster IV	3429.45	FALSE
																												TCGA.2K.A9WE.01	Cluster IV	3097.17	FALSE
																												TCGA.2Z.A9J9.01	Cluster IV	3567.49	FALSE
																												TCGA.2Z.A9JJ.01	Cluster IV	3172.84	FALSE
																												TCGA.2Z.A9JK.01	Cluster IV	3321.17	FALSE
																												TCGA.4A.A93Y.01	Cluster IV	3468.39	FALSE
																												TCGA.5P.A9JV.01	Cluster IV	3423.19	FALSE
																												TCGA.A4.7287.01	Cluster IV	3118.03	FALSE
																												TCGA.A4.7734.01	Cluster IV	3347.89	FALSE
																												TCGA.A4.7828.01	Cluster IV	3857.59	FALSE
																												TCGA.B1.A656.01	Cluster IV	2871.12	FALSE
																												TCGA.B3.4104.01	Cluster IV	2687.99	FALSE
																												TCGA.B3.8121.01	Cluster IV	3363.54	FALSE
																												TCGA.B9.A69E.01	Cluster IV	3216.61	FALSE
																												TCGA.BQ.5877.01	Cluster IV	3444.55	FALSE
																												TCGA.BQ.5879.01	Cluster IV	3656.36	FALSE
																												TCGA.BQ.5880.01	Cluster IV	2952	FALSE
																												TCGA.BQ.5887.01	Cluster IV	3386	FALSE
																												TCGA.BQ.5889.01	Cluster IV	3635.21	FALSE
																												TCGA.BQ.5892.01	Cluster IV	3309.46	FALSE
																												TCGA.BQ.5893.01	Cluster IV	3422.17	FALSE
																												TCGA.BQ.5894.01	Cluster IV	3613.25	FALSE
																												TCGA.BQ.7049.01	Cluster IV	3689.05	FALSE
																												TCGA.BQ.7055.01	Cluster IV	3223.9	FALSE
																												TCGA.BQ.7059.01	Cluster IV	3313.64	FALSE
																												TCGA.DW.7834.01	Cluster IV	3102.18	FALSE
																												TCGA.DW.7838.01	Cluster IV	3119.22	FALSE
																												TCGA.DZ.6132.01	Cluster IV	3461.25	FALSE
																												TCGA.DZ.6134.01	Cluster IV	3353.4	FALSE
																												TCGA.EV.5901.01	Cluster IV	3548.36	FALSE
																												TCGA.G7.6789.01	Cluster IV	3639.45	FALSE
																												TCGA.G7.6793.01	Cluster IV	3806.38	FALSE
																												TCGA.G7.A8LE.01	Cluster IV	3449.78	FALSE
																												TCGA.GL.7773.01	Cluster IV	3029.2	FALSE
																												TCGA.GL.7966.01	Cluster IV	3430.61	FALSE
																												TCGA.HE.A5NK.01	Cluster IV	3047.89	FALSE
																												TCGA.IA.A83V.01	Cluster IV	3016.9	FALSE
																												TCGA.J7.8537.01	Cluster IV	3196.97	FALSE
																												TCGA.KV.A6GD.01	Cluster IV	3035.24	FALSE
																												TCGA.P4.A5E7.01	Cluster IV	3179.6	FALSE
																												TCGA.P4.A5ED.01	Cluster IV	2886.78	FALSE
																												TCGA.P4.AAVL.01	Cluster IV	3053.82	FALSE
																												TCGA.PJ.A5Z8.01	Cluster IV	3189.09	FALSE
																												TCGA.UZ.A9PN.01	Cluster IV	3259.84	FALSE
																												TCGA.Y8.A8S1.01	Cluster IV	3145.39	FALSE
																												TCGA.CS.6188.01	Cluster IV	3087.46	FALSE
																												TCGA.DU.5872.02	Cluster IV	3149.27	FALSE
																												TCGA.DU.6402.01	Cluster IV	3138.87	FALSE
																												TCGA.DU.7006.01	Cluster IV	3168.66	FALSE
																												TCGA.DU.A5TY.01	Cluster IV	2898.61	FALSE
																												TCGA.DU.A76L.01	Cluster IV	3325.99	FALSE
																												TCGA.E1.A7YQ.01	Cluster IV	3185.45	FALSE
																												TCGA.HT.7857.01	Cluster IV	3634.87	FALSE
																												TCGA.HT.7882.01	Cluster IV	3779.45	FALSE
																												TCGA.HT.8106.01	Cluster IV	3082.98	FALSE
																												TCGA.HT.8563.01	Cluster IV	3092.48	FALSE
																												TCGA.P5.A72U.01	Cluster IV	3188.18	FALSE
																												TCGA.S9.A6U0.01	Cluster IV	3349.48	FALSE
																												TCGA.S9.A6UA.01	Cluster IV	3381.81	FALSE
																												TCGA.S9.A6WG.01	Cluster IV	3330.09	FALSE
																												TCGA.S9.A89Z.01	Cluster IV	2778.65	FALSE
																												TCGA.5R.AA1D.01	Cluster IV	3455.25	FALSE
																												TCGA.5R.AAAM.01	Cluster IV	3052.59	FALSE
																												TCGA.BC.A10Q.01	Cluster IV	3117.88	FALSE
																												TCGA.BC.A10R.01	Cluster IV	2940.11	FALSE
																												TCGA.BC.A10T.01	Cluster IV	3064.44	FALSE
																												TCGA.BC.A10X.01	Cluster IV	3190.24	FALSE
																												TCGA.BC.A110.01	Cluster IV	3139.81	FALSE
																												TCGA.BC.A112.01	Cluster IV	3038.47	FALSE
																												TCGA.BD.A3EP.01	Cluster IV	3034.94	FALSE
																												TCGA.BD.A3ER.01	Cluster IV	2994.64	FALSE
																												TCGA.CC.5258.01	Cluster IV	2842.68	FALSE
																												TCGA.CC.5260.01	Cluster IV	3448.15	FALSE
																												TCGA.CC.5261.01	Cluster IV	3427.81	FALSE
																												TCGA.CC.5262.01	Cluster IV	2941.73	FALSE
																												TCGA.CC.5263.01	Cluster IV	3117.36	FALSE
																												TCGA.CC.A3MA.01	Cluster IV	3156.51	FALSE
																												TCGA.CC.A9FV.01	Cluster IV	3132.76	FALSE
																												TCGA.DD.A114.01	Cluster IV	3448.06	FALSE
																												TCGA.DD.A11C.01	Cluster IV	2991.56	FALSE
																												TCGA.DD.A1EC.01	Cluster IV	3098.59	FALSE
																												TCGA.DD.A1EI.01	Cluster IV	3081.17	FALSE
																												TCGA.DD.A3A6.01	Cluster IV	2862.63	FALSE
																												TCGA.DD.A3A9.01	Cluster IV	2778.33	FALSE
																												TCGA.DD.A4NA.01	Cluster IV	3320.21	FALSE
																												TCGA.DD.A4NB.01	Cluster IV	3448.76	FALSE
																												TCGA.DD.A4ND.01	Cluster IV	3462.25	FALSE
																												TCGA.DD.A4NS.01	Cluster IV	3616.25	FALSE
																												TCGA.DD.AACN.01	Cluster IV	3047.62	FALSE
																												TCGA.DD.AAD1.01	Cluster IV	3316.79	FALSE
																												TCGA.DD.AAD2.01	Cluster IV	2996.15	FALSE
																												TCGA.DD.AAD3.01	Cluster IV	3069.03	FALSE
																												TCGA.DD.AAD5.01	Cluster IV	2331.53	FALSE
																												TCGA.DD.AADW.01	Cluster IV	3089.42	FALSE
																												TCGA.DD.AAVR.01	Cluster IV	2958.07	FALSE
																												TCGA.DD.AAVW.01	Cluster IV	3176.65	FALSE
																												TCGA.ED.A4XI.01	Cluster IV	3019.84	FALSE
																												TCGA.ED.A5KG.01	Cluster IV	3356.48	FALSE
																												TCGA.ED.A627.01	Cluster IV	3480.9	FALSE
																												TCGA.ED.A66X.01	Cluster IV	3062.44	FALSE
																												TCGA.ED.A7PX.01	Cluster IV	2981.17	FALSE
																												TCGA.ED.A82E.01	Cluster IV	2918.77	FALSE
																												TCGA.ED.A97K.01	Cluster IV	3361.52	FALSE
																												TCGA.FV.A3I0.01	Cluster IV	2982.14	FALSE
																												TCGA.FV.A3R3.01	Cluster IV	3408.06	FALSE
																												TCGA.G3.A25X.01	Cluster IV	2767.93	FALSE
																												TCGA.G3.A25Y.01	Cluster IV	3068.68	FALSE
																												TCGA.G3.A5SJ.01	Cluster IV	2994.47	FALSE
																												TCGA.G3.A7M6.01	Cluster IV	3113.27	FALSE
																												TCGA.GJ.A3OU.01	Cluster IV	3231.05	FALSE
																												TCGA.HP.A5MZ.01	Cluster IV	3141.63	FALSE
																												TCGA.K7.A5RF.01	Cluster IV	2970.32	FALSE
																												TCGA.K7.AAU7.01	Cluster IV	3345.11	FALSE
																												TCGA.MR.A8JO.01	Cluster IV	3272.47	FALSE
																												TCGA.RC.A6M5.01	Cluster IV	3247.81	FALSE
																												TCGA.UB.AA0U.01	Cluster IV	3028.74	FALSE
																												TCGA.UB.AA0V.01	Cluster IV	3077.09	FALSE
																												TCGA.XR.A8TD.01	Cluster IV	3154.82	FALSE
																												TCGA.XR.A8TE.01	Cluster IV	2960.48	FALSE
																												TCGA.YA.A8S7.01	Cluster IV	2819.92	FALSE
																												TCGA.ZP.A9D2.01	Cluster IV	3000.8	FALSE
																												TCGA.05.4382.01	Cluster IV	3422.93	FALSE
																												TCGA.05.4402.01	Cluster IV	3173.61	FALSE
																												TCGA.05.4405.01	Cluster IV	3469	FALSE
																												TCGA.05.4410.01	Cluster IV	3188.76	FALSE
																												TCGA.05.4417.01	Cluster IV	3486.47	FALSE
																												TCGA.05.4420.01	Cluster IV	2829.71	FALSE
																												TCGA.05.4424.01	Cluster IV	3385.55	FALSE
																												TCGA.05.4425.01	Cluster IV	3366.18	FALSE
																												TCGA.05.4426.01	Cluster IV	3055.63	FALSE
																												TCGA.05.4427.01	Cluster IV	3276.93	FALSE
																												TCGA.05.4430.01	Cluster IV	3396.17	FALSE
																												TCGA.05.4432.01	Cluster IV	3119.36	FALSE
																												TCGA.05.4434.01	Cluster IV	3455.33	FALSE
																												TCGA.05.5429.01	Cluster IV	2841.53	FALSE
																												TCGA.38.4627.01	Cluster IV	3663.96	FALSE
																												TCGA.38.4628.01	Cluster IV	2960.75	FALSE
																												TCGA.38.6178.01	Cluster IV	3435.99	FALSE
																												TCGA.38.7271.01	Cluster IV	3701.81	FALSE
																												TCGA.38.A44F.01	Cluster IV	3294.94	FALSE
																												TCGA.44.2656.01	Cluster IV	3298.49	FALSE
																												TCGA.44.2657.01	Cluster IV	3341.12	FALSE
																												TCGA.44.2659.01	Cluster IV	3433.58	FALSE
																												TCGA.44.2661.01	Cluster IV	3096.82	FALSE
																												TCGA.44.2665.01	Cluster IV	3358.74	FALSE
																												TCGA.44.2666.01	Cluster IV	3083.48	FALSE
																												TCGA.44.3398.01	Cluster IV	3378.88	FALSE
																												TCGA.44.3918.01	Cluster IV	3378.94	FALSE
																												TCGA.44.4112.01	Cluster IV	3287.94	FALSE
																												TCGA.44.6145.01	Cluster IV	3390.34	FALSE
																												TCGA.44.6774.01	Cluster IV	3849.64	FALSE
																												TCGA.44.6775.01	Cluster IV	3581.91	FALSE
																												TCGA.44.6777.01	Cluster IV	3876.65	FALSE
																												TCGA.44.6778.01	Cluster IV	3385.08	FALSE
																												TCGA.44.6779.01	Cluster IV	3488.8	FALSE
																												TCGA.44.7661.01	Cluster IV	3686.96	FALSE
																												TCGA.44.7662.01	Cluster IV	3432.61	FALSE
																												TCGA.44.7667.01	Cluster IV	2502.23	FALSE
																												TCGA.44.7670.01	Cluster IV	3235.39	FALSE
																												TCGA.44.7671.01	Cluster IV	3132.33	FALSE
																												TCGA.44.7672.01	Cluster IV	3448.72	FALSE
																												TCGA.44.8117.01	Cluster IV	3240.03	FALSE
																												TCGA.44.8119.01	Cluster IV	3446.24	FALSE
																												TCGA.44.8120.01	Cluster IV	3388.88	FALSE
																												TCGA.44.A479.01	Cluster IV	3243.29	FALSE
																												TCGA.44.A47G.01	Cluster IV	3466.67	FALSE
																												TCGA.49.4487.01	Cluster IV	3309.14	FALSE
																												TCGA.49.4490.01	Cluster IV	3088.74	FALSE
																												TCGA.49.4501.01	Cluster IV	3156.53	FALSE
																												TCGA.49.4505.01	Cluster IV	3348.72	FALSE
																												TCGA.49.4510.01	Cluster IV	2970.27	FALSE
																												TCGA.49.4512.01	Cluster IV	2978.14	FALSE
																												TCGA.49.6743.01	Cluster IV	3201.88	FALSE
																												TCGA.49.6744.01	Cluster IV	3618.12	FALSE
																												TCGA.49.6745.01	Cluster IV	3520.04	FALSE
																												TCGA.49.AARN.01	Cluster IV	3203.08	FALSE
																												TCGA.49.AARO.01	Cluster IV	3395.17	FALSE
																												TCGA.49.AARR.01	Cluster IV	3374.55	FALSE
																												TCGA.50.5044.01	Cluster IV	3187.28	FALSE
																												TCGA.50.5045.01	Cluster IV	3353.35	FALSE
																												TCGA.50.5049.01	Cluster IV	3411.89	FALSE
																												TCGA.50.5055.01	Cluster IV	3439.46	FALSE
																												TCGA.50.5066.02	Cluster IV	3331.05	FALSE
																												TCGA.50.5072.01	Cluster IV	3226.35	FALSE
																												TCGA.50.5930.01	Cluster IV	3350.57	FALSE
																												TCGA.50.5933.01	Cluster IV	3691.29	FALSE
																												TCGA.50.5935.01	Cluster IV	3340.74	FALSE
																												TCGA.50.5936.01	Cluster IV	3304.51	FALSE
																												TCGA.50.5939.01	Cluster IV	3590.8	FALSE
																												TCGA.50.5941.01	Cluster IV	3396.37	FALSE
																												TCGA.50.5942.01	Cluster IV	3444.44	FALSE
																												TCGA.50.5944.01	Cluster IV	3298.05	FALSE
																												TCGA.50.6593.01	Cluster IV	3394.17	FALSE
																												TCGA.50.6673.01	Cluster IV	3511.99	FALSE
																												TCGA.50.8459.01	Cluster IV	3739.7	FALSE
																												TCGA.53.7626.01	Cluster IV	3724.06	FALSE
																												TCGA.55.1595.01	Cluster IV	3177.16	FALSE
																												TCGA.55.6642.01	Cluster IV	3589.76	FALSE
																												TCGA.55.6712.01	Cluster IV	3520.89	FALSE
																												TCGA.55.6969.01	Cluster IV	3146.15	FALSE
																												TCGA.55.6971.01	Cluster IV	3534.6	FALSE
																												TCGA.55.6975.01	Cluster IV	3475.17	FALSE
																												TCGA.55.6978.01	Cluster IV	3594.11	FALSE
																												TCGA.55.6979.01	Cluster IV	3433.15	FALSE
																												TCGA.55.6980.01	Cluster IV	3581.6	FALSE
																												TCGA.55.6981.01	Cluster IV	3377.77	FALSE
																												TCGA.55.6982.01	Cluster IV	3319.85	FALSE
																												TCGA.55.6983.01	Cluster IV	3153.29	FALSE
																												TCGA.55.6985.01	Cluster IV	3473.24	FALSE
																												TCGA.55.6986.01	Cluster IV	3078.79	FALSE
																												TCGA.55.6987.01	Cluster IV	3329.24	FALSE
																												TCGA.55.7227.01	Cluster IV	3432.97	FALSE
																												TCGA.55.7281.01	Cluster IV	3369.61	FALSE
																												TCGA.55.7283.01	Cluster IV	2978.69	FALSE
																												TCGA.55.7574.01	Cluster IV	3611.97	FALSE
																												TCGA.55.7576.01	Cluster IV	3185.23	FALSE
																												TCGA.55.7815.01	Cluster IV	3053.84	FALSE
																												TCGA.55.7816.01	Cluster IV	3585.78	FALSE
																												TCGA.55.7907.01	Cluster IV	3222.7	FALSE
																												TCGA.55.7914.01	Cluster IV	3033.56	FALSE
																												TCGA.55.8089.01	Cluster IV	3395.72	FALSE
																												TCGA.55.8091.01	Cluster IV	3589.25	FALSE
																												TCGA.55.8096.01	Cluster IV	3439.08	FALSE
																												TCGA.55.8097.01	Cluster IV	3222.68	FALSE
																												TCGA.55.8203.01	Cluster IV	2912.23	FALSE
																												TCGA.55.8204.01	Cluster IV	3310.86	FALSE
																												TCGA.55.8205.01	Cluster IV	3416.82	FALSE
																												TCGA.55.8207.01	Cluster IV	3667.84	FALSE
																												TCGA.55.8208.01	Cluster IV	3356.66	FALSE
																												TCGA.55.8299.01	Cluster IV	3597.94	FALSE
																												TCGA.55.8507.01	Cluster IV	3133.82	FALSE
																												TCGA.55.8508.01	Cluster IV	3093.15	FALSE
																												TCGA.55.8510.01	Cluster IV	3389.61	FALSE
																												TCGA.55.8619.01	Cluster IV	3503.57	FALSE
																												TCGA.55.A48X.01	Cluster IV	3403.76	FALSE
																												TCGA.55.A48Y.01	Cluster IV	3235.1	FALSE
																												TCGA.55.A48Z.01	Cluster IV	3379.66	FALSE
																												TCGA.55.A490.01	Cluster IV	3254.26	FALSE
																												TCGA.55.A493.01	Cluster IV	3405.67	FALSE
																												TCGA.55.A57B.01	Cluster IV	3483.85	FALSE
																												TCGA.62.8395.01	Cluster IV	3253.74	FALSE
																												TCGA.62.8398.01	Cluster IV	3296.45	FALSE
																												TCGA.62.8399.01	Cluster IV	3324.28	FALSE
																												TCGA.62.A46V.01	Cluster IV	2839.48	FALSE
																												TCGA.64.1679.01	Cluster IV	3587.96	FALSE
																												TCGA.64.5775.01	Cluster IV	3137.03	FALSE
																												TCGA.64.5779.01	Cluster IV	3290	FALSE
																												TCGA.64.5815.01	Cluster IV	3536.73	FALSE
																												TCGA.67.3771.01	Cluster IV	3089.21	FALSE
																												TCGA.67.3772.01	Cluster IV	3168.17	FALSE
																												TCGA.69.7761.01	Cluster IV	3397.93	FALSE
																												TCGA.69.7763.01	Cluster IV	3299.85	FALSE
																												TCGA.69.7764.01	Cluster IV	3002.14	FALSE
																												TCGA.69.7765.01	Cluster IV	3507.02	FALSE
																												TCGA.69.7973.01	Cluster IV	3034.33	FALSE
																												TCGA.69.7978.01	Cluster IV	3557.94	FALSE
																												TCGA.69.7980.01	Cluster IV	3299.54	FALSE
																												TCGA.69.8253.01	Cluster IV	2841.74	FALSE
																												TCGA.69.8453.01	Cluster IV	3276.21	FALSE
																												TCGA.71.8520.01	Cluster IV	3210.31	FALSE
																												TCGA.73.4658.01	Cluster IV	3710.4	FALSE
																												TCGA.73.4659.01	Cluster IV	3173.41	FALSE
																												TCGA.73.4668.01	Cluster IV	3386.97	FALSE
																												TCGA.73.4675.01	Cluster IV	2898.5	FALSE
																												TCGA.73.4676.01	Cluster IV	3031.81	FALSE
																												TCGA.75.5122.01	Cluster IV	3416.84	FALSE
																												TCGA.75.5126.01	Cluster IV	3351.36	FALSE
																												TCGA.75.6205.01	Cluster IV	3639.73	FALSE
																												TCGA.75.7027.01	Cluster IV	3021.76	FALSE
																												TCGA.75.7030.01	Cluster IV	3728.57	FALSE
																												TCGA.78.7145.01	Cluster IV	3337.79	FALSE
																												TCGA.78.7149.01	Cluster IV	2903.6	FALSE
																												TCGA.78.7154.01	Cluster IV	3107.11	FALSE
																												TCGA.78.7159.01	Cluster IV	3107.58	FALSE
																												TCGA.78.7161.01	Cluster IV	2943.44	FALSE
																												TCGA.78.7162.01	Cluster IV	3392.56	FALSE
																												TCGA.78.7537.01	Cluster IV	2920.41	FALSE
																												TCGA.78.7633.01	Cluster IV	3051.19	FALSE
																												TCGA.78.8648.01	Cluster IV	3814.84	FALSE
																												TCGA.80.5607.01	Cluster IV	3115.13	FALSE
																												TCGA.86.6562.01	Cluster IV	3452.16	FALSE
																												TCGA.86.6851.01	Cluster IV	3364.65	FALSE
																												TCGA.86.7701.01	Cluster IV	3386.63	FALSE
																												TCGA.86.8055.01	Cluster IV	3590.79	FALSE
																												TCGA.86.8073.01	Cluster IV	3288.09	FALSE
																												TCGA.86.8074.01	Cluster IV	3347.14	FALSE
																												TCGA.86.8075.01	Cluster IV	3646.82	FALSE
																												TCGA.86.8076.01	Cluster IV	3153.18	FALSE
																												TCGA.86.8278.01	Cluster IV	3279.63	FALSE
																												TCGA.86.8281.01	Cluster IV	2901.79	FALSE
																												TCGA.86.8668.01	Cluster IV	3625.99	FALSE
																												TCGA.86.8671.01	Cluster IV	3484.57	FALSE
																												TCGA.86.A4P7.01	Cluster IV	3439.6	FALSE
																												TCGA.86.A4P8.01	Cluster IV	3571.34	FALSE
																												TCGA.91.6829.01	Cluster IV	3643.35	FALSE
																												TCGA.91.6830.01	Cluster IV	3476.68	FALSE
																												TCGA.91.6835.01	Cluster IV	3665.35	FALSE
																												TCGA.91.7771.01	Cluster IV	3443.75	FALSE
																												TCGA.91.A4BC.01	Cluster IV	3189.84	FALSE
																												TCGA.93.7347.01	Cluster IV	3519.94	FALSE
																												TCGA.93.7348.01	Cluster IV	3463.77	FALSE
																												TCGA.93.8067.01	Cluster IV	3007.4	FALSE
																												TCGA.93.A4JN.01	Cluster IV	3532.05	FALSE
																												TCGA.93.A4JO.01	Cluster IV	3265.94	FALSE
																												TCGA.93.A4JQ.01	Cluster IV	3505.77	FALSE
																												TCGA.95.7039.01	Cluster IV	3219.78	FALSE
																												TCGA.95.A4VN.01	Cluster IV	3299.59	FALSE
																												TCGA.95.A4VP.01	Cluster IV	3157.03	FALSE
																												TCGA.97.7552.01	Cluster IV	3421.54	FALSE
																												TCGA.97.7553.01	Cluster IV	3630.95	FALSE
																												TCGA.97.7554.01	Cluster IV	3474.12	FALSE
																												TCGA.97.7938.01	Cluster IV	3350.2	FALSE
																												TCGA.97.8174.01	Cluster IV	3483.43	FALSE
																												TCGA.97.8547.01	Cluster IV	3097.36	FALSE
																												TCGA.97.A4LX.01	Cluster IV	3462.29	FALSE
																												TCGA.97.A4M3.01	Cluster IV	3118.16	FALSE
																												TCGA.99.8025.01	Cluster IV	3031.79	FALSE
																												TCGA.99.8028.01	Cluster IV	3470.51	FALSE
																												TCGA.99.8032.01	Cluster IV	3192.66	FALSE
																												TCGA.99.AA5R.01	Cluster IV	3689.18	FALSE
																												TCGA.J2.8192.01	Cluster IV	3652.56	FALSE
																												TCGA.J2.8194.01	Cluster IV	3124.03	FALSE
																												TCGA.J2.A4AD.01	Cluster IV	2961.26	FALSE
																												TCGA.J2.A4AG.01	Cluster IV	3453.67	FALSE
																												TCGA.L9.A443.01	Cluster IV	3208.75	FALSE
																												TCGA.L9.A444.01	Cluster IV	3392.67	FALSE
																												TCGA.L9.A743.01	Cluster IV	3618.29	FALSE
																												TCGA.MN.A4N4.01	Cluster IV	3129.4	FALSE
																												TCGA.MP.A4SY.01	Cluster IV	3163.03	FALSE
																												TCGA.MP.A4T4.01	Cluster IV	3309.41	FALSE
																												TCGA.MP.A4T8.01	Cluster IV	3028.09	FALSE
																												TCGA.MP.A4T9.01	Cluster IV	3587.65	FALSE
																												TCGA.MP.A4TD.01	Cluster IV	3154.04	FALSE
																												TCGA.MP.A4TI.01	Cluster IV	3558.48	FALSE
																												TCGA.MP.A4TJ.01	Cluster IV	3411.61	FALSE
																												TCGA.MP.A4TK.01	Cluster IV	3582.58	FALSE
																												TCGA.NJ.A55R.01	Cluster IV	2838.22	FALSE
																												TCGA.S2.AA1A.01	Cluster IV	3547.84	FALSE
																												TCGA.18.3409.01	Cluster IV	3603.07	FALSE
																												TCGA.21.1076.01	Cluster IV	3502.54	FALSE
																												TCGA.21.5787.01	Cluster IV	3074.89	FALSE
																												TCGA.22.1000.01	Cluster IV	3657.04	FALSE
																												TCGA.22.1002.01	Cluster IV	3545.17	FALSE
																												TCGA.22.1005.01	Cluster IV	3296.23	FALSE
																												TCGA.22.4596.01	Cluster IV	3545.83	FALSE
																												TCGA.22.5478.01	Cluster IV	3413.26	FALSE
																												TCGA.22.5489.01	Cluster IV	3802.33	FALSE
																												TCGA.22.5492.01	Cluster IV	3468.03	FALSE
																												TCGA.33.4533.01	Cluster IV	3380.9	FALSE
																												TCGA.34.2608.01	Cluster IV	3609.74	FALSE
																												TCGA.34.5234.01	Cluster IV	2982.63	FALSE
																												TCGA.34.5239.01	Cluster IV	3769.72	FALSE
																												TCGA.37.3792.01	Cluster IV	3299.56	FALSE
																												TCGA.39.5022.01	Cluster IV	3458.05	FALSE
																												TCGA.39.5030.01	Cluster IV	3746.88	FALSE
																												TCGA.43.2576.01	Cluster IV	3045.96	FALSE
																												TCGA.43.5668.01	Cluster IV	2923.96	FALSE
																												TCGA.43.6647.01	Cluster IV	3894.36	FALSE
																												TCGA.43.6773.01	Cluster IV	3740.36	FALSE
																												TCGA.46.3766.01	Cluster IV	3819.48	FALSE
																												TCGA.46.3767.01	Cluster IV	3921.55	FALSE
																												TCGA.56.6546.01	Cluster IV	3075.47	FALSE
																												TCGA.56.7731.01	Cluster IV	3518.09	FALSE
																												TCGA.56.8083.01	Cluster IV	3399.03	FALSE
																												TCGA.56.8309.01	Cluster IV	3793.98	FALSE
																												TCGA.56.8623.01	Cluster IV	3544.36	FALSE
																												TCGA.56.8624.01	Cluster IV	3326.32	FALSE
																												TCGA.56.8625.01	Cluster IV	3538.64	FALSE
																												TCGA.56.A4ZJ.01	Cluster IV	3589.51	FALSE
																												TCGA.60.2697.01	Cluster IV	3792.59	FALSE
																												TCGA.60.2704.01	Cluster IV	3960.03	FALSE
																												TCGA.60.2709.01	Cluster IV	3534.09	FALSE
																												TCGA.60.2715.01	Cluster IV	3661.83	FALSE
																												TCGA.63.6202.01	Cluster IV	3397.35	FALSE
																												TCGA.63.7022.01	Cluster IV	3754.85	FALSE
																												TCGA.63.A5MN.01	Cluster IV	3436.55	FALSE
																												TCGA.63.A5MS.01	Cluster IV	3502.3	FALSE
																												TCGA.63.A5MV.01	Cluster IV	3382.33	FALSE
																												TCGA.63.A5MW.01	Cluster IV	3463.54	FALSE
																												TCGA.66.2789.01	Cluster IV	3494.73	FALSE
																												TCGA.68.A59I.01	Cluster IV	3504.81	FALSE
																												TCGA.77.7335.01	Cluster IV	3385.54	FALSE
																												TCGA.77.8131.01	Cluster IV	3410.69	FALSE
																												TCGA.77.A5FZ.01	Cluster IV	3703.81	FALSE
																												TCGA.77.A5G1.01	Cluster IV	3402.03	FALSE
																												TCGA.85.6175.01	Cluster IV	3925.52	FALSE
																												TCGA.85.8048.01	Cluster IV	3688.52	FALSE
																												TCGA.85.8287.01	Cluster IV	3876.02	FALSE
																												TCGA.85.A513.01	Cluster IV	3127.89	FALSE
																												TCGA.98.7454.01	Cluster IV	3769.78	FALSE
																												TCGA.98.A53C.01	Cluster IV	3894.31	FALSE
																												TCGA.98.A53H.01	Cluster IV	3678.86	FALSE
																												TCGA.NC.A5HJ.01	Cluster IV	3245.34	FALSE
																												TCGA.13.1411.01	Cluster IV	2883.14	FALSE
																												TCGA.24.0975.01	Cluster IV	2736.11	FALSE
																												TCGA.24.1425.01	Cluster IV	2966.55	FALSE
																												TCGA.24.1427.01	Cluster IV	2871.68	FALSE
																												TCGA.24.1434.01	Cluster IV	2974.32	FALSE
																												TCGA.24.1545.01	Cluster IV	2650.48	FALSE
																												TCGA.24.1546.01	Cluster IV	2482.14	FALSE
																												TCGA.24.1550.01	Cluster IV	2968.71	FALSE
																												TCGA.24.1563.01	Cluster IV	2657.14	FALSE
																												TCGA.24.1847.01	Cluster IV	2649.99	FALSE
																												TCGA.24.1849.01	Cluster IV	3002.21	FALSE
																												TCGA.24.1930.01	Cluster IV	2523.81	FALSE
																												TCGA.24.2035.01	Cluster IV	2912.18	FALSE
																												TCGA.24.2289.01	Cluster IV	2878.42	FALSE
																												TCGA.24.2293.01	Cluster IV	2947.67	FALSE
																												TCGA.25.1320.01	Cluster IV	2756.12	FALSE
																												TCGA.25.1328.01	Cluster IV	2788.24	FALSE
																												TCGA.25.1623.01	Cluster IV	2943.16	FALSE
																												TCGA.25.1626.01	Cluster IV	3155.71	FALSE
																												TCGA.25.1628.01	Cluster IV	2840.12	FALSE
																												TCGA.25.1633.01	Cluster IV	2886.05	FALSE
																												TCGA.25.2042.01	Cluster IV	3288.46	FALSE
																												TCGA.29.1710.01	Cluster IV	2785.99	FALSE
																												TCGA.31.1951.01	Cluster IV	2792.12	FALSE
																												TCGA.31.1956.01	Cluster IV	2808.96	FALSE
																												TCGA.31.1959.01	Cluster IV	2928.43	FALSE
																												TCGA.36.1569.01	Cluster IV	2690.51	FALSE
																												TCGA.36.1576.01	Cluster IV	2826.75	FALSE
																												TCGA.36.1580.01	Cluster IV	2596.77	FALSE
																												TCGA.57.1585.01	Cluster IV	2756.29	FALSE
																												TCGA.59.2354.01	Cluster IV	2682.18	FALSE
																												TCGA.61.1721.01	Cluster IV	2954.57	FALSE
																												TCGA.61.1998.01	Cluster IV	2723.52	FALSE
																												TCGA.61.2003.01	Cluster IV	2869.42	FALSE
																												TCGA.61.2102.01	Cluster IV	2798.58	FALSE
																												TCGA.2J.AAB1.01	Cluster IV	3370.61	FALSE
																												TCGA.2J.AAB8.01	Cluster IV	3322.33	FALSE
																												TCGA.2J.AAB9.01	Cluster IV	3614.55	FALSE
																												TCGA.2J.AABA.01	Cluster IV	3463.16	FALSE
																												TCGA.2J.AABE.01	Cluster IV	3366.3	FALSE
																												TCGA.2J.AABO.01	Cluster IV	3319.8	FALSE
																												TCGA.2J.AABR.01	Cluster IV	3988.3	FALSE
																												TCGA.2J.AABT.01	Cluster IV	3626.89	FALSE
																												TCGA.2J.AABV.01	Cluster IV	2929.4	FALSE
																												TCGA.2L.AAQA.01	Cluster IV	3124.09	FALSE
																												TCGA.2L.AAQE.01	Cluster IV	3241.3	FALSE
																												TCGA.3A.A9I5.01	Cluster IV	3068.33	FALSE
																												TCGA.3A.A9IB.01	Cluster IV	3720.86	FALSE
																												TCGA.3A.A9IC.01	Cluster IV	3403.02	FALSE
																												TCGA.3A.A9IH.01	Cluster IV	3396.37	FALSE
																												TCGA.3A.A9IN.01	Cluster IV	3120.56	FALSE
																												TCGA.3A.A9IU.01	Cluster IV	3365.64	FALSE
																												TCGA.3A.A9J0.01	Cluster IV	3229.66	FALSE
																												TCGA.3E.AAAY.01	Cluster IV	3624.28	FALSE
																												TCGA.3E.AAAZ.01	Cluster IV	3387.47	FALSE
																												TCGA.F2.6879.01	Cluster IV	3307.77	FALSE
																												TCGA.F2.7273.01	Cluster IV	4029.07	FALSE
																												TCGA.F2.A44G.01	Cluster IV	3312.02	FALSE
																												TCGA.F2.A44H.01	Cluster IV	3637.6	FALSE
																												TCGA.F2.A7TX.01	Cluster IV	3485.44	FALSE
																												TCGA.F2.A8YN.01	Cluster IV	3245.8	FALSE
																												TCGA.FB.A4P5.01	Cluster IV	3718.83	FALSE
																												TCGA.FB.A5VM.01	Cluster IV	3186.84	FALSE
																												TCGA.FB.A7DR.01	Cluster IV	3650	FALSE
																												TCGA.FB.AAPQ.01	Cluster IV	3275.87	FALSE
																												TCGA.FB.AAPS.01	Cluster IV	3616.55	FALSE
																												TCGA.FB.AAPZ.01	Cluster IV	3751.56	FALSE
																												TCGA.FB.AAQ2.01	Cluster IV	3161.87	FALSE
																												TCGA.FB.AAQ3.01	Cluster IV	2868.92	FALSE
																												TCGA.FB.AAQ6.01	Cluster IV	3137.54	FALSE
																												TCGA.H6.8124.01	Cluster IV	3491.05	FALSE
																												TCGA.H6.A45N.01	Cluster IV	3766.77	FALSE
																												TCGA.HV.A5A4.01	Cluster IV	3448.3	FALSE
																												TCGA.HV.A5A6.01	Cluster IV	3263.68	FALSE
																												TCGA.HV.AA8V.01	Cluster IV	3565.72	FALSE
																												TCGA.HV.AA8X.01	Cluster IV	3087.89	FALSE
																												TCGA.HZ.7919.01	Cluster IV	3616.79	FALSE
																												TCGA.HZ.7920.01	Cluster IV	3926.66	FALSE
																												TCGA.HZ.7922.01	Cluster IV	3615.83	FALSE
																												TCGA.HZ.7923.01	Cluster IV	4078.67	FALSE
																												TCGA.HZ.7925.01	Cluster IV	3751.33	FALSE
																												TCGA.HZ.8001.01	Cluster IV	3535.69	FALSE
																												TCGA.HZ.8003.01	Cluster IV	3806.03	FALSE
																												TCGA.HZ.8005.01	Cluster IV	3366	FALSE
																												TCGA.HZ.8315.01	Cluster IV	3657.35	FALSE
																												TCGA.HZ.8317.01	Cluster IV	3926.3	FALSE
																												TCGA.HZ.8519.01	Cluster IV	3623.76	FALSE
																												TCGA.HZ.8636.01	Cluster IV	3645.36	FALSE
																												TCGA.HZ.8637.01	Cluster IV	3573.53	FALSE
																												TCGA.HZ.A49H.01	Cluster IV	3703.77	FALSE
																												TCGA.HZ.A4BH.01	Cluster IV	3718.19	FALSE
																												TCGA.HZ.A4BK.01	Cluster IV	3596.95	FALSE
																												TCGA.HZ.A77O.01	Cluster IV	3199.88	FALSE
																												TCGA.HZ.A77P.01	Cluster IV	3630.27	FALSE
																												TCGA.HZ.A77Q.01	Cluster IV	3888	FALSE
																												TCGA.HZ.A8P0.01	Cluster IV	3591.52	FALSE
																												TCGA.IB.7644.01	Cluster IV	3328.82	FALSE
																												TCGA.IB.7645.01	Cluster IV	4055.25	FALSE
																												TCGA.IB.7646.01	Cluster IV	3633.1	FALSE
																												TCGA.IB.7647.01	Cluster IV	3802.54	FALSE
																												TCGA.IB.7649.01	Cluster IV	3790.72	FALSE
																												TCGA.IB.7651.01	Cluster IV	3721.35	FALSE
																												TCGA.IB.7654.01	Cluster IV	3599.5	FALSE
																												TCGA.IB.7885.01	Cluster IV	3681.76	FALSE
																												TCGA.IB.7888.01	Cluster IV	3908.03	FALSE
																												TCGA.IB.7889.01	Cluster IV	3433.53	FALSE
																												TCGA.IB.7890.01	Cluster IV	3742.41	FALSE
																												TCGA.IB.7891.01	Cluster IV	3826.67	FALSE
																												TCGA.IB.7893.01	Cluster IV	3761.02	FALSE
																												TCGA.IB.7897.01	Cluster IV	4041.8	FALSE
																												TCGA.IB.8126.01	Cluster IV	3989.95	FALSE
																												TCGA.IB.A5SQ.01	Cluster IV	3698.88	FALSE
																												TCGA.IB.A5SS.01	Cluster IV	3552.21	FALSE
																												TCGA.IB.A5ST.01	Cluster IV	3747.97	FALSE
																												TCGA.IB.A6UF.01	Cluster IV	3324.53	FALSE
																												TCGA.IB.AAUN.01	Cluster IV	3500.34	FALSE
																												TCGA.IB.AAUP.01	Cluster IV	3749.38	FALSE
																												TCGA.IB.AAUQ.01	Cluster IV	3505.31	FALSE
																												TCGA.IB.AAUR.01	Cluster IV	3872.3	FALSE
																												TCGA.IB.AAUS.01	Cluster IV	3810.68	FALSE
																												TCGA.IB.AAUT.01	Cluster IV	3773.35	FALSE
																												TCGA.IB.AAUV.01	Cluster IV	3673.52	FALSE
																												TCGA.IB.AAUW.01	Cluster IV	3787.38	FALSE
																												TCGA.LB.A8F3.01	Cluster IV	3291.99	FALSE
																												TCGA.OE.A75W.01	Cluster IV	2876.42	FALSE
																												TCGA.Q3.A5QY.01	Cluster IV	3591.35	FALSE
																												TCGA.RB.A7B8.01	Cluster IV	3465.63	FALSE
																												TCGA.RB.AA9M.01	Cluster IV	3700.7	FALSE
																												TCGA.RL.AAAS.01	Cluster IV	3632.62	FALSE
																												TCGA.S4.A8RO.01	Cluster IV	3099.23	FALSE
																												TCGA.US.A774.01	Cluster IV	3676.43	FALSE
																												TCGA.US.A77E.01	Cluster IV	3402.11	FALSE
																												TCGA.US.A77J.01	Cluster IV	3773.85	FALSE
																												TCGA.XD.AAUG.01	Cluster IV	3691.3	FALSE
																												TCGA.XD.AAUH.01	Cluster IV	3753.28	FALSE
																												TCGA.XD.AAUL.01	Cluster IV	3520.27	FALSE
																												TCGA.XN.A8T5.01	Cluster IV	3926.64	FALSE
																												TCGA.YB.A89D.01	Cluster IV	3604.2	FALSE
																												TCGA.YH.A8SY.01	Cluster IV	3377.17	FALSE
																												TCGA.Z5.AAPL.01	Cluster IV	3536.94	FALSE
																												TCGA.P7.A5NY.05	Cluster IV	2842.74	FALSE
																												TCGA.P8.A5KC.01	Cluster IV	3248.21	FALSE
																												TCGA.P8.A6RX.01	Cluster IV	3072.99	FALSE
																												TCGA.PR.A5PH.01	Cluster IV	2788.55	FALSE
																												TCGA.QR.A6GR.01	Cluster IV	2720.1	FALSE
																												TCGA.QR.A6GS.01	Cluster IV	2803.22	FALSE
																												TCGA.QR.A6GT.01	Cluster IV	3361.56	FALSE
																												TCGA.QR.A6GU.01	Cluster IV	2853.31	FALSE
																												TCGA.QR.A6GZ.01	Cluster IV	2979.81	FALSE
																												TCGA.QR.A6GZ.05	Cluster IV	2567.77	FALSE
																												TCGA.QR.A6H0.01	Cluster IV	2803.78	FALSE
																												TCGA.QR.A6H3.01	Cluster IV	2425.6	FALSE
																												TCGA.QR.A6H4.01	Cluster IV	2587.62	FALSE
																												TCGA.QR.A6H5.01	Cluster IV	3228.29	FALSE
																												TCGA.QR.A6H6.01	Cluster IV	2750.99	FALSE
																												TCGA.QR.A6ZZ.01	Cluster IV	2811.37	FALSE
																												TCGA.QR.A700.01	Cluster IV	2382.6	FALSE
																												TCGA.QR.A703.01	Cluster IV	2531.49	FALSE
																												TCGA.QR.A705.01	Cluster IV	2400.64	FALSE
																												TCGA.QR.A706.01	Cluster IV	3026.67	FALSE
																												TCGA.QR.A70C.01	Cluster IV	2904.34	FALSE
																												TCGA.QR.A70D.01	Cluster IV	2594.73	FALSE
																												TCGA.QR.A70G.01	Cluster IV	3012.34	FALSE
																												TCGA.QR.A70I.01	Cluster IV	3026.7	FALSE
																												TCGA.QR.A70J.01	Cluster IV	3173.9	FALSE
																												TCGA.QR.A70N.01	Cluster IV	2895.97	FALSE
																												TCGA.QR.A70Q.01	Cluster IV	2545.28	FALSE
																												TCGA.QR.A70X.01	Cluster IV	2767.97	FALSE
																												TCGA.QT.A5XL.01	Cluster IV	3148.04	FALSE
																												TCGA.RM.A68T.01	Cluster IV	3065.2	FALSE
																												TCGA.RM.A68W.01	Cluster IV	2605.96	FALSE
																												TCGA.RT.A6YC.01	Cluster IV	3041.49	FALSE
																												TCGA.RW.A67X.01	Cluster IV	3079.4	FALSE
																												TCGA.RW.A686.06	Cluster IV	2604.6	FALSE
																												TCGA.RW.A68C.01	Cluster IV	3075.32	FALSE
																												TCGA.RW.A68G.01	Cluster IV	2696.38	FALSE
																												TCGA.RW.A7CZ.01	Cluster IV	2693.87	FALSE
																												TCGA.RX.A8JQ.01	Cluster IV	2851.33	FALSE
																												TCGA.S7.A7WM.01	Cluster IV	3017.33	FALSE
																												TCGA.S7.A7WO.01	Cluster IV	2711.61	FALSE
																												TCGA.S7.A7WP.01	Cluster IV	2885.7	FALSE
																												TCGA.S7.A7WQ.01	Cluster IV	3077.56	FALSE
																												TCGA.S7.A7WV.01	Cluster IV	3675.22	FALSE
																												TCGA.S7.A7X1.01	Cluster IV	3086.28	FALSE
																												TCGA.SP.A6QD.01	Cluster IV	2797.37	FALSE
																												TCGA.SP.A6QH.01	Cluster IV	3029.59	FALSE
																												TCGA.SP.A6QK.01	Cluster IV	2884.01	FALSE
																												TCGA.SQ.A6I4.01	Cluster IV	3114.93	FALSE
																												TCGA.SR.A6MP.01	Cluster IV	2837.33	FALSE
																												TCGA.SR.A6MY.01	Cluster IV	2664.83	FALSE
																												TCGA.SR.A6MZ.01	Cluster IV	2783.5	FALSE
																												TCGA.TT.A6YK.01	Cluster IV	2985.34	FALSE
																												TCGA.TT.A6YP.01	Cluster IV	3137.4	FALSE
																												TCGA.W2.A7HC.01	Cluster IV	2468.44	FALSE
																												TCGA.WB.A80K.01	Cluster IV	2977.43	FALSE
																												TCGA.WB.A80O.01	Cluster IV	2927.14	FALSE
																												TCGA.WB.A80P.01	Cluster IV	2666.78	FALSE
																												TCGA.WB.A814.01	Cluster IV	2890.66	FALSE
																												TCGA.WB.A815.01	Cluster IV	2817.64	FALSE
																												TCGA.WB.A817.01	Cluster IV	2787.5	FALSE
																												TCGA.WB.A81G.01	Cluster IV	2705.69	FALSE
																												TCGA.WB.A822.01	Cluster IV	3339.3	FALSE
																												TCGA.XG.A823.01	Cluster IV	2645.29	FALSE
																												TCGA.4L.AA1F.01	Cluster IV	3411.22	FALSE
																												TCGA.CH.5743.01	Cluster IV	3202.21	FALSE
																												TCGA.CH.5745.01	Cluster IV	3104.72	FALSE
																												TCGA.CH.5751.01	Cluster IV	3088.22	FALSE
																												TCGA.CH.5754.01	Cluster IV	2934.45	FALSE
																												TCGA.CH.5763.01	Cluster IV	3366.57	FALSE
																												TCGA.CH.5792.01	Cluster IV	3274.53	FALSE
																												TCGA.EJ.5494.01	Cluster IV	2904.15	FALSE
																												TCGA.EJ.5498.01	Cluster IV	3493.84	FALSE
																												TCGA.EJ.5504.01	Cluster IV	3082.89	FALSE
																												TCGA.EJ.5518.01	Cluster IV	3063.4	FALSE
																												TCGA.EJ.5524.01	Cluster IV	3259.92	FALSE
																												TCGA.EJ.5525.01	Cluster IV	3025.17	FALSE
																												TCGA.EJ.5531.01	Cluster IV	3116.78	FALSE
																												TCGA.EJ.5542.01	Cluster IV	3121.36	FALSE
																												TCGA.EJ.7315.01	Cluster IV	3005.09	FALSE
																												TCGA.EJ.7327.01	Cluster IV	3227.95	FALSE
																												TCGA.EJ.7328.01	Cluster IV	3264.56	FALSE
																												TCGA.EJ.7791.01	Cluster IV	3449.73	FALSE
																												TCGA.EJ.8468.01	Cluster IV	3016.87	FALSE
																												TCGA.EJ.8470.01	Cluster IV	2771.24	FALSE
																												TCGA.EJ.A6RC.01	Cluster IV	3014.36	FALSE
																												TCGA.EJ.A7NG.01	Cluster IV	3099.66	FALSE
																												TCGA.EJ.A8FU.01	Cluster IV	3132.01	FALSE
																												TCGA.EJ.AB20.01	Cluster IV	3134.05	FALSE
																												TCGA.FC.7708.01	Cluster IV	3340.36	FALSE
																												TCGA.FC.7961.01	Cluster IV	3050.09	FALSE
																												TCGA.G9.6329.01	Cluster IV	2905.31	FALSE
																												TCGA.G9.6338.01	Cluster IV	2597.19	FALSE
																												TCGA.G9.6348.01	Cluster IV	3041.39	FALSE
																												TCGA.G9.6353.01	Cluster IV	2883.75	FALSE
																												TCGA.G9.6356.01	Cluster IV	3114	FALSE
																												TCGA.G9.6361.01	Cluster IV	2780.34	FALSE
																												TCGA.G9.6364.01	Cluster IV	2877.64	FALSE
																												TCGA.G9.6365.01	Cluster IV	3057.34	FALSE
																												TCGA.G9.6373.01	Cluster IV	2647.45	FALSE
																												TCGA.G9.6498.01	Cluster IV	2884.9	FALSE
																												TCGA.G9.7510.01	Cluster IV	3114.2	FALSE
																												TCGA.G9.7522.01	Cluster IV	2954.33	FALSE
																												TCGA.G9.7523.01	Cluster IV	3438.97	FALSE
																												TCGA.H9.A6BX.01	Cluster IV	3290.44	FALSE
																												TCGA.HC.7079.01	Cluster IV	3588.71	FALSE
																												TCGA.HC.7081.01	Cluster IV	3352.97	FALSE
																												TCGA.HC.7210.01	Cluster IV	3307.66	FALSE
																												TCGA.HC.7233.01	Cluster IV	3044.79	FALSE
																												TCGA.HC.7737.01	Cluster IV	3277.47	FALSE
																												TCGA.HC.7745.01	Cluster IV	3284.31	FALSE
																												TCGA.HC.7748.01	Cluster IV	3226.13	FALSE
																												TCGA.HC.7817.01	Cluster IV	3263.23	FALSE
																												TCGA.HC.8264.01	Cluster IV	2911.65	FALSE
																												TCGA.HC.8266.01	Cluster IV	3125.99	FALSE
																												TCGA.HC.A76W.01	Cluster IV	3111.73	FALSE
																												TCGA.HC.A8D0.01	Cluster IV	2993.65	FALSE
																												TCGA.HC.A8D1.01	Cluster IV	3016.41	FALSE
																												TCGA.HC.A9TE.01	Cluster IV	2892.18	FALSE
																												TCGA.HI.7168.01	Cluster IV	3346.37	FALSE
																												TCGA.HI.7170.01	Cluster IV	3405.56	FALSE
																												TCGA.J4.A6G1.01	Cluster IV	3130.79	FALSE
																												TCGA.J4.A6G3.01	Cluster IV	3257.58	FALSE
																												TCGA.J4.A83L.01	Cluster IV	2820.69	FALSE
																												TCGA.J9.A52C.01	Cluster IV	3332.72	FALSE
																												TCGA.J9.A8CK.01	Cluster IV	3038.36	FALSE
																												TCGA.J9.A8CM.01	Cluster IV	2900.06	FALSE
																												TCGA.J9.A8CP.01	Cluster IV	2993.31	FALSE
																												TCGA.KC.A4BL.01	Cluster IV	3281.18	FALSE
																												TCGA.KC.A4BR.01	Cluster IV	3228.94	FALSE
																												TCGA.KC.A7FE.01	Cluster IV	3117.67	FALSE
																												TCGA.KK.A59Z.01	Cluster IV	3138.13	FALSE
																												TCGA.KK.A7AV.01	Cluster IV	2944.33	FALSE
																												TCGA.KK.A7B1.01	Cluster IV	3003.02	FALSE
																												TCGA.KK.A7B2.01	Cluster IV	2881.93	FALSE
																												TCGA.KK.A7B3.01	Cluster IV	2728.43	FALSE
																												TCGA.KK.A8I4.01	Cluster IV	3295.65	FALSE
																												TCGA.KK.A8I5.01	Cluster IV	2834.38	FALSE
																												TCGA.KK.A8I7.01	Cluster IV	3089.59	FALSE
																												TCGA.KK.A8I9.01	Cluster IV	3162.29	FALSE
																												TCGA.KK.A8IC.01	Cluster IV	3231.35	FALSE
																												TCGA.KK.A8IG.01	Cluster IV	3027.4	FALSE
																												TCGA.KK.A8IL.01	Cluster IV	3086.91	FALSE
																												TCGA.M7.A723.01	Cluster IV	2831.04	FALSE
																												TCGA.SU.A7E7.01	Cluster IV	2973.58	FALSE
																												TCGA.TK.A8OK.01	Cluster IV	3504.44	FALSE
																												TCGA.TP.A8TT.01	Cluster IV	2943.17	FALSE
																												TCGA.V1.A8MF.01	Cluster IV	2850.65	FALSE
																												TCGA.V1.A8MK.01	Cluster IV	2900.36	FALSE
																												TCGA.V1.A8MU.01	Cluster IV	3072.62	FALSE
																												TCGA.V1.A9O7.01	Cluster IV	3206.78	FALSE
																												TCGA.V1.A9O9.01	Cluster IV	2909.38	FALSE
																												TCGA.V1.A9OA.01	Cluster IV	3211.92	FALSE
																												TCGA.V1.A9Z7.01	Cluster IV	2780.16	FALSE
																												TCGA.V1.A9Z8.01	Cluster IV	3064.92	FALSE
																												TCGA.V1.A9ZG.01	Cluster IV	3022.14	FALSE
																												TCGA.V1.A9ZR.01	Cluster IV	3020.82	FALSE
																												TCGA.VN.A88I.01	Cluster IV	3408.84	FALSE
																												TCGA.VN.A88L.01	Cluster IV	2909.76	FALSE
																												TCGA.VP.A878.01	Cluster IV	3070.54	FALSE
																												TCGA.VP.A87C.01	Cluster IV	3302.5	FALSE
																												TCGA.VP.A87E.01	Cluster IV	3036.76	FALSE
																												TCGA.XJ.A9DI.01	Cluster IV	3238.34	FALSE
																												TCGA.XK.AAJR.01	Cluster IV	2813.99	FALSE
																												TCGA.XK.AAJT.01	Cluster IV	2954.46	FALSE
																												TCGA.XQ.A8TB.01	Cluster IV	2918.02	FALSE
																												TCGA.YL.A8HJ.01	Cluster IV	3350.93	FALSE
																												TCGA.YL.A8HK.01	Cluster IV	3159.11	FALSE
																												TCGA.YL.A8SB.01	Cluster IV	3089.2	FALSE
																												TCGA.YL.A8SF.01	Cluster IV	2818.79	FALSE
																												TCGA.YL.A8SI.01	Cluster IV	2979.83	FALSE
																												TCGA.YL.A8SJ.01	Cluster IV	3074.62	FALSE
																												TCGA.YL.A8SK.01	Cluster IV	3164.61	FALSE
																												TCGA.YL.A9WX.01	Cluster IV	3201.46	FALSE
																												TCGA.YL.A9WY.01	Cluster IV	3075.56	FALSE
																												TCGA.ZG.A8QZ.01	Cluster IV	3020.28	FALSE
																												TCGA.ZG.A9L0.01	Cluster IV	3180.02	FALSE
																												TCGA.ZG.A9L2.01	Cluster IV	3106.32	FALSE
																												TCGA.ZG.A9L4.01	Cluster IV	3150.86	FALSE
																												TCGA.ZG.A9L6.01	Cluster IV	3198.61	FALSE
																												TCGA.ZG.A9LN.01	Cluster IV	3055.16	FALSE
																												TCGA.ZG.A9LS.01	Cluster IV	3126.37	FALSE
																												TCGA.ZG.A9MC.01	Cluster IV	3358.96	FALSE
																												TCGA.G9.6347.01	Cluster IV	2692.6	FALSE
																												TCGA.G9.6379.01	Cluster IV	2844.84	FALSE
																												TCGA.HC.A6AS.01	Cluster IV	2799.39	FALSE
																												TCGA.J4.A67M.01	Cluster IV	2921.19	FALSE
																												TCGA.J4.A67O.01	Cluster IV	2672.72	FALSE
																												TCGA.J4.A67Q.01	Cluster IV	2964.54	FALSE
																												TCGA.AF.2687.01	Cluster IV	3332.24	FALSE
																												TCGA.AF.2690.01	Cluster IV	3506.14	FALSE
																												TCGA.AG.3731.01	Cluster IV	3406.78	FALSE
																												TCGA.AH.6549.01	Cluster IV	3092.16	FALSE
																												TCGA.AH.6644.01	Cluster IV	3342.13	FALSE
																												TCGA.CI.6624.01	Cluster IV	3220.59	FALSE
																												TCGA.DC.6156.01	Cluster IV	3480.05	FALSE
																												TCGA.DC.6158.01	Cluster IV	3311.67	FALSE
																												TCGA.EI.6885.01	Cluster IV	3333.52	FALSE
																												TCGA.EI.7004.01	Cluster IV	3677.11	FALSE
																												TCGA.F5.6464.01	Cluster IV	3535.1	FALSE
																												TCGA.F5.6465.01	Cluster IV	3319.18	FALSE
																												TCGA.F5.6702.01	Cluster IV	3435.62	FALSE
																												TCGA.F5.6812.01	Cluster IV	3234.45	FALSE
																												TCGA.3N.A9WD.06	Cluster IV	2976.18	FALSE
																												TCGA.BF.A1PX.01	Cluster IV	3347.82	FALSE
																												TCGA.BF.A3DN.01	Cluster IV	3199.19	FALSE
																												TCGA.D3.A1Q4.06	Cluster IV	3722.4	FALSE
																												TCGA.D3.A1Q5.06	Cluster IV	3492	FALSE
																												TCGA.D3.A1Q7.06	Cluster IV	3358.85	FALSE
																												TCGA.D3.A1Q8.06	Cluster IV	3432.52	FALSE
																												TCGA.D3.A2J8.06	Cluster IV	3257.76	FALSE
																												TCGA.D3.A2J9.06	Cluster IV	3189.33	FALSE
																												TCGA.D3.A2JA.06	Cluster IV	3373.79	FALSE
																												TCGA.D3.A2JN.06	Cluster IV	3146.48	FALSE
																												TCGA.D3.A2JO.06	Cluster IV	2797.65	FALSE
																												TCGA.D3.A3BZ.06	Cluster IV	3404.55	FALSE
																												TCGA.D3.A3C1.06	Cluster IV	2840.07	FALSE
																												TCGA.D3.A3C7.06	Cluster IV	3257.25	FALSE
																												TCGA.D3.A3CB.06	Cluster IV	3171.38	FALSE
																												TCGA.D3.A3MO.06	Cluster IV	3095.08	FALSE
																												TCGA.D3.A3MU.06	Cluster IV	3089.43	FALSE
																												TCGA.D3.A51F.06	Cluster IV	3233.11	FALSE
																												TCGA.D3.A51G.06	Cluster IV	3348.78	FALSE
																												TCGA.D3.A5GR.06	Cluster IV	3268.74	FALSE
																												TCGA.D3.A8GB.06	Cluster IV	2986.7	FALSE
																												TCGA.D3.A8GE.06	Cluster IV	3225.2	FALSE
																												TCGA.D9.A4Z5.01	Cluster IV	3212.23	FALSE
																												TCGA.DA.A1HY.06	Cluster IV	3226.64	FALSE
																												TCGA.DA.A1I1.06	Cluster IV	3423.52	FALSE
																												TCGA.DA.A1I4.06	Cluster IV	2938.46	FALSE
																												TCGA.DA.A1I5.06	Cluster IV	3089.59	FALSE
																												TCGA.DA.A1I7.06	Cluster IV	3377.73	FALSE
																												TCGA.DA.A1I8.06	Cluster IV	3100.58	FALSE
																												TCGA.DA.A1IB.06	Cluster IV	3115.45	FALSE
																												TCGA.DA.A3F2.06	Cluster IV	3050.47	FALSE
																												TCGA.EB.A3XD.01	Cluster IV	3133.22	FALSE
																												TCGA.EB.A57M.01	Cluster IV	3187.35	FALSE
																												TCGA.EB.A5VV.06	Cluster IV	2994.95	FALSE
																												TCGA.EE.A20B.06	Cluster IV	3395.37	FALSE
																												TCGA.EE.A29R.06	Cluster IV	3067.32	FALSE
																												TCGA.EE.A29S.06	Cluster IV	3024.24	FALSE
																												TCGA.EE.A29T.06	Cluster IV	3019.32	FALSE
																												TCGA.EE.A29W.06	Cluster IV	3282.3	FALSE
																												TCGA.EE.A2A1.06	Cluster IV	3299.97	FALSE
																												TCGA.EE.A2GD.06	Cluster IV	3288.49	FALSE
																												TCGA.EE.A2GE.06	Cluster IV	3724.53	FALSE
																												TCGA.EE.A2GH.06	Cluster IV	3134.58	FALSE
																												TCGA.EE.A2GK.06	Cluster IV	3240.12	FALSE
																												TCGA.EE.A2GO.06	Cluster IV	3146.29	FALSE
																												TCGA.EE.A2GP.06	Cluster IV	3205.84	FALSE
																												TCGA.EE.A2M7.06	Cluster IV	3425.77	FALSE
																												TCGA.EE.A2M8.06	Cluster IV	3195.5	FALSE
																												TCGA.EE.A2MC.06	Cluster IV	3361.86	FALSE
																												TCGA.EE.A2ME.06	Cluster IV	3440.05	FALSE
																												TCGA.EE.A2MG.06	Cluster IV	3508.75	FALSE
																												TCGA.EE.A3AB.06	Cluster IV	3487.57	FALSE
																												TCGA.EE.A3AG.06	Cluster IV	2854.6	FALSE
																												TCGA.EE.A3JB.06	Cluster IV	3076.73	FALSE
																												TCGA.EE.A3JE.06	Cluster IV	3468.92	FALSE
																												TCGA.EE.A3JH.06	Cluster IV	3238.07	FALSE
																												TCGA.ER.A193.06	Cluster IV	3090.85	FALSE
																												TCGA.ER.A195.06	Cluster IV	3355.89	FALSE
																												TCGA.ER.A196.01	Cluster IV	3289.84	FALSE
																												TCGA.ER.A19A.06	Cluster IV	3650.53	FALSE
																												TCGA.ER.A19B.06	Cluster IV	2936.56	FALSE
																												TCGA.ER.A19D.06	Cluster IV	3595.3	FALSE
																												TCGA.ER.A19J.06	Cluster IV	3050.06	FALSE
																												TCGA.ER.A19L.06	Cluster IV	3311.99	FALSE
																												TCGA.ER.A19N.06	Cluster IV	3282.34	FALSE
																												TCGA.ER.A19Q.06	Cluster IV	2979.95	FALSE
																												TCGA.ER.A2NC.06	Cluster IV	3486.91	FALSE
																												TCGA.ER.A2NH.06	Cluster IV	3296.24	FALSE
																												TCGA.ER.A42K.06	Cluster IV	3239.82	FALSE
																												TCGA.ER.A42L.06	Cluster IV	3438.65	FALSE
																												TCGA.FR.A7U9.06	Cluster IV	3015.35	FALSE
																												TCGA.FR.A8YE.06	Cluster IV	3524.3	FALSE
																												TCGA.FS.A1YX.06	Cluster IV	2970.68	FALSE
																												TCGA.FS.A1Z4.06	Cluster IV	3198.28	FALSE
																												TCGA.FS.A1Z7.06	Cluster IV	3353.77	FALSE
																												TCGA.FS.A1ZD.06	Cluster IV	3399.62	FALSE
																												TCGA.FS.A1ZH.06	Cluster IV	3654.03	FALSE
																												TCGA.FS.A1ZM.06	Cluster IV	3448.66	FALSE
																												TCGA.FS.A1ZS.06	Cluster IV	3274.13	FALSE
																												TCGA.FS.A4F8.06	Cluster IV	3632.59	FALSE
																												TCGA.FS.A4FC.06	Cluster IV	3021.25	FALSE
																												TCGA.GF.A6C9.06	Cluster IV	3108.94	FALSE
																												TCGA.GF.A769.01	Cluster IV	2790.73	FALSE
																												TCGA.GN.A264.06	Cluster IV	2702	FALSE
																												TCGA.GN.A265.06	Cluster IV	3473.3	FALSE
																												TCGA.GN.A266.06	Cluster IV	3491.13	FALSE
																												TCGA.GN.A26C.01	Cluster IV	3214.97	FALSE
																												TCGA.GN.A9SD.06	Cluster IV	3173.6	FALSE
																												TCGA.HR.A2OG.06	Cluster IV	3476.06	FALSE
																												TCGA.HR.A5NC.01	Cluster IV	2905.55	FALSE
																												TCGA.LH.A9QB.06	Cluster IV	3077.64	FALSE
																												TCGA.W3.A825.06	Cluster IV	3412.27	FALSE
																												TCGA.W3.A828.06	Cluster IV	3351.73	FALSE
																												TCGA.WE.A8K6.06	Cluster IV	2936.46	FALSE
																												TCGA.WE.A8ZM.06	Cluster IV	3275.34	FALSE
																												TCGA.WE.AA9Y.06	Cluster IV	3113.48	FALSE
																												TCGA.XV.A9VZ.01	Cluster IV	3041.65	FALSE
																												TCGA.XV.A9W5.01	Cluster IV	3106.14	FALSE
																												TCGA.XV.AAZV.01	Cluster IV	2996.55	FALSE
																												TCGA.YD.A9TA.06	Cluster IV	3136.8	FALSE
																												TCGA.CG.4460.01	Cluster IV	3147.96	FALSE
																												TCGA.3M.AB47.01	Cluster IV	2975.31	FALSE
																												TCGA.B7.A5TI.01	Cluster IV	2938.57	FALSE
																												TCGA.B7.A5TK.01	Cluster IV	3062.88	FALSE
																												TCGA.B7.A5TN.01	Cluster IV	2908.64	FALSE
																												TCGA.BR.4187.01	Cluster IV	3364.97	FALSE
																												TCGA.BR.6453.01	Cluster IV	3005.89	FALSE
																												TCGA.BR.6456.01	Cluster IV	3405.96	FALSE
																												TCGA.BR.6457.01	Cluster IV	3328.03	FALSE
																												TCGA.BR.6458.01	Cluster IV	3034.52	FALSE
																												TCGA.BR.6563.01	Cluster IV	3180.64	FALSE
																												TCGA.BR.6564.01	Cluster IV	3216.19	FALSE
																												TCGA.BR.6705.01	Cluster IV	3335.26	FALSE
																												TCGA.BR.6706.01	Cluster IV	3219.59	FALSE
																												TCGA.BR.6709.01	Cluster IV	3147.87	FALSE
																												TCGA.BR.6803.01	Cluster IV	3252.85	FALSE
																												TCGA.BR.7196.01	Cluster IV	3444.31	FALSE
																												TCGA.BR.7715.01	Cluster IV	2815.18	FALSE
																												TCGA.BR.7717.01	Cluster IV	2645.74	FALSE
																												TCGA.BR.7901.01	Cluster IV	3256.34	FALSE
																												TCGA.BR.7957.01	Cluster IV	3290.65	FALSE
																												TCGA.BR.7958.01	Cluster IV	3097.29	FALSE
																												TCGA.BR.7959.01	Cluster IV	3213.8	FALSE
																												TCGA.BR.8058.01	Cluster IV	3247.81	FALSE
																												TCGA.BR.8059.01	Cluster IV	3069.79	FALSE
																												TCGA.BR.8060.01	Cluster IV	2825.42	FALSE
																												TCGA.BR.8078.01	Cluster IV	2919.99	FALSE
																												TCGA.BR.8080.01	Cluster IV	3352.09	FALSE
																												TCGA.BR.8081.01	Cluster IV	3031.43	FALSE
																												TCGA.BR.8284.01	Cluster IV	3138.97	FALSE
																												TCGA.BR.8291.01	Cluster IV	3389.82	FALSE
																												TCGA.BR.8296.01	Cluster IV	3020.95	FALSE
																												TCGA.BR.8297.01	Cluster IV	3165.28	FALSE
																												TCGA.BR.8363.01	Cluster IV	2946.98	FALSE
																												TCGA.BR.8364.01	Cluster IV	3498.38	FALSE
																												TCGA.BR.8365.01	Cluster IV	3435.48	FALSE
																												TCGA.BR.8366.01	Cluster IV	3237.15	FALSE
																												TCGA.BR.8367.01	Cluster IV	3229.9	FALSE
																												TCGA.BR.8369.01	Cluster IV	2941.26	FALSE
																												TCGA.BR.8371.01	Cluster IV	2969.38	FALSE
																												TCGA.BR.8373.01	Cluster IV	3308.23	FALSE
																												TCGA.BR.8380.01	Cluster IV	3240.04	FALSE
																												TCGA.BR.8384.01	Cluster IV	3441.63	FALSE
																												TCGA.BR.8484.01	Cluster IV	2901.44	FALSE
																												TCGA.BR.8485.01	Cluster IV	3099.21	FALSE
																												TCGA.BR.8588.01	Cluster IV	3057.23	FALSE
																												TCGA.BR.8590.01	Cluster IV	3284.9	FALSE
																												TCGA.BR.8592.01	Cluster IV	3349.45	FALSE
																												TCGA.BR.8677.01	Cluster IV	3249.32	FALSE
																												TCGA.BR.8679.01	Cluster IV	2781.17	FALSE
																												TCGA.BR.8683.01	Cluster IV	3346.64	FALSE
																												TCGA.BR.8686.01	Cluster IV	3254.69	FALSE
																												TCGA.BR.A44T.01	Cluster IV	2928.1	FALSE
																												TCGA.BR.A453.01	Cluster IV	3068.96	FALSE
																												TCGA.BR.A4CS.01	Cluster IV	2567.64	FALSE
																												TCGA.BR.A4IU.01	Cluster IV	3161.96	FALSE
																												TCGA.BR.A4IV.01	Cluster IV	3218.71	FALSE
																												TCGA.BR.A4IZ.01	Cluster IV	3385.42	FALSE
																												TCGA.BR.A4J2.01	Cluster IV	3417.75	FALSE
																												TCGA.BR.A4J5.01	Cluster IV	3218.42	FALSE
																												TCGA.BR.A4J7.01	Cluster IV	3054.91	FALSE
																												TCGA.BR.A4J8.01	Cluster IV	2920.12	FALSE
																												TCGA.BR.A4J9.01	Cluster IV	3105.85	FALSE
																												TCGA.CD.5798.01	Cluster IV	3097.11	FALSE
																												TCGA.CD.5803.01	Cluster IV	3259.94	FALSE
																												TCGA.CD.5804.01	Cluster IV	2729.35	FALSE
																												TCGA.CD.5813.01	Cluster IV	3194.23	FALSE
																												TCGA.CD.8524.01	Cluster IV	2907.34	FALSE
																												TCGA.CD.8529.01	Cluster IV	3154.75	FALSE
																												TCGA.CD.8530.01	Cluster IV	3192.46	FALSE
																												TCGA.CD.8532.01	Cluster IV	2881.21	FALSE
																												TCGA.CD.A489.01	Cluster IV	3081.38	FALSE
																												TCGA.CD.A4MI.01	Cluster IV	3110.98	FALSE
																												TCGA.CG.5717.01	Cluster IV	2979.69	FALSE
																												TCGA.CG.5719.01	Cluster IV	3172.53	FALSE
																												TCGA.CG.5722.01	Cluster IV	2914.4	FALSE
																												TCGA.CG.5734.01	Cluster IV	2926.05	FALSE
																												TCGA.D7.5578.01	Cluster IV	2930.88	FALSE
																												TCGA.D7.6518.01	Cluster IV	3231.65	FALSE
																												TCGA.D7.6520.01	Cluster IV	2873.92	FALSE
																												TCGA.D7.6522.01	Cluster IV	3176.49	FALSE
																												TCGA.D7.6524.01	Cluster IV	3453.84	FALSE
																												TCGA.D7.6527.01	Cluster IV	2665.22	FALSE
																												TCGA.D7.6818.01	Cluster IV	2933.9	FALSE
																												TCGA.D7.8572.01	Cluster IV	3085.14	FALSE
																												TCGA.D7.8578.01	Cluster IV	3247.47	FALSE
																												TCGA.D7.8579.01	Cluster IV	3299.07	FALSE
																												TCGA.D7.A4YU.01	Cluster IV	2985.68	FALSE
																												TCGA.D7.A747.01	Cluster IV	3042.76	FALSE
																												TCGA.D7.A748.01	Cluster IV	3164.77	FALSE
																												TCGA.EQ.8122.01	Cluster IV	2902.93	FALSE
																												TCGA.F1.A72C.01	Cluster IV	2711.02	FALSE
																												TCGA.FP.7916.01	Cluster IV	3139.44	FALSE
																												TCGA.FP.7998.01	Cluster IV	3314.19	FALSE
																												TCGA.FP.8209.01	Cluster IV	3635.31	FALSE
																												TCGA.FP.8210.01	Cluster IV	3449.58	FALSE
																												TCGA.FP.A4BF.01	Cluster IV	2899.2	FALSE
																												TCGA.HF.7132.01	Cluster IV	3010.58	FALSE
																												TCGA.HF.7136.01	Cluster IV	3223.77	FALSE
																												TCGA.IN.8462.01	Cluster IV	2867.06	FALSE
																												TCGA.IN.A6RL.01	Cluster IV	2757.19	FALSE
																												TCGA.IN.A6RN.01	Cluster IV	2606.98	FALSE
																												TCGA.IP.7968.01	Cluster IV	3191.12	FALSE
																												TCGA.KB.A93G.01	Cluster IV	3472.8	FALSE
																												TCGA.MX.A5UJ.01	Cluster IV	2903.89	FALSE
																												TCGA.MX.A663.01	Cluster IV	3247.41	FALSE
																												TCGA.RD.A7BW.01	Cluster IV	3374.3	FALSE
																												TCGA.RD.A8MV.01	Cluster IV	2887.95	FALSE
																												TCGA.RD.A8N1.01	Cluster IV	2931.43	FALSE
																												TCGA.RD.A8N2.01	Cluster IV	3078.3	FALSE
																												TCGA.RD.A8N4.01	Cluster IV	3047.71	FALSE
																												TCGA.RD.A8N5.01	Cluster IV	3114.95	FALSE
																												TCGA.RD.A8N9.01	Cluster IV	3197.68	FALSE
																												TCGA.VQ.A8DZ.01	Cluster IV	2723.63	FALSE
																												TCGA.VQ.A8E2.01	Cluster IV	3024.86	FALSE
																												TCGA.VQ.A8E7.01	Cluster IV	2839.92	FALSE
																												TCGA.VQ.A8PD.01	Cluster IV	3173.41	FALSE
																												TCGA.VQ.A8PF.01	Cluster IV	3116.6	FALSE
																												TCGA.VQ.A8PJ.01	Cluster IV	2628.08	FALSE
																												TCGA.VQ.A91Q.01	Cluster IV	3189.81	FALSE
																												TCGA.VQ.A91Y.01	Cluster IV	3213.88	FALSE
																												TCGA.VQ.A922.01	Cluster IV	3165.62	FALSE
																												TCGA.VQ.A923.01	Cluster IV	2845.56	FALSE
																												TCGA.VQ.A928.01	Cluster IV	3066.33	FALSE
																												TCGA.VQ.A94P.01	Cluster IV	3307.41	FALSE
																												TCGA.VQ.A94R.01	Cluster IV	2913.08	FALSE
																												TCGA.VQ.A94U.01	Cluster IV	2787.46	FALSE
																												TCGA.VQ.AA64.01	Cluster IV	2833.24	FALSE
																												TCGA.VQ.AA6J.01	Cluster IV	2740.66	FALSE
																												TCGA.VQ.AA6K.01	Cluster IV	2826.24	FALSE
																												TCGA.BR.4191.01	Cluster IV	2127.96	FALSE
																												TCGA.BR.4201.01	Cluster IV	2197.01	FALSE
																												TCGA.BR.4255.01	Cluster IV	2304.06	FALSE
																												TCGA.BR.4256.01	Cluster IV	2428.97	FALSE
																												TCGA.BR.4357.01	Cluster IV	1939.5	FALSE
																												TCGA.BR.4368.01	Cluster IV	2234	FALSE
																												TCGA.CG.4305.01	Cluster IV	2049.55	FALSE
																												TCGA.CG.4443.01	Cluster IV	1758.36	FALSE
																												TCGA.CG.4449.01	Cluster IV	2244.75	FALSE
																												TCGA.CG.4475.01	Cluster IV	2300.56	FALSE
																												TCGA.CG.4477.01	Cluster IV	2030.36	FALSE
																												TCGA.2G.AAFI.01	Cluster IV	2942.56	FALSE
																												TCGA.2G.AAFJ.01	Cluster IV	3531.73	FALSE
																												TCGA.2G.AAFZ.01	Cluster IV	3318.04	FALSE
																												TCGA.2G.AAG3.01	Cluster IV	3232.35	FALSE
																												TCGA.2G.AAG5.01	Cluster IV	3755.96	FALSE
																												TCGA.2G.AAG6.01	Cluster IV	3719.76	FALSE
																												TCGA.2G.AAGF.01	Cluster IV	3169.92	FALSE
																												TCGA.2G.AAGG.01	Cluster IV	3324.46	FALSE
																												TCGA.2G.AAGI.01	Cluster IV	3432.16	FALSE
																												TCGA.2G.AAGP.01	Cluster IV	3623.06	FALSE
																												TCGA.2G.AAGS.01	Cluster IV	3256.86	FALSE
																												TCGA.2G.AAGV.01	Cluster IV	3213.72	FALSE
																												TCGA.2G.AAGX.01	Cluster IV	3597.76	FALSE
																												TCGA.2G.AAGY.01	Cluster IV	3414.14	FALSE
																												TCGA.2G.AAH2.01	Cluster IV	3444.38	FALSE
																												TCGA.2G.AAH4.01	Cluster IV	3302.34	FALSE
																												TCGA.2G.AAL5.01	Cluster IV	3233.59	FALSE
																												TCGA.4K.AA1H.01	Cluster IV	3036.41	FALSE
																												TCGA.SN.A84W.01	Cluster IV	3565.3	FALSE
																												TCGA.W4.A7U3.01	Cluster IV	3418.27	FALSE
																												TCGA.X3.A8G4.01	Cluster IV	3179.74	FALSE
																												TCGA.XE.AANI.01	Cluster IV	3371.99	FALSE
																												TCGA.XE.AAOB.01	Cluster IV	3135.62	FALSE
																												TCGA.XE.AAOJ.01	Cluster IV	3343.22	FALSE
																												TCGA.YU.A90Y.01	Cluster IV	3119.73	FALSE
																												TCGA.YU.A94D.01	Cluster IV	3182.88	FALSE
																												TCGA.YU.AA61.01	Cluster IV	3407.96	FALSE
																												TCGA.4C.A93U.01	Cluster IV	3349.29	FALSE
																												TCGA.BJ.A0YZ.01	Cluster IV	2941.55	FALSE
																												TCGA.BJ.A0Z3.01	Cluster IV	3162.49	FALSE
																												TCGA.BJ.A0ZB.01	Cluster IV	2958.66	FALSE
																												TCGA.BJ.A0ZG.01	Cluster IV	3037.65	FALSE
																												TCGA.BJ.A0ZJ.01	Cluster IV	3143.55	FALSE
																												TCGA.BJ.A18Y.01	Cluster IV	2996.83	FALSE
																												TCGA.BJ.A18Z.01	Cluster IV	3169.67	FALSE
																												TCGA.BJ.A28R.01	Cluster IV	2964.97	FALSE
																												TCGA.BJ.A28S.01	Cluster IV	2835.18	FALSE
																												TCGA.BJ.A28T.01	Cluster IV	3410.64	FALSE
																												TCGA.BJ.A28V.01	Cluster IV	3014.44	FALSE
																												TCGA.BJ.A28X.01	Cluster IV	3433.61	FALSE
																												TCGA.BJ.A28Z.01	Cluster IV	3370.79	FALSE
																												TCGA.BJ.A290.01	Cluster IV	2985.75	FALSE
																												TCGA.BJ.A291.01	Cluster IV	2935.36	FALSE
																												TCGA.BJ.A2P4.01	Cluster IV	2831.57	FALSE
																												TCGA.BJ.A3EZ.01	Cluster IV	2916.71	FALSE
																												TCGA.BJ.A3F0.01	Cluster IV	3061.51	FALSE
																												TCGA.BJ.A3PR.01	Cluster IV	3223.39	FALSE
																												TCGA.BJ.A3PT.01	Cluster IV	2954.36	FALSE
																												TCGA.BJ.A45E.01	Cluster IV	3158.91	FALSE
																												TCGA.BJ.A45G.01	Cluster IV	2801.9	FALSE
																												TCGA.BJ.A45H.01	Cluster IV	3064.55	FALSE
																												TCGA.BJ.A45I.01	Cluster IV	3189.72	FALSE
																												TCGA.BJ.A45J.01	Cluster IV	2991.79	FALSE
																												TCGA.BJ.A45K.01	Cluster IV	3047.73	FALSE
																												TCGA.BJ.A4O8.01	Cluster IV	3390.74	FALSE
																												TCGA.CE.A13K.01	Cluster IV	3172.5	FALSE
																												TCGA.CE.A27D.01	Cluster IV	3284.01	FALSE
																												TCGA.CE.A3MD.01	Cluster IV	3098.5	FALSE
																												TCGA.CE.A481.01	Cluster IV	3228.77	FALSE
																												TCGA.CE.A482.01	Cluster IV	3131.25	FALSE
																												TCGA.CE.A484.01	Cluster IV	2826.09	FALSE
																												TCGA.CE.A485.01	Cluster IV	3543.55	FALSE
																												TCGA.DE.A0XZ.01	Cluster IV	3106.28	FALSE
																												TCGA.DE.A3KN.01	Cluster IV	3182.02	FALSE
																												TCGA.DE.A4M8.01	Cluster IV	3368.16	FALSE
																												TCGA.DE.A4M9.01	Cluster IV	2848.76	FALSE
																												TCGA.DE.A4MB.01	Cluster IV	3274.45	FALSE
																												TCGA.DE.A4MD.06	Cluster IV	3094.92	FALSE
																												TCGA.DE.A69J.01	Cluster IV	2923.82	FALSE
																												TCGA.DE.A69K.01	Cluster IV	2980.99	FALSE
																												TCGA.DE.A7U5.01	Cluster IV	3408.67	FALSE
																												TCGA.DJ.A13L.01	Cluster IV	3173.36	FALSE
																												TCGA.DJ.A13O.01	Cluster IV	2775.37	FALSE
																												TCGA.DJ.A13V.01	Cluster IV	3067.33	FALSE
																												TCGA.DJ.A1QE.01	Cluster IV	3138.16	FALSE
																												TCGA.DJ.A1QF.01	Cluster IV	3169.68	FALSE
																												TCGA.DJ.A1QH.01	Cluster IV	3027.21	FALSE
																												TCGA.DJ.A1QI.01	Cluster IV	3113.22	FALSE
																												TCGA.DJ.A1QL.01	Cluster IV	2970.13	FALSE
																												TCGA.DJ.A1QM.01	Cluster IV	3371.16	FALSE
																												TCGA.DJ.A1QQ.01	Cluster IV	3255.72	FALSE
																												TCGA.DJ.A2PO.01	Cluster IV	3214.32	FALSE
																												TCGA.DJ.A2PQ.01	Cluster IV	2868.47	FALSE
																												TCGA.DJ.A2PR.01	Cluster IV	3030.58	FALSE
																												TCGA.DJ.A2PT.01	Cluster IV	3139.83	FALSE
																												TCGA.DJ.A2PU.01	Cluster IV	3300.77	FALSE
																												TCGA.DJ.A2PV.01	Cluster IV	3554.55	FALSE
																												TCGA.DJ.A2PW.01	Cluster IV	3016.49	FALSE
																												TCGA.DJ.A2PX.01	Cluster IV	3185.48	FALSE
																												TCGA.DJ.A2PY.01	Cluster IV	3265.6	FALSE
																												TCGA.DJ.A2PZ.01	Cluster IV	3011.03	FALSE
																												TCGA.DJ.A2Q1.01	Cluster IV	3149.11	FALSE
																												TCGA.DJ.A2Q3.01	Cluster IV	3355.43	FALSE
																												TCGA.DJ.A2Q5.01	Cluster IV	3182.16	FALSE
[truncated: 926 more rows]

## Sheet: Figure 6g-i
g						h							i
	NC	MK2206	aPD-L1	aPD-L1+MK2206	gram		NC	MK2206	aPD-1	aPD-1+MK2206	gram			NC	MK2206	aCTLA-4	aCTLA-4+MK2206	gram
	0.93	0.91	1.16	0.42			0.99	1	0.94	0.47				0.87	1.16	1.07	0.26
	0.77	0.85	1.1	0.4			0.88	1.01	0.98	0.33				0.86	0.94	0.8	0.32
	1.05	0.74	0.79	0.43			0.68	0.87	0.99	0.26				0.83	0.6	0.58	0.27
	0.65	0.77	0.71	0.33			0.63	0.67	0.8	0.32				0.66	0.63	0.62	0.17
	0.73	0.66	0.68	0.13			0.6	0.71	0.66	0.29				0.65	0.43	0.49	0.21
	d value	NC vs MK2206	0.300192				d value	NC vs MK2206	-0.583428					d value	NC vs MK2206	0.0994366
		NC vs aPD-L1	-0.316084					NC vs aPD-1	-0.75303						NC vs aCTLA-4	0.344444
		NC vs aPD-L1+MK2206	3.35392					NC vs aPD-1+MK2206	3.1648						NC vs aCTLA-4+MK2206	6.02495

## Sheet: Figure 6j-l
j							k							l
NC	MK2206	aPD-L1	aPD-L1+MK2206	gram			NC	MK2206	aPD-1	aPD-1+MK2206	gram			NC	MK2206	aCTLA-4	aCTLA-4+MK2206	gram
4.2	2.9	4	1.8				4.74	3.18	4.23	2.8				3.78	4.02	4.18	2.59
3.1	3	2.7	1.4				4.48	3.55	5.18	3				3.55	3.77	4.66	2.24
2.4	3.2	2.5	1.6				3.55	3.16	4.56	2.96				3.63	3.56	4.06	2.7
2.6	2	2.3	1.5				3.72	3.72	3.87	1.97				3.18	2.82	3.26	2.32
							3.5	3.4	2.75	2.1				2.86	3.2	2.89	1.48
d value	NC vs MK2206	0.439548					d value	NC vs MK2206	1.35852					d value	NC vs MK2206	-0.173475
	NC vs aPD-L1	0.254171						NC vs aPD-1	-0.158639						NC vs aCTLA-4	-0.714992
	NC vs aPD-L1+MK2206	2.57564						NC vs aPD-1+MK2206	2.68262						NC vs aCTLA-4+MK2206	2.64139
Days	NC	MK2206	aPD-L1	aPD-L1+MK2206			Days	NC	MK2206	aPD-1	aPD-1+MK2206			Days	NC	MK2206	aCTLA-4	aCTLA-4+MK2206
26	1						17	1						17	1
27	1						20	1						19	1
27	1						23	1						25	1
27	1						24	1						29	1
28	1						27	1						29	1
26			1				19			1				20			1
27			1				21			1				26			1
28			1				22			1				28			1
28			1				24			1				29			1
28			1				27			1				29			1
25		1					16		1					19		1
26		1					17		1					23		1
27		1					19		1					25		1
27		1					22		1					28		1
27		1					27		1					29		1
30				1			23				1			24				1
31				1			25				1			31				1
31				1			28				1			32				1
41				1			30				1			35				1
42				1			34				1			36				1

## Sheet: Figure 6m-o
m							n							o
Days	NC	MK2206	aPD-L1	aPD-L1+MK2206			Days	NC	MK2206	aPD-1	aPD-1+MK2206			Days	NC	MK2206	aCTLA-4	aCTLA-4+MK2206
19	1						18	1						13	1
20	1						18	1						14	1
20	1						22	1						16	1
21	1						23	1						17	1
22	1						25	1						19	1
23	1						26	1						19	1
21			1				14			1				15			1
22			1				17			1				16			1
22			1				19			1				18			1
22			1				24			1				19			1
23			1				24			1				21			1
24			1				26			1				24			1
19		1					16		1					13		1
19		1					17		1					17		1
21		1					21		1					18		1
21		1					23		1					18		1
21		1					23		1					19		1
23		1					25		1					20		1
23				1			20				1			19				1
24				1			26				1			20				1
26				1			28				1			20				1
26				1			31				1			25				1
29				1			31				1			40				0
29				1			35				1			40				0

[truncated: 39 more sheets: Supplementary Figure 1c, Supplementary Figure 1d, Supplementary Figure 1e, Supplementary Figure 1f, Supplementary Figure 1g, Supplementary Figure 6a, Supplementary Figure 6b, Supplementary Figure 7a, Supplementary Figure 7b, Supplementary Figure 7c, Supplementary Figure 7d, Supplementary Figure 9a, Supplementary Figure 9b, Supplementary Figure 9c, Supplementary Figure 9d, Supplementary Figure 9e, Supplementary Figure 9f, Supplementary Figure 9g, Supplementary Figure 9h, Supplemetary Figure 9i …]
