# Supplementary material for: Tumor microenvironment remodeling plus immunotherapy could be used in mesenchymal-like tumor with high tumor residual and drug resistant rate
Source: Commun Biol. 2023 Dec 18;6:1281. doi: 10.1038/s42003-023-05667-4 (PMC10728080; doi:10.1038/s42003-023-05667-4)
Supplement: Supplementary file 4 — Supplementary Data [file 42003_2023_5667_MOESM4_ESM.zip › Supplementary Data/Supplementary Data 14 DEG between EMT-High-NOS and EMT-High-AKT subtype.xlsx]

## Sheet: Sheet1
	logFC	AveExpr	t	P.Value	adj.P.Val	B
"KRT6A"	10.7851	8.15339	80.5939	0	0	1989.59
"KRT5"	9.34988	9.57789	64.6628	0	0	1462.89
"KRT6C"	9.30043	5.76303	82.6119	0	0	2055.3
"KRT6B"	8.91159	7.36532	69.3085	0	0	1617.32
"KRT16"	8.76129	7.60752	72.4405	0	0	1721.25
"DSG3"	8.46693	6.29752	70.9284	0	0	1671.11
"SPRR1B"	8.46674	4.81248	73.7137	0	0	1763.39
"KRT14"	8.28998	7.98442	56.1218	0	0	1180.46
"SPRR2A"	8.10194	3.87859	76.0993	0	0	1842.15
"SERPINB13"	7.96701	3.68474	87.4387	0	0	2200.98
"CALML3"	7.94587	5.82779	64.2327	0	0	1448.59
"CLCA2"	7.77536	5.98116	68.5531	0	0	1595.44
"SPRR1A"	7.75381	4.17932	71.0706	0	0	1675.83
"SERPINB3"	7.70651	4.73843	70.1674	0	0	1645.85
"KRT13"	7.60289	6.04757	59.2714	0	0	1286.31
"SPRR2D"	7.53336	3.87041	73.1203	0	0	1743.76
"LY6D"	7.38557	5.39796	64.1085	0	0	1444.47
"S100A7"	7.21069	4.02086	61.7792	0	0	1367.14
"SPRR2E"	7.0866	3.03176	69.1075	0	0	1604.85
"SPRR3"	7.03148	4.28834	60.1287	0	0	1312.46
"DSC3"	6.91692	7.36967	61.2169	0	0	1348.5
"SERPINB5"	6.89221	7.23815	58.0909	0	0	1245.18
"RHCG"	6.8806	4.93965	67.8529	0	0	1568.95
"A2ML1"	6.8604	4.64785	65.9219	0	0	1507.66
"KRT17"	6.85885	10.7389	59.066	0	0	1279.51
"SBSN"	6.82166	4.39229	65.7164	0	0	1497.92
"SERPINB4"	6.77571	3.99724	70.8324	0	0	1661.76
"PI3"	6.76333	6.60642	59.4849	0	0	1293.39
"LGALS7"	6.59346	4.49505	65.5887	0	0	1493.67
"TMPRSS11D"	6.57342	3.0815	71.7355	0	0	1695.18
"GJB6"	6.55424	5.50619	65.0927	0	0	1479.99
"FGFBP1"	6.5054	5.89104	62.6778	0	0	1396.95
"IVL"	6.49441	4.80377	58.127	0	0	1242.71
"S100A2"	6.4554	9.01512	74.1941	0	0	1783.19
"ANXA8"	6.42387	6.88852	61.3035	0	0	1353.77
"PKP1"	6.256	8.98418	61.1567	0	0	1346.5
"LASS3"	6.20729	3.65528	74.0502	0	0	1778.42
"FAM83C"	6.11982	3.23467	73.4455	0	0	1754.52
"ADH7"	6.11638	2.91068	61.8926	0	0	1366.56
"GBP6"	6.10611	5.29534	75.7705	0	0	1835.43
"GPR87"	5.99926	5.54604	65.0201	0	0	1477.57
"LOC642587"	5.96831	5.6349	54.2646	0	0	1094.3
"TP63"	5.96489	7.98698	63.5352	0	0	1428.06
"LGALS7B"	5.95714	3.88338	59.9173	0	0	1305.47
"BNC1"	5.8219	5.25181	65.3497	0	0	1480.7
"AKR1B10"	5.74224	6.00112	46.6248	0	0	875.392
"KRTDAP"	5.69723	2.55298	54.1545	0	0	1090.86
"ANXA8L2"	5.69027	6.06047	60.4097	0	0	1324.07
"S100A8"	5.66956	8.86233	66.7362	0	0	1534.83
"IL1F9"	5.60388	2.76431	73.7959	0	0	1766.11
"FAM83A"	5.57867	6.36567	49.9922	0	0	983.191
"SFN"	5.49803	10.5895	57.2353	0	0	1219
"FAT2"	5.47735	7.3141	63.8472	0	0	1438.46
"TMEM40"	5.47082	4.42318	65.6837	0	0	1499.71
"GJB5"	5.46579	5.54009	70.9432	0	0	1675.11
"CAPNS2"	5.37629	3.40864	69.5164	0	0	1627.57
"S100A7A"	5.37369	2.62899	56.6856	0	0	1195.55
"SERPINB2"	5.26515	4.65709	56.8048	0	0	1204.81
"TRIM29"	5.26025	9.42793	51.6039	0	0	1035.03
"SOX2"	5.24701	5.49034	48.1314	0	0	922.741
"C10orf99"	5.23175	3.70541	48.7037	0	0	940.851
"S100A9"	5.21949	10.4173	64.0095	0	0	1443.87
"IL1F5"	5.21734	3.51852	59.6077	0	0	1291.32
"KRT15"	5.16107	8.43707	43.4983	0	0	778.858
"CALML5"	5.11994	3.98541	43.4372	0	0	775.47
"HPN"	-5.05793	6.96532	-50.1788	0	0	989.17
"TMPRSS11A"	5.05102	2.25754	62.5116	0	0	1353.84
"GSDMC"	5.03431	4.87675	67.6489	0	0	1565.28
"PITX1"	4.98359	7.31864	50.0215	0	0	984.131
"PGLYRP3"	4.95877	2.34129	71.319	0	0	1677.8
"IL1A"	4.91559	4.29329	70.1012	0	0	1647.06
"PTPRZ1"	4.8453	6.0627	43.5876	0	0	781.582
"LYPD3"	4.83159	8.41792	59.2427	0	0	1285.36
"KRT75"	4.81657	2.9449	54.4002	0	0	1124.18
"GJB3"	4.79563	7.11274	53.3218	0	0	1090.73
"CSTA"	4.75614	8.09165	71.4743	0	0	1692.79
"HEPHL1"	4.74749	3.41287	57.0379	0	0	1212.49
"FOXE1"	4.73658	4.99748	37.3402	2.33005e-265	2.53368e-264	596.884
"SPRR2G"	4.71267	1.98759	53.6813	0	0	1097.87
"KRT4"	4.69912	4.20333	40.6334	4.7512e-307	6.93757e-306	692.8
"HGD"	-4.66748	5.19144	-49.1752	0	0	957.089
"729884"	4.66261	4.2359	47.8973	0	0	915.352
"PADI3"	4.62874	3.64756	49.4474	0	0	965.772
"DSG1"	4.60976	3.35228	45.9984	0	0	855.857
"LCE3D"	4.59283	1.87067	54.6759	0	0	1130.1
"LRP2"	-4.58691	5.70185	-37.3141	1.9388e-265	2.10936e-264	597.062
"C7"	-4.58343	8.01616	-49.7962	0	0	976.918
"WFDC5"	4.56925	2.56061	62.5518	0	0	1388.3
"CRCT1"	4.54857	2.20692	54.8758	0	0	1136.59
"CLCA4"	4.54761	3.13959	50.7907	0	0	1008.82
"COL7A1"	4.50636	9.05588	59.3027	0	0	1287.35
"ALDH3A1"	4.49275	6.38449	46.052	0	0	858.564
"SOX15"	4.48972	5.83063	71.6454	0	0	1698.49
"COL17A1"	4.47286	8.75406	39.791	1.49156e-296	1.99881e-295	668.646
"IL20RB"	4.46391	6.27319	57.7324	0	0	1235.4
"TNS4"	4.443	8.37659	42.8172	0	0	759
"MMP12"	4.42397	6.35698	45.4708	0	0	839.475
"KRT1"	4.42274	3.62564	42.9561	0	0	763.218
"GPR115"	4.38665	4.91633	54.2697	0	0	1119.93
"KRT78"	4.37981	2.5554	58.0555	0	0	1240.37
"MMP10"	4.37732	5.47984	43.0875	0	0	766.368
"PCSK9"	4.37566	5.38128	46.0385	0	0	858.144
"SPRR2F"	4.35033	2.04257	55.211	0	0	1147.49
"TMPRSS4"	4.31376	7.90731	34.4547	7.55731e-231	6.35867e-230	517.485
"NIPAL4"	4.30849	5.15033	56.1059	0	0	1181.81
"MMP1"	4.29384	8.20387	41.0197	0	0	704.256
"GPX2"	4.29246	6.72321	31.9258	1.33485e-201	9.20542e-201	450.21
"IGFL1"	4.26529	3.0787	49.0175	0	0	950.808
"RNASE7"	4.26395	3.20627	57.2163	0	0	1218.37
"VSNL1"	4.26044	6.10794	53.7935	0	0	1106.09
"KLK9"	4.25656	1.98057	56.5999	0	0	1192.75
"PGLYRP4"	4.2404	2.66055	59.9226	0	0	1305.65
"SPRR2C"	4.23457	1.79863	58.172	0	0	1244.19
"SERPINB7"	4.23154	3.88499	52.0457	0	0	1047.8
"DCDC2"	-4.22109	5.5459	-52.9172	0	0	1075.99
"TGM1"	4.19589	6.10771	50.8418	0	0	1010.46
"KLK8"	4.16984	3.76885	39.5128	9.8689e-293	1.29297e-291	659.858
"PDK4"	-4.16173	9.34383	-65.9609	0	0	1508.96
"FAM83B"	4.15232	5.89413	49.0124	0	0	951.905
"FOXN1"	4.13225	3.41302	53.7702	0	0	1103.68
"NPY1R"	-4.1278	5.25607	-53.828	0	0	1105.55
"LY6K"	4.07787	5.8931	53.5234	0	0	1097.29
"RAET1L"	4.06234	2.68761	63.3928	0	0	1420.69
"USH1G"	4.05992	2.9884	60.5445	0	0	1326.23
"SOX21"	4.05384	3.75713	45.0851	0	0	825.825
"PLA2G4E"	4.05251	2.32201	53.021	0	0	1079.35
"GRHL3"	4.0348	6.06945	50.3075	0	0	993.296
"FXYD3"	4.03282	9.5291	34.6743	1.88914e-233	1.62208e-232	523.471
"GJB1"	-3.98753	4.97311	-37.2902	6.49375e-265	7.02036e-264	595.857
"ADH1B"	-3.97867	6.14096	-39.1329	3.43957e-288	4.36161e-287	649.405
"SPRR2B"	3.97195	1.5819	48.637	0	0	920.269
"GJB4"	3.96943	4.57328	48.296	0	0	929.144
"HES2"	3.96754	6.6447	57.7633	0	0	1236.42
"MAGEA4"	3.96744	2.38294	35.6715	7.77765e-245	7.23823e-244	549.671
"AIM1L"	3.96721	5.58199	52.4573	0	0	1062.64
"SLC4A4"	-3.95084	7.14597	-42.3859	0	0	745.945
"PPP1R9A"	-3.94048	7.19355	-62.7803	0	0	1402.91
"C2orf40"	-3.94046	4.7877	-47.2387	0	0	895.749
"LPAR3"	3.93607	4.25322	48.8888	0	0	947.97
"GPR109A"	3.93505	6.53518	60.6	0	0	1330.39
"BHMT2"	-3.9308	5.88777	-50.7317	0	0	1006.92
"ALDH3B2"	3.92647	6.80802	36.4837	3.07987e-255	3.08589e-254	573.593
"FERMT1"	3.91462	8.13571	49.7982	0	0	976.982
"ZNF750"	3.90566	6.55894	41.7015	3.37941e-321	5.45844e-320	725.348
"AKR1B15"	3.89117	2.86646	53.9083	0	0	1108.17
"SPINK5"	3.89111	6.02735	40.4605	7.90865e-305	1.13462e-303	687.689
"CLDN3"	-3.86542	7.74191	-38.6237	9.12532e-282	1.10919e-280	634.626
"MMP3"	3.85709	5.33795	35.8613	1.79108e-247	1.69607e-246	555.734
"TPRXL"	3.83675	3.67511	58.5682	0	0	1260.91
"GRIK3"	-3.82245	4.64211	-43.619	0	0	783.414
"NME5"	-3.77509	4.58214	-64.3507	0	0	1452.52
"PAPL"	3.77262	2.48032	58.1047	0	0	1245.63
"GJB2"	3.77196	9.77661	49.2353	0	0	959.006
"FABP5"	3.75311	7.91846	60.2866	0	0	1319.98
"ZIC2"	3.75013	4.10731	45.5789	0	0	842.826
"NCCRP1"	3.74669	5.48197	41.7303	1.42291e-321	2.30926e-320	726.213
"HAS3"	3.74553	8.4041	58.9902	0	0	1277
"TNNT1"	3.74424	5.50029	36.7362	2.505e-258	2.56881e-257	580.702
"PTHLH"	3.73228	7.53859	49.3244	0	0	961.846
"KCNJ16"	-3.72413	4.81428	-28.3514	1.03412e-162	5.42981e-162	360.773
"WNT7B"	3.71993	7.62502	42.9477	0	0	762.962
"ZIC5"	3.71407	2.94639	50.185	0	0	988.018
"LONRF2"	-3.70474	6.68364	-43.5272	0	0	780.608
"CTSL2"	3.68942	6.95559	57.1542	0	0	1216.33
"RGL3"	-3.68819	6.59975	-53.0695	0	0	1082.52
"IRX4"	3.67933	3.08548	37.1702	4.90892e-263	5.22718e-262	591.541
"SLC6A15"	3.65112	3.49835	38.7085	1.42311e-282	1.74011e-281	636.485
"KRT31"	3.64084	2.02711	54.4065	0	0	1124.39
"RHOV"	3.63416	7.66511	45.8091	0	0	850.994
"C16orf89"	-3.62697	5.6011	-35.0362	9.30176e-238	8.20297e-237	533.381
"KIF12"	-3.61422	6.17818	-41.8964	1.97626e-323	3.26083e-322	730.428
"HNF1B"	-3.60101	4.5741	-28.1907	5.9669e-161	3.10049e-160	356.726
"ABCA13"	3.59377	5.08687	38.2636	3.00946e-277	3.53457e-276	624.23
"DQX1"	3.58104	4.00189	48.5895	0	0	938.457
"UCN2"	3.58103	3.70818	59.0303	0	0	1278.32
"CLDN2"	-3.57583	5.39171	-30.4921	1.22303e-185	7.53568e-185	413.498
"DUSP9"	3.57011	3.95311	49.5885	0	0	970.279
"GPR109B"	3.56663	5.29839	58.0832	0	0	1246.99
"LCE3E"	3.56032	1.39712	48.1806	0	0	905.848
"KLHDC7A"	-3.54991	5.51744	-39.8251	1.05415e-296	1.41541e-295	668.996
"TP53AIP1"	3.54815	3.37061	52.6216	0	0	1067.97
"AMTN"	3.54704	2.13298	43.7365	0	0	784.562
"DMGDH"	-3.5441	4.52681	-46.9023	0	0	885.176
"FAM25A"	3.54356	1.82955	46.8663	0	0	881.01
"IYD"	-3.54042	4.508	-31.8919	4.38859e-201	3.01633e-200	449.025
"HMGCS2"	-3.53249	4.29811	-28.0363	2.38384e-159	1.22504e-158	353.043
"SLC3A1"	-3.52206	4.41279	-30.6834	9.65264e-188	6.02886e-187	418.334
"TMPRSS11F"	3.51916	1.63342	62.2848	0	0	1379.49
"RORC"	-3.5103	7.70029	-49.9252	0	0	981.047
"CPA4"	3.50033	4.57528	41.4514	1.28919e-317	2.03436e-316	717.112
"S100A12"	3.49223	3.37628	49.1155	0	0	955.189
"ENPP3"	-3.49146	4.28731	-34.3763	6.36855e-230	5.31921e-229	515.356
"MMP13"	3.4858	5.5189	30.1551	7.59161e-182	4.56252e-181	404.778
"HOXD11"	3.4842	3.8161	41.2692	2.95996e-315	0	711.68
"CRNN"	3.48351	1.65766	39.0695	4.46277e-283	5.47971e-282	637.693
"CDH3"	3.46619	10.0954	41.1329	0	0	708.345
"C4A"	-3.46236	12.4331	-57.3039	0	0	1221.26
"KLK10"	3.45959	6.97309	27.92	3.79953e-158	1.93463e-157	350.278
"GABRA3"	3.45611	2.62079	47.4526	0	0	899.332
"SLC39A2"	3.44635	3.00234	47.5845	0	0	906.646
"KPRP"	3.44253	1.44628	50.5738	0	0	979.712
"RPTN"	3.41844	1.73512	46.2552	0	0	861.992
"MAGEA6"	3.41166	2.7472	29.2461	4.65222e-172	2.606e-171	382.27
"AFF3"	-3.4093	6.42094	-48.6017	0	0	938.844
"SLURP1"	3.40351	1.78082	44.2056	0	0	798.862
"ODZ2"	3.40137	6.09675	36.2182	5.28778e-252	5.19169e-251	566.152
"PPP2R2C"	3.39573	6.38905	34.6353	5.47734e-233	4.69519e-232	522.408
"CACNA1D"	-3.38013	6.09497	-56.6284	0	0	1199
"PKP3"	3.37977	9.40219	34.7299	4.13245e-234	3.56617e-233	524.99
"AGT"	-3.37122	7.34666	-42.0819	0	0	736.777
"ALG1L"	3.33844	5.2967	51.5206	0	0	1032.34
"ZBTB16"	-3.32964	4.85395	-50.5179	0	0	1000.05
"IL1RN"	3.32429	8.70321	49.9491	0	0	981.811
"SULT1C2"	-3.32428	5.09674	-37.1676	1.2461e-263	1.3352e-262	592.902
"GFRA1"	-3.32355	6.79485	-40.6613	1.02962e-307	1.51854e-306	694.325
"SORBS2"	-3.32108	8.77441	-65.4575	0	0	1492.16
"TOX3"	-3.30825	4.97651	-32.0781	3.46561e-203	2.40856e-202	453.861
"DNALI1"	-3.30481	7.33038	-59.5119	0	0	1294.28
"SYT13"	-3.29612	5.95184	-31.2156	1.64246e-193	1.06877e-192	431.606
"SCEL"	3.2961	5.47056	26.4551	2.62411e-143	1.19878e-142	316.159
"GALNTL1"	-3.29378	5.7129	-55.5142	0	0	1162.38
"CASP14"	3.28929	1.82434	36.4076	1.00489e-253	9.99537e-253	570.12
"WNT3A"	3.27699	3.06526	48.4147	0	0	931.698
"ARHGEF4"	3.27359	7.44329	45.2005	0	0	832.09
"C12orf54"	3.26816	1.85236	66.0935	0	0	1466.98
"SCGN"	-3.26335	2.53425	-34.946	3.57652e-236	3.12185e-235	529.743
"MYRIP"	-3.25856	4.82442	-59.1301	0	0	1281.63
"ABCA8"	-3.25803	5.99502	-49.3817	0	0	963.675
"SDR9C7"	3.25534	1.53585	53.4392	0	0	1090.04
"CYP2C18"	3.24521	3.72423	31.8822	5.6526e-201	3.8799e-200	448.772
"ACSS3"	-3.2429	6.44072	-56.7038	0	0	1201.48
"DUOXA1"	3.23963	5.95308	33.6346	3.22948e-221	2.52383e-220	495.332
"GLYATL1"	-3.22729	3.27426	-31.908	2.12329e-201	1.46181e-200	449.747
"C3orf15"	-3.227	5.13034	-51.0455	0	0	1017.02
"RGS20"	3.21167	3.96745	49.9655	0	0	982.338
"SLC16A4"	-3.20956	7.40399	-56.034	0	0	1179.45
"CCL14"	-3.20803	6.86751	-53.517	0	0	1097.08
"KLK5"	3.20749	3.77059	28.0017	5.4331e-159	2.77951e-158	352.221
"KCNK3"	-3.20472	5.96621	-41.2353	8.13418e-315	0	710.67
"PCK1"	-3.20395	3.50727	-29.317	8.15814e-173	4.59371e-172	384.008
"KLK13"	3.20295	3.8816	33.7018	7.71819e-222	6.07105e-221	496.764
"PVRL1"	3.19836	10.7211	76.8609	0	0	1871.49
"CEACAM5"	3.19407	6.72515	20.2728	1.87319e-87	5.64129e-87	187.798
"KRT9"	3.19161	1.83239	56.9498	0	0	1204.18
"AKR1C2"	3.19004	8.0216	33.5302	5.30607e-220	4.11692e-219	492.535
"ACSM5"	-3.18812	3.93571	-44.5799	0	0	812.909
"CNFN"	3.1793	5.92257	43.2523	0	0	772.227
"C6"	-3.17486	3.42869	-36.8495	1.69449e-259	1.76409e-258	583.396
"CXCL1"	3.17449	7.21244	37.3468	7.65293e-266	8.34828e-265	597.991
"ENPP5"	-3.16194	7.45692	-45.4354	0	0	839.377
"UPK1B"	3.15957	3.75875	26.0755	1.27395e-139	5.67583e-139	307.681
"RGN"	-3.15632	5.37532	-46.9603	0	0	886.999
"LAMC2"	3.1475	11.0737	35.1657	4.05864e-239	3.61335e-238	536.513
"PPP1R1A"	-3.14077	3.9311	-37.1999	4.98783e-264	5.35565e-263	593.817
"SPRR4"	3.13729	1.24462	47.4442	0	0	883.955
"ARNTL2"	3.13355	7.1117	60.5214	0	0	1327.78
"APOBEC3A"	3.13314	5.25785	50.6531	0	0	1004.39
"LAD1"	3.13254	10.3287	35.3653	1.66058e-241	1.50382e-240	542.006
"SDR16C5"	3.12843	5.94573	28.4302	1.90442e-163	1.00482e-162	362.465
"LOC100131726"	3.12529	2.34664	49.0003	0	0	951.519
"HOXC13"	3.12479	4.18422	34.847	5.34077e-235	4.62837e-234	527.042
"ABCA12"	3.12153	5.99423	34.3076	4.12093e-229	3.43077e-228	513.491
"SLC16A12"	-3.11975	4.31638	-36.9661	3.77387e-261	3.96102e-260	587.194
"KLC3"	3.11843	6.28202	47.7262	0	0	911.12
"ACOX2"	-3.11605	6.52053	-63.3347	0	0	1421.38
"ABCC6"	-3.1127	5.83957	-44.7748	0	0	818.923
"WNT7A"	3.10922	3.33441	36.8178	2.50219e-259	2.59838e-258	583.003
"UGT1A7"	3.1073	1.9963	34.3838	1.8271e-229	1.52357e-228	514.313
"KL"	-3.10455	5.85429	-48.3829	0	0	931.901
"PLAC2"	3.10372	5.98136	40.6945	3.84326e-308	5.6969e-307	695.31
"S100A14"	3.09625	9.99486	29.4672	2.01847e-174	1.15173e-173	387.703
"ANKS1B"	-3.09242	3.95072	-51.4852	0	0	1031.19
"PCDHA10"	-3.08301	4.17784	-44.82	0	0	819.362
"C12orf56"	3.07979	3.07465	42.5851	0	0	751.157
"CUBN"	-3.07837	5.88352	-38.8705	7.11448e-285	8.86288e-284	641.776
"AGTR1"	-3.07833	4.72969	-45.0698	0	0	828.042
"TGM5"	3.07645	2.68434	46.2913	0	0	866.037
"KREMEN2"	3.07383	4.63716	46.007	0	0	857.16
"IGF2BP3"	3.07104	6.49319	39.9578	1.10357e-298	1.50841e-297	673.549
"MAGEA3"	3.071	2.51252	27.4464	2.74735e-153	1.35471e-152	339.105
"RGS5"	-3.06825	11.4828	-54.3298	0	0	1123.6
"OGN"	-3.06449	5.78315	-36.302	5.0524e-253	5.00848e-252	568.498
"NOSTRIN"	-3.05745	6.97131	-67.4412	0	0	1558.35
"ALOX12B"	3.0492	3.0397	40.636	2.18147e-307	3.21274e-306	693.575
"TESC"	-3.04889	6.91924	-41.3702	6.93766e-317	1.08642e-315	715.428
"PGM5"	-3.04806	6.96601	-53.5032	0	0	1096.63
"MYEF2"	-3.04725	7.41878	-54.0228	0	0	1113.57
"CKMT1B"	3.04685	7.85023	35.2036	1.43084e-239	1.27885e-238	537.554
"C1orf88"	-3.04443	5.96857	-46.7909	0	0	881.68
"FOLR1"	-3.04403	6.12025	-29.4673	1.59537e-174	9.10816e-174	387.935
"AR"	-3.04299	4.66354	-39.6874	3.12662e-295	4.16545e-294	665.606
"PDGFD"	-3.03978	7.98081	-66.9691	0	0	1542.6
"HOXD13"	3.036	3.21395	34.6209	1.22574e-232	1.04721e-231	521.606
"CNTN4"	-3.03425	5.96123	-58.3623	0	0	1256.22
"S1PR5"	3.01269	6.07073	58.7662	0	0	1269.58
"MGP"	-3.01145	11.6587	-57.1812	0	0	1217.21
"ERBB4"	-3.00318	4.32866	-35.1161	1.58668e-238	1.40894e-237	535.151
"AZGP1"	-2.99855	7.38599	-22.922	5.65635e-110	2.01991e-109	239.538
"GPD1"	-2.98755	5.70264	-37.9093	8.00724e-273	9.1074e-272	614.05
"MYBL2"	2.98453	8.93765	50.9278	0	0	1013.23
"PVRL4"	2.98279	8.83335	32.9288	4.8581e-213	3.60843e-212	476.522
"PROM1"	-2.98028	6.30194	-27.883	7.54877e-158	3.8351e-157	349.59
"GAL3ST1"	-2.98017	4.26617	-29.5537	1.88839e-175	1.08565e-174	390.066
"KCNJ3"	-2.97737	2.51846	-34.8755	1.16545e-235	1.01342e-234	528.558
"COL4A6"	2.97648	5.86971	33.989	2.30906e-225	1.86855e-224	504.868
"DLK2"	2.9744	4.72229	44.1311	0	0	799.101
"SLCO1B3"	2.97301	2.70834	31.4904	1.41617e-196	9.41514e-196	438.654
"ARHGAP6"	-2.97276	6.54948	-62.6813	0	0	1399.61
"SGSM1"	-2.97178	5.40519	-53.493	0	0	1096.3
"CNGB1"	2.97012	2.79067	41.0976	0	0	706.571
"PLCXD3"	-2.96747	4.23243	-44.1924	0	0	800.985
"UGT1A6"	2.96679	6.09004	21.3839	1.25645e-96	4.07245e-96	208.871
"HR"	2.96632	7.93204	43.5182	0	0	780.335
"EFHD1"	-2.96108	7.96067	-48.4398	0	0	933.707
"CBLC"	2.95797	7.03111	31.4455	4.49623e-196	2.97862e-195	437.5
"FAM47E"	-2.95568	5.23534	-58.9467	0	0	1275.56
"CLRN3"	-2.95535	2.84022	-29.7068	5.39668e-177	3.13331e-176	393.62
"FAM107A"	-2.95194	7.43352	-47.0164	0	0	888.76
"TFAP2A"	2.94739	8.147	36.6724	1.51586e-257	1.54444e-256	578.903
"KLK6"	2.94413	5.15001	25.8205	4.66608e-137	2.03775e-136	301.79
"HAP1"	2.94259	4.5975	42.2349	0	0	741.388
"SLC6A11"	2.94068	2.79856	35.2037	3.07532e-239	2.74148e-238	536.796
"FST"	2.93655	6.53785	38.351	2.42478e-278	2.88083e-277	626.747
"NTF4"	2.93611	3.7288	43.2318	0	0	770.75
"AURKB"	2.93503	7.31214	59.4075	0	0	1290.82
"E2F7"	2.93382	6.4162	61.3516	0	0	1355.36
"LAMB3"	2.92468	11.3747	42.2087	0	0	740.599
"GPIHBP1"	-2.9236	4.91586	-56.1838	0	0	1184.37
"CKMT1A"	2.9088	6.36028	34.2002	1.12768e-227	9.28651e-227	510.187
"FRMD3"	-2.90588	4.9173	-45.2056	0	0	832.249
"ALOXE3"	2.90385	3.37159	46.3615	0	0	868.231
"DMRTA2"	2.9005	2.34101	36.8404	2.19077e-259	2.27845e-258	583.139
"PNMA2"	-2.89568	6.86874	-40.0463	8.15293e-300	1.1226e-298	676.152
"UBXN10"	-2.8952	6.51395	-49.4721	0	0	966.562
"PDE1A"	-2.89506	6.32232	-56.1488	0	0	1183.22
"LOC145837"	-2.89423	3.37913	-40.3003	4.52889e-303	6.41228e-302	683.642
"RBP5"	-2.89393	6.07691	-39.4846	1.19112e-292	1.55955e-291	659.668
"TP73"	2.89236	5.71008	51.303	0	0	1025.32
"FRZB"	-2.89042	8.08051	-56.5234	0	0	1195.54
"SLPI"	2.88882	9.81651	28.8282	1.01401e-167	5.51024e-167	372.29
"TFF3"	-2.88818	6.98851	-27.8057	4.73836e-157	2.3919e-156	347.755
"OTX1"	2.88645	4.35435	42.3772	0	0	745.684
"KRT34"	2.88451	1.48202	57.0316	0	0	1206.85
"DNAJC22"	-2.88216	5.90482	-45.7506	0	0	848.154
"ULBP2"	2.87747	5.88848	55.9325	0	0	1176.11
"FOSL1"	2.87734	7.74935	51.5558	0	0	1033.47
"PCDHAC2"	-2.87593	4.67735	-44.3896	0	0	806.122
"EDNRB"	-2.87583	8.41121	-51.5892	0	0	1034.55
"HMGA2"	2.87562	5.89058	27.7201	3.60166e-156	1.80699e-155	345.73
"AQP7"	-2.86614	3.43346	-44.9281	0	0	823.659
"ZMAT1"	-2.86445	7.19031	-55.4167	0	0	1159.18
"DSC1"	2.86109	2.17058	39.9124	1.33457e-297	1.81449e-296	671.063
"ZNF488"	2.85728	4.29908	45.2733	0	0	834.347
"LY6G6C"	2.85506	3.29363	35.0887	2.19085e-238	1.9429e-237	534.825
"SERPINA5"	-2.84955	5.28037	-29.9165	2.94641e-179	1.73522e-178	398.824
"ALOX12"	2.84889	3.5738	51.6628	0	0	1036.93
"GOLT1A"	-2.84586	5.44328	-37.9346	3.87383e-273	4.42323e-272	614.775
"NR3C2"	-2.8449	6.98919	-55.7802	0	0	1171.11
"DAPL1"	2.84459	4.44182	26.8656	1.76122e-147	8.29882e-147	325.751
"PLA1A"	-2.84422	6.30193	-45.9814	0	0	856.364
"CDC20"	2.83635	8.76031	58.2345	0	0	1251.99
"ASPA"	-2.83282	3.42786	-43.5172	0	0	780.304
"S100A1"	-2.83277	6.88985	-30.3446	5.0508e-184	3.07968e-183	409.782
"SLC2A1"	2.83251	12.0432	61.6537	0	0	1365.41
"NBEA"	-2.83128	7.1859	-55.4205	0	0	1159.31
"TMEM100"	-2.83087	5.33363	-46.6189	0	0	876.287
"PCDP1"	-2.8289	3.71115	-35.3804	1.09316e-241	9.91716e-241	542.424
"MUC4"	2.82341	6.67995	24.9978	3.52969e-129	1.45599e-128	283.675
"DPF1"	2.81764	2.89175	46.7018	0	0	878.887
"CGNL1"	-2.81554	8.75547	-55.6198	0	0	1165.85
"TM4SF4"	-2.80712	2.80414	-26.7807	1.47923e-146	6.91924e-146	323.629
"NTRK3"	-2.80669	4.17695	-43.6471	0	0	784.275
"SLC7A5"	2.80433	10.909	53.8085	0	0	1106.58
"LCN2"	2.80253	8.36597	22.5806	5.50171e-107	1.92354e-106	232.669
"CA9"	2.80158	6.64606	21.9038	4.68779e-101	1.56922e-100	219.045
"ESRRG"	-2.80117	4.89106	-40.9851	0	0	703.227
"MAGEA9B"	2.80104	1.81157	29.4247	8.69073e-174	4.9342e-173	386.251
"PERP"	2.79718	12.8567	57.6083	0	0	1231.3
"CHP2"	2.79583	2.72507	32.7771	3.78442e-211	2.76886e-210	472.174
"BIRC5"	2.79553	7.72231	55.2259	0	0	1152.93
"RAB17"	-2.79201	7.62068	-48.0325	0	0	920.8
"LMO3"	-2.79	5.91807	-26.0358	3.13265e-139	1.39116e-138	306.783
"ADAMTSL3"	-2.78826	6.50831	-49.4928	0	0	967.223
"TM4SF19"	2.78802	4.59377	42.1761	0	0	739.616
"MAPT"	-2.78759	6.76177	-33.7713	8.1736e-223	6.47892e-222	499.004
"CDC45"	2.78649	7.13281	61.2037	0	0	1350.45
"SHISA3"	-2.77993	3.71849	-38.5883	2.54487e-281	3.08784e-280	633.601
"PRSS22"	2.77625	6.87806	28.8892	2.84993e-168	1.5532e-167	373.561
"C14orf105"	-2.77555	2.27447	-25.8236	3.76486e-137	1.64662e-136	302.001
"PEG3"	-2.77544	6.09862	-48.1405	0	0	924.218
"CSAG3"	2.77523	2.4623	34.2676	1.81331e-228	1.50353e-227	512.013
"KLHL14"	-2.7745	3.77023	-38.2451	5.13369e-277	6.02599e-276	623.697
"CYP24A1"	2.77313	5.48341	27.3515	2.5472e-152	1.24747e-151	336.881
"NMU"	2.77293	4.43571	31.8031	3.23888e-200	2.20985e-199	447.025
"C1orf110"	2.77168	2.11787	35.4835	1.39474e-242	1.27319e-241	544.487
"XG"	2.7716	4.70614	37.3367	1.0198e-265	1.11187e-264	597.704
"UGT2A3"	-2.77141	2.38394	-22.7175	3.7141e-108	1.3088e-107	235.362
"ACADL"	-2.76742	4.5165	-30.0726	9.35072e-181	5.57405e-180	402.276
"DEFB103B"	2.76457	1.16879	41.8361	6.62048e-322	1.07855e-320	726.986
"ATP12A"	2.76293	2.39329	33.3168	2.29174e-217	1.7497e-216	486.476
"CLU"	-2.76166	13.1252	-40.8982	0	0	701.36
"AIM2"	2.75885	5.62509	39.8413	3.40082e-297	4.58731e-296	670.123
"ARTN"	2.75759	5.11958	50.3087	0	0	993.337
"ALDOB"	-2.75333	3.47471	-25.6125	4.28106e-135	1.84333e-134	297.275
"RAPGEFL1"	2.74264	8.59588	52.2781	0	0	1056.83
"NOVA1"	-2.73921	5.34998	-41.3651	1.69219e-316	2.63986e-315	714.54
"RBP4"	-2.73801	5.13733	-29.0568	3.83563e-170	2.11682e-169	377.86
"CYP21A2"	-2.73529	4.90029	-48.3513	0	0	930.9
"CENPA"	2.73426	6.26375	55.3766	0	0	1157.87
"CBLN4"	-2.73248	3.0209	-43.5408	0	0	780.155
"ATP1B2"	-2.73078	5.97824	-44.4306	0	0	808.311
"CA4"	-2.72917	3.1852	-34.2947	5.84816e-229	4.8628e-228	513.141
"GNA15"	2.72888	8.72896	63.8143	0	0	1437.37
"POLQ"	2.72811	6.49301	55.675	0	0	1167.66
"DEFB4A"	2.72469	1.32536	40.2797	2.09785e-302	2.956e-301	682.114
"SH3GL3"	2.72417	2.39218	44.5913	0	0	812.32
"PGR"	-2.71525	5.73267	-38.058	1.11921e-274	1.29378e-273	618.317
"CTNND2"	-2.71475	3.56484	-28.8654	5.09449e-168	2.77353e-167	372.981
"PLA2G3"	2.70987	3.10447	33.3129	2.54104e-217	1.93931e-216	486.373
"SLC6A2"	2.70571	2.34997	35.7888	1.34362e-246	1.26361e-245	553.72
"KRT24"	2.70535	1.42654	36.0785	9.73628e-250	9.39313e-249	560.949
"C9orf84"	2.70329	2.70126	53.86	0	0	1108.26
"PDZK1"	-2.7028	4.95955	-26.9478	2.61752e-148	1.24105e-147	327.654
"FOXD1"	2.70224	5.09201	39.8516	2.513e-297	3.40541e-296	670.425
"KRT74"	2.69956	1.25365	65.2212	0	0	1476.46
"SSTR1"	-2.69934	4.10334	-37.5882	1.34723e-268	1.49264e-267	604.33
"LAMA3"	2.69871	9.89271	36.9221	1.31239e-260	1.37396e-259	585.949
"ZNF208"	-2.6968	4.56289	-46.2573	0	0	864.974
"ARSE"	-2.69679	5.91248	-31.6941	5.4582e-199	3.69581e-198	444.204
"KIF18B"	2.69643	7.26104	54.1288	0	0	1117.03
"IL8"	2.69509	8.32333	36.2702	1.23308e-252	1.21766e-251	567.606
"SORCS1"	-2.69505	3.45751	-34.2206	4.37814e-228	3.6214e-227	511.13
"TROAP"	2.69262	7.26109	54.1647	0	0	1118.2
"SLC39A5"	-2.6892	2.81197	-26.0732	1.34297e-139	5.98205e-139	307.629
"FOXL2"	2.68886	2.5404	39.8157	1.38981e-296	1.86489e-295	668.719
"TMEM139"	-2.6884	5.93633	-35.5014	2.47549e-243	2.27289e-242	546.206
"KHDC1L"	2.68715	1.76143	43.6434	0	0	781.733
"DPP4"	-2.68644	8.78061	-38.5183	1.92813e-280	2.3285e-279	631.577
"ACMSD"	-2.68508	2.06648	-27.1838	1.75032e-150	8.41746e-150	332.663
"KLK7"	2.68445	4.99857	21.8409	1.62429e-100	5.41695e-100	217.805
"FAM83D"	2.68001	8.16832	50.4571	0	0	998.097
"TMEM130"	-2.67859	5.79735	-37.475	1.98439e-267	2.17975e-266	601.64
"GJB7"	2.67773	2.1507	39.877	1.18873e-297	1.61726e-296	671.174
"DDC"	-2.67456	3.56282	-22.8765	1.3119e-109	4.66781e-109	238.695
"EGFL6"	2.67297	6.07486	34.2587	2.31192e-228	1.91386e-227	511.771
"LYPD2"	2.67056	2.02829	32.1135	2.40879e-203	1.67749e-202	454.23
"CALB1"	2.66957	2.62648	30.3129	1.12142e-183	6.82358e-183	408.985
"CDHR5"	-2.66767	3.51904	-21.6989	2.47043e-99	8.17239e-99	215.086
"EPGN"	2.6662	1.3851	45.1	0	0	827.273
"SELENBP1"	-2.66563	9.5578	-51.6617	0	0	1036.89
"THRSP"	-2.66544	2.38721	-31.0605	6.54744e-192	4.2217e-191	427.922
"OVOL1"	2.66432	7.15338	35.6684	2.40978e-245	2.25286e-244	550.833
"TGM3"	2.66423	3.55141	26.9286	4.0879e-148	1.93598e-147	327.209
"PTPRN2"	-2.66226	7.64672	-46.7445	0	0	880.225
"UBE2C"	2.66083	8.51175	49.9829	0	0	982.895
"DLGAP5"	2.65987	7.59063	50.8537	0	0	1010.85
"CSF3"	2.65699	3.37693	31.8515	9.20242e-201	6.30593e-200	448.282
"ZNF737"	-2.65655	7.20221	-57.3535	0	0	1222.9
"NR1H4"	-2.65574	2.26853	-25.7331	4.27707e-136	1.85406e-135	299.584
"EDA2R"	-2.65508	5.84668	-53.4176	0	0	1093.85
"GABRB3"	-2.65496	5.52694	-32.1544	4.73582e-204	3.31491e-203	455.849
"SPINK7"	2.65429	1.37107	37.5334	2.02993e-267	2.22858e-266	601.627
"PAX9"	2.65347	5.96219	31.334	7.89605e-195	5.17745e-194	434.638
"PREX2"	-2.65227	5.09852	-46.7159	0	0	879.328
"PRUNE2"	-2.65053	7.96912	-34.5362	8.1893e-232	6.93591e-231	519.706
"IGSF9"	2.64943	7.88211	30.8765	7.14832e-190	4.54209e-189	423.234
"ABCB1"	-2.64928	6.6337	-48.2142	0	0	926.554
"KLK11"	2.64925	5.85066	21.1103	2.48463e-94	7.92563e-94	203.596
"ENPP1"	-2.64898	7.54119	-46.3071	0	0	866.53
"PDE11A"	-2.64857	4.10834	-42.3389	0	0	744.527
"POPDC3"	2.64692	3.43446	34.7203	8.13684e-234	7.00123e-233	524.316
"PCDHA3"	-2.64621	3.77082	-48.5329	0	0	935.439
"CYP4F3"	2.64484	4.30994	27.317	4.78121e-152	2.33599e-151	336.25
"MELK"	2.64194	7.61367	52.9872	0	0	1079.84
"CEP55"	2.63586	8.13242	55.1987	0	0	1152.03
"EPR1"	2.63507	7.78973	50.8446	0	0	1010.55
"ODZ1"	-2.63486	5.33069	-29.6555	1.51554e-176	8.76948e-176	392.586
"ATP1A2"	-2.63485	5.24663	-32.9402	3.59658e-213	2.67528e-212	476.822
"PLK1"	2.63447	8.42769	54.6156	0	0	1132.94
"XIST"	-2.63388	7.06405	-15.5768	2.60238e-53	5.85244e-53	109.428
"ANLN"	2.63296	9.07245	51.8382	0	0	1042.6
"CYP27C1"	2.63287	4.39889	38.1336	1.27342e-275	1.48121e-274	620.488
"SLC30A2"	-2.63117	3.26191	-30.0862	4.25859e-181	2.54672e-180	403.056
"DPYS"	-2.63011	2.73369	-27.6562	2.73301e-155	1.36617e-154	343.715
"PKMYT1"	2.62609	7.64976	56.9643	0	0	1210.07
"ATOH8"	-2.62566	6.88012	-42.9066	0	0	761.715
"ZNF626"	-2.62565	6.74348	-54.307	0	0	1122.85
"KLF5"	2.62532	10.5382	41.7465	8.79437e-322	1.42933e-320	726.697
"DSCAML1"	-2.62526	3.72005	-36.7903	5.43826e-259	5.62456e-258	582.228
"SULT1C4"	-2.62421	4.70785	-42.74	0	0	756.659
"RAI2"	-2.62253	7.80264	-63.2205	0	0	1417.58
"SCGB1D2"	-2.62184	2.17469	-24.6954	1.95459e-125	7.84665e-125	275.127
"EMCN"	-2.62128	7.80154	-63.7846	0	0	1436.37
"FMO5"	-2.61839	6.36911	-44.5168	0	0	810.964
"SALL1"	-2.61746	5.74129	-25.5054	5.37863e-134	2.29809e-133	294.752
"PITX2"	2.61563	4.18597	30.2612	5.3127e-183	3.2231e-182	407.434
"C5orf49"	-2.61319	3.76815	-40.4849	3.84148e-305	5.51893e-304	688.411
"SYT9"	-2.61265	3.11142	-32.7618	7.30868e-211	5.33786e-210	471.519
"ABCC8"	-2.6068	2.70622	-30.5664	2.43776e-186	1.50835e-185	415.112
"FAM83F"	2.60374	6.57003	31.7394	1.68632e-199	1.14561e-198	445.377
"PCDHA12"	-2.60134	3.41596	-35.8229	5.20214e-247	4.89908e-246	554.668
"XDH"	2.60068	6.12988	28.7594	6.67362e-167	3.60551e-166	370.411
"NTS"	2.59803	3.79471	23.0607	3.25788e-111	1.17796e-110	242.387
"USH1C"	-2.59204	4.09041	-20.2377	3.60153e-87	1.08257e-86	187.146
"WSCD1"	-2.58998	5.95873	-43.9553	0	0	793.708
"C10orf108"	-2.58628	3.09705	-36.6646	1.8872e-257	1.91803e-256	578.684
"KIF14"	2.58587	6.77681	49.3957	0	0	964.122
"TFAP2C"	2.58534	7.58626	29.6033	7.00275e-176	4.04292e-175	391.06
"FOXM1"	2.5851	9.27705	55.4108	0	0	1158.99
"CAPN6"	-2.58102	5.05235	-29.3839	1.57274e-173	8.90957e-173	385.653
"ITGA9"	-2.58038	7.13948	-55.5959	0	0	1165.06
"ANK2"	-2.58012	7.59433	-46.6427	0	0	877.036
"PCDHA11"	-2.58	3.65055	-34.9314	2.52385e-236	2.20488e-235	530.086
"SLC44A4"	-2.57918	7.96436	-24.262	3.06273e-122	1.20203e-121	267.727
"RSPH1"	-2.5784	5.27389	-44.2267	0	0	802.04
"GNG7"	-2.57836	7.06906	-59.575	0	0	1296.37
"TTK"	2.57774	7.20384	54.1733	0	0	1118.48
"NRG3"	-2.57694	2.69491	-38.2748	1.07136e-276	1.25328e-275	622.97
"CXCL17"	2.57627	6.44968	20.5119	2.02067e-89	6.17786e-89	192.314
"DDAH1"	-2.57547	9.93169	-62.0357	0	0	1378.12
"IL11"	2.57512	4.42166	39.1972	5.28385e-289	6.74611e-288	651.277
"INMT"	-2.5745	7.21789	-47.2474	0	0	896.023
"CHDH"	-2.57093	7.17942	-42.5075	0	0	749.621
"GPM6A"	-2.57004	4.25558	-31.9454	8.02038e-202	5.54405e-201	450.719
"ITIH5"	-2.56777	8.72955	-49.6744	0	0	973.023
"ABCC6P1"	-2.56453	2.80841	-38.4171	3.58835e-279	4.30058e-278	628.656
"RNF180"	-2.56345	6.32931	-55.2568	0	0	1153.94
"TMPRSS11B"	2.56055	1.08694	39.2649	5.207e-289	6.65213e-288	651.301
"SLC14A1"	-2.55661	5.18701	-37.4226	8.83282e-267	9.66619e-266	600.148
"SOST"	2.55483	1.8647	37.3788	1.34179e-265	1.46215e-264	597.438
"CKAP2L"	2.55468	6.72685	52.5777	0	0	1066.55
"SLC34A2"	-2.5497	7.70252	-16.8147	1.45161e-61	3.53015e-61	128.36
"FAM38B"	-2.54936	6.58164	-50.8422	0	0	1010.47
"C15orf42"	2.54935	6.74551	58.5185	0	0	1261.38
"RERG"	-2.54814	7.24977	-42.0903	0	0	736.25
"GNA14"	-2.54804	5.937	-58.7404	0	0	1268.73
"PADI1"	2.54391	3.95995	26.9251	5.2504e-148	2.4848e-147	326.962
"WDR66"	2.5413	6.91486	38.7042	8.86555e-283	1.08533e-281	636.955
"C1QTNF7"	-2.54036	4.81661	-50.7854	0	0	1008.65
"SH2D5"	2.53775	4.17816	38.2315	7.598e-277	8.90336e-276	623.305
"CHRDL1"	-2.53275	6.21492	-27.5264	3.4921e-154	1.73255e-153	341.162
"UGT2B7"	-2.53045	3.31491	-21.3745	1.50907e-96	4.88973e-96	208.688
"PLA2G2F"	2.52904	2.01445	33.0981	5.42864e-215	4.07346e-214	481.011
"PCP4"	-2.52854	3.58772	-24.6884	3.45069e-126	1.39399e-125	276.805
"MAGEA11"	2.52783	1.53956	31.0542	1.01861e-191	6.55754e-191	427.483
"RNF186"	-2.52731	2.35435	-28.6458	1.04823e-165	5.62912e-165	367.661
"KIF2C"	2.52677	8.25668	55.9047	0	0	1175.2
"C9orf169"	2.5248	4.4927	35.8915	4.86206e-248	4.62979e-247	557.034
"ANGPTL1"	-2.52093	5.27428	-43.1397	0	0	768.798
"COBL"	-2.51802	8.13852	-38.8144	3.62677e-284	4.4999e-283	640.149
"FETUB"	2.51573	1.62589	33.7152	1.04341e-221	8.19168e-221	496.469
"COL4A3"	-2.51552	5.11736	-30.4771	1.78801e-185	1.10002e-184	413.119
"B3GAT1"	-2.51445	4.70945	-30.9356	1.5875e-190	1.0131e-189	424.737
"ADCY5"	-2.51334	5.75687	-32.9825	1.65313e-213	1.2328e-212	477.601
"PALM3"	-2.51126	5.55314	-34.5036	1.99142e-231	1.68177e-230	518.818
"SLC17A4"	-2.5108	1.87914	-25.0193	3.14625e-129	1.29834e-128	283.799
"DUOX1"	2.5104	8.23991	29.842	1.47385e-178	8.65262e-178	397.213
"ADORA2B"	2.51038	6.56432	52.9105	0	0	1077.35
"GRHL2"	2.50907	8.56378	23.4927	3.72691e-115	1.38989e-114	251.442
"SLC7A2"	-2.50827	9.13039	-39.3117	1.86767e-290	2.4176e-289	654.617
"FXYD2"	-2.50783	4.08983	-21.0661	5.42506e-94	1.72543e-93	202.814
"CX3CR1"	-2.50782	6.13196	-43.1615	0	0	769.463
"EPN3"	2.50592	7.38717	27.0154	5.44828e-149	2.59882e-148	329.222
"FAM149A"	-2.50536	6.44023	-45.6593	0	0	846.332
"MAOB"	-2.50512	8.59239	-33.9884	2.34686e-225	1.89838e-224	504.852
"DEPDC1"	2.50444	7.0924	50.709	0	0	1006.19
"SLC6A13"	-2.50383	3.0682	-23.8237	3.49818e-118	1.33963e-117	258.4
"CENPW"	2.5038	7.25562	61.2831	0	0	1353.09
"SCN4A"	-2.50072	3.91714	-33.9487	6.85171e-225	5.52713e-224	503.781
"RRM2"	2.49929	9.41637	51.9926	0	0	1047.59
"PLA2G16"	-2.49831	9.33361	-54.1823	0	0	1118.78
"DLX6"	2.49646	3.2512	35.8896	8.13826e-248	7.72438e-247	556.522
"WDR17"	-2.49615	4.05907	-39.8689	1.50997e-297	2.0516e-296	670.934
"CLEC3B"	-2.49563	7.46597	-51.8595	0	0	1043.29
"LCN12"	-2.4943	3.86724	-32.4207	3.225e-207	2.30133e-206	463.13
"MCM10"	2.49139	6.74295	52.8868	0	0	1076.58
"C21orf125"	2.49119	3.39068	45.0299	0	0	826.806
"LRRK2"	-2.49041	8.41221	-36.2204	4.96862e-252	4.88066e-251	566.214
"COX6B2"	2.49035	3.48209	36.5094	1.49166e-255	1.49676e-254	574.318
"DNAH7"	-2.4876	4.36856	-48.857	0	0	946.959
"ABI3BP"	-2.48625	8.16565	-44.3092	0	0	804.575
"ESRP1"	2.48518	9.59316	23.2653	4.27886e-113	1.57175e-112	246.708
"CD300LG"	-2.4828	2.69761	-40.1191	9.5216e-301	1.32618e-299	678.298
"S100P"	2.48159	7.07836	19.9764	4.24513e-85	1.25562e-84	182.386
"SLIT3"	-2.48072	8.96869	-49.259	0	0	959.763
"ADAM23"	2.48053	5.51328	30.3857	1.79054e-184	1.09404e-183	410.818
"EXO1"	2.47804	6.74252	49.8291	0	0	977.973
"SKA1"	2.47787	6.45279	55.4934	0	0	1161.7
"KBTBD11"	-2.47652	7.36942	-42.4631	0	0	748.279
"PLEKHB1"	-2.47598	7.56378	-37.7993	1.86989e-271	2.10928e-270	610.902
"KLK12"	2.4756	2.75604	25.8289	3.8591e-137	1.68748e-136	301.98
"DSP"	2.47529	12.9367	35.1	1.60488e-238	1.42448e-237	535.136
"FZD10"	2.47327	5.79076	37.9329	7.0912e-273	8.08342e-272	614.174
"ACSM3"	-2.47249	6.06595	-36.5344	7.39388e-256	7.4483e-255	575.019
"PPP1R14C"	2.46762	7.63187	29.4129	6.11468e-174	3.47741e-173	386.593
"CDH2"	-2.46597	7.28524	-30.5326	4.39181e-186	2.71251e-185	414.521
"TPX2"	2.46459	9.67417	52.4481	0	0	1062.34
"ABCC6P2"	-2.46447	4.05142	-42.411	0	0	746.704
"CDO1"	-2.46435	4.97981	-35.2569	2.12876e-240	1.91262e-239	539.455
"SERPINB11"	2.46171	1.64947	30.9942	3.30403e-189	2.09099e-188	421.76
"C8orf79"	-2.46007	5.77176	-42.3732	0	0	745.563
"SHE"	-2.45966	7.54084	-56.7728	0	0	1203.76
"ABCA3"	-2.45919	9.39039	-40.6848	5.12893e-308	7.59718e-307	695.022
"SLC5A9"	-2.45837	3.62958	-36.5175	1.18881e-255	1.19405e-254	574.545
"RNF222"	2.45828	1.7845	44.0267	0	0	795.899
"ZNF486"	-2.45651	5.36142	-40.7668	0	6.69624e-308	697.454
"ENPP4"	-2.45503	8.39926	-55.3792	0	0	1157.95
"CCNB2"	2.45402	8.20891	56.2236	0	0	1185.68
"COL14A1"	-2.45392	9.87492	-49.1849	0	0	957.4
"ATP8A1"	-2.44976	8.41576	-48.2613	0	0	928.047
"SAMD11"	-2.44955	5.87141	-43.2226	0	0	771.321
"IGF2BP2"	2.44902	8.37091	33.7376	2.02889e-222	1.60451e-221	498.096
"PCDHA6"	-2.44894	3.86937	-38.0494	2.51407e-274	2.8964e-273	617.511
"PCSK2"	-2.44893	3.34219	-19.8556	4.1089e-84	1.20422e-83	180.125
"C5orf4"	-2.4483	8.29257	-60.6811	0	0	1333.08
"ORC1L"	2.44638	6.63002	59.2482	0	0	1285.54
"IRF6"	2.44603	9.51094	37.5197	5.54221e-268	6.10744e-267	602.914
"HORMAD1"	2.44484	2.5522	29.287	1.35704e-172	7.61828e-172	383.497
"PLIN1"	-2.44387	3.81294	-33.0808	8.58981e-215	6.44079e-214	480.553
"AOX1"	-2.44299	6.726	-34.8681	9.3786e-236	8.16205e-235	528.772
"CENPI"	2.44255	5.09824	49.8532	0	0	978.743
"TRIP13"	2.44233	7.8603	54.9487	0	0	1143.84
"FGFR3"	2.44208	9.09824	37.2432	1.45539e-264	1.56928e-263	595.048
"PDPN"	2.44134	8.68508	34.5765	4.10979e-232	3.49375e-231	520.397
"NCAPH"	2.44128	7.56441	53.4084	0	0	1093.54
"NAT8"	-2.44061	2.5231	-22.2165	8.51611e-104	2.90521e-103	225.339
"MYOCD"	-2.44015	3.98223	-36.5373	1.1157e-255	1.12116e-254	574.611
"C19orf77"	-2.43817	4.34519	-22.8523	2.15228e-109	7.65262e-109	238.201
"SGK2"	-2.43773	4.37834	-33.6716	1.1941e-221	9.3711e-221	496.325
"TSPAN12"	-2.43724	8.25016	-44.4684	0	0	809.473
"SERPINA1"	-2.4367	11.7971	-30.0182	1.81579e-180	1.07928e-179	401.604
"SLC6A14"	2.43585	5.71829	20.6585	1.35989e-90	4.2122e-90	195.009
"KIF5C"	-2.43351	6.25083	-35.5682	3.87988e-244	3.59125e-243	548.057
"SORBS1"	-2.43167	9.1295	-47.9146	0	0	917.071
"RAET1G"	2.43162	4.30753	44.5999	0	0	813.525
"ADRA1B"	-2.42781	4.23615	-38.3913	1.35471e-278	1.61511e-277	627.332
"DSC2"	2.42732	10.251	43.8652	0	0	790.946
"SLC1A1"	-2.4272	7.8279	-42.922	0	0	762.181
"SULT2B1"	2.42636	6.57681	28.7246	1.25499e-166	6.77312e-166	369.778
"TACSTD2"	2.42567	11.5713	26.9527	2.33703e-148	1.10858e-147	327.767
"NUF2"	2.4252	7.10466	48.6769	0	0	941.232
"CDCA5"	2.42093	8.37399	58.7092	0	0	1267.69
"PLCB4"	-2.41945	7.46364	-37.6832	5.19774e-270	5.82794e-269	607.58
"EBF2"	-2.41925	3.24341	-44.0764	0	0	796.517
"IL12RB2"	2.41887	4.88349	34.7145	6.2963e-234	5.42438e-233	524.569
"PAX2"	-2.41683	2.49466	-23.6586	1.26891e-116	4.79138e-116	254.819
"PNPLA7"	-2.41639	6.8856	-53.4724	0	0	1095.63
"PDE8B"	-2.41623	5.81127	-36.0229	1.24438e-249	1.19827e-248	560.696
"FUT3"	2.41601	6.46154	25.5089	4.32706e-134	1.84995e-133	294.966
"FHL5"	-2.41494	4.83964	-45.7119	0	0	846.953
"IL24"	2.41461	3.43177	35.3292	2.89785e-241	2.62083e-240	541.447
"PROM2"	2.4137	9.60423	26.9048	7.10834e-148	3.35945e-147	326.657
"PLN"	-2.41341	6.36921	-39.1038	8.02743e-288	1.01605e-286	648.558
"GPX3"	-2.41078	11.5344	-34.8885	5.35723e-236	4.66825e-235	529.331
"LRRC31"	-2.40925	2.49318	-29.5208	4.25084e-175	2.43634e-174	389.256
"KIF23"	2.40815	8.10251	52.3448	0	0	1058.99
"DIO1"	-2.4058	2.83657	-29.8899	4.4655e-179	2.6291e-178	398.406
"AKR1C1"	2.40366	8.82682	27.0105	6.1094e-149	2.91282e-148	329.107
"RGS7BP"	-2.40365	3.25784	-40.0507	1.3952e-299	1.91723e-298	675.618
"TRPV3"	2.40186	3.14675	42.0303	0	0	735.225
"CCDC85A"	-2.4003	5.29123	-48.8661	0	0	947.25
"LRRC4C"	-2.40018	4.094	-40.1211	8.99726e-301	1.25485e-299	678.354
"RERGL"	-2.39983	2.96601	-39.3086	3.82419e-290	4.93777e-289	653.903
"FSCN1"	2.39828	11.5004	60.4373	0	0	1324.99
"EDN3"	-2.3954	2.89251	-25.533	2.90591e-134	1.24444e-133	295.366
"LOC441204"	-2.395	4.20436	-54.4055	0	0	1126.07
"RASSF10"	2.39107	4.43047	33.5116	1.25962e-219	9.75481e-219	491.674
"KLF15"	-2.39063	5.85504	-39.1512	2.01736e-288	2.56766e-287	649.938
"PTGER3"	-2.39001	6.37109	-33.0271	3.58486e-214	2.68016e-213	479.126
"PLEKHA6"	-2.38941	8.94277	-43.1716	0	0	769.769
"TRIM7"	2.38782	6.27661	42.1735	0	0	739.538
"PRTG"	-2.38652	4.9542	-45.6223	0	0	845.181
"PNLIPRP3"	2.38557	1.35747	33.257	2.11956e-216	1.60807e-215	484.26
"ZNF418"	-2.38485	5.322	-52.0341	0	0	1048.94
"ACSM2A"	-2.38476	1.8107	-20.6416	2.09354e-90	6.47296e-90	194.584
"ZMYND12"	-2.37763	4.75037	-58.1011	0	0	1247.58
"ZNF135"	-2.37755	5.96352	-51.324	0	0	1025.99
"PPP1R1B"	-2.37678	6.48383	-20.1281	2.58922e-86	7.73188e-86	185.176
"MKRN3"	2.37351	2.95781	32.5083	3.22591e-208	2.31324e-207	465.43
"ASPM"	2.37325	8.15702	45.3105	0	0	835.499
"CASC1"	-2.37009	3.74378	-42.8946	0	0	761.35
"GP2"	-2.36949	2.3554	-20.6659	1.18257e-90	3.66573e-90	195.148
"THSD7A"	-2.3691	5.46704	-47.7152	0	0	910.772
"PAH"	-2.36837	2.71957	-26.4728	1.7507e-143	8.01024e-143	316.563
"CPB1"	-2.36743	2.26249	-22.2069	1.2991e-103	4.42665e-103	224.927
"BEND7"	-2.36617	7.32031	-47.0897	0	0	891.066
"C2orf72"	-2.36517	5.4152	-26.5415	3.08991e-144	1.42265e-143	318.292
"KCNA5"	-2.36432	3.50149	-50.1612	0	0	988.606
"UNC5C"	-2.36397	4.38569	-43.4216	0	0	777.388
"GJA3"	2.36184	3.93738	36.9978	1.54058e-261	1.62112e-260	588.089
"RAD54L"	2.36114	6.81489	56.88	0	0	1207.29
"ITGB4"	2.36094	11.9422	47.5629	0	0	905.967
"ITGA8"	-2.35849	5.31131	-38.4086	4.59449e-279	5.49679e-278	628.409
"MYH11"	-2.35792	10.437	-29.3554	2.51647e-173	1.42244e-172	385.18
"ZDHHC15"	-2.3561	4.73109	-44.0785	0	0	797.489
"NEIL3"	2.35537	5.0917	49.337	0	0	962.25
"TNNT2"	2.35489	3.30212	33.3049	3.14621e-217	2.3994e-216	486.16
"CYP2S1"	2.35066	8.22937	33.2187	2.18673e-216	1.65843e-215	484.22
"SLC5A8"	-2.34848	2.76301	-23.6827	9.23034e-117	3.48985e-116	255.142
"GPRASP1"	-2.34699	7.27589	-53.6685	0	0	1102.02
"ZNF610"	-2.34362	5.29219	-51.3137	0	0	1025.66
"CGB7"	2.34301	2.917	44.5659	0	0	811.54
"C1orf135"	2.34259	5.5145	60.1468	0	0	1315.34
"GDPD2"	2.34017	2.78219	29.8649	8.32941e-179	4.89418e-178	397.783
"PNMAL1"	-2.3401	7.16761	-34.5401	7.3597e-232	6.23842e-231	519.812
"CDH6"	-2.33723	7.16894	-34.3297	2.26559e-229	1.88769e-228	514.088
"SLC26A7"	-2.33636	3.43672	-28.3217	2.11094e-162	1.10696e-161	360.06
"B3GNT5"	2.33347	9.59937	59.6158	0	0	1297.73
"C11orf82"	2.33243	6.60839	55.4071	0	0	1158.87
"METTL7B"	-2.33243	6.57059	-26.6928	9.54167e-146	4.43794e-145	321.764
"NEK2"	2.32988	7.381	42.6166	0	0	752.923
"SLC47A2"	2.32985	3.17857	33.8226	2.05696e-223	1.6387e-222	500.383
"GAST"	2.32967	1.11595	43.4975	0	0	776.984
"TSHR"	-2.32715	3.38015	-23.1471	4.968e-112	1.80999e-111	244.261
"C14orf34"	2.32619	2.06715	40.1775	1.69979e-301	2.38528e-300	680.019
"HABP2"	-2.32488	4.03354	-21.1662	8.47549e-95	2.71285e-94	204.669
"MIA2"	-2.32258	2.39366	-28.0043	5.11326e-159	2.61653e-158	352.281
"TM4SF18"	-2.32063	6.34382	-47.3033	0	0	897.785
"SHISA9"	-2.31968	3.80584	-25.5598	1.39019e-134	5.96957e-134	296.099
"TNXB"	-2.3194	8.61528	-47.49	0	0	903.666
"GLB1L2"	-2.31625	7.87737	-34.628	6.69594e-233	5.7326e-232	522.207
"553137"	-2.31524	1.937	-26.2921	1.42767e-141	6.44459e-141	312.174
"CDCA7"	2.31432	7.73232	40.0457	8.29606e-300	1.14154e-298	676.135
"FAM189A2"	-2.31282	6.35267	-34.1451	3.38258e-227	2.77334e-226	509.087
"KLRG2"	2.30991	3.57931	29.4104	6.49104e-174	3.6894e-173	386.534
"AMOT"	-2.30864	8.50655	-45.1207	0	0	829.617
"SNORD116-28"	-2.3074	4.11665	-45.3079	0	0	835.42
"CCNA2"	2.30736	8.34328	55.6682	0	0	1167.43
"OTOP3"	2.30706	1.19879	36.1555	1.14173e-250	1.10879e-249	563.091
"ANKS4B"	-2.30491	2.3515	-23.0395	5.04953e-111	1.82383e-110	241.949
"SERPINA6"	-2.30417	2.54598	-22.6627	1.13377e-107	3.98156e-107	234.248
"PTPRM"	-2.30373	9.9177	-62.2592	0	0	1385.56
"TMPRSS13"	2.30285	6.85284	28.3735	6.06866e-163	3.19133e-162	361.305
"KIF4A"	2.30173	7.98963	48.4144	0	0	932.899
"UPK3B"	2.30083	4.48189	28.7132	1.65659e-166	8.93114e-166	369.5
"THBS4"	-2.30049	7.23154	-25.621	3.54077e-135	1.52586e-134	297.465
"C6orf155"	-2.30032	3.60439	-46.4888	0	0	872.214
"LOC440173"	2.29825	3.48587	26.2707	1.76532e-141	7.96528e-141	311.957
"DEPDC6"	-2.29655	8.37672	-59.2472	0	0	1285.51
"PLAC9"	-2.29574	5.56553	-47.0798	0	0	890.753
"PTGIS"	-2.29293	7.8107	-34.118	7.05202e-227	5.76805e-226	508.353
"ITGB3"	-2.29206	7.69886	-39.5484	1.83984e-293	2.42283e-292	661.534
"DENND2C"	2.29162	6.13338	56.4715	0	0	1193.84
"ARSI"	2.29072	6.2452	35.5063	3.37265e-243	3.0911e-242	545.899
"SLC28A3"	2.29022	4.02256	28.4285	1.6165e-163	8.53351e-163	362.626
"ST6GALNAC3"	-2.29007	5.66272	-52.2049	0	0	1054.46
"OIP5"	2.28945	5.74388	53.3233	0	0	1090.77
"90288"	-2.28867	3.58709	-44.2602	0	0	803.07
"BTNL9"	-2.28824	6.47789	-36.6856	1.04484e-257	1.06613e-256	579.275
"DMRT2"	2.28481	3.19618	28.9658	4.41598e-169	2.41567e-168	375.423
"MLXIPL"	-2.28394	5.58079	-29.2716	1.97952e-172	1.11068e-171	383.12
"GBA3"	-2.28313	2.58714	-23.3696	4.87858e-114	1.80431e-113	248.875
"RAB25"	2.28308	9.18028	19.817	7.86172e-84	2.29851e-83	179.474
"FAM25B"	2.28036	1.04995	42.7599	0	0	754.99
"CDKN3"	2.27833	6.81633	50.5405	0	0	1000.78
"HJURP"	2.27826	7.48219	47.3324	0	0	898.701
"TMEM233"	-2.27799	3.4729	-42.4808	0	0	748.814
"ZNF826"	-2.27584	4.43248	-41.2056	9.46603e-315	0	710.515
"PTK6"	2.27427	7.33775	30.219	1.18784e-182	7.18511e-182	406.628
"SLC17A3"	-2.27412	1.71644	-20.5235	1.92989e-89	5.90295e-89	192.368
"GABRQ"	2.27248	2.31583	34.3814	1.6834e-229	1.40432e-228	514.394
"MLPH"	-2.27223	8.78098	-25.8069	6.32505e-137	2.75639e-136	301.486
"NPAS3"	-2.27206	4.60566	-37.8818	1.75817e-272	1.99311e-271	613.264
"LHX2"	2.27158	2.79317	33.1535	1.24219e-215	9.35516e-215	482.484
"LINGO4"	-2.27106	2.63575	-45.7282	0	0	848.477
"CLIC5"	-2.27009	7.07311	-40.4709	2.91511e-305	4.19391e-304	688.684
"GABRB2"	-2.26755	3.75043	-26.6879	1.0662e-145	4.95342e-145	321.654
"KRT77"	2.2673	1.24185	37.1739	4.75913e-260	4.96974e-259	584.714
"EREG"	2.26662	4.71826	23.4294	1.40049e-114	5.19741e-114	250.121
"ZNF43"	-2.26247	7.50033	-54.5978	0	0	1132.36
"CADM1"	-2.26176	9.30088	-44.1882	0	0	800.857
"ARHGEF38"	-2.26167	2.85946	-33.3231	1.93856e-217	1.48171e-216	486.643
"APOD"	-2.26091	8.72946	-26.9152	5.57749e-148	2.63899e-147	326.899
"C6orf15"	2.2597	2.20884	28.495	3.99907e-164	2.12367e-163	364.024
"C16orf74"	2.25924	6.39918	42.9082	0	0	761.761
"NXPH4"	2.25807	6.65819	30.7243	3.41966e-188	2.14499e-187	419.371
"IQGAP2"	-2.25764	8.80327	-48.5515	0	0	937.25
"LPL"	-2.25635	8.04014	-40.2369	2.95088e-302	4.15511e-301	681.769
"ZFP2"	-2.25554	4.58533	-62.5414	0	0	1394.95
"CYS1"	-2.25477	6.87644	-34.9747	7.69319e-237	6.74386e-236	531.273
"EPHA3"	-2.25464	6.95749	-41.9138	0	0	731.721
"TFF1"	-2.2528	3.68957	-16.5947	4.80315e-60	1.14955e-59	124.876
"LMOD1"	-2.25185	8.53523	-43.5669	0	0	781.822
"PCDHA13"	-2.25173	2.59917	-36.4633	8.89772e-255	8.88907e-254	572.536
"PBK"	2.2511	7.13541	44.8883	0	0	822.428
"AOC3"	-2.24984	9.10463	-48.3615	0	0	931.221
"APOB"	-2.24978	3.06019	-24.3021	1.29466e-122	5.09573e-122	268.586
"SLC35F1"	-2.24972	3.89216	-38.379	1.07812e-278	1.2861e-277	627.557
"HSPB3"	2.24884	1.95427	35.2195	9.2402e-240	8.26225e-239	537.991
"FZD4"	-2.2471	9.55509	-65.794	0	0	1503.39
"SLC6A12"	-2.24477	5.47833	-31.8395	1.25784e-200	8.61359e-200	447.97
"SLC6A3"	-2.24401	2.83621	-21.8295	2.03782e-100	6.79052e-100	217.578
"LOC145820"	-2.24262	3.46315	-45.0781	0	0	827.326
"LCE1C"	2.24155	1.06258	44.4979	0	0	795.397
"ANO5"	-2.24142	4.84679	-34.6302	6.30061e-233	5.39639e-232	522.268
"ZNF578"	-2.24001	4.62536	-49.825	0	0	977.839
"CXCL6"	2.23964	4.85602	23.9731	1.4715e-119	5.69033e-119	261.563
"PRR11"	2.23885	5.90946	40.3601	7.73941e-304	1.10187e-302	685.407
"SH3RF2"	2.2372	7.67067	32.8806	1.74547e-212	1.29273e-211	475.244
"ACSM2B"	-2.23448	1.59074	-20.1276	3.0659e-86	9.15133e-86	185.016
"FXYD1"	-2.23432	4.91309	-36.2769	1.6528e-252	1.62743e-251	567.317
"DUOX2"	2.23253	6.88503	18.8125	4.91406e-76	1.3473e-75	161.573
"ESPL1"	2.22709	7.59692	46.3232	0	0	867.035
"CEACAM6"	2.22677	8.15801	14.4504	2.73441e-46	5.78259e-46	93.3325
"PAR-SN"	-2.22603	5.80613	-47.8674	0	0	915.579
"F10"	-2.22595	5.08722	-38.219	1.08735e-276	1.27126e-275	622.947
"CSAG2"	2.22586	1.45178	30.9941	7.73339e-191	4.94908e-190	425.464
"NALCN"	-2.22539	4.541	-34.0277	1.19591e-225	9.69286e-225	505.528
"FAM189A1"	-2.22527	4.03577	-32.3288	3.59942e-206	2.55696e-205	460.72
"GLYAT"	-2.22505	1.8047	-22.3113	1.60473e-104	5.50552e-104	227.014
"DUOXA2"	2.22421	4.59645	21.4889	1.62911e-97	5.32151e-97	210.909
"SYPL2"	-2.22421	4.85693	-43.2419	0	0	771.909
"SNED1"	-2.22416	8.46104	-62.4325	0	0	1391.33
"TK1"	2.22359	9.6657	56.9117	0	0	1208.33
"CENPE"	2.22328	7.51475	48.0947	0	0	922.771
"C1orf106"	2.22134	9.28341	31.2827	2.20525e-194	1.4423e-193	433.609
"KIF20A"	2.21997	8.15369	47.1779	0	0	893.837
"SERPINB12"	2.21888	0.946849	40.0614	4.24673e-299	5.82401e-298	674.512
"FAM54A"	2.21866	5.65297	53.5975	0	0	1099.7
"DLG2"	-2.21669	4.92073	-39.5749	8.44179e-294	1.11453e-292	662.312
"AQP3"	2.21488	10.3522	26.3062	6.73459e-142	3.04674e-141	312.916
"NRIP2"	-2.21029	6.19626	-54.8933	0	0	1142.03
"SYT8"	2.21011	4.70444	22.8091	5.72016e-109	2.02614e-108	237.229
"BMP7"	2.20997	7.55343	21.4069	8.04276e-97	2.61263e-96	209.316
"BEX1"	-2.20877	3.85028	-24.0516	2.76153e-120	1.07335e-119	263.233
"EHF"	2.20852	8.85492	21.5181	9.20734e-98	3.0119e-97	211.479
"COL4A4"	-2.20819	6.66077	-34.621	8.09222e-233	6.9251e-232	522.018
"GPR64"	-2.20721	4.69534	-35.1356	6.03798e-239	5.3732e-238	536.113
"ORC6L"	2.20584	6.81275	57.5024	0	0	1227.81
"CACNA2D2"	-2.20265	5.93848	-32.9591	2.17884e-213	1.62306e-212	477.323
"PAK6"	2.20149	7.66473	36.023	1.23937e-249	1.194e-248	560.7
"C1orf95"	-2.20125	3.57949	-35.2633	1.78588e-240	1.60526e-239	539.63
"SEMA3E"	-2.20006	4.50881	-24.2953	1.68129e-122	6.60991e-122	268.328
"RNASE4"	-2.1998	9.15952	-55.8977	0	0	1174.97
"PTTG3P"	2.19939	2.39588	51.0728	0	0	1017.9
"DDN"	2.19924	3.30477	39.6122	2.83055e-294	3.74428e-293	663.404
"CAPN14"	2.19801	3.2312	33.8239	1.98391e-223	1.58112e-222	500.419
"FAM64A"	2.19676	6.33906	48.1685	0	0	925.106
"DARC"	-2.19673	7.48885	-34.0639	3.04695e-226	2.48132e-225	506.891
"CDCA8"	2.19607	8.08393	52.2415	0	0	1055.65
"RGAG4"	-2.19492	7.41846	-49.1917	0	0	957.616
"DAAM2"	-2.19464	8.33707	-50.8234	0	0	1009.87
"TOP2A"	2.19384	10.3951	44.5421	0	0	811.744
"LRRC48"	-2.19346	5.12295	-45.0261	0	0	826.688
"APOBEC3B"	2.19181	7.2168	42.9528	0	0	763.115
"SPINK6"	2.19162	1.2758	32.8837	4.16241e-212	3.075e-211	474.385
"DBC1"	-2.19131	4.06378	-29.0155	1.31382e-169	7.21194e-169	376.634
"ZSCAN18"	-2.18848	9.21994	-48.1724	0	0	925.229
"FAM110B"	-2.18783	7.03304	-47.4291	0	0	901.746
"KRT23"	2.18737	5.83033	18.6838	4.63208e-75	1.26022e-74	159.336
"SLITRK4"	-2.18732	4.33817	-32.7802	2.48247e-211	1.82018e-210	472.592
"PHYHIPL"	-2.18692	4.43724	-26.2137	6.451e-141	2.89864e-140	310.663
"AMBP"	-2.18545	2.76575	-24.5285	9.79005e-125	3.90878e-124	273.462
"PSAT1"	2.18507	8.71895	37.6249	2.75237e-269	3.07099e-268	605.914
"CITED1"	-2.1846	3.87881	-23.2793	3.19908e-113	1.17617e-112	246.998
"MKI67"	2.18308	10.2255	44.6327	0	0	814.537
"WFDC12"	2.18278	1.55722	31.9543	1.50652e-201	1.03788e-200	450.098
"LYPD6B"	2.18164	5.41726	23.716	3.40686e-117	1.29332e-116	256.128
"SPEF2"	-2.18128	6.45265	-45.5529	0	0	843.026
"NAP1L3"	-2.18127	5.66804	-45.2033	0	0	832.175
"PLAC1"	2.18119	2.66339	36.2732	1.13098e-252	1.11737e-251	567.693
"FAM83G"	2.18052	7.42553	40.4028	2.18648e-304	3.12158e-303	686.67
"ZNF415"	-2.18042	6.3862	-47.8261	0	0	914.275
"FHIT"	-2.17883	4.95244	-57.3638	0	0	1223.24
"CDC6"	2.17855	8.18122	52.2978	0	0	1057.47
"GPR172B"	2.17804	4.65601	35.9116	2.77791e-248	2.65382e-247	557.593
"ZNF471"	-2.17797	5.76617	-45.2458	0	0	833.494
"KLHL32"	-2.17711	3.3603	-40.6262	2.92046e-307	4.29184e-306	693.284
"ZNF676"	-2.17654	2.35121	-37.0543	3.10593e-262	3.28854e-261	589.689
"TMEM132E"	-2.17611	3.64583	-38.0543	1.24507e-274	1.43845e-273	618.21
"PRR15L"	-2.1756	7.04987	-22.7944	7.05272e-109	2.49599e-108	237.017
"RAD51"	2.17559	6.94539	57.1676	0	0	1216.76
"DLX5"	2.17558	5.33998	33.8097	2.90891e-223	2.31115e-222	500.037
"TEK"	-2.17536	7.6851	-60.5289	0	0	1328.03
"HTR2C"	2.1738	1.60441	32.5747	1.41336e-208	1.0174e-207	466.263
"PEBP4"	-2.17363	3.20107	-23.4413	1.20925e-114	4.48931e-114	250.27
"BUB1B"	2.17305	7.89	50.4431	0	0	997.648
"HNF4A"	-2.17156	3.41582	-17.2225	2.16978e-64	5.40537e-64	134.846
"UHRF1"	2.17156	7.88218	49.9373	0	0	981.433
"FAT4"	-2.17074	7.82558	-54.3818	0	0	1125.3
"BUB1"	2.17015	8.10684	46.1595	0	0	861.919
"ART4"	-2.16792	2.40427	-38.9258	4.13511e-285	5.15759e-284	642.324
"LRRC2"	-2.16786	4.26798	-32.6456	8.67485e-210	6.29087e-209	469.042
"OPCML"	-2.16775	3.14646	-31.8073	3.94118e-200	2.68544e-199	446.832
"SLC28A1"	-2.16738	2.45671	-20.8301	5.26749e-92	1.65152e-91	198.252
"KIFC1"	2.16672	8.45623	51.8492	0	0	1042.95
"PDE1C"	-2.16494	3.82	-38.5038	2.93206e-280	3.53674e-279	631.159
"NCAPG"	2.16464	8.01201	49.6736	0	0	972.999
"CDK1"	2.16458	8.9487	54.0351	0	0	1113.98
"IPW"	-2.16413	8.01852	-44.2356	0	0	802.313
"ZNF69"	-2.16314	5.40932	-58.1966	0	0	1250.74
"BEND5"	-2.1622	5.48558	-40.4026	2.19733e-304	3.1349e-303	686.665
"PARM1"	-2.16177	9.74969	-40.6214	3.36915e-307	4.94062e-306	693.141
"TM4SF5"	-2.16014	2.00658	-21.6775	4.0597e-99	1.34018e-98	214.593
"GPR116"	-2.15874	9.84992	-50.2228	0	0	990.579
"KCNK7"	2.1586	3.54754	44.2868	0	0	803.885
"TMEM132D"	-2.15451	2.09864	-31.0242	3.59154e-191	2.3042e-190	426.23
"CLDN1"	2.15135	10.972	29.8175	3.45818e-178	2.02096e-177	396.364
"FAM134B"	-2.1513	8.23948	-41.6273	3.14028e-320	5.0367e-319	723.122
"IHH"	-2.15121	2.71397	-24.0972	1.04333e-120	4.06213e-120	264.205
"GPR133"	-2.15105	6.05455	-33.9181	1.56455e-224	1.25863e-223	502.956
"GPR81"	-2.1504	4.35976	-27.3048	6.36642e-152	3.10753e-151	335.964
"A2M"	-2.15014	13.5834	-62.0163	0	0	1377.47
"PKHD1"	-2.14985	4.09792	-21.7904	4.40655e-100	1.46552e-99	216.809
"TRIM58"	-2.14939	4.48937	-30.0276	1.43335e-180	8.53196e-180	401.841
"LHX5"	2.14914	1.05295	49.2224	0	0	955.065
"TBX1"	2.14846	5.17058	27.8593	1.32744e-157	6.72397e-157	349.026
"CARD18"	2.14818	1.03103	42.6513	0	0	751.716
"GTSE1"	2.14764	7.26838	48.5874	0	0	938.389
"SDC1"	2.14756	12.7544	42.1171	0	0	737.839
"KDR"	-2.14741	9.63509	-53.1753	0	0	1085.96
"PLA2G12B"	-2.14717	1.79904	-28.036	2.40127e-159	1.23368e-158	353.036
"CLSPN"	2.14681	6.33859	43.0795	0	0	766.968
"EN1"	2.14672	3.56658	25.638	3.57979e-135	1.54235e-134	297.463
"TMEM132C"	-2.14489	2.80742	-29.2286	5.70059e-172	3.18717e-171	382.064
"C6orf97"	-2.14437	5.76444	-42.3628	0	0	745.249
"GRHL1"	2.14376	8.30693	37.1896	6.68054e-264	7.1657e-263	593.525
"STMN2"	-2.14255	3.87354	-25.0217	2.37645e-129	9.81662e-129	284.073
"LGALS4"	-2.14153	4.28153	-17.5592	8.57525e-67	2.18235e-66	140.358
"GSG2"	2.13967	5.4886	51.7144	0	0	1038.6
"FAM135B"	-2.13906	2.27332	-31.5538	2.76387e-197	1.85009e-196	440.286
"RCAN2"	-2.13713	8.22582	-50.6435	0	0	1004.08
"LCN10"	-2.13686	3.4674	-30.5494	2.87485e-186	1.7772e-185	414.944
"DKK1"	2.13619	5.72183	25.2567	1.33893e-131	5.60985e-131	289.243
"SKA3"	2.13608	6.74436	47.3604	0	0	899.581
"PRLR"	-2.13491	6.48662	-23.4794	4.92298e-115	1.83262e-114	251.164
"PARK2"	-2.13452	5.11708	-45.7381	0	0	848.783
"COL25A1"	-2.1344	2.83938	-35.69	1.32089e-245	1.23656e-244	551.434
"CDC25C"	2.13434	5.61694	42.9095	0	0	761.801
"CLUL1"	-2.13295	3.33627	-33.5656	2.057e-220	1.59963e-219	493.482
"ERCC6L"	2.13293	6.15274	50.5104	0	0	999.809
"HOXD10"	2.13134	5.01801	26.6938	1.09718e-145	5.0962e-145	321.628
"MAP6"	-2.13097	6.06197	-40.3217	2.40418e-303	3.40869e-302	684.275
"ICA1"	-2.13072	8.17957	-45.2476	0	0	833.55
"ZMYND10"	-2.13012	4.66698	-31.3931	1.29281e-195	8.53147e-195	436.442
"TMEM178"	-2.12724	4.7073	-36.7933	5.00277e-259	5.17675e-258	582.311
"RAB38"	2.12712	7.74543	40.1693	2.1673e-301	3.03925e-300	679.777
"TNFRSF18"	2.1271	6.17484	39.4486	3.41404e-292	4.453e-291	658.615
"ACSM1"	-2.1242	3.29525	-32.1259	7.27101e-204	5.08426e-203	455.417
"KCNB1"	-2.12313	2.48662	-37.5911	1.23981e-268	1.37436e-267	604.413
"FAM72D"	2.12307	5.47406	49.8895	0	0	979.905
"PI16"	-2.12251	4.26883	-24.633	1.01552e-125	4.08397e-125	275.724
"EPDR1"	-2.11899	8.49208	-44.1075	0	0	798.377
"SYNE1"	-2.118	9.81937	-63.5469	0	0	1428.45
"LOC728606"	-2.1171	1.96301	-30.0424	9.9111e-181	5.90638e-180	402.209
"ZNF835"	-2.11379	3.12423	-51.3593	0	0	1027.13
"PIF1"	2.11308	5.55742	48.2835	0	0	928.748
"CHN2"	-2.11244	6.69532	-48.7545	0	0	943.7
"ZNF540"	-2.11213	5.45377	-50.1719	0	0	988.948
"ZNF667"	-2.11206	5.22139	-38.2189	1.09034e-276	1.27402e-275	622.944
"NPR1"	-2.11152	7.50289	-47.1488	0	0	892.923
"TMEM154"	2.11033	7.451	47.4543	0	0	902.54
"ENPP2"	-2.10945	9.5326	-40.4714	2.86797e-305	4.12899e-304	688.7
"RBPMS2"	-2.109	6.30279	-46.6835	0	0	878.313
"HGF"	-2.10848	5.54742	-40.9311	0	0	702.338
"SLC22A11"	-2.10839	2.42249	-22.8447	2.51651e-109	8.94148e-109	238.045
"RPL3L"	2.10827	1.00855	40.9662	0	0	701.402
"AKAP12"	-2.10823	9.79027	-43.2207	0	0	771.263
"DNAH6"	-2.10717	4.04039	-40.9559	0	0	703.074
"ALB"	-2.10633	3.08563	-20.8567	2.97535e-92	9.34577e-92	198.819
"RHOU"	-2.10572	9.16226	-50.2383	0	0	991.076
"FREM2"	-2.10569	6.25827	-21.9787	1.06066e-101	3.56448e-101	220.528
"FAM72B"	2.10567	6.5217	52.173	0	0	1053.43
"GJA4"	-2.10537	7.95443	-51.0708	0	0	1017.83
"HYDIN"	-2.10521	5.38442	-34.3227	2.73912e-229	2.28131e-228	513.899
"VIL1"	-2.10426	3.14528	-17.4193	8.53154e-66	2.14937e-65	138.068
"CRHBP"	-2.10406	2.92601	-41.0313	0	0	705.32
"SGOL1"	2.10385	5.47058	43.0449	0	0	765.914
"DNAH17"	2.10374	5.6878	40.4663	3.33652e-305	4.79683e-304	688.549
"NPBWR1"	2.1022	1.44115	39.1008	1.84229e-283	2.27161e-282	638.577
"GFRA2"	-2.10198	4.84229	-33.6777	1.01365e-221	7.96415e-221	496.489
"CBLN1"	-2.10092	3.00951	-29.6365	3.08167e-176	1.78066e-175	391.88
"VSIG2"	-2.09997	5.57796	-21.0778	4.33201e-94	1.37886e-93	203.038
"IGF1"	-2.09862	7.3435	-36.5781	2.1588e-256	2.18434e-255	576.249
"PRND"	-2.0984	3.83385	-32.0726	2.91805e-203	2.03077e-202	454.029
"GDF15"	-2.09692	8.86199	-29.4941	8.23461e-175	4.71172e-174	388.596
"MAGEA2"	2.09671	1.85197	21.7207	1.73642e-99	5.74888e-99	215.441
"CDCA3"	2.09637	7.24436	53.7779	0	0	1105.58
"SEMA3G"	-2.09305	7.64683	-54.074	0	0	1115.24
"WDR62"	2.09255	7.09978	49.6063	0	0	970.849
"ZNF429"	-2.09201	6.29678	-54.3504	0	0	1124.27
"DLC1"	-2.09115	9.54303	-61.9425	0	0	1375.02
"ELN"	-2.09078	9.61364	-34.8904	5.09512e-236	4.44174e-235	529.381
"CXCL12"	-2.09019	9.75705	-45.8116	0	0	851.072
"SLC2A2"	-2.08786	1.65804	-21.2766	1.14047e-95	3.6716e-95	206.676
"WDR78"	-2.0866	5.72645	-48.8352	0	0	946.265
"CA8"	-2.08636	4.51726	-27.2136	5.37151e-151	2.59597e-150	333.834
"PLA2G4D"	2.08573	2.6447	31.2738	3.69502e-194	2.41358e-193	433.096
"ATP10B"	2.08512	5.27313	20.9165	9.50694e-93	2.99398e-92	199.957
"BARX1"	2.08478	3.58127	22.8587	2.0729e-109	7.37166e-109	238.242
"NCRNA00093"	-2.08409	2.24184	-44.0131	0	0	795.482
"GRID1"	-2.08408	5.36126	-35.6591	3.11766e-245	2.91067e-244	550.576
"TNFRSF11B"	-2.08274	6.74462	-33.2181	2.22401e-216	1.68607e-215	484.203
"LDB2"	-2.07955	8.13825	-60.9652	0	0	1342.52
"REG1A"	-2.07931	2.66217	-15.9473	1.03244e-55	2.3757e-55	114.938
"CDHR1"	2.07871	5.37843	24.604	1.90653e-125	7.65669e-125	275.095
"GALNT9"	-2.07823	2.53604	-26.617	5.4634e-145	2.52734e-144	320.022
"C8orf46"	-2.07799	3.59629	-32.7729	3.00942e-211	2.20419e-210	472.4
"KIF15"	2.07547	6.73462	42.3832	0	0	745.866
"PRKAA2"	-2.07495	7.05098	-30.2092	1.51675e-182	9.16387e-182	406.384
"EMX2OS"	-2.07382	4.17258	-20.6083	3.29479e-90	1.01626e-89	194.123
"IGFALS"	-2.07355	3.33446	-32.7289	9.62539e-211	7.02486e-210	471.238
"TRIM16"	2.07171	9.72685	60.7054	0	0	1333.89
"CYP4A11"	-2.07164	2.02423	-22.2064	1.13321e-103	3.86268e-103	225.057
"HHLA2"	-2.07093	3.58239	-18.4886	1.3549e-73	3.63798e-73	155.97
"ESCO2"	2.07085	6.26015	43.8761	0	0	791.283
"CASC5"	2.06734	6.7511	40.3038	4.08059e-303	5.78155e-302	683.746
"GAS2"	-2.06728	3.57051	-41.7038	3.16202e-321	5.11951e-320	725.418
"HRC"	-2.06686	4.3903	-37.1431	2.50374e-263	2.67439e-262	592.205
"NEGR1"	-2.06673	6.26555	-35.7138	6.81669e-246	6.39317e-245	552.095
"SMAD9"	-2.06611	5.06673	-37.9664	1.55163e-273	1.77663e-272	615.69
"ANXA2P3"	2.0635	3.37866	40.4754	2.54782e-305	3.67322e-304	688.818
"C3orf72"	2.06278	2.01214	32.1893	1.90724e-204	1.33912e-203	456.757
"PLCH2"	2.06276	7.4593	31.7606	9.75167e-200	6.627e-199	445.924
"KCNAB1"	-2.0611	5.97055	-45.4714	0	0	840.493
"PABPC5"	-2.06081	3.94834	-55.1616	0	0	1150.82
"HRASLS5"	-2.05975	3.73511	-30.2034	1.75469e-182	1.05952e-181	406.238
"RICH2"	-2.05954	7.18712	-45.0816	0	0	828.408
"ANKRD43"	-2.05802	4.59779	-29.5487	2.13309e-175	1.22565e-174	389.945
"PLA2G4F"	2.05724	5.53395	22.3232	1.08675e-104	3.73156e-104	227.397
"SDPR"	-2.05656	8.5514	-38.8641	8.5613e-285	1.06588e-283	641.591
"SLC22A20"	2.05602	3.14261	45.1824	0	0	831.529
"PARD3B"	-2.05598	5.43042	-45.6149	0	0	844.951
"DDO"	-2.05527	5.14162	-44.2147	0	0	801.671
"FAM174B"	-2.05444	8.62333	-44.2765	0	0	803.57
"TSPAN8"	-2.05377	5.43748	-15.9649	7.91365e-56	1.82343e-55	115.203
"RANBP3L"	-2.05371	2.87622	-30.8096	6.32227e-189	3.99127e-188	421.063
"PCDH10"	-2.05342	4.06204	-23.5273	1.99793e-115	7.47266e-115	252.067
"SELP"	-2.05335	6.61124	-34.3908	4.29752e-230	3.59528e-229	515.749
"PPP4R4"	2.05305	3.66859	29.547	2.22661e-175	1.27902e-174	389.902
"CENPF"	2.05188	9.64626	41.4076	2.26279e-317	3.56251e-316	716.547
"PTH1R"	-2.05097	4.8342	-35.5436	7.67091e-244	7.08748e-243	547.376
"POF1B"	2.05037	6.59268	20.2443	3.00396e-87	9.03345e-87	187.324
"SCUBE1"	-2.04994	4.33447	-33.9579	5.34936e-225	4.32031e-224	504.029
"GPC1"	2.0499	11.172	54.0004	0	0	1112.84
"E2F8"	2.04988	6.2092	39.4465	3.63112e-292	4.73313e-291	658.554
"TMEM232"	-2.04925	3.12946	-40.1693	2.16926e-301	3.03993e-300	679.776
"DMKN"	2.04716	8.60691	24.5293	1.08606e-124	4.33451e-124	273.362
"USHBP1"	-2.0464	5.29669	-53.605	0	0	1099.95
"FRY"	-2.04494	8.50552	-55.1929	0	0	1151.84
"SPC25"	2.04275	6.25051	46.8723	0	0	884.234
"HAVCR1"	-2.04223	2.07137	-21.7168	1.73893e-99	5.75625e-99	215.436
"SCN7A"	-2.04217	3.68879	-24.0041	8.49494e-120	3.28997e-119	262.114
"CNGB3"	2.04204	1.46082	43.8712	0	0	789.571
"PPARGC1A"	-2.04015	6.26212	-28.4568	8.17169e-164	4.32272e-163	363.307
"CD22"	-2.03955	6.27985	-35.1821	1.67473e-239	1.49618e-238	537.394
"TRIL"	-2.03944	7.61589	-41.7682	4.5454e-322	7.41593e-321	727.349
"KNDC1"	-2.03842	4.91586	-24.7806	4.09473e-127	1.66564e-126	278.93
"CYFIP2"	-2.03763	9.44423	-49.9173	0	0	980.792
"NDC80"	2.03755	7.53694	51.5612	0	0	1033.65
"HSPB6"	-2.03739	7.87618	-31.6543	1.52825e-198	1.03309e-197	443.175
"ZNF844"	-2.03721	6.58673	-51.1808	0	0	1021.38
"CYP1B1"	-2.03407	9.36449	-35.2458	2.89368e-240	2.5942e-239	539.148
"AQP1"	-2.03324	11.7947	-46.1134	0	0	860.48
"NKX2-5"	2.0332	1.77869	27.2948	1.31483e-151	6.39958e-151	335.248
"LOC92973"	-2.03314	4.32406	-45.9911	0	0	856.665
"PIGR"	-2.03276	8.09187	-15.4929	9.00619e-53	2.01523e-52	108.192
"CCL15"	-2.03256	2.43298	-23.1956	2.00684e-112	7.33366e-112	245.168
"SEMA4G"	-2.03249	7.33376	-40.3425	1.30034e-303	1.84748e-302	684.889
"TNS1"	-2.03202	11.922	-55.1948	0	0	1151.91
"MDFI"	2.02923	8.49579	38.6767	1.9707e-282	2.40824e-281	636.157
"PTPRB"	-2.02915	9.26398	-56.1228	0	0	1182.37
"C17orf53"	2.0239	6.35661	59.72	0	0	1301.18
"E2F2"	2.02386	6.80573	46.6156	0	0	876.185
"C7orf58"	-2.02263	7.19756	-44.4117	0	0	807.728
"PDE1B"	-2.02222	6.44148	-50.1571	0	0	988.473
"LTB4R"	2.02206	8.03783	48.1267	0	0	923.783
"PCDHAC1"	-2.02196	3.37119	-34.0884	2.31976e-226	1.89137e-225	507.167
"PCDHGB5"	-2.02167	5.92888	-30.8777	6.93652e-190	4.40888e-189	423.264
"EFHA2"	-2.0215	5.41779	-44.9663	0	0	824.838
"SLC22A2"	-2.02072	2.05043	-17.9467	1.5107e-69	3.92691e-69	146.688
"HTR7"	2.01945	4.5486	37.2335	1.92112e-264	2.06929e-263	594.77
"AURKA"	2.01858	8.17245	48.7985	0	0	945.098
"FBP1"	-2.01762	8.99291	-36.7673	1.04108e-258	1.07296e-257	581.579
"MACROD2"	-2.0176	6.24385	-33.3774	3.16847e-218	2.43264e-217	488.45
"FAIM2"	-2.01672	5.05767	-26.7685	1.96184e-146	9.16627e-146	323.347
"ARHGAP29"	-2.01626	9.86104	-52.7039	0	0	1070.64
"C17orf28"	-2.01613	9.1382	-36.9517	5.68025e-261	5.95584e-260	586.785
"PLD4"	-2.01553	5.98069	-37.5239	4.91581e-268	5.42006e-267	603.034
"NMUR1"	-2.015	3.74652	-42.8991	0	0	761.487
"ADRA2A"	-2.01424	6.82819	-32.6894	2.73391e-210	1.98821e-209	470.195
"ENTPD8"	-2.01182	3.79213	-28.3933	3.76951e-163	1.98482e-162	361.781
"PCDHGB7"	-2.01124	6.91536	-38.2329	7.29427e-277	8.55233e-276	623.346
"NRXN2"	-2.01069	6.46711	-32.7734	2.97318e-211	2.17842e-210	472.412
"POU3F1"	2.01039	3.99668	31.6128	4.46529e-198	3.00861e-197	442.104
"KCNE4"	-2.01032	7.77909	-40.5746	1.34818e-306	1.96021e-305	691.755
"SLC6A19"	-2.00917	1.82713	-20.7194	4.51488e-91	1.40355e-90	196.111
"SMOC2"	-2.00856	8.98678	-37.1526	1.91028e-263	2.04261e-262	592.475
"INHBB"	-2.00855	8.63886	-37.587	8.12398e-269	9.02518e-268	604.833
"ZNF493"	-2.00804	6.82694	-53.7898	0	0	1105.97
"S1PR1"	-2.00741	8.9594	-57.9272	0	0	1241.84
"DPEP1"	-2.00674	4.34495	-26.4941	9.17034e-144	4.20427e-143	317.206
"CACNA1H"	-2.00638	7.77295	-38.432	2.33437e-279	2.80098e-278	629.086
"GINS1"	2.00442	7.91713	53.8739	0	0	1108.72
"C10orf107"	-2.00364	2.77747	-33.9531	8.93769e-225	7.2042e-224	503.519
"SCRG1"	-2.00302	2.80785	-23.4798	4.87477e-115	1.815e-114	251.174
"STK31"	2.0029	3.36715	29.226	6.07518e-172	3.39476e-171	382
"SPC24"	2.00272	4.18998	46.3885	0	0	869.077
"BTBD11"	2.00252	7.18347	33.6988	5.75467e-222	4.53178e-221	497.055
"CDT1"	2.00237	8.07711	53.9354	0	0	1110.72
"UCA1"	2.00208	3.53437	21.6367	8.39381e-99	2.76694e-98	213.865
"RBPMS"	-2.00149	9.92356	-59.9652	0	0	1309.31
"KIAA1462"	-2.00129	9.67726	-57.376	0	0	1223.64
"FHL1"	-2.00025	10.0874	-36.5824	1.91423e-256	1.93878e-255	576.369
"CYP27A1"	-2.0002	9.29947	-44.4661	0	0	809.403
"SCGB2A1"	-2.00005	2.74574	-23.458	8.53061e-115	3.16984e-114	250.619
"PRC1"	1.99963	9.4147	56.5761	0	0	1197.28
"GAPT"	-1.99961	5.07989	-43.3121	0	0	774.047
"RMST"	-1.99895	1.60583	-26.9429	4.69617e-148	2.22302e-147	327.079
"AGR3"	-1.99857	4.48458	-15.3041	1.4713e-51	3.25738e-51	105.413
"RUNX1T1"	-1.99663	4.51772	-44.2513	0	0	802.793
"PRSS27"	1.99626	5.46036	35.6664	2.54539e-245	2.37856e-244	550.779
"TENC1"	-1.99624	10.3512	-77.2045	0	0	1882.84
"CLCA3P"	1.99581	1.12863	48.0468	0	0	919.646
"KRTAP4-1"	1.99581	1.41763	39.8399	8.62861e-297	1.15933e-295	669.197
"MMRN1"	-1.99508	6.50421	-35.3893	5.49485e-242	4.9982e-241	543.108
"PRELP"	-1.99454	9.30438	-33.8372	1.38623e-223	1.1065e-222	500.777
"ADAMTS8"	-1.99427	4.35956	-32.2545	2.5151e-205	1.77623e-204	458.778
"GLOD5"	-1.99411	2.51815	-39.2108	3.54626e-289	4.53612e-288	651.675
"PDE3A"	-1.99358	5.97232	-36.1455	4.04694e-251	3.94885e-250	564.118
"LOC100130933"	-1.99293	2.97827	-26.0604	1.79638e-139	7.99645e-139	307.338
"PTTG1"	1.99141	8.68122	48.8187	0	0	945.741
"KLKB1"	-1.99116	2.77249	-33.9343	1.01172e-224	8.15177e-224	503.392
"ENTPD3"	1.99029	6.2711	25.4179	3.28284e-133	1.39393e-132	292.943
"GABRD"	-1.99014	5.3144	-36.3721	7.06724e-254	7.03298e-253	570.463
"METTL7A"	-1.98946	10.4578	-45.5265	0	0	842.206
"SLC40A1"	-1.98934	11.1997	-46.0467	0	0	858.399
"CKMT2"	-1.9874	3.72342	-29.689	6.60786e-177	3.83435e-176	393.415
"CNTN6"	-1.98502	2.0393	-26.5415	4.82382e-144	2.21501e-143	317.856
"AGXT2"	-1.98499	1.40761	-20.4256	1.20903e-88	3.6756e-88	190.538
"BHLHE41"	-1.98491	9.6011	-38.4078	4.70401e-279	5.62454e-278	628.385
"ZNF671"	-1.98473	6.56512	-55.9598	0	0	1177.01
"BHMT"	-1.98412	3.19649	-17.4108	9.79322e-66	2.46632e-65	137.931
"C8orf85"	-1.98371	3.35012	-25.7472	2.42015e-136	1.05044e-135	300.147
"ISL2"	1.98362	2.82974	35.1711	2.26734e-239	2.02209e-238	537.091
"LOC134466"	-1.98346	4.11662	-40.3324	1.75328e-303	2.48755e-302	684.59
"KIAA0101"	1.98326	7.92172	50.2239	0	0	990.615
"KRT79"	1.98234	1.78651	31.9395	2.20772e-201	1.51942e-200	449.717
"DCLK2"	-1.98221	6.47046	-44.9564	0	0	824.534
"CIDEC"	-1.98199	2.38479	-24.868	6.06499e-128	2.48283e-127	280.836
"HOXA1"	1.98179	5.06864	43.6285	0	0	783.705
"HS6ST3"	-1.98132	3.48411	-24.5234	1.23478e-124	4.92427e-124	273.233
"STK32A"	-1.9806	2.94509	-24.3558	4.58181e-123	1.80789e-122	269.626
"FGF14"	-1.98057	5.78432	-35.8954	4.35742e-248	4.15503e-247	557.143
"HNMT"	-1.98047	9.04118	-48.171	0	0	925.186
"FAM72A"	1.98024	4.1883	44.6551	0	0	815.227
"DCLK1"	-1.98011	7.28896	-32.8299	6.66678e-212	4.91451e-211	473.905
"SLC24A5"	-1.97801	2.69928	-35.3162	4.14691e-241	3.74553e-240	541.089
"ADAMTS9"	-1.978	8.48777	-47.2235	0	0	895.273
"APBB1"	-1.97656	8.64831	-56.462	0	0	1193.52
"ADIPOQ"	-1.97633	1.95834	-18.9859	2.66444e-77	7.38604e-77	164.488
"C12orf27"	-1.97607	1.8209	-25.3219	3.16593e-132	1.33217e-131	290.683
"ZNF582"	-1.97535	4.67277	-50.8613	0	0	1011.09
"HMMR"	1.97518	7.41151	43.5631	0	0	781.706
"CCNB1"	1.9733	9.38426	58.2757	0	0	1253.36
"THEM5"	1.97304	2.77945	35.0693	3.74231e-238	3.31019e-237	534.29
"NHSL2"	-1.97227	4.9734	-45.9363	0	0	854.958
"CDHR2"	-1.97218	2.80592	-18.8715	1.74836e-76	4.81345e-76	162.603
"C17orf76"	-1.97075	5.77976	-46.9949	0	0	888.083
"ZNF677"	-1.97044	4.35104	-45.4259	0	0	839.08
"IL31RA"	1.97041	2.60962	31.3992	1.10352e-195	7.28465e-195	436.6
"SHCBP1"	1.96939	7.35421	48.0951	0	0	922.781
"CCNA1"	1.96846	3.83727	23.3486	7.55398e-114	2.79077e-113	248.439
"GRIA4"	-1.96647	2.49419	-23.6803	7.23389e-117	2.73805e-116	255.377
"ZNF608"	-1.96556	7.91339	-45.4683	0	0	840.398
"PDE9A"	-1.96501	7.53212	-36.2876	7.56051e-253	7.48395e-252	568.095
"DEPDC1B"	1.96495	6.79441	42.6016	0	0	752.47
"BDKRB1"	1.96418	4.6343	35.268	2.42338e-240	2.17542e-239	539.328
"SH3BGRL2"	-1.9641	9.23156	-39.7419	6.30869e-296	8.43212e-295	667.205
"ESR1"	-1.96344	7.04567	-24.4769	2.99044e-124	1.18957e-123	272.348
"SLAIN1"	-1.96309	6.25546	-35.2438	3.05629e-240	2.73879e-239	539.094
"LTB4R2"	1.96098	6.29951	48.7402	0	0	943.247
"C6orf174"	-1.96057	6.00527	-35.8149	4.10256e-247	3.87066e-246	554.903
"SOX17"	-1.96054	5.82404	-46.6217	0	0	875.298
"JAM2"	-1.95965	6.75256	-51.116	0	0	1019.29
"PGCP"	-1.95855	9.28875	-58.9181	0	0	1274.61
"EVPL"	1.95668	9.91661	24.0517	2.75374e-120	1.07052e-119	263.236
"FAM155A"	-1.95627	4.79876	-37.9431	5.30331e-273	6.04872e-272	614.464
"LYPD5"	1.95602	6.49736	43.4455	0	0	778.116
"PDZRN4"	-1.95589	3.69921	-26.8904	9.91862e-148	4.68006e-147	326.324
"STYK1"	1.95586	5.77733	28.4396	1.2362e-163	6.53261e-163	362.894
"A1CF"	-1.95566	1.53607	-23.5161	2.5278e-115	9.44416e-115	251.833
"ARHGEF15"	-1.95388	7.78305	-59.8361	0	0	1305.03
"KSR2"	-1.95342	4.53745	-31.5452	2.56264e-197	1.71595e-196	440.359
"CCNE1"	1.95338	6.74734	47.0804	0	0	890.771
"C17orf99"	1.95337	1.59074	50.3118	0	0	993.435
"PSCA"	1.95226	5.15066	16.5631	7.66236e-60	1.83002e-59	124.408
"SERP2"	-1.95046	4.81943	-44.665	0	0	815.534
"ADAM22"	-1.9498	4.71022	-32.5316	1.74867e-208	1.25701e-207	466.042
"C2orf54"	1.9489	5.55912	21.0397	9.63975e-94	3.05738e-93	202.243
"MUC6"	-1.94821	3.67155	-16.8735	5.70523e-62	1.39157e-61	129.29
"MYOC"	-1.94721	2.24741	-29.2979	1.30379e-172	7.32135e-172	383.54
"APOLD1"	-1.946	9.42144	-43.9322	0	0	793
"SHROOM4"	-1.94509	8.26759	-50.0878	0	0	986.254
"PDE5A"	-1.94412	8.84311	-40.9648	0	0	703.339
"ACACB"	-1.94336	8.26532	-54.9774	0	0	1144.78
"ITGA10"	-1.94333	5.54698	-40.6819	5.59251e-308	8.27788e-307	694.935
"PRDM13"	1.94197	1.1964	36.8122	4.86456e-259	5.03882e-258	582.342
"DOK5"	-1.94191	5.18378	-35.9143	4.09257e-248	3.90429e-247	557.209
"GREB1L"	-1.94167	3.59117	-26.2465	2.62464e-141	1.18296e-140	311.558
"AKR7A3"	-1.94159	5.51837	-23.473	5.61982e-115	2.09088e-114	251.032
"RDH5"	-1.94105	5.83663	-37.1668	1.27633e-263	1.36688e-262	592.878
"SPDEF"	-1.94015	5.52987	-15.4338	2.15419e-52	4.80503e-52	107.323
"UNC5CL"	-1.93972	6.27675	-29.1235	7.49183e-171	4.15696e-170	379.491
"KCNG1"	1.93856	4.76716	25.764	1.43615e-136	6.244e-136	300.665
"MPV17L"	-1.93795	5.49779	-31.8351	1.40917e-200	9.64661e-200	447.856
"KLK14"	1.93729	2.49114	26.0214	4.33876e-139	1.92386e-138	306.458
"ALDH1A2"	-1.93677	5.23732	-28.6918	2.78032e-166	1.49738e-165	368.983
"MYO15B"	-1.93655	8.95103	-38.5603	5.72291e-281	6.92755e-280	632.791
"SCGB2A2"	-1.93642	1.68278	-14.7313	7.15886e-48	1.53495e-47	97.0141
"TNNT3"	1.93635	3.10279	22.2377	5.56631e-104	1.90207e-103	225.764
"SUSD2"	-1.93443	8.46692	-37.9116	7.48192e-273	8.52408e-272	614.118
"ZNF542"	-1.93427	7.4984	-47.6	0	0	907.136
"ROS1"	1.93414	3.16023	18.3445	1.6734e-72	4.45416e-72	153.466
"C1orf130"	-1.93342	5.10205	-25.3577	1.24921e-132	5.27592e-132	291.609
"BCL11A"	1.93255	6.97193	33.8709	5.58798e-224	4.4778e-223	501.685
"CEL"	1.93207	5.16779	22.8932	9.30883e-110	3.31789e-109	239.038
"HMGA1"	1.93186	11.3835	45.5187	0	0	841.963
"KLHDC9"	-1.93088	5.87438	-38.3364	3.69569e-278	4.37558e-277	626.326
"RDH16"	1.93066	4.20768	31.1695	4.02472e-193	2.61231e-192	430.708
"RXRG"	-1.93005	3.03406	-20.5937	4.61729e-90	1.42225e-89	193.789
"TRHDE"	-1.92876	3.46658	-23.1999	1.8345e-112	6.70743e-112	245.258
"KIF4B"	1.92777	3.00006	54.5287	0	0	1130.1
"NXPH3"	-1.92435	5.75438	-42.0404	0	0	735.528
"PCDHA4"	-1.92402	4.31405	-27.9652	1.29659e-158	6.61997e-158	351.352
"PCDHGA2"	-1.92372	4.73526	-39.8552	2.26192e-297	3.07124e-296	670.531
"BRIP1"	1.92336	6.07265	42.5961	0	0	752.301
"KIF11"	1.9231	8.79974	50.7537	0	0	1007.63
"HMGCLL1"	-1.92307	2.56943	-34.5735	4.44986e-232	3.77971e-231	520.318
"SOX2OT"	1.92259	2.89589	26.4558	2.58266e-143	1.1801e-142	316.175
"SPATA6"	-1.92187	5.76174	-49.1458	0	0	956.153
"ABCC9"	-1.92168	7.586	-42.5391	0	0	750.577
"CHAD"	-1.92151	4.01596	-27.2391	2.96123e-151	1.43653e-150	334.429
"CCDC48"	-1.92101	5.18742	-45.5881	0	0	844.118
"PSORS1C2"	1.92057	2.80241	29.215	9.97687e-172	5.56893e-171	381.508
"SNORD116-4"	-1.92056	4.44908	-27.7753	9.74633e-157	4.90903e-156	347.035
"PALM"	-1.91982	8.44608	-42.8688	0	0	760.566
"P2RY1"	1.91907	5.95784	33.0277	3.52685e-214	2.63775e-213	479.142
"TIMD4"	-1.91825	2.85048	-31.3397	5.09844e-195	3.34519e-194	435.072
"HTR2B"	-1.91822	4.7127	-39.8448	3.06888e-297	4.14774e-296	670.226
"CFI"	-1.9181	9.45216	-38.4526	1.2899e-279	1.55135e-278	629.678
"GRIN2A"	-1.91513	4.31886	-26.1975	8.00227e-141	3.59254e-140	310.445
"TTR"	-1.91505	1.75417	-19.4139	1.22139e-80	3.48315e-80	172.149
"SH3BP1"	1.91411	9.17392	60.57	0	0	1329.39
"DACH1"	-1.91396	5.78848	-28.0238	2.63985e-159	1.35524e-158	352.938
"C2orf62"	-1.91376	2.36053	-33.8108	2.82851e-223	2.249e-222	500.065
"CPE"	-1.91271	10.8142	-35.4962	2.85704e-243	2.62087e-242	546.062
"FGB"	-1.91202	2.68279	-15.7305	2.69629e-54	6.11587e-54	111.689
"C10orf72"	-1.91185	8.67236	-44.3695	0	0	806.429
"NR2F1"	-1.91091	7.64768	-43.4546	0	0	778.393
"ABCB4"	-1.90956	4.55825	-38.4747	6.80611e-280	8.19047e-279	630.317
"BICC1"	-1.90916	6.59574	-29.7158	3.39328e-177	1.97349e-176	394.08
"PAX8"	-1.90898	7.34175	-20.0494	1.1066e-85	3.29014e-85	183.727
"KCNQ3"	-1.90881	3.7402	-33.5554	2.70498e-220	2.10194e-219	493.208
"CXorf36"	-1.90877	8.42104	-58.0129	0	0	1244.67
"DMRTC1B"	-1.90809	2.64549	-30.5275	5.00258e-186	3.08881e-185	414.391
"TRAM1L1"	-1.90734	5.51602	-41.8943	1.97626e-323	3.26083e-322	730.365
"ZNF154"	-1.90689	5.27941	-46.9141	0	0	885.547
"SLCO1A2"	1.90605	2.75795	23.0352	5.51667e-111	1.99207e-110	241.861
"IL1F6"	1.90589	0.773397	35.7966	1.3947e-243	1.28458e-242	546.833
"IGFBP5"	-1.90562	13.2844	-36.47	4.51662e-255	4.52103e-254	573.211
"SPERT"	1.90492	1.78242	36.0968	2.53416e-250	2.45407e-249	562.289
"CDCA4"	1.90413	8.77622	71.5346	0	0	1694.8
"P2RY12"	-1.90391	3.68098	-34.5887	1.95839e-232	1.67037e-231	521.135
"C9orf140"	1.90247	8.1504	39.5129	5.20451e-293	6.82738e-292	660.495
"CADM3"	-1.90239	5.90736	-25.3831	7.10501e-133	3.00692e-132	292.172
"C9orf66"	-1.90023	3.78494	-37.0074	1.17224e-261	1.23416e-260	588.362
"SLC13A5"	1.89978	2.70943	23.0074	8.90247e-111	3.2087e-110	241.38
"LRRC6"	-1.89976	5.28689	-41.0602	0	0	706.179
"ME3"	-1.89908	7.33155	-49.062	0	0	953.483
"STARD8"	-1.89894	7.64792	-58.2141	0	0	1251.32
"CREB3L3"	-1.89844	2.26975	-20.666	1.10848e-90	3.43762e-90	195.21
"ZCCHC12"	-1.89771	3.4976	-19.2607	1.7989e-79	5.08487e-79	169.463
"SHC2"	-1.89705	8.143	-42.3079	0	0	743.59
"LOC283174"	-1.897	5.66751	-30.9899	3.96462e-191	2.54196e-190	426.123
"ASRGL1"	-1.89643	7.5241	-36.1133	9.95155e-251	9.67355e-250	563.219
"RIMKLA"	-1.89575	6.11269	-27.0596	1.94756e-149	9.31362e-149	330.249
"CDC25A"	1.89558	6.73043	48.6873	0	0	941.565
"ZNF702P"	-1.89539	6.18384	-37.1418	2.59301e-263	2.7683e-262	592.17
"SNTB1"	-1.89468	8.86632	-45.4574	0	0	840.058
"C18orf1"	-1.89402	8.81431	-50.5678	0	0	1001.65
"OR51E2"	-1.89389	2.95859	-23.6851	7.26792e-117	2.75042e-116	255.375
"FUT2"	1.89366	6.92875	25.6282	3.01393e-135	1.30046e-134	297.626
"AMY2B"	-1.89225	6.54101	-34.6137	9.90168e-233	8.47007e-232	521.816
"RIC3"	-1.89095	5.00319	-26.8415	3.07627e-147	1.4472e-146	325.194
"POLE2"	1.89092	5.97545	51.4616	0	0	1030.43
"LOC100126784"	-1.89036	4.64488	-35.5282	1.17733e-243	1.08632e-242	546.948
"ATP1B3"	1.89033	11.5837	70.9821	0	0	1676.41
"VEPH1"	-1.89009	4.70536	-27.0006	7.68816e-149	3.66213e-148	328.878
"KLHDC7B"	1.88982	6.65564	28.2414	1.44922e-161	7.56099e-161	358.136
"CACNB2"	-1.88979	5.01012	-41.1702	0	0	709.458
"PEG10"	-1.88973	8.65036	-22.9862	1.37761e-110	4.954e-110	240.945
"DOK6"	-1.88948	5.22229	-39.4764	1.51127e-292	1.97746e-291	659.43
"PCSK1N"	-1.8894	5.19487	-20.2593	2.27222e-87	6.842e-87	187.603
"TTC25"	-1.8893	4.45585	-40.7081	2.56741e-308	3.8112e-307	695.713
"TLX3"	1.88853	1.02235	30.7414	1.81276e-186	1.12265e-185	415.46
"MEF2C"	-1.88824	9.11936	-56.1637	0	0	1183.71
"HESRG"	1.88782	1.14961	30.2181	1.56706e-182	9.46503e-182	406.354
"CCDC108"	-1.88778	2.46769	-30.1669	5.65733e-182	3.40501e-181	405.072
"RTN1"	-1.88674	6.83462	-36.2659	1.38882e-252	1.36948e-251	567.488
"PRSS21"	1.88546	3.94852	19.9758	4.28908e-85	1.26844e-84	182.375
"C1orf168"	-1.88502	2.71036	-27.2265	4.73734e-151	2.29057e-150	333.963
"DLX6AS"	1.88463	2.06266	33.6758	1.55012e-221	1.21419e-220	496.068
"ANXA13"	-1.88461	3.23966	-20.0908	5.46184e-86	1.62651e-85	184.434
"RIMS4"	-1.88419	4.21887	-21.6609	5.6229e-99	1.85502e-98	214.268
"CETP"	-1.88399	4.65076	-35.5695	3.74354e-244	3.46818e-243	548.093
"SLC17A1"	-1.88265	1.27335	-20.6852	2.25097e-90	6.95656e-90	194.56
"ST6GALNAC2"	1.88261	8.35264	32.2638	1.97132e-205	1.39268e-204	459.021
"ABAT"	-1.88154	8.72623	-35.1582	3.23219e-239	2.88008e-238	536.737
"ITIH3"	-1.88149	3.6907	-28.9392	6.78963e-169	3.70918e-168	374.99
"VIPR2"	-1.88129	3.45777	-26.6174	5.41293e-145	2.50456e-144	320.031
"DIAPH3"	1.88112	6.70519	40.1119	1.17761e-300	1.63907e-299	678.085
"VAT1L"	-1.88069	4.58191	-25.8747	1.18961e-137	5.22524e-137	303.152
"CILP"	-1.87968	6.72807	-19.6323	2.26169e-82	6.52782e-82	176.124
"KRT10"	1.87953	9.37916	41.2073	9.00819e-315	0	710.565
"ACAA2"	-1.87948	9.97711	-48.7563	0	0	943.756
"CCL14-CCL15"	-1.87921	1.56953	-23.7733	1.13071e-117	4.31077e-117	257.232
"CTTNBP2"	-1.87905	6.1983	-29.7533	1.33745e-177	7.79387e-177	395.01
"CNTN3"	-1.87904	4.08501	-26.9402	3.69805e-148	1.75176e-147	327.312
"PMAIP1"	1.87878	7.80232	41.3342	2.03416e-316	3.16614e-315	714.353
"CCDC110"	-1.87815	4.36682	-44.0388	0	0	796.27
"KIAA1524"	1.87723	7.39654	54.1868	0	0	1118.93
"TMEM150C"	-1.87719	6.88561	-37.6451	1.54348e-269	1.72684e-268	606.492
"COL8A1"	-1.87712	8.84205	-33.6297	3.68486e-221	2.87862e-220	495.2
"FAM13C"	-1.87629	6.14177	-42.2551	0	0	742
"CRYM"	-1.87625	4.60536	-20.9613	4.03623e-93	1.27483e-92	200.812
"SLC44A5"	1.87537	5.7413	23.2779	3.29574e-113	1.21149e-112	246.968
"FBXO27"	1.87518	7.16152	37.4911	1.25461e-267	1.3796e-266	602.098
"MFSD2B"	1.87511	4.99608	41.7989	1.77864e-322	2.91005e-321	728.271
"SLAMF9"	1.87504	2.76526	31.4312	4.84199e-196	3.20561e-195	437.423
"CD34"	-1.87342	10.1225	-58.4844	0	0	1260.26
"KCNT2"	-1.87287	4.22144	-38.267	2.73097e-277	3.20932e-276	624.327
"ARHGAP11A"	1.87257	8.2844	50.9135	0	0	1012.77
"EN2"	1.87257	2.97668	25.1773	7.74405e-131	3.22813e-130	287.491
"TCEAL2"	-1.87225	4.09065	-23.1518	4.50849e-112	1.64345e-111	244.358
"DPY19L2"	-1.87093	4.95278	-32.3064	6.46811e-206	4.5853e-205	460.135
"DNAJC12"	-1.87075	5.77641	-27.8542	1.49799e-157	7.58414e-157	348.905
"C6orf217"	-1.87037	2.15797	-41.864	1.97626e-323	3.26083e-322	730.227
"EFCAB6"	-1.86988	4.42184	-41.3797	5.20728e-317	8.17945e-316	715.714
"SNX31"	1.8695	2.3814	26.5303	4.69703e-144	2.15727e-143	317.877
"FANCB"	1.86918	4.40704	54.6402	0	0	1133.74
"C17orf72"	-1.86817	5.48602	-39.2312	1.95985e-289	2.51316e-288	652.268
"SYTL2"	-1.86736	8.97044	-40.6277	2.79392e-307	4.10883e-306	693.328
"APLNR"	-1.86732	8.85191	-38.2929	1.29587e-277	1.52722e-276	625.072
"ECT2"	1.86618	9.54769	47.3221	0	0	898.375
"SYNPO2"	-1.86591	9.35007	-31.174	3.58289e-193	2.32701e-192	430.824
"ZNF665"	-1.86334	4.13047	-47.2079	0	0	894.782
"SNAI2"	1.8627	8.81355	46.554	0	0	874.255
"TUBA1C"	1.86221	12.3469	69.9425	0	0	1641.77
"FANCE"	1.86213	7.6063	67.4415	0	0	1558.36
"NKPD1"	1.86189	3.70215	37.5484	2.44346e-268	2.69555e-267	603.733
"NCRNA00086"	-1.86111	5.89581	-28.0944	4.89518e-160	2.52444e-159	354.621
"MEOX2"	-1.861	5.17613	-30.0219	2.12243e-180	1.2608e-179	401.451
"RAET1E"	1.86083	4.02641	30.1395	8.71553e-182	5.23646e-181	404.637
"TMEM47"	-1.86016	8.93919	-44.7902	0	0	819.396
"PDE2A"	-1.85979	7.34884	-44.7912	0	0	819.429
"CYB5R2"	1.85966	7.38508	38.7246	4.91706e-283	6.0303e-282	637.544
"LOC284837"	1.85901	4.8895	36.0733	3.04357e-250	2.94461e-249	562.103
"GAL3ST3"	-1.85817	1.95835	-20.0558	2.49008e-85	7.37895e-85	182.974
"HIST1H2BH"	1.85763	2.99069	38.5297	1.3894e-280	1.68088e-279	631.905
"DTNA"	-1.85729	7.15973	-29.9799	4.73176e-180	2.80274e-179	400.648
"C12orf70"	1.85544	1.97639	49.6403	0	0	971.935
"ZNF334"	-1.85534	5.63551	-32.1061	1.21692e-203	8.49777e-203	454.903
"MAN1C1"	-1.85447	7.83963	-42.7159	0	0	755.931
"RUNDC3B"	-1.85419	4.56521	-43.4994	0	0	779.76
"MGAT4A"	-1.85418	9.57921	-57.9066	0	0	1241.15
"KIF18A"	1.85342	6.82161	47.2831	0	0	897.149
"PRSS12"	1.85255	5.93975	24.3806	2.39208e-123	9.46413e-123	270.272
"EME1"	1.85247	5.79402	49.5507	0	0	969.07
"MITF"	-1.85234	8.13691	-50.7083	0	0	1006.17
"CCL20"	1.85132	6.39101	20.524	1.71539e-89	5.24922e-89	192.48
"CDH5"	-1.84974	9.75662	-55.5128	0	0	1162.33
"ZNF781"	-1.84934	3.99242	-49.4752	0	0	966.659
"JUP"	1.84887	13.2669	46.4258	0	0	870.244
"FGF13"	-1.84883	6.19657	-34.3835	5.24669e-230	4.38577e-229	515.55
"C10orf91"	1.84835	1.93537	44.7864	0	0	819.281
"ITM2A"	-1.84688	8.24581	-44.3219	0	0	804.964
"MYCT1"	-1.84679	7.29453	-54.7221	0	0	1136.42
"LOC100216001"	1.84665	2.42775	33.0819	1.18645e-214	8.89299e-214	480.233
"PPAP2B"	-1.84591	10.8083	-44.1326	0	0	799.148
"DPP6"	-1.84422	2.86495	-21.1404	1.39232e-94	4.45171e-94	204.174
"TFRC"	1.84354	11.5013	47.2575	0	0	896.344
"CENPM"	1.84345	7.01399	49.9544	0	0	981.98
"SPARCL1"	-1.84274	12.0331	-43.408	0	0	776.972
"MND1"	1.8423	5.36433	46.389	0	0	869.093
"BCL2"	-1.84097	8.83574	-40.6309	2.53948e-307	3.73731e-306	693.423
"C11orf41"	1.84078	6.25762	25.3295	2.33611e-132	9.83803e-132	290.984
"LTF"	-1.8404	8.30784	-15.5253	5.58e-53	1.25131e-52	108.669
"EFCAB4A"	-1.83964	7.67168	-33.6604	1.61411e-221	1.26383e-220	496.024
"ZNF727"	-1.83733	2.28389	-38.2259	8.92878e-277	1.04508e-275	623.144
"CCDC30"	-1.83669	5.49457	-52.0825	0	0	1050.5
"IL1F8"	1.83663	0.886283	41.7922	2.45057e-321	3.97081e-320	725.679
"CBX2"	1.83642	7.53432	39.8417	3.35718e-297	4.53142e-296	670.136
"ZC4H2"	-1.83631	6.60917	-47.5863	0	0	906.704
"C16orf45"	-1.83627	8.03193	-46.2568	0	0	864.959
"ZNF285"	-1.83553	4.93356	-40.6808	5.77059e-308	8.52917e-307	694.904
"ABP1"	-1.83519	6.52978	-17.4246	7.82005e-66	1.97134e-65	138.155
"SPRY1"	-1.83466	9.64465	-60.2293	0	0	1318.08
"DUSP15"	-1.83462	3.98159	-33.6803	9.44477e-222	7.42347e-221	496.56
"P2RY8"	-1.83447	7.21073	-42.8831	0	0	761.002
"ARHGAP11B"	1.83427	4.36554	43.7321	0	0	786.873
"ZNF682"	-1.83408	5.55578	-39.659	7.1849e-295	9.53497e-294	664.774
"ZNF880"	-1.83337	6.2936	-42.2252	0	0	741.096
"IL17RB"	-1.83224	6.62219	-34.8755	7.6629e-236	6.67456e-235	528.974
"CDCA2"	1.8319	6.93133	33.2085	2.87356e-216	2.17771e-215	483.947
"D4S234E"	1.83129	6.16971	23.5124	2.46361e-115	9.20601e-115	251.855
"PLCL1"	-1.83103	6.74842	-47.8744	0	0	915.802
"MCM2"	1.83091	10.1515	60.6985	0	0	1333.66
"EPHX3"	1.83021	5.55778	23.878	1.10766e-118	4.25688e-118	259.548
"C20orf160"	-1.82969	6.03347	-53.0277	0	0	1081.16
"BPIL2"	1.82943	0.918867	32.0726	4.79961e-201	3.29662e-200	448.987
"NDRG4"	1.82911	7.47196	29.0496	4.5711e-170	2.52067e-169	377.685
"PBLD"	-1.82848	7.35303	-39.814	7.58248e-297	1.01944e-295	669.322
"ARMCX2"	-1.8283	9.08472	-42.4718	0	0	748.542
"GGH"	1.8281	8.83939	45.0321	0	0	826.877
"SLC10A6"	1.82719	3.63415	29.8266	2.16203e-178	1.26674e-177	396.83
"C14orf180"	-1.82698	1.42694	-30.634	7.10872e-187	4.41847e-186	416.349
"MGC87042"	1.82637	4.71335	33.5893	1.08955e-220	8.48575e-220	494.117
"SLC26A4"	-1.82574	4.4859	-22.5677	7.1423e-107	2.49501e-106	232.408
"GSTA2"	-1.82524	2.94761	-16.4185	7.51471e-59	1.77698e-58	122.136
"SLIT2"	-1.82407	7.03732	-31.1156	1.59956e-192	1.03528e-191	429.33
"LIX1"	-1.82364	2.44183	-22.174	1.99371e-103	6.78337e-103	224.49
"SLC7A11"	1.82272	7.7686	28.9413	6.4497e-169	3.52442e-168	375.042
"C18orf34"	-1.82271	2.28865	-39.4848	2.23783e-292	2.92256e-291	659.04
"DIXDC1"	-1.82203	8.6436	-58.1356	0	0	1248.72
"LOC388588"	-1.82126	4.50201	-36.5325	7.79655e-256	7.85008e-255	574.966
"PDE6B"	-1.82101	5.82936	-33.1027	4.80783e-215	3.60895e-214	481.132
"HIST1H3G"	1.82072	1.83249	40.3636	6.97486e-304	9.93712e-303	685.511
"ASF1B"	1.81991	8.4313	49.2076	0	0	958.123
"FLT4"	-1.81894	8.26385	-47.3862	0	0	900.394
"CDRT1"	1.8185	2.27134	40.0729	3.71697e-300	5.1456e-299	676.937
"AQP4"	-1.81836	4.32631	-15.9355	1.20632e-55	2.7727e-55	114.781
"HS3ST6"	1.8181	1.82369	27.6437	2.64411e-155	1.32238e-154	343.742
"C9orf152"	-1.81652	4.78862	-16.5367	1.15913e-59	2.76452e-59	123.995
"NUSAP1"	1.81645	9.11746	46.4655	0	0	871.484
"HS6ST2"	1.81634	6.32204	20.6092	3.23921e-90	9.99265e-90	194.14
"IL22RA1"	1.81624	6.14195	24.6661	5.60106e-126	2.26002e-125	276.321
"SLC6A10P"	1.81592	3.70727	28.2648	8.27868e-162	4.32802e-161	358.695
"TMEM59L"	-1.81564	4.36021	-23.2591	5.37754e-113	1.97285e-112	246.483
"CPAMD8"	-1.81545	6.91284	-29.9214	2.0336e-179	1.19936e-178	399.191
"SYBU"	-1.81504	7.71193	-31.4175	6.89616e-196	4.56262e-195	437.07
"IL1B"	1.81452	7.11795	32.8966	1.13994e-212	8.44568e-212	475.67
"CACNA1C"	-1.81398	7.5881	-44.3557	0	0	806.004
"GOLGA6L6"	1.8136	1.02787	38.9625	9.02394e-286	1.13033e-284	643.843
"SDC2"	-1.8136	10.5783	-44.4476	0	0	808.832
"IL1R2"	1.81334	5.97973	25.3332	2.15334e-132	9.07764e-132	291.065
"FBXO16"	-1.8133	4.70368	-39.7839	1.83601e-296	2.45879e-295	668.438
"JPH4"	-1.81293	4.30098	-31.2572	4.24288e-194	2.7688e-193	432.955
"SLC38A11"	-1.81289	3.32611	-26.9814	1.20037e-148	5.71116e-148	328.433
"ARL4D"	1.8125	8.14587	35.6838	1.56926e-245	1.46841e-244	551.262
"BEX5"	-1.81237	5.33158	-30.3881	1.68448e-184	1.02954e-183	410.879
"ASXL3"	-1.81183	3.11637	-33.6842	1.2373e-221	9.70275e-221	496.293
"IQGAP3"	1.81131	8.40853	36.5112	1.41888e-255	1.42443e-254	574.368
"TMPRSS6"	-1.8113	3.91304	-21.0788	4.24511e-94	1.35141e-93	203.059
"ITGB6"	1.81048	9.29977	18.9736	2.91115e-77	8.06666e-77	164.391
"C21orf62"	-1.81037	2.16636	-24.6472	7.46799e-126	3.00918e-125	276.031
"SARDH"	-1.81032	6.07477	-40.5164	7.57603e-306	1.09687e-304	690.03
"LIFR"	-1.8103	9.07106	-36.4871	2.79747e-255	2.8043e-254	573.69
"MICALL1"	1.81019	10.1393	67.8995	0	0	1573.64
"PRKD1"	-1.8097	7.22649	-41.9863	0	0	733.903
"RPS6KA6"	-1.8096	3.60751	-25.366	1.18965e-132	5.02643e-132	291.66
"F12"	1.80957	6.50003	32.4726	8.24256e-208	5.90027e-207	464.493
"MAD2L1"	1.80934	8.17932	51.6812	0	0	1037.52
"ANXA8L1"	1.80933	0.77061	48.13	0	0	904.308
"ZNF257"	-1.8092	3.92997	-36.2426	2.66695e-252	2.62351e-251	566.836
"LTC4S"	-1.8091	4.3461	-43.3499	0	0	775.2
"C6orf141"	1.80788	4.72387	26.0086	6.72989e-139	2.9809e-138	306.022
"C10orf79"	-1.80747	4.23715	-33.641	2.71982e-221	2.12634e-220	495.503
"ZNF229"	-1.80721	6.00939	-30.7055	5.51164e-188	3.45298e-187	418.894
"C3"	-1.80655	13.0834	-30.3474	4.69647e-184	2.86448e-183	409.854
"LOC285629"	1.80653	2.45331	30.4382	6.20527e-185	3.80281e-184	411.879
"SPEF1"	-1.80648	3.41408	-31.8306	1.58598e-200	1.08497e-199	447.738
"ADAMTS5"	-1.80638	7.40261	-40.1095	1.26619e-300	1.76118e-299	678.013
"PCP4L1"	1.80535	4.53761	21.5872	2.21477e-98	7.28207e-98	212.897
"SCUBE2"	-1.80503	7.24776	-21.8876	5.95964e-101	1.99399e-100	218.802
"GLRB"	-1.80484	5.76389	-30.0118	2.1292e-180	1.26446e-179	401.445
"TINAG"	-1.80481	1.83814	-19.1264	2.05325e-78	5.75157e-78	167.038
"REN"	-1.80414	2.56216	-20.7637	1.85893e-91	5.7938e-91	196.994
"BNIPL"	1.80408	5.99882	19.6698	1.14705e-82	3.32003e-82	176.801
"MAP9"	-1.80378	7.65009	-37.2343	1.87803e-264	2.02394e-263	594.793
"CASQ2"	-1.80325	4.69628	-24.8914	4.12333e-128	1.68966e-127	281.224
"SNURF"	-1.80289	5.39263	-29.8715	7.06907e-179	4.15601e-178	397.947
"FGF18"	-1.80224	3.26903	-36.7496	1.71764e-258	1.76493e-257	581.079
"DTL"	1.80204	8.04988	44.8605	0	0	821.57
"ZNF423"	-1.80186	6.78258	-43.7825	0	0	788.415
"TCHH"	1.80171	4.2856	30.7046	5.64259e-188	3.53394e-187	418.871
"GNG11"	-1.80162	9.08686	-50.5434	0	0	1000.87
"EPHA1"	1.80126	8.11862	29.2361	4.73718e-172	2.65287e-171	382.249
"KIAA1529"	-1.80013	5.60743	-42.4686	0	0	748.445
"TMEM79"	1.79991	8.53485	41.862	2.96439e-323	4.89125e-322	730.166
"ZNF454"	-1.79922	3.45685	-44.1803	0	0	800.614
"VAX1"	1.79887	1.09459	34.5962	4.95477e-232	4.20511e-231	520.216
"SLC1A7"	-1.79867	3.67739	-28.7464	7.39081e-167	3.99193e-166	370.306
"SLC45A1"	-1.79799	5.0965	-44.2861	0	0	803.866
"ZSWIM5"	-1.79767	6.90803	-36.6687	1.68061e-257	1.70976e-256	578.8
"MPDZ"	-1.79761	8.69312	-51.1916	0	0	1021.72
"HRCT1"	-1.79733	4.38483	-34.4062	4.2228e-230	3.53421e-229	515.769
"PAR5"	-1.79731	3.6355	-36.738	2.38364e-258	2.44558e-257	580.751
"SAA1"	1.79723	6.72019	17.2144	2.47195e-64	6.15438e-64	134.716
"C1orf161"	1.7969	3.0531	27.1423	2.83971e-150	1.36341e-149	332.171
"DIRAS2"	-1.7969	3.83367	-19.6526	1.6503e-82	4.76992e-82	176.441
"C1orf68"	1.79556	0.717476	40.209	4.84371e-297	6.52075e-296	669.822
"SHOX2"	1.79538	4.8563	28.0251	2.56175e-159	1.31581e-158	352.968
"LOC149837"	-1.79496	4.83582	-47.3476	0	0	899.179
"ADAMTS20"	1.79427	1.53905	30.497	2.476e-185	1.52193e-184	412.803
"CCDC65"	-1.79408	3.29399	-36.7656	1.09272e-258	1.12562e-257	581.53
"CLEC14A"	-1.79403	8.80416	-54.5425	0	0	1130.55
"ZNF382"	-1.79175	4.76459	-51.3678	0	0	1027.41
"FGF11"	1.7917	7.60348	31.3499	3.92677e-195	2.57808e-194	435.332
"QPRT"	-1.79038	7.58525	-31.5482	2.37046e-197	1.5883e-196	440.437
"NR5A2"	-1.79013	6.07824	-42.5299	0	0	750.299
"LAMP3"	1.78938	8.43821	30.7822	7.86558e-189	4.95795e-188	420.839
"FGD5"	-1.78762	8.75944	-53.8434	0	0	1107.72
"ELTD1"	-1.787	8.84739	-51.6032	0	0	1035
"C1orf115"	-1.78673	9.09321	-39.8908	7.93503e-298	1.081e-296	671.577
"SIGLEC8"	-1.78667	4.88394	-29.3992	8.5689e-174	4.86638e-173	386.256
"TDRD10"	-1.7859	3.87842	-33.909	2.00313e-224	1.61082e-223	502.71
"SNORD116-20"	-1.78564	2.58116	-39.8504	2.60561e-297	3.52858e-296	670.389
"ENAM"	-1.78556	1.81346	-24.2742	2.88825e-122	1.13398e-121	267.791
"CAPN8"	-1.78523	4.23711	-16.1369	5.76687e-57	1.33945e-56	117.812
"PPAN-P2RY11"	-1.78503	2.9432	-18.8929	1.20303e-76	3.31521e-76	162.976
"HSPA4L"	1.78452	7.51797	36.7165	4.37374e-258	4.47621e-257	580.145
"RECQL4"	1.78436	8.23043	47.5712	0	0	906.226
"TLE2"	-1.78428	8.58308	-39.3472	6.61964e-291	8.59047e-290	655.653
"PPP1R14D"	-1.78416	2.94825	-22.4866	3.69393e-106	1.28319e-105	230.768
"PDZD3"	-1.78366	2.01737	-23.3431	8.47574e-114	3.12906e-113	248.324
"IQUB"	-1.78361	3.65475	-35.6152	1.05478e-244	9.80288e-244	549.358
"GJA5"	-1.78278	8.01308	-39.6376	1.34474e-294	1.78113e-293	664.148
"KRT3"	1.7825	1.15856	38.3998	3.65755e-278	4.33291e-277	626.346
"LRRC19"	-1.78168	2.45963	-23.631	2.04282e-116	7.70233e-116	254.34
"ZBED2"	1.78166	5.66737	18.7725	9.88624e-76	2.70547e-75	160.876
"EPHA10"	-1.78022	5.09694	-23.3986	2.66227e-114	9.86578e-114	249.48
"TMEM220"	-1.77993	6.37179	-44.8524	0	0	821.32
"PCDH9"	-1.77988	4.35617	-28.278	6.03311e-162	3.15969e-161	359.011
"RAD51AP1"	1.77951	7.26656	49.1534	0	0	956.395
"SLC6A20"	-1.77938	4.28653	-20.4189	1.15695e-88	3.51832e-88	190.573
"SLC47A1"	-1.77881	7.00934	-22.5846	5.06554e-107	1.77134e-106	232.751
"SCN4B"	-1.77778	7.15655	-33.4528	4.21845e-219	3.25704e-218	490.464
"PTGES"	1.77765	8.41391	28.5542	7.77759e-165	4.15061e-164	365.656
"FAM83E"	1.77758	5.28289	17.6098	3.71753e-67	9.47969e-67	141.191
"LOC644538"	-1.77611	6.2188	-48.919	0	0	948.931
"SNRPN"	-1.77596	10.5014	-44.2747	0	0	803.515
"CACNA1B"	1.77564	3.03551	20.844	3.7859e-92	1.18827e-91	198.578
"MARK1"	1.77535	7.66624	41.1258	0	0	708.135
"FAM81B"	-1.77535	2.4563	-26.8116	6.14689e-147	2.88513e-146	324.503
"PYGM"	-1.77466	4.5849	-29.9843	4.23302e-180	2.50877e-179	400.759
"PCDHGA12"	-1.77429	5.44947	-36.5799	2.05406e-256	2.07938e-255	576.299
"UBE2T"	1.77326	7.70475	46.5418	0	0	873.873
"GIPC3"	-1.77261	6.77136	-52.0214	0	0	1048.52
"NXNL2"	-1.77238	2.29758	-30.005	2.52383e-180	1.49839e-179	401.275
"PACRG"	-1.77236	3.10196	-30.3523	5.38836e-184	3.28453e-183	409.72
"CYP2C8"	-1.77199	2.86322	-27.5665	1.35541e-154	6.74583e-154	342.107
"LDOC1"	-1.77196	8.77434	-33.7082	4.46294e-222	3.51725e-221	497.309
"HCN4"	-1.77139	2.38169	-26.9841	1.33906e-148	6.36805e-148	328.327
"SVIP"	-1.77019	7.9589	-47.7768	0	0	912.717
"KIAA1984"	-1.76984	3.15268	-39.3243	1.29288e-290	1.67463e-289	654.984
"ZNF214"	-1.76944	4.89029	-42.3675	0	0	745.39
"LIN7A"	-1.76919	4.14396	-29.9433	1.17987e-179	6.9726e-179	399.735
"MIOX"	-1.76899	2.68874	-18.4695	1.96112e-73	5.26024e-73	155.604
"ENPEP"	-1.76869	8.0417	-28.2105	3.0389e-161	1.58226e-160	357.397
"C16orf59"	1.76826	6.30831	45.9584	0	0	855.645
"LOC389332"	-1.76811	2.14405	-22.5986	3.81477e-107	1.3351e-106	233.034
"CD302"	-1.76791	9.32047	-62.6121	0	0	1397.31
"ANXA2P1"	1.76745	6.64859	45.1297	0	0	829.895
"TTC18"	-1.76702	5.29375	-36.0958	1.62534e-250	1.57546e-249	562.729
"SLC22A17"	-1.76555	8.6007	-36.7524	1.589e-258	1.6352e-257	581.156
"OIT3"	-1.76505	2.8787	-30.1561	5.74469e-182	3.45658e-181	405.054
"KIAA1244"	-1.7629	7.44334	-25.6403	2.30043e-135	9.93644e-135	297.895
"THSD7B"	-1.7624	4.0106	-27.9185	3.24519e-158	1.65278e-157	350.433
"ID4"	-1.76192	8.41113	-32.0932	1.7066e-203	1.1901e-202	454.565
"KC6"	1.76135	1.41889	30.7555	3.2901e-188	2.06435e-187	419.418
"ZNF491"	-1.76084	4.48396	-52.9643	0	0	1079.1
"EBF1"	-1.76068	7.17832	-47.6223	0	0	907.839
"GPSM2"	1.76047	8.73665	49.4124	0	0	964.654
"ST6GAL2"	-1.76045	5.96206	-22.7189	3.29504e-108	1.16172e-107	235.478
"PGPEP1"	-1.76019	9.35948	-61.3946	0	0	1356.8
"CEACAM19"	1.76016	6.41561	37.014	9.72127e-262	1.024e-260	588.549
"ZNF366"	-1.75901	4.79721	-40.5644	1.82334e-306	2.64733e-305	691.453
"SPTBN2"	1.75839	9.29151	26.8508	2.47914e-147	1.16682e-146	325.409
"IL20RA"	1.75832	6.53623	20.184	9.74047e-87	2.91887e-86	186.154
"SNAP25"	-1.75789	4.96156	-25.4887	6.78458e-134	2.89519e-133	294.517
"RHBDL2"	1.75774	6.46746	34.903	3.60702e-236	3.14714e-235	529.726
"TTLL6"	-1.75752	2.39511	-25.2678	9.16248e-132	3.8436e-131	289.619
"SALL2"	-1.75733	7.67956	-37.0538	3.14611e-262	3.32936e-261	589.676
"LIMCH1"	-1.75724	9.75534	-38.6287	7.90729e-282	9.6171e-281	634.769
"TMEM88"	-1.75702	5.55173	-41.6298	2.90906e-320	4.67317e-319	723.199
"SIX2"	1.75662	5.27034	23.5733	6.86597e-116	2.57788e-115	253.131
"ESAM"	-1.75517	9.54739	-51.1765	0	0	1021.24
"GPR50"	1.7545	0.884974	30.8764	1.70181e-189	1.07867e-188	422.377
"KCNH6"	-1.75385	1.61282	-27.0504	2.86745e-149	1.37031e-148	329.865
"RELN"	-1.75295	4.61141	-23.5935	4.49882e-116	1.69066e-115	253.552
"KLF2"	-1.75156	8.46793	-51.0536	0	0	1017.28
"NRK"	-1.74985	4.54515	-22.5283	1.7344e-106	6.04128e-106	231.526
"MYOM1"	-1.74903	5.53436	-32.9169	6.65981e-213	4.93773e-212	476.207
"PYY2"	1.74852	2.70187	29.157	3.30257e-171	1.83745e-170	380.309
"SPATA13"	-1.74825	7.88085	-40.1399	5.16464e-301	7.21293e-300	678.909
"SLC7A9"	-1.74784	2.94328	-23.3784	4.06319e-114	1.50301e-113	249.058
"TCF21"	-1.74752	4.49373	-18.1773	2.88802e-71	7.60727e-71	150.627
"PAK3"	-1.74653	2.5965	-31.331	8.51436e-195	5.57931e-194	434.562
"ABCG2"	-1.74637	6.55001	-36.5398	6.34336e-256	6.39319e-255	575.172
"psiTPTE22"	-1.74544	5.25436	-28.1785	6.55488e-161	3.40515e-160	356.629
"RHOJ"	-1.74413	7.17895	-52.1871	0	0	1053.89
"GGTA1"	-1.74385	6.99398	-43.9672	0	0	794.073
"LGALS9B"	1.74318	1.93001	26.6038	7.39714e-145	3.41804e-144	319.719
"EXOC3L2"	-1.74317	6.55944	-40.6229	3.21739e-307	4.72482e-306	693.187
"ITGBL1"	-1.74199	7.87172	-25.3301	2.30313e-132	9.70312e-132	290.998
"KIAA0408"	-1.74179	2.43518	-20.5884	5.70213e-90	1.75483e-89	193.584
"MRGPRX3"	1.74125	1.44579	29.5215	8.01901e-175	4.58963e-174	388.631
"NPY5R"	-1.74065	1.59841	-34.1004	3.34218e-226	2.71958e-225	506.808
"CAMK2N1"	-1.74051	9.97597	-35.2965	7.14025e-241	6.43217e-240	540.546
"GREB1"	-1.74044	6.68491	-23.5251	1.88783e-115	7.06473e-115	252.121
"ADORA1"	-1.73833	6.40367	-27.8506	1.63244e-157	8.26076e-157	348.82
"RAMP3"	-1.73749	8.41922	-44.1133	0	0	798.557
"CYP4V2"	-1.73704	9.01789	-57.07	0	0	1213.55
"HIGD1B"	-1.73649	4.24354	-38.2709	2.43691e-277	2.86704e-276	624.441
"CHRNB4"	1.73589	2.89337	27.3832	1.01217e-152	4.97361e-152	337.8
"B3GNT4"	1.73566	4.19909	28.8632	4.3221e-168	2.35365e-167	373.142
"MAG"	-1.73549	2.00025	-23.1511	4.56906e-112	1.66524e-111	244.344
"KCNJ11"	-1.73526	5.8049	-29.2298	5.52346e-172	3.08898e-171	382.095
"KCNK15"	-1.73503	4.28198	-25.0456	1.4042e-129	5.8098e-129	284.598
"PCDH12"	-1.73468	8.34953	-47.3315	0	0	898.671
"SLITRK5"	-1.73453	3.75024	-23.5438	1.27496e-115	4.77557e-115	252.513
"STK32B"	-1.7338	5.87859	-26.2026	7.12056e-141	3.1981e-140	310.561
"TMEM56"	-1.73205	7.43139	-35.5631	4.4786e-244	4.14169e-243	547.914
"EDARADD"	1.73025	7.50391	38.3907	7.69489e-279	9.19001e-278	627.894
"PKDCC"	-1.7302	7.44684	-28.4789	4.79649e-164	2.54384e-163	363.84
"FADS6"	1.73016	1.87923	24.9299	1.77799e-128	7.30043e-128	282.064
"CORO2B"	-1.72928	5.89271	-31.333	6.05019e-195	3.96838e-194	434.901
"LRRC32"	-1.72836	9.79981	-49.0834	0	0	954.165
"PRSS3"	1.72832	4.57065	15.0408	6.53859e-50	1.42775e-49	101.633
"WNK4"	-1.72724	5.0448	-19.5608	8.25285e-82	2.37066e-81	174.833
"ADAMTS10"	-1.72663	6.7307	-45.4767	0	0	840.658
"NPDC1"	-1.72661	9.84999	-43.9256	0	0	792.797
"CCDC148"	-1.72656	3.6192	-36.7497	1.71558e-258	1.76369e-257	581.08
"PDE7B"	-1.72652	6.50067	-42.4006	0	0	746.391
"LGALS2"	-1.72521	4.91372	-20.9428	5.75414e-93	1.8138e-92	200.458
"ZSCAN1"	-1.72497	1.83622	-33.6669	1.96735e-221	1.53983e-220	495.83
"SLC6A1"	-1.72347	4.9024	-30.0648	5.6559e-181	3.37742e-180	402.769
"RGS22"	-1.72204	2.64503	-26.5814	1.45389e-144	6.70297e-144	319.048
"CYP4F11"	1.72188	6.35837	18.4781	1.62352e-73	4.35812e-73	155.789
"PCDHA7"	-1.7211	3.40573	-34.9892	5.16917e-237	4.53905e-236	531.67
"HSD17B14"	-1.72043	7.26177	-38.2184	1.10744e-276	1.29254e-275	622.929
"P2RY2"	1.72018	6.68764	29.6588	1.39712e-176	8.09107e-176	392.667
"ASPG"	1.71996	3.32856	19.7404	3.35222e-83	9.75216e-83	178.031
"IGF2BP1"	1.71911	3.80311	17.5042	2.19323e-66	5.55957e-66	139.425
"KRT80"	1.71895	8.78346	24.7991	2.73253e-127	1.11307e-126	279.333
"GSTP1"	1.71886	12.9876	45.8816	0	0	853.254
"CCDC40"	-1.71825	6.09338	-43.7527	0	0	787.504
"SKP2"	1.71717	7.44347	53.7191	0	0	1103.67
"BLM"	1.71684	7.02129	45.9638	0	0	855.815
"FXYD6"	-1.71678	9.0737	-36.1507	3.49701e-251	3.41549e-250	564.264
"LOC158376"	-1.71669	4.01533	-40.5125	8.48588e-306	1.22773e-304	689.917
"C21orf34"	-1.71664	4.34551	-33.1235	2.7635e-215	2.07667e-214	481.686
"LGI4"	-1.71633	6.27141	-29.5388	2.72348e-175	1.56313e-174	389.701
"ZNF763"	-1.71476	5.45285	-59.0489	0	0	1278.94
"RBP1"	1.71464	9.10881	30.8322	2.20444e-189	1.39597e-188	422.109
"MYO7B"	-1.71452	4.67858	-20.929	7.49025e-93	2.3596e-92	200.195
"FBN2"	1.71401	6.66322	22.7595	1.43909e-108	5.0816e-108	236.305
"MCM4"	1.71394	10.3573	54.5392	0	0	1130.44
"ITGA7"	-1.71298	8.35042	-36.4426	9.76181e-255	9.74283e-254	572.441
"ZC3H12A"	1.71199	8.78812	40.5757	1.3057e-306	1.8998e-305	691.787
"WDHD1"	1.71067	7.79676	54.2001	0	0	1119.36
"S100A16"	1.71056	11.9769	48.5605	0	0	937.536
"PCDHGB6"	-1.71055	5.53055	-35.9374	1.35333e-248	1.29468e-247	558.311
"PLP1"	-1.71023	3.48737	-16.9223	2.62022e-62	6.41157e-62	130.066
"ROR1"	-1.70688	5.28446	-35.0076	2.03668e-237	1.79301e-236	532.598
"REPS2"	-1.70664	8.35803	-37.9741	1.24517e-273	1.42732e-272	615.909
"LOC554202"	1.70641	4.46745	20.5606	8.60699e-90	2.64286e-89	193.168
"AHNAK2"	1.7057	11.0267	28.7955	2.24328e-167	1.21548e-166	371.497
"GRPR"	-1.70516	2.74435	-26.4782	1.32198e-143	6.05267e-143	316.841
"CCDC160"	-1.705	2.89168	-26.821	5.84236e-147	2.74283e-146	324.556
"CCNE2"	1.70446	6.90821	45.2709	0	0	834.271
"ANG"	-1.7042	7.60509	-40.2113	6.27297e-302	8.81478e-301	681.015
"DISP1"	-1.70413	7.63212	-62.1956	0	0	1383.44
"GABRR1"	1.70381	2.09501	27.5306	3.16387e-154	1.57084e-153	341.261
"CABLES1"	-1.70378	8.46853	-48.7622	0	0	943.945
"FANCI"	1.70347	9.33874	54.4629	0	0	1127.95
"SLC27A6"	-1.70305	3.07339	-17.551	9.81206e-67	2.49494e-66	140.224
"GRRP1"	-1.70144	4.91073	-47.8962	0	0	916.489
"SLCO4C1"	-1.70121	4.994	-16.9887	9.06658e-63	2.22865e-62	131.123
"ANPEP"	-1.69933	9.7085	-25.2052	3.65735e-131	1.52799e-130	288.237
"GGTLC1"	-1.69894	2.98181	-24.5621	2.64041e-124	1.05094e-123	272.521
"RGS11"	-1.69884	4.93914	-28.5799	4.17539e-165	2.23231e-164	366.278
"CRABP2"	1.69848	9.66096	18.6504	8.26751e-75	2.24335e-74	158.758
"CXorf49B"	1.69791	1.33793	27.2202	5.49457e-151	2.65483e-150	333.815
"KPNA2"	1.69791	10.8822	56.1014	0	0	1181.67
"ZNF660"	-1.69692	3.26825	-47.3922	0	0	900.583
"ZBED3"	-1.69673	4.72922	-47.9356	0	0	917.737
"PCDHA2"	-1.6957	2.6149	-32.7393	1.026e-210	7.48534e-210	471.177
"C6orf138"	-1.69522	4.38984	-27.4989	8.00218e-154	3.95962e-153	340.337
"RACGAP1"	1.69426	9.27813	53.2587	0	0	1088.67
"CD200"	-1.69383	8.10027	-42.6462	0	0	753.818
"CENPK"	1.69263	6.36823	44.9439	0	0	824.146
"POU3F3"	-1.69142	1.93326	-16.2918	7.94325e-58	1.8584e-57	119.84
"STXBP6"	-1.69134	5.39149	-22.2948	1.76938e-104	6.06635e-104	226.907
"TMEM176A"	-1.69045	9.68793	-29.0179	9.93566e-170	5.46129e-169	376.91
"TMEM27"	-1.69037	5.25303	-21.5234	7.70847e-98	2.5232e-97	211.653
"CSTB"	1.68984	12.2567	50.1822	0	0	989.28
"MMP16"	-1.68924	5.24628	-28.427	1.67359e-163	8.8326e-163	362.592
"PRSS35"	-1.68754	3.48678	-32.9464	3.04883e-213	2.26867e-212	476.987
"STAR"	1.68745	3.49623	30.4418	4.35832e-185	2.67492e-184	412.229
"C10orf93"	-1.68693	2.21303	-32.8365	7.88611e-212	5.80293e-211	473.74
"FANCA"	1.68679	7.90825	44.9486	0	0	824.294
"TGFBR3"	-1.68669	8.73858	-42.2422	0	0	741.608
"RASD1"	-1.68652	8.3869	-27.7539	1.61547e-156	8.11888e-156	346.531
"STAC2"	-1.68642	3.76916	-19.1407	1.59476e-78	4.47152e-78	167.29
"ATP6V0E2"	-1.6861	9.25188	-37.5885	7.77996e-269	8.65236e-268	604.876
"DIRAS3"	-1.68556	5.31334	-27.756	1.53838e-156	7.73334e-156	346.579
"C4orf39"	-1.68398	3.46027	-34.2371	2.79905e-228	2.31618e-227	511.577
"NHLH2"	1.68387	1.53932	31.0543	1.66949e-191	1.07209e-190	426.996
"TNFRSF10C"	-1.68383	5.82067	-35.8112	4.55185e-247	4.29258e-246	554.799
"ACTA2"	-1.68325	12.2818	-38.7856	8.37638e-284	1.03657e-282	639.313
"NLGN1"	-1.68319	4.07782	-19.8846	2.28672e-84	6.72585e-84	180.706
"GIMAP7"	-1.68179	7.80722	-44.2314	0	0	802.184
"PPM1H"	-1.6814	8.29781	-32.8321	6.29796e-212	4.6443e-211	473.962
"PLK4"	1.68124	7.19063	52.2274	0	0	1055.19
"AKAP2"	-1.68079	9.07661	-37.2989	2.99323e-265	3.24623e-264	596.628
"CAGE1"	1.6806	1.27358	55.0209	0	0	1146.21
"CUX2"	-1.67843	2.59177	-22.3897	2.61472e-105	9.00975e-105	228.815
"SRL"	-1.6784	4.62769	-25.8611	1.6188e-137	7.09673e-137	302.844
"ZC3H12B"	-1.67839	4.80517	-46.3437	0	0	867.677
"CYYR1"	-1.67821	8.24477	-49.6313	0	0	971.646
"CCNF"	1.67743	8.25526	46.6127	0	0	876.095
"ATP6V1G2"	-1.67735	3.99792	-35.9721	5.1298e-249	4.91666e-248	559.281
"TUBA4A"	1.67615	10.5738	41.46	4.7237e-318	7.47131e-317	718.113
"SOD3"	-1.67608	8.73984	-37.4951	1.11687e-267	1.22879e-266	602.214
"RASGRF2"	-1.67314	6.47139	-43.588	0	0	782.466
"CSDAP1"	1.67312	5.88043	46.6918	0	0	878.573
"GGT6"	1.67283	6.52277	17.4518	5.00421e-66	1.26429e-65	138.6
"RYR1"	1.67219	7.23042	25.0622	8.56739e-130	3.549e-129	285.089
"EFR3B"	-1.67214	6.32969	-30.7607	1.35858e-188	8.54785e-188	420.293
"HAAO"	-1.67199	6.69797	-34.3008	4.96255e-229	4.12976e-228	513.305
"KIT"	-1.67077	7.79018	-30.5907	1.01272e-186	6.2813e-186	415.987
"UBE2S"	1.6707	8.54925	49.9469	0	0	981.741
"MRO"	-1.67055	4.23869	-30.7189	3.92221e-188	2.45871e-187	419.234
"TNIP3"	1.67022	3.63761	27.0014	7.5506e-149	3.59744e-148	328.896
"GUCY1A3"	-1.6695	9.68486	-39.7464	5.53031e-296	7.39657e-295	667.337
"CDH26"	1.66936	4.36628	24.7799	4.15867e-127	1.69131e-126	278.914
"IQSEC3"	-1.66845	4.48743	-29.084	1.97201e-170	1.09007e-169	378.525
"AADACL2"	1.66789	0.840668	33.9114	5.40583e-224	4.33353e-223	501.726
"ADH6"	-1.66744	2.52513	-19.6742	1.05934e-82	3.06832e-82	176.88
"C10orf11"	-1.66724	5.6155	-40.5798	1.15613e-306	1.68456e-305	691.909
"RFC4"	1.66712	8.53524	62.5402	0	0	1394.92
"KLHDC8A"	-1.66678	4.65447	-22.8359	3.01592e-109	1.07141e-108	237.865
"GIMAP6"	-1.66607	8.62381	-47.7658	0	0	912.371
"CADPS2"	-1.66542	8.95501	-47.292	0	0	897.43
"GGT3P"	-1.66517	4.96928	-24.5435	7.07772e-125	2.83247e-124	273.786
"HDX"	-1.66472	4.86814	-46.8484	0	0	883.484
"FBLN5"	-1.66442	9.39892	-43.8932	0	0	791.805
"DDIT4L"	-1.66441	5.20291	-23.7904	7.08578e-118	2.70745e-117	257.696
"ECSCR"	-1.6639	6.24232	-48.1419	0	0	924.264
"PRDM16"	-1.66372	5.59995	-26.0197	4.50669e-139	1.99789e-138	306.42
"DGKA"	1.66337	9.52251	54.9238	0	0	1143.03
"FAM198B"	-1.66303	10.2269	-42.8909	0	0	761.239
"LRRN2"	-1.66293	6.4348	-25.4704	1.02075e-133	4.35134e-133	294.109
"LIPK"	1.6624	0.938926	34.5389	6.52787e-229	5.42141e-228	513.086
"KIAA1324"	-1.66229	8.12621	-16.5205	1.4921e-59	3.55411e-59	123.744
"TIE1"	-1.66194	8.992	-53.1626	0	0	1085.55
"KIAA1683"	-1.66099	5.98891	-35.0822	2.62487e-238	2.32479e-237	534.645
"SPHK1"	1.66037	8.60154	38.574	3.85249e-281	4.66618e-280	633.186
"PRODH2"	-1.66016	1.19402	-19.6927	8.94735e-83	2.59411e-82	177.058
"ZNF483"	-1.65976	3.88045	-38.734	3.73778e-283	4.595e-282	637.818
"ATP2B2"	-1.65929	3.10507	-19.8142	8.27908e-84	2.41984e-83	179.423
"LGALS12"	-1.65919	2.5633	-25.9959	7.71971e-139	3.41638e-138	305.882
"NDRG1"	1.65899	13.597	32.9642	1.89978e-213	1.4157e-212	477.46
"TLR7"	-1.65866	6.36238	-34.0738	2.33278e-226	1.90123e-225	507.158
"PRAME"	1.6585	5.07613	13.1402	1.00858e-38	1.9824e-38	76.0004
"XRCC2"	1.65813	5.57777	42.526	0	0	750.18
"LOC399959"	-1.65797	7.7732	-34.2453	2.2389e-228	1.85491e-227	511.8
"C12orf39"	-1.6579	1.60469	-23.696	2.92518e-116	1.1007e-115	254.038
"ELOVL2"	-1.65724	5.69764	-22.9538	2.68134e-110	9.61031e-110	240.28
"SLC46A3"	-1.65704	8.34825	-51.0978	0	0	1018.7
"LRRC10B"	-1.65454	4.39375	-30.8338	2.11614e-189	1.34046e-188	422.15
"PLXNA4"	-1.65418	6.16447	-27.0014	7.54771e-149	3.5969e-148	328.896
"NCAM1"	-1.65412	6.66864	-21.5659	3.35881e-98	1.1026e-97	212.482
"SST"	-1.6539	2.05723	-16.8778	5.49248e-62	1.34e-61	129.331
"C1orf177"	1.65359	1.66501	39.8497	2.65998e-297	3.59983e-296	670.369
"GGT1"	-1.65247	8.45447	-27.6292	3.08703e-155	1.54276e-154	343.585
"CNR1"	-1.65219	4.75026	-24.2133	8.71287e-122	3.4104e-121	266.683
"CLCN4"	-1.6519	7.23329	-34.7247	4.7613e-234	4.1054e-233	524.848
"ARHGAP36"	-1.65167	2.07327	-16.1499	4.94093e-57	1.14813e-56	117.972
"IL6ST"	-1.65102	9.48444	-32.4156	3.68585e-207	2.62836e-206	462.997
"NGB"	1.65097	1.36976	27.2542	3.39225e-151	1.6433e-150	334.302
"MOSC2"	-1.65056	7.4848	-43.1928	0	0	770.415
"FIGNL2"	-1.65015	4.70821	-36.7506	1.67245e-258	1.72021e-257	581.105
"ZNF704"	-1.64993	7.06897	-36.8213	2.27046e-259	2.36013e-258	583.1
"HELLS"	1.64938	6.97198	45.9981	0	0	856.884
"ADCY1"	-1.64752	6.8972	-30.9519	1.04621e-190	6.69121e-190	425.154
"PPAP2A"	-1.64745	9.99803	-43.7525	0	0	787.497
"ALOX12P2"	1.64715	4.02855	24.2745	2.34198e-122	9.19681e-122	267.994
"NOTCH4"	-1.64688	9.04445	-47.8779	0	0	915.912
"C12orf48"	1.64638	6.78184	47.4578	0	0	902.651
"ZNF91"	-1.64532	8.05649	-45.9205	0	0	854.464
"GIMAP8"	-1.6449	8.17946	-48.0734	0	0	922.094
"DNAH3"	1.64445	3.26738	25.2838	6.43393e-132	2.70175e-131	289.972
"MYCL1"	1.64415	7.78713	34.1821	1.24308e-227	1.02246e-226	510.087
"CEACAM7"	1.64401	3.14475	15.6697	6.69242e-54	1.513e-53	110.784
"GATM"	-1.64392	9.11612	-25.4117	3.76199e-133	1.59607e-132	292.807
"FILIP1"	-1.6434	6.37837	-35.6647	2.66776e-245	2.49177e-244	550.732
"PCDHGA3"	-1.64216	3.72658	-34.4966	2.41102e-231	2.03278e-230	518.627
"MAGEB2"	1.64197	1.21665	21.6795	4.46915e-99	1.47511e-98	214.503
"POPDC2"	-1.64176	5.69833	-41.4674	3.7846e-318	5.99521e-317	718.334
"SOBP"	-1.64156	6.68938	-36.7171	4.29869e-258	4.4016e-257	580.162
"F5"	-1.64109	6.55655	-21.1723	7.02775e-95	2.25085e-94	204.853
"ECE2"	1.64089	7.76324	49.634	0	0	971.734
"BNC2"	-1.6405	7.54823	-35.6693	2.35162e-245	2.19949e-244	550.858
"ALDH1A1"	-1.6398	10.3773	-22.5606	8.2545e-107	2.88304e-106	232.264
"CDK5R1"	1.63955	7.15752	41.678	6.85763e-321	1.10597e-319	724.643
"TRIM55"	-1.6391	2.94523	-18.9802	2.59371e-77	7.19095e-77	164.506
"NRG2"	-1.63867	2.96003	-30.9006	3.86435e-190	2.46306e-189	423.849
"LIMS2"	-1.63859	8.54784	-46.2308	0	0	864.146
"TIMP3"	-1.63789	12.9151	-40.5726	1.4324e-306	2.08118e-305	691.695
"CDCP1"	1.63787	10.2494	32.6294	1.33205e-209	9.64278e-209	468.614
"PCDHGB4"	-1.6374	4.77835	-29.4934	8.38499e-175	4.79643e-174	388.578
"FREM1"	-1.63737	4.69724	-23.7729	1.02546e-117	3.91024e-117	257.327
"GYPC"	-1.63666	8.60678	-43.3301	0	0	774.597
"RNF157"	-1.63581	6.73515	-29.3864	1.17434e-173	6.66367e-173	385.941
"FAM198A"	-1.63559	5.27673	-28.5991	2.62861e-165	1.40901e-164	366.74
"C8orf84"	-1.63443	6.39138	-26.2256	4.2264e-141	1.90072e-140	311.082
"HNF1A"	-1.63348	5.41607	-22.9674	2.02765e-110	7.27884e-110	240.559
"HPX"	-1.63274	3.46387	-21.4506	3.19227e-97	1.04027e-96	210.235
"SPAG5"	1.63268	8.87913	44.9317	0	0	823.77
"SDCBP2"	1.63166	7.94564	27.7785	9.03502e-157	4.55188e-156	347.111
"PCDH20"	-1.6313	4.15294	-22.3036	1.61209e-104	5.52984e-104	227.003
"ZNF253"	-1.6307	7.15644	-48.9469	0	0	949.82
"REEP4"	1.63064	9.32119	65.9419	0	0	1508.32
"ZNF470"	-1.6303	6.72291	-42.105	0	0	737.474
"LOC284440"	-1.62987	5.83066	-51.0655	0	0	1017.66
"DAPP1"	1.62965	7.48542	32.8017	1.40679e-211	1.0337e-210	473.159
"RAMP2"	-1.62899	8.3245	-51.4192	0	0	1029.06
"TRIM16L"	1.6289	7.52967	40.0326	1.21936e-299	1.67673e-298	675.75
"PTGER2"	-1.62875	5.84145	-33.9837	2.6658e-225	2.15468e-224	504.724
"PROS1"	-1.62864	9.85786	-35.5264	1.23613e-243	1.14006e-242	546.899
"TMPRSS11BNL"	1.62839	0.659567	36.6668	8.45647e-257	8.58188e-256	577.195
"CDKL2"	-1.62826	4.83339	-22.9502	2.88924e-110	1.03482e-109	240.205
"CD1D"	-1.62798	5.70231	-42.841	0	0	759.723
"ABCC5"	1.62794	10.0991	39.7115	1.53707e-295	2.05043e-294	666.315
"FAM19A2"	-1.62787	3.57132	-35.5082	2.05024e-243	1.88497e-242	546.394
"SEPT4"	-1.62722	7.70448	-44.259	0	0	803.032
"DAB2"	-1.62716	10.452	-41.3361	1.92248e-316	2.99458e-315	714.409
"FABP3"	-1.62709	7.06437	-31.0696	5.1868e-192	3.34753e-191	428.155
"BANK1"	-1.62652	6.30509	-26.8989	8.13663e-148	3.84277e-147	326.522
"TYMP"	1.62627	10.9681	37.9848	9.16879e-274	1.05218e-272	616.215
"LRP8"	1.62555	7.52373	35.3499	1.63399e-241	1.4804e-240	542.02
"PLVAP"	-1.62546	11.4193	-39.8808	1.06442e-297	1.44911e-296	671.284
"VSIG8"	1.62522	1.88742	27.2936	8.27267e-152	4.03128e-151	335.702
"QPCT"	-1.62498	8.02917	-30.3178	9.90584e-184	6.03104e-183	409.109
"PTPRT"	-1.62496	3.83408	-16.6422	2.27799e-60	5.4724e-60	125.619
"FMO9P"	1.62265	1.01023	32.1996	2.56451e-204	1.79752e-203	456.467
"KCNK5"	-1.62218	8.15238	-28.5123	2.13986e-164	1.13841e-163	364.646
"TLE6"	-1.62185	4.31902	-30.5054	8.73289e-186	5.38397e-185	413.835
"FN3K"	-1.62183	8.24891	-47.1324	0	0	892.406
"LONRF3"	-1.62046	5.07338	-32.7051	1.80505e-210	1.31363e-209	470.61
"INSR"	-1.62002	10.773	-51.946	0	0	1046.08
"ZNF583"	-1.61999	5.53011	-47.5325	0	0	905.008
"DUSP7"	1.61985	9.76736	58.033	0	0	1245.33
"PLCH1"	-1.61872	6.0966	-23.7847	7.99172e-118	3.04963e-117	257.576
"GABRE"	1.61827	7.45709	25.7925	7.56585e-137	3.29641e-136	301.305
"ATP7B"	-1.61768	7.29043	-34.5832	2.27154e-232	1.93585e-231	520.987
"KYNU"	1.61759	7.5713	27.4459	2.31996e-153	1.14437e-152	339.271
"SULT1E1"	1.61678	2.69151	19.6465	1.75052e-82	5.05673e-82	176.38
"HEYL"	-1.61621	8.92524	-43.1984	0	0	770.584
"CDON"	-1.61573	7.84769	-36.9411	7.6699e-261	8.03793e-260	586.485
"ECM2"	-1.61452	7.71245	-40.2486	2.0869e-302	2.94259e-301	682.115
"ARNT2"	-1.61306	8.60054	-29.8245	2.27728e-178	1.33388e-177	396.779
"MCF2L"	-1.61285	9.03072	-41.2884	7.9826e-316	1.24154e-314	712.987
"TUBA3D"	-1.61267	2.2788	-24.0493	2.89847e-120	1.12636e-119	263.185
"NIPAL1"	1.61238	4.81731	27.7803	8.64858e-157	4.35826e-156	347.155
"STIL"	1.61227	7.67326	44.361	0	0	806.168
"RPS6KA2"	-1.6119	9.95554	-46.1873	0	0	862.787
"BCL2L10"	1.6102	2.99053	29.6764	9.02384e-177	5.23184e-176	393.104
"TTC39A"	-1.60934	8.61922	-29.9863	4.02688e-180	2.38729e-179	400.809
"CD93"	-1.60919	10.7917	-50.5397	0	0	1000.75
"HAO2"	-1.60828	1.4764	-20.0558	1.15121e-85	3.42228e-85	183.696
"EXTL1"	-1.60773	3.30082	-25.5082	4.39054e-134	1.8767e-133	294.951
"ZNF521"	-1.60697	7.5039	-38.525	1.58998e-280	1.92127e-279	631.77
"ANXA1"	1.60609	12.7997	35.5302	1.11449e-243	1.0288e-242	547.003
"CARD14"	1.60577	6.23274	29.132	6.09159e-171	3.38184e-170	379.698
"C1orf64"	-1.60554	1.86933	-17.7171	6.51778e-68	1.6743e-67	142.929
"KANK3"	-1.6051	6.82177	-47.5368	0	0	905.141
"CCDC158"	-1.60453	2.13936	-34.5175	1.36436e-231	1.15458e-230	519.196
"BEX4"	-1.60436	9.14678	-37.5576	1.87882e-268	2.07824e-267	603.995
"VCAM1"	-1.60395	9.58611	-26.1888	9.75098e-141	4.37473e-140	310.247
"C12orf36"	1.60247	3.03698	16.6836	1.18827e-60	2.86159e-60	126.268
"NR1I2"	-1.60179	2.61085	-23.7651	1.20895e-117	4.60733e-117	257.162
"COL23A1"	-1.60168	5.96265	-19.0641	5.90187e-78	1.64515e-77	165.982
"CSF2"	1.60138	2.3977	23.7633	1.39727e-117	5.32403e-117	257.021
"TMEM170B"	-1.60131	7.09897	-47.4552	0	0	902.57
"FAM150B"	-1.60128	3.47746	-21.4549	2.93621e-97	9.57289e-97	210.318
"SEPP1"	-1.60105	11.9333	-35.0519	6.0286e-238	5.3279e-237	533.814
"SLC23A1"	-1.60102	3.50425	-22.8205	4.12988e-109	1.46385e-108	237.551
"KANK2"	-1.60018	10.723	-63.1409	0	0	1414.92
"AADAC"	1.60013	3.08955	16.429	6.37759e-59	1.50948e-58	122.3
"F7"	-1.59927	2.6603	-23.0353	5.00082e-111	1.80656e-110	241.956
"CALB2"	1.59909	4.80444	19.6062	3.8271e-82	1.10243e-81	175.602
"GREM2"	-1.59822	4.09288	-21.8818	6.68733e-101	2.23601e-100	218.687
"THNSL2"	-1.59784	8.48976	-27.9536	1.40724e-158	7.18316e-158	351.267
"KIAA1377"	-1.59781	6.69562	-39.4159	8.88597e-292	1.15681e-290	657.66
"C3orf18"	-1.59762	6.67396	-50.7256	0	0	1006.73
"EPS8L3"	-1.59745	2.35201	-14.2997	2.22259e-45	4.65895e-45	91.2501
"C1orf114"	-1.59672	3.20389	-27.3192	4.54363e-152	2.22044e-151	336.301
"JAM3"	-1.59541	9.09632	-46.8119	0	0	882.341
"EZH2"	1.59507	8.17602	47.133	0	0	892.426
"UNC5D"	-1.59452	1.81819	-22.5001	3.07013e-106	1.06776e-105	230.956
"KCNA7"	1.5945	1.37836	37.472	9.52974e-267	1.04233e-265	600.081
"TPO"	-1.59415	2.4938	-15.8084	8.38934e-55	1.91349e-54	112.852
"KLHDC1"	-1.59394	5.35884	-52.5046	0	0	1064.17
"KCNQ1"	-1.59363	8.22875	-34.5989	1.48245e-232	1.26548e-231	521.413
"GGTLC2"	-1.59356	5.79995	-26.9072	6.72235e-148	3.17849e-147	326.712
"FCAMR"	-1.59348	2.33697	-20.9408	5.98007e-93	1.88472e-92	200.42
"GPC6"	-1.59324	8.05284	-27.8513	1.60432e-157	8.1205e-157	348.837
"ADCY4"	-1.59257	7.11114	-49.5665	0	0	969.575
"TMEM200A"	-1.59223	7.41324	-31.3219	8.04932e-195	5.27626e-194	434.615
"PA2G4P4"	1.59221	6.30839	50.1329	0	0	987.698
"CRYL1"	-1.59175	9.20253	-45.7448	0	0	848.992
"IL1F10"	1.59158	0.682459	39.4906	2.90759e-288	3.68929e-287	649.624
"MAGEA1"	1.59121	1.58808	17.6836	1.20956e-67	3.09823e-67	142.319
"ACBD4"	-1.591	7.69372	-51.7883	0	0	1040.99
"ADAMTSL1"	-1.591	6.23862	-33.3933	2.06904e-218	1.59211e-217	488.876
"MS4A8B"	-1.59054	2.45992	-17.3681	2.03256e-65	5.10253e-65	137.206
"RAB37"	-1.59015	6.11394	-35.3981	4.31132e-242	3.9286e-241	543.351
"GALNTL2"	-1.58985	6.75884	-26.8782	1.31632e-147	6.20672e-147	326.041
"STON2"	1.58934	8.25725	35.3935	4.89729e-242	4.45662e-241	543.223
"TMEM45A"	1.5885	9.01096	30.3721	2.52097e-184	1.53897e-183	410.476
"TMEM163"	-1.5882	6.12816	-23.7427	1.93927e-117	7.38103e-117	256.691
"WNT5A"	1.58784	9.094	30.5928	9.58706e-187	5.94809e-186	416.041
"PCDHB5"	-1.587	5.88093	-26.9946	8.84229e-149	4.21091e-148	328.738
"CST2"	-1.58682	3.35468	-20.6639	1.22932e-90	3.81008e-90	195.109
"CAMK2B"	-1.58638	4.92362	-18.1066	9.19893e-71	2.41378e-70	149.469
"CD36"	-1.58587	8.6364	-24.7006	2.3406e-126	9.47406e-126	277.189
"HIF3A"	-1.58536	5.05425	-21.6227	1.10352e-98	3.63473e-98	213.592
"SGCE"	-1.58525	8.52835	-37.9107	7.68657e-273	8.75237e-272	614.091
"LIPC"	-1.58498	3.75554	-21.2954	6.50492e-96	2.09813e-95	207.227
"SLCO2A1"	-1.58462	9.74062	-35.4428	1.25159e-242	1.14302e-241	544.586
"LRCH2"	-1.58419	5.71581	-34.5843	3.3159e-232	2.82002e-231	520.612
"APOH"	-1.58384	1.74089	-17.809	1.41312e-68	3.65244e-68	144.453
"PLAU"	1.58356	11.0231	33.0383	2.65859e-214	1.9891e-213	479.424
"BCL11B"	1.58223	7.33678	31.9235	1.41616e-201	9.75956e-201	450.151
"NRXN3"	-1.58213	5.82967	-25.0047	3.02796e-129	1.24978e-128	283.828
"NOL4"	-1.58206	1.99394	-23.1744	3.11275e-112	1.13568e-111	244.73
"PPFIA2"	-1.58196	2.81047	-30.9215	2.269e-190	1.44711e-189	424.38
"PNMA6A"	-1.5814	5.45641	-25.2598	1.09329e-131	4.58439e-131	289.443
"CAPN9"	-1.58103	2.97034	-18.2448	9.17059e-72	2.42525e-71	151.77
"NPY6R"	-1.58069	1.95518	-20.5988	4.39783e-90	1.35485e-89	193.841
"CRTAC1"	-1.5803	5.41145	-18.8901	1.32074e-76	3.63859e-76	162.886
"FAM184A"	-1.58016	5.34268	-28.5144	2.03519e-164	1.08301e-163	364.696
"C3orf74"	1.57989	0.837179	47.9896	0	0	917.379
"GRIK5"	-1.57988	4.83983	-20.0267	1.68062e-85	4.98961e-85	183.31
"WNT4"	1.57984	6.44063	22.3267	9.30307e-105	3.19652e-104	227.549
"GINS2"	1.57968	7.81006	49.778	0	0	976.337
"RAD51AP2"	1.57944	1.49775	43.0135	0	0	764.124
"CHRD"	-1.57937	6.96097	-33.2598	7.32076e-217	5.57062e-216	485.313
"F8"	-1.57888	8.11003	-42.4692	0	0	748.464
"CCR2"	-1.57854	5.83294	-31.3633	2.77615e-195	1.82615e-194	435.679
"C19orf33"	1.57799	8.55182	16.8628	6.76191e-62	1.64793e-61	129.121
"ABCA9"	-1.57769	5.056	-30.017	1.86914e-180	1.11066e-179	401.575
"ANKRD22"	1.5776	7.65891	26.0283	3.71011e-139	1.64617e-138	306.614
"FLJ45445"	1.5774	5.98488	27.82	3.37379e-157	1.70517e-156	348.095
"CHST13"	-1.57714	3.57878	-25.5504	1.71289e-134	7.35223e-134	295.891
"SLC4A11"	1.57694	7.29187	25.0426	1.31699e-129	5.45007e-129	284.659
"ADAMTS18"	-1.57684	3.57152	-27.205	6.57226e-151	3.1733e-150	333.633
"ANXA6"	-1.57675	11.3033	-55.6062	0	0	1165.4
"RTN4RL2"	-1.57559	5.20814	-31.7149	3.18012e-199	2.15614e-198	444.743
"GYLTL1B"	1.575	7.99656	22.0803	1.29468e-102	4.37815e-102	222.623
"UGT1A10"	1.57448	2.71123	13.6112	2.3136e-41	4.67595e-41	82.047
"ARMCX1"	-1.57441	8.13445	-44.9539	0	0	824.455
"VIM"	-1.57425	14.4561	-42.7293	0	0	756.337
"PLXNC1"	-1.57414	7.53448	-29.606	5.17157e-176	2.9874e-175	391.36
"CLDN10"	-1.57316	5.07864	-14.1624	1.43281e-44	2.98091e-44	89.3929
"C17orf108"	-1.57273	7.29761	-48.2064	0	0	926.306
"FBXL7"	-1.5725	7.93639	-41.8518	3.95253e-323	6.47226e-322	729.86
"FLJ42875"	-1.57209	2.77875	-26.5801	1.27379e-144	5.87792e-144	319.177
"WNT10A"	1.57093	5.99926	22.3446	6.48752e-105	2.22985e-104	227.909
"NAALADL2"	-1.57033	6.31232	-29.6412	2.15952e-176	1.24852e-175	392.232
"TMEM82"	-1.57028	1.41531	-22.9234	5.49689e-110	1.96365e-109	239.566
"GINS4"	1.57015	7.18347	44.8596	0	0	821.543
"WDR93"	-1.56951	3.10796	-34.589	1.9411e-232	1.65631e-231	521.144
"BICD2"	1.56893	10.3804	64.4757	0	0	1459.41
"ST6GAL1"	-1.56886	10.4861	-36.1416	4.51108e-251	4.39755e-250	564.01
"C4orf49"	-1.56878	3.19129	-27.3223	4.2275e-152	2.06694e-151	336.373
"TDGF1"	-1.56813	2.02586	-24.9958	4.19674e-129	1.73045e-128	283.505
"FRMD6"	1.56779	9.99162	39.5902	5.40415e-294	7.14405e-293	662.758
"ITPR1"	-1.56769	9.28555	-46.5249	0	0	873.345
"ADM"	1.56693	9.56512	27.3299	3.53485e-152	1.7291e-151	336.551
"MOCOS"	1.56635	6.99594	28.2806	5.65855e-162	2.96428e-161	359.075
"COL4A5"	1.56506	8.90265	26.0259	3.92043e-139	1.73874e-138	306.559
"EMX2"	-1.56496	3.69673	-15.9693	7.23134e-56	1.6664e-55	115.29
"RNF150"	-1.56486	5.09826	-29.9438	1.16268e-179	6.87296e-179	399.75
"SAA2"	1.56434	5.48801	15.9157	1.66664e-55	3.82517e-55	114.461
"MRVI1"	-1.56433	8.60248	-38.054	1.25344e-274	1.4473e-273	618.203
"DCAF12L1"	-1.56428	1.36406	-23.8147	5.71595e-118	2.18485e-117	257.919
"ERP27"	-1.56377	6.23011	-24.417	1.08975e-123	4.32153e-123	271.057
"SQLE"	1.56347	10.1018	42.1952	0	0	740.193
"LOC388387"	-1.56334	1.25253	-23.0342	6.05558e-111	2.18606e-110	241.771
"NFATC2"	-1.56224	5.72064	-30.6605	1.72593e-187	1.07602e-186	417.754
"COMP"	-1.56219	7.60181	-14.6313	2.19186e-47	4.68543e-47	95.8443
"HS3ST3A1"	1.56201	5.25208	29.0126	1.12972e-169	6.20305e-169	376.781
"ITGA6"	1.56192	12.0037	39.6579	7.41308e-295	9.83143e-294	664.743
"NOVA2"	-1.5618	5.26251	-40.7043	5.81907e-308	8.59464e-307	694.898
[truncated: 2,170 more rows]
