# Supplementary material for: Tumor microenvironment remodeling plus immunotherapy could be used in mesenchymal-like tumor with high tumor residual and drug resistant rate
Source: Commun Biol. 2023 Dec 18;6:1281. doi: 10.1038/s42003-023-05667-4 (PMC10728080; doi:10.1038/s42003-023-05667-4)
Supplement: Supplementary file 4 — Supplementary Data [file 42003_2023_5667_MOESM4_ESM.zip › Supplementary Data/Supplementary Data 3 Mutation Regulation Mechanism of EMTCGs.xlsx]

## Sheet: Mutation Frequency
Gene	ACVR1	AXIN2	BAMBI	BMP2	COL1A1	DAB2	ENG	EZH2	FGFR2	HEY1	HGF	HIF1A	HMGA2	IL1B	IL6	JAG1	LEF1	LOXL2	MSX1	PDCD4	S100A4	SMAD2	SMAD4	SNAI1	SNAI2	SOX9	SPRY1	TCF7L2	TGFB1	TGFB3	TGFBR2	TGFBR3	TWIST1	WNT2	WNT5A
BLCA	0.0145985	0.0389294	0.00973236	0.00243309	0.0218978	0.0218978	0.00486618	0.0145985	0.0218978	0.00243309	0.0291971	0.0145985	0.00243309	0.00729927	0.00973236	0.0291971	0.00729927	0.0194647	0.00243309	0.0145985	0.00243309	0.00973236	0.0194647	0.00973236	0.00973236	0.00729927	0.00243309	0	0.00486618	0.00243309	0.0194647	0.026764	0	0.00729927	0.00729927
BRCA	0	0.00632111	0	0.00505689	0.0126422	0.00884956	0.00505689	0.00379267	0.011378	0	0.00379267	0.00505689	0	0	0.00252844	0.0101138	0.00126422	0.00252844	0.00379267	0.00505689	0.00126422	0.00379267	0.00758534	0.00252844	0.00252844	0.00632111	0.00252844	0.00505689	0.00379267	0.00379267	0.00379267	0.00632111	0.00126422	0.00379267	0
CESC	0	0.0138408	0.00346021	0	0.0311419	0.0138408	0.00692042	0.0138408	0.0103806	0.0103806	0.0207612	0.017301	0.00346021	0	0	0.0276817	0.00692042	0.0103806	0.00346021	0.0138408	0	0.00692042	0.0415225	0.0103806	0.00346021	0.0103806	0.00692042	0.0138408	0	0.0138408	0.0242215	0.00692042	0	0	0.0103806
COAD	0.0208333	0.0659722	0.0138889	0.03125	0.0590278	0.0208333	0.0347222	0.0347222	0.0416667	0.0138889	0.0520833	0.0277778	0	0.0173611	0.0173611	0.0555556	0.0277778	0.0347222	0.0173611	0.0173611	0.0104167	0.0451389	0.128472	0.00694444	0.00694444	0.163194	0.0208333	0.125	0.0208333	0.0104167	0.0486111	0.0243056	0.0173611	0.00694444	0.0451389
ESCA	0	0.00543478	0.0108696	0.00543478	0.00543478	0.00543478	0.00543478	0	0	0	0.0108696	0.0163043	0	0.00543478	0.00543478	0.0108696	0	0.0217391	0.00543478	0.0108696	0.00543478	0.00543478	0.0652174	0.00543478	0.0271739	0.0163043	0.00543478	0	0	0.00543478	0.048913	0.0108696	0.0108696	0	0
GBM	0.00643087	0.00643087	0.00321543	0.00643087	0.0096463	0.00643087	0.00643087	0.0128617	0.00643087	0	0.00643087	0.00321543	0	0.00321543	0.00321543	0.0128617	0	0.00643087	0.00321543	0.00321543	0.00321543	0.00321543	0.00321543	0.00321543	0.00643087	0.0128617	0	0.0096463	0.00321543	0	0.0096463	0.00321543	0	0.0192926	0
HNSC	0.00788955	0.0118343	0.00394477	0.00986193	0.0177515	0.0138067	0.00197239	0.00591716	0.00591716	0.00197239	0.0197239	0.00591716	0.00394477	0.00197239	0.00394477	0.0177515	0.00986193	0.0118343	0.00394477	0.00197239	0.00591716	0.00788955	0.025641	0	0.00197239	0.0138067	0.00394477	0.00197239	0.00394477	0.00197239	0.0473373	0.00986193	0.00197239	0.00591716	0.00591716
KIRC	0.00271739	0.00543478	0.00271739	0	0.00271739	0	0	0.00543478	0.00543478	0.00271739	0.00271739	0.013587	0	0	0	0.00271739	0.00271739	0.00543478	0	0	0	0.00815217	0	0.00271739	0.00271739	0.00815217	0	0.00271739	0	0.00271739	0	0.00271739	0	0.00271739	0
KIRP	0	0	0	0	0.00711744	0	0.00355872	0	0	0.00355872	0.00355872	0.00355872	0	0	0	0.0177936	0.00355872	0.00355872	0	0.00355872	0	0.00355872	0.00711744	0	0.00711744	0.00355872	0.00355872	0	0	0	0.00355872	0	0	0.00355872	0
LGG	0.00196078	0.00196078	0	0	0.00588235	0.00784314	0	0.00196078	0.00392157	0.00196078	0.00392157	0	0	0.00196078	0.00196078	0.00588235	0.00196078	0.00196078	0.00392157	0.00392157	0	0.00392157	0	0	0	0	0.00196078	0.00784314	0	0.00196078	0.00392157	0.00196078	0	0.00392157	0
LIHC	0.00550964	0.0192837	0	0.00550964	0.0165289	0.00550964	0.00275482	0.00275482	0.00826446	0.00275482	0.0247934	0.00550964	0	0.00275482	0.00550964	0.00275482	0.00550964	0.00275482	0.00275482	0.00275482	0.00275482	0	0.0110193	0	0	0.00826446	0.00275482	0.00826446	0.0110193	0.00275482	0.00275482	0	0.00550964	0.00550964	0
LUAD	0.0116959	0.0116959	0.00974659	0.00194932	0.037037	0.0292398	0.00779727	0.0194932	0.0194932	0.00194932	0.0740741	0.00584795	0.00584795	0.00389864	0.00389864	0.0253411	0.0292398	0.00584795	0.00779727	0.00389864	0	0.0136452	0.0409357	0.00584795	0.0194932	0.0175439	0.00584795	0.0116959	0.00584795	0	0.00584795	0.0350877	0.00389864	0.00974659	0.00389864
LUSC	0.00625	0.0104167	0.00833333	0.00208333	0.03125	0.0208333	0.00208333	0.0125	0.0270833	0.0104167	0.0666667	0.0145833	0.00208333	0.00833333	0.00625	0.0166667	0.0125	0.00625	0.00416667	0.00208333	0	0.00833333	0.01875	0.0125	0.00833333	0.00625	0.00416667	0.00833333	0.00208333	0.00416667	0.01875	0.0208333	0.00416667	0.0125	0.00625
OV	0	0.015625	0.015625	0	0.015625	0	0	0	0	0	0.015625	0	0	0	0	0.015625	0	0	0	0	0	0	0.015625	0	0	0	0	0	0	0	0	0.015625	0	0	0
PAAD	0	0.00564972	0.00564972	0.0112994	0.00564972	0.00564972	0	0.00564972	0	0	0	0.00564972	0	0.00564972	0.00564972	0.00564972	0.00564972	0.00564972	0	0.00564972	0	0.00564972	0.20904	0	0	0	0	0	0.00564972	0	0.0451977	0	0	0.0112994	0
PCPG	0	0	0	0	0	0	0	0	0.00558659	0	0	0	0	0	0	0	0	0	0	0	0	0	0	0	0	0	0	0	0	0	0	0.00558659	0	0	0
PRAD	0	0.0040404	0.0020202	0.0020202	0.0040404	0.0020202	0.0040404	0	0.00606061	0	0.00606061	0.0020202	0	0	0.0020202	0.0020202	0.0040404	0.0040404	0	0	0	0.0040404	0.010101	0.0020202	0	0.0020202	0	0.0020202	0.0020202	0	0	0.0020202	0	0.0040404	0.0020202
READ	0.011236	0.0337079	0.011236	0.011236	0.011236	0.011236	0	0	0.011236	0.011236	0.0224719	0.0337079	0	0	0.011236	0.0224719	0	0	0	0.0224719	0	0.0224719	0.134831	0.011236	0	0.0786517	0	0.0898876	0.011236	0	0.011236	0.0337079	0	0.0449438	0.011236
SKCM	0.0150215	0.0107296	0.00214592	0.0364807	0.11588	0.0407725	0.0128755	0.0343348	0.0751073	0.00429184	0.0686695	0.0128755	0.00429184	0.0257511	0.00429184	0.0364807	0.00858369	0.0600858	0.00643777	0.0128755	0	0.0150215	0.00429184	0.0150215	0.00643777	0.0107296	0.0193133	0.0214592	0.00429184	0.0107296	0.0214592	0.0257511	0.00429184	0.0300429	0.0193133
STAD	0.0113895	0.0432802	0.00683371	0.0159453	0.0410023	0.0318907	0.00911162	0.0136674	0.0318907	0.0022779	0.0432802	0.0113895	0.00455581	0.00911162	0	0.0341686	0.0159453	0.0273349	0.0113895	0.00911162	0	0.0205011	0.0751708	0.0113895	0.0273349	0.0341686	0.00455581	0.0296128	0.00683371	0.0159453	0.0410023	0.022779	0.00683371	0.00911162	0.0182232
TGCT	0	0	0	0	0	0	0	0	0	0	0	0	0	0	0	0	0	0	0	0	0	0	0	0	0	0	0	0	0	0	0	0	0	0	0
THCA	0	0	0	0	0	0	0	0	0.00203252	0	0	0.00203252	0	0	0	0	0	0	0	0.00203252	0	0	0	0	0.00203252	0	0	0.00203252	0	0	0.00203252	0	0.00203252	0	0
THYM	0	0	0	0.00819672	0	0	0.00819672	0	0	0	0	0	0	0	0	0.00819672	0	0	0	0	0	0	0	0	0	0	0	0	0	0	0	0	0	0	0
UCEC	0.0604027	0.0715884	0.0246085	0.049217	0.082774	0.0693512	0.0425056	0.0872483	0.14094	0.0201342	0.0693512	0.049217	0	0.0268456	0.0223714	0.0850112	0.0402685	0.064877	0.0134228	0.0223714	0.0178971	0.0581655	0.0380313	0.0246085	0.0111857	0.0469799	0.0178971	0.0514541	0.0223714	0.0380313	0.0402685	0.0536913	0.00447427	0.0357942	0.0380313

## Sheet: Fold Change
	ACVR1	AXIN2	BAMBI	BMP2	COL1A1	DAB2	ENG	EZH2	FGFR2	HEY1	HGF	HIF1A	HMGA2	IL1B	IL6	JAG1	LEF1	LOXL2	MSX1	PDCD4	S100A4	SMAD2	SMAD4	SNAI1	SNAI2	SOX9	SPRY1	TCF7L2	TGFB1	TGFB3	TGFBR2	TGFBR3	TWIST1	WNT2	WNT5A
BLCA	1.2	3.2	0.8	0.2	1.8	1.8	0.4	1.2	1.8	0.2	2.4	1.2	0.2	0.6	0.8	2.4	0.6	1.6	0.2	1.2	0.2	0.8	1.6	0.8	0.8	0.6	0.2	0	0.4	0.2	1.6	2.2	0	0.6	0.6
BRCA	0	1.66667	0	1.33333	3.33333	2.33333	1.33333	1	3	0	1	1.33333	0	0	0.666667	2.66667	0.333333	0.666667	1	1.33333	0.333333	1	2	0.666667	0.666667	1.66667	0.666667	1.33333	1	1	1	1.66667	0.333333	1	0
CESC	0	1.33333	0.333333	0	3	1.33333	0.666667	1.33333	1	1	2	1.66667	0.333333	0	0	2.66667	0.666667	1	0.333333	1.33333	0	0.666667	4	1	0.333333	1	0.666667	1.33333	0	1.33333	2.33333	0.666667	0	0	1
COAD	0.857143	2.71429	0.571429	1.28571	2.42857	0.857143	1.42857	1.42857	1.71429	0.571429	2.14286	1.14286	0	0.714286	0.714286	2.28571	1.14286	1.42857	0.714286	0.714286	0.428571	1.85714	5.28571	0.285714	0.285714	6.71429	0.857143	5.14286	0.857143	0.428571	2	1	0.714286	0.285714	1.85714
ESCA	0	0.5	1	0.5	0.5	0.5	0.5	0	0	0	1	1.5	0	0.5	0.5	1	0	2	0.5	1	0.5	0.5	6	0.5	2.5	1.5	0.5	0	0	0.5	4.5	1	1	0	0
GBM	1	1	0.5	1	1.5	1	1	2	1	0	1	0.5	0	0.5	0.5	2	0	1	0.5	0.5	0.5	0.5	0.5	0.5	1	2	0	1.5	0.5	0	1.5	0.5	0	3	0
HNSC	1	1.5	0.5	1.25	2.25	1.75	0.25	0.75	0.75	0.25	2.5	0.75	0.5	0.25	0.5	2.25	1.25	1.5	0.5	0.25	0.75	1	3.25	0	0.25	1.75	0.5	0.25	0.5	0.25	6	1.25	0.25	0.75	0.75
KIRC	1	2	1	0	1	0	0	2	2	1	1	5	0	0	0	1	1	2	0	0	0	3	0	1	1	3	0	1	0	1	0	1	0	1	0
KIRP	0	0	0	0	2	0	1	0	0	1	1	1	0	0	0	5	1	1	0	1	0	1	2	0	2	1	1	0	0	0	1	0	0	1	0
LGG	0.5	0.5	0	0	1.5	2	0	0.5	1	0.5	1	0	0	0.5	0.5	1.5	0.5	0.5	1	1	0	1	0	0	0	0	0.5	2	0	0.5	1	0.5	0	1	0
LIHC	1	3.5	0	1	3	1	0.5	0.5	1.5	0.5	4.5	1	0	0.5	1	0.5	1	0.5	0.5	0.5	0.5	0	2	0	0	1.5	0.5	1.5	2	0.5	0.5	0	1	1	0
LUAD	0.857143	0.857143	0.714286	0.142857	2.71429	2.14286	0.571429	1.42857	1.42857	0.142857	5.42857	0.428571	0.428571	0.285714	0.285714	1.85714	2.14286	0.428571	0.571429	0.285714	0	1	3	0.428571	1.42857	1.28571	0.428571	0.857143	0.428571	0	0.428571	2.57143	0.285714	0.714286	0.285714
LUSC	0.5	0.833333	0.666667	0.166667	2.5	1.66667	0.166667	1	2.16667	0.833333	5.33333	1.16667	0.166667	0.666667	0.5	1.33333	1	0.5	0.333333	0.166667	0	0.666667	1.5	1	0.666667	0.5	0.333333	0.666667	0.166667	0.333333	1.5	1.66667	0.333333	1	0.5
OV	0	1	1	0	1	0	0	0	0	0	1	0	0	0	0	1	0	0	0	0	0	0	1	0	0	0	0	0	0	0	0	1	0	0	0
PAAD	0	1	1	2	1	1	0	1	0	0	0	1	0	1	1	1	1	1	0	1	0	1	37	0	0	0	0	0	1	0	8	0	0	2	0
PCPG	0	0	0	0	0	0	0	0	1	0	0	0	0	0	0	0	0	0	0	0	0	0	0	0	0	0	0	0	0	0	0	1	0	0	0
PRAD	0	2	1	1	2	1	2	0	3	0	3	1	0	0	1	1	2	2	0	0	0	2	5	1	0	1	0	1	1	0	0	1	0	2	1
READ	1	3	1	1	1	1	0	0	1	1	2	3	0	0	1	2	0	0	0	2	0	2	12	1	0	7	0	8	1	0	1	3	0	4	1
SKCM	0.636364	0.454545	0.0909091	1.54545	4.90909	1.72727	0.545455	1.45455	3.18182	0.181818	2.90909	0.545455	0.181818	1.09091	0.181818	1.54545	0.363636	2.54545	0.272727	0.545455	0	0.636364	0.181818	0.636364	0.272727	0.454545	0.818182	0.909091	0.181818	0.454545	0.909091	1.09091	0.181818	1.27273	0.818182
STAD	0.714286	2.71429	0.428571	1	2.57143	2	0.571429	0.857143	2	0.142857	2.71429	0.714286	0.285714	0.571429	0	2.14286	1	1.71429	0.714286	0.571429	0	1.28571	4.71429	0.714286	1.71429	2.14286	0.285714	1.85714	0.428571	1	2.57143	1.42857	0.428571	0.571429	1.14286
TGCT	0	0	0	0	0	0	0	0	0	0	0	0	0	0	0	0	0	0	0	0	0	0	0	0	0	0	0	0	0	0	0	0	0	0	0
THCA	0	0	0	0	0	0	0	0	1	0	0	1	0	0	0	0	0	0	0	1	0	0	0	0	1	0	0	1	0	0	1	0	1	0	0
THYM	0	0	0	1	0	0	1	0	0	0	0	0	0	0	0	1	0	0	0	0	0	0	0	0	0	0	0	0	0	0	0	0	0	0	0
UCEC	1.5	1.77778	0.611111	1.22222	2.05556	1.72222	1.05556	2.16667	3.5	0.5	1.72222	1.22222	0	0.666667	0.555556	2.11111	1	1.61111	0.333333	0.555556	0.444444	1.44444	0.944444	0.611111	0.277778	1.16667	0.444444	1.27778	0.555556	0.944444	1	1.33333	0.111111	0.888889	0.944444
