# Supplementary material for: Tumor microenvironment remodeling plus immunotherapy could be used in mesenchymal-like tumor with high tumor residual and drug resistant rate
Source: Commun Biol. 2023 Dec 18;6:1281. doi: 10.1038/s42003-023-05667-4 (PMC10728080; doi:10.1038/s42003-023-05667-4)
Supplement: Supplementary file 4 — Supplementary Data [file 42003_2023_5667_MOESM4_ESM.zip › Supplementary Data/Supplementary Data 18 Reagents, Antibodies, Softwares and Equipments .xlsx]

## Sheet: 工作表1
Antibody	Brand	Catalog Number	Working concentration
GAPDH Monoclonal antibody	PTG	60004-1	1:50000 dilution
HRP-conjugated Affinipure Goat Anti-Mouse IgG(H+L)	PTG	SA00001-1	1:10000 dilution
HRP-conjugated Affinipure Goat Anti-Rabbit IgG(H+L)	PTG	SA00001-2	1:10000 dilution
Vimentin (D21H3) XP® Rabbit mAb	CST	5741T	1:1000 dilution
Anti-PD-L1 Antibody	Abcam	ab213524	1:1000 dilution
N-cadherin Polyclonal antibody	PTG	22018-1-AP	1:2000 dilution
cleaved-Caspase 3	Servicebio	GB11532	1:500 dilution
InVivoMAb anti-mouse PD-L1	BioXcell	BE0101	10 µg/g body weight
InVivoMAb anti-mouse CTLA-4	BioXcell	BE0131	10 µg/g body weight
InVivoMAb anti-mouse PD-1	BioXcell	BE0273	10 µg/g body weight
Phospho-AKT (Ser473) Monoclonal antibody	PTG	66444-1-Ig	1:100 dilution
Reagents	Brand	Catalog Number
InVivoPure Dilution Buffers	BioXcell	IP0065
DMEM, high glucose, GlutaMAX™ Supplement	Gibco	10566024
Fetal Bovine Serum, qualified, heat inactivated, United States	Gibco	16140071
Penicillin-Streptomycin-Glutamine (100X)	Gibco	10378016
RPMI 1640 Medium, GlutaMAX™ Supplement	Gibco	61870036
Leibovitz's L-15 Cell Culture Medium	Solarbio	LA9510
MEM	Gibco	11095080
McCoy's 5a	Gibco	16600082
DMEM/F12	Gibco	11320033
B27 supplement	Gibco	A1895601
EGF	Peprotech	AF-100-15
basic-FGF	Peprotech	AF-100-18B
PMA	Sigma-Aldrich	P1585
MK-2206 2HCl	Absin	abs810621
RIPA Lysis Buffer	Beyotime Biotechnology	P0013K
Immobilon-P PVDF Membrane	Millipore	IPVH00010
Chemistar™ High-sig ECL Western Blotting Substrate	Tanon	180-5001
DAB kit	ZSGB BIO	ZLI-9017
Trizol	Invitrogen	15596026
Prime-Script RT Master Mix Kit	Takara	RR036
TB Green Premix Ex Taq II	Takara	RR820
Software and equipment	Brand
Prism 7	GraphPad
R version 3.5.1	R Project for Statistical Computing
Python 3.9	Python TM
Perl 5.30.2	The Perl Programming Language
