# Supplementary material for: Tumor microenvironment remodeling plus immunotherapy could be used in mesenchymal-like tumor with high tumor residual and drug resistant rate
Source: Commun Biol. 2023 Dec 18;6:1281. doi: 10.1038/s42003-023-05667-4 (PMC10728080; doi:10.1038/s42003-023-05667-4)
Supplement: Supplementary file 4 — Supplementary Data [file 42003_2023_5667_MOESM4_ESM.zip › Supplementary Data/Supplementary Data 1 Mesenchymal Transition Gene Set.xlsx]

## Sheet: 工作表2
GO_EPITHELIAL_TO_MESENCHYMAL_TRANSITION	GO_NEGATIVE_REGULATION_OF_EPITHELIAL_TO_MESENCHYMAL_TRANSITION	GO_MESENCHYMAL_TO_EPITHELIAL_TRANSITION
ACVR1	ADIPOR1	BASP1
ADAM15	BMP5	BMP4
ADIPOR1	DAB2IP	CITED1
ALX1	DACT3	CTNNB1
AMELX	EFNA1	FZD7
AXIN2	FOXA1	GATA3
BAMBI	FOXA2	GDNF
BCL9L	FUZ	GREM1
BMP2	HPN	LIF
BMP4	LDLRAD4	PAX2
BMP5	MAD2L2	PAX8
BMP7	MIR146B	PELO
CLASP1	MIR149	SALL1
CLASP2	MIR29B1	SIX2
COL1A1	MIR29B2	SMO
CRB2	MIR590	STAT1
CTNNB1	NKX2-1	TCF15
CUL7	NOG	WNT4
DAB2	OVOL2	WNT9B
DAB2IP	PBLD	WT1
DACT3	PPP2CA
DAG1	PTEN
DDX17	SDHAF2
DDX5	SFRP1
DLG5	SFRP2
EFNA1	SMAD7
ELL3	STRAP
ENG	TBX5
EOMES	TGFB2
EPB41L5	TRIM62
EPHA3	USF3
EZH2	VASN
FAM83D
FGF8
FGFR2
FOXA1
FOXA2
FOXC1
FOXF2
FUZ
GCNT2
GLIPR2
GREM1
GSC
GSK3B
HAS2
HDAC2
HEY1
HEY2
HEYL
HGF
HIF1A
HMGA2
HNRNPAB
HPN
IL1B
IL6
ISL1
JAG1
KBTBD8
KLHL12
LDLRAD4
LEF1
LOXL2
LOXL3
LRP6
MAD2L2
MCRIP1
MIR146B
MIR149
MIR21
MIR221
MIR222
MIR29B1
MIR29B2
MIR590
MSX1
MSX2
MTOR
NKX2-1
NOG
NOLC1
NOTCH1
OLFM1
OVOL2
PBLD
PDCD4
PDCD6
PDPN
PEF1
PHLDB1
PHLDB2
POFUT2
PPP2CA
PTEN
RBPJ
RFLNB
RGCC
RTN4
S100A4
SDCBP
SDHAF2
SERPINB3
SFRP1
SFRP2
SMAD2
SMAD3
SMAD4
SMAD7
SNAI1
SNAI2
SOX9
SPRY1
STRAP
TBX5
TCF7L2
TCOF1
TGFB1
TGFB1I1
TGFB2
TGFB3
TGFBR1
TGFBR2
TGFBR3
TIAM1
TMEM100
TRIM28
TRIM62
TWIST1
USF3
VASN
WNT11
WNT16
WNT2
WNT4
WNT5A
WNT8A
WWTR1
ZNF703
