# Supplementary material for: Tumor microenvironment remodeling plus immunotherapy could be used in mesenchymal-like tumor with high tumor residual and drug resistant rate
Source: Commun Biol. 2023 Dec 18;6:1281. doi: 10.1038/s42003-023-05667-4 (PMC10728080; doi:10.1038/s42003-023-05667-4)
Supplement: Supplementary file 4 — Supplementary Data [file 42003_2023_5667_MOESM4_ESM.zip › Supplementary Data/Supplementary Data 10 Driver CNV among Four EMT Clusters.xlsx]

## Sheet: 工作表2
AMP/DEL	Location	Positive Iteration Times				Median OR				Median Frequency
		Cluster.I	Cluster.II	Cluster.III	Cluster.IV	Cluster.I	Cluster.II	Cluster.III	Cluster.IV	Cluster.I	Cluster.II	Cluster.III	Cluster.IV
Amp	1p34.2	0	0	9	0	0	0	1.52907	0	0	0	0.669732	0
Amp	1p22.3	0	5	13	0	0	1.6968	1.81411	0	0	0.163063	0.179841	0
Amp	1q21.3	0	0	0	0	0	0	0	0	0	0	0	0
Amp	1q32.1	0	2	0	0	0	1.52572	0	0	0	0.481982	0	0
Amp	1q44	0	3	0	0	0	1.56469	0	0	0	0.465465	0	0
Amp	2q31.2	0	0	69	0	0	0	1.73802	0	0	0	0.267966	0
Amp	3q26.2	0	0	98	0	0	0	1.72545	0	0	0	0.521253	0
Amp	4p16.3	4	0	11	0	1.67683	0	1.76706	0	0.150246	0	0.161129	0
Amp	4q12	0	0	26	0	0	0	1.8352	0	0	0	0.175862	0
Amp	5p15.33	0	0	38	0	0	0	1.58764	0	0	0	0.437387	0
Amp	5q35.3	12	0	0	0	1.62515	0	0	0	0.18514	0	0	0
Amp	6p22.3	0	11	0	0	0	1.57856	0	0	0	0.272318	0	0
Amp	7p11.2	0	0	2	0	0	0	1.50078	0	0	0	0.551724	0
Amp	7q36.3	0	0	0	0	0	0	0	0	0	0	0	0
Amp	8p11.23	0	0	6	0	0	0	1.58264	0	0	0	0.352874	0
Amp	8p11.21	0	0	20	0	0	0	1.56079	0	0	0	0.353103	0
Amp	8q24.21	0	0	13	0	0	0	1.53302	0	0	0	0.650928	0
Amp	9p13.3	0	5	6	0	0	1.61233	1.69415	0	0	0.197297	0.204598	0
Amp	10p15.1	0	2	2	0	0	1.61454	1.58105	0	0	0.225225	0.237931	0
Amp	10q22.2	26	4	0	0	1.72926	1.72799	0	0	0.14892	0.155405	0	0
Amp	11q13.3	0	0	97	0	0	0	1.84532	0	0	0	0.310843	0
Amp	12p13.33	0	0	18	0	0	0	1.58324	0	0	0	0.397318	0
Amp	12q14.1	0	6	2	0	0	1.59597	1.53179	0	0	0.283784	0.27931	0
Amp	12q15	0	2	19	0	0	1.51897	1.57399	0	0	0.310811	0.304537	0
Amp	13q34	0	9	2	0	0	1.61039	1.62344	0	0	0.267768	0.275862	0
Amp	14q13.2	0	0	75	0	0	0	1.86853	0	0	0	0.234851	0
Amp	15q26.3	0	0	60	0	0	0	1.72637	0	0	0	0.232644	0
Amp	17q12	0	0	0	0	0	0	0	0	0	0	0	0
Amp	17q25.1	0	0	3	0	0	0	1.5659	0	0	0	0.383908	0
Amp	19p13.12	0	19	3	0	0	1.59902	1.62537	0	0	0.198909	0.225287	0
Amp	19q12	0	14	11	0	0	1.57543	1.59672	0	0	0.304054	0.319122	0
Amp	20q11.21	0	0	0	0	0	0	0	0	0	0	0	0
Amp	20q13.33	0	0	0	0	0	0	0	0	0	0	0	0
Amp	Xq28	8	0	12	0	1.5917	0	1.59726	0	0.257389	0	0.266092	0
Del	1p36.23	0	2	0	0	0	1.52929	0	0	0	0.346847	0	0
Del	1p36.11	0	2	0	0	0	1.55964	0	0	0	0.337838	0	0
Del	1p13.2	0	0	1	0	0	0	1.57798	0	0	0	0.310345	0
Del	2q22.1	0	14	29	0	0	1.59962	1.66051	0	0	0.229408	0.258026	0
Del	2q37.3	8	0	33	0	1.55692	0	1.70666	0	0.232759	0	0.251829	0
Del	3p26.3	0	0	28	0	0	0	1.60355	0	0	0	0.385961	0
Del	3p14.2	0	0	86	0	0	0	1.65255	0	0	0	0.459022	0
Del	4p16.3	0	4	19	0	0	1.56882	1.59331	0	0	0.335586	0.362976	0
Del	4q22.1	0	1	2	0	0	1.52809	1.6321	0	0	0.355856	0.4	0
Del	4q34.3	0	0	16	0	0	0	1.55361	0	0	0	0.460345	0
Del	5q11.2	0	0	77	0	0	0	1.62986	0	0	0	0.4618	0
Del	5q21.3	0	0	59	0	0	0	1.6151	0	0	0	0.420807	0
Del	6p25.3	0	0	37	0	0	0	1.686	0	0	0	0.243057	0
Del	6q21	0	0	4	0	0	0	1.55064	0	0	0	0.372414	0
Del	6q26	0	0	0	0	0	0	0	0	0	0	0	0
Del	7p22.3	0	3	9	0	0	2.06582	2.0494	0	0	0.112613	0.12567	0
Del	7q31.1	0	4	20	0	0	1.7785	1.8348	0	0	0.168919	0.183103	0
Del	7q36.1	0	1	11	0	0	1.67404	1.94654	0	0	0.157658	0.178056	0
Del	8p23.2	0	0	4	0	0	0	1.51753	0	0	0	0.47069	0
Del	8p21.2	0	0	2	0	0	0	1.55332	0	0	0	0.475862	0
Del	9p24.1	0	0	23	0	0	0	1.56667	0	0	0	0.533433	0
Del	9p13.1	0	0	8	0	0	0	1.58992	0	0	0	0.450862	0
Del	9q21.3	0	0	29	0	0	0	1.55735	0	0	0	0.590963	0
Del	9q34.3	0	0	0	0	0	0	0	0	0	0	0	0
Del	10p15.3	0	0	62	0	0	0	1.64709	0	0	0	0.338932	0
Del	10q23.31	0	0	22	0	0	0	1.58908	0	0	0	0.453292	0
Del	10q26.3	0	0	30	0	0	0	1.60359	0	0	0	0.413103	0
Del	11p15.5	0	0	3	0	0	0	1.57103	0	0	0	0.370115	0
Del	11q22.3	0	1	0	0	0	1.50028	0	0	0	0.328829	0	0
Del	11q25	0	2	2	0	0	1.5491	1.5196	0	0	0.387387	0.372414	0
Del	12p13.1	0	9	0	0	0	1.69796	0	0	0	0.18969	0	0
Del	12q23.1	0	1	4	0	0	1.63938	1.76982	0	0	0.193694	0.212069	0
Del	12q24.33	0	0	0	0	0	0	0	0	0	0	0	0
Del	13q11	0	0	39	0	0	0	1.593	0	0	0	0.401768	0
Del	13q14.2	0	0	7	0	0	0	1.54405	0	0	0	0.459113	0
Del	14q24.1	0	30	0	0	0	1.60232	0	0	0	0.347898	0	0
Del	15q11.2	0	8	2	0	0	1.60022	1.51954	0	0	0.327703	0.324138	0
Del	15q15.1	0	8	2	0	0	1.60022	1.51954	0	0	0.327703	0.324138	0
Del	16p13.3	0	0	14	0	0	0	1.59261	0	0	0	0.270936	0
Del	16q23.1	0	0	0	0	0	0	0	0	0	0	0	0
Del	17p12	0	0	0	0	0	0	0	0	0	0	0	0
Del	17q11.2	0	2	6	0	0	1.51659	1.57717	0	0	0.220721	0.233333	0
Del	18q23	0	1	0	0	0	1.50962	0	0	0	0.454955	0	0
Del	19p13.2	0	2	12	0	0	1.55176	1.56754	0	0	0.317568	0.337931	0
Del	19q13.32	0	3	9	0	0	1.55293	1.63037	0	0	0.21021	0.216092	0
Del	19q13.43	0	1	2	0	0	1.6682	1.67363	0	0	0.234234	0.224138	0
Del	20p12.1	0	16	1	0	0	1.66427	1.73947	0	0	0.193694	0.2	0
Del	21q11.2	0	0	48	0	0	0	1.62117	0	0	0	0.345833	0
Del	22q13.32	0	1	0	0	0	1.50322	0	0	0	0.396396	0	0
Del	Xp21.2	0	2	1	0	0	1.59907	1.51954	0	0	0.301802	0.317241	0
