# Supplementary material for: Tumor microenvironment remodeling plus immunotherapy could be used in mesenchymal-like tumor with high tumor residual and drug resistant rate
Source: Commun Biol. 2023 Dec 18;6:1281. doi: 10.1038/s42003-023-05667-4 (PMC10728080; doi:10.1038/s42003-023-05667-4)
Supplement: Supplementary file 4 — Supplementary Data [file 42003_2023_5667_MOESM4_ESM.zip › Supplementary Data/Supplementary Data 7 COX Analysis of Mesenchymal transition activity.csv]

Cancer	HR	low95	high95	p-value	z-score
BLCA	1.196	1	1.431	0.049943786	1.960445122
BRCA	1.059	0.855	1.31	0.60018693	0.524131716
CESC	1.352	1.037	1.763	0.026062766	2.225275252
COAD	0.876	0.681	1.129	0.306783768	-1.021993941
ESCA	1.124	0.853	1.483	0.406246041	0.830517884
GBM	1.123	0.916	1.376	0.265583854	1.113290108
HNSC	1.053	0.884	1.254	0.564165634	0.576665217
KIRC	1.222	0.991	1.506	0.060546625	1.876791869
KIRP	1.822	1.239	2.679	0.002277431	3.05144457
LGG	1.336	1.145	1.56	0.000236131	3.676850958
LIHC	1.04	0.826	1.308	0.73957256	0.332419441
LUAD	1.084	0.908	1.294	0.373391446	0.890138642
LUSC	0.9	0.74	1.095	0.290778362	-1.056415645
OV	1.067	0.908	1.255	0.432335263	0.785201795
PAAD	1.507	1.161	1.956	0.002030164	3.085783803
PCPG	0.787	0.335	1.849	0.582260858	-0.550085316
PRAD	0.767	0.345	1.706	0.515963624	-0.649579894
READ	0.559	0.308	1.014	0.055569854	-1.914393827
SKCM	0.954	0.832	1.093	0.496189937	-0.680496816
STAD	1.158	0.932	1.439	0.184890903	1.325845426
TGCT	1.428	0.538	3.789	0.474606276	0.715004479
THCA	1.12	0.534	2.349	0.765157939	0.298714439
THYM	0.34	0.081	1.429	0.140973189	-1.472176622
UCEC	1.159	0.893	1.503	0.266842729	1.110362782
Total	1.063	1.014	1.114	0.011840169	2.516872434
