# Supplementary material for: Tumor microenvironment remodeling plus immunotherapy could be used in mesenchymal-like tumor with high tumor residual and drug resistant rate
Source: Commun Biol. 2023 Dec 18;6:1281. doi: 10.1038/s42003-023-05667-4 (PMC10728080; doi:10.1038/s42003-023-05667-4)
Supplement: Supplementary file 4 — Supplementary Data [file 42003_2023_5667_MOESM4_ESM.zip › Supplementary Data/Supplementary Data 17 Sample Number Summary.xlsx]

## Sheet: 工作表1
Cancer Type	TCGA		CCLE	ImviGor210	GSE78220	CGGA	Wu lab	Van_Allen	SRP067586	KFSYSCC	FRENCH	GSE2109	GSE37892	GSE35896	GSE23878	GSE20916	GSE17536	GSE13067	FUSCCTNBC	ACRG	KUCM	KUGH	MDACC	SMC
	Normal Tissue	Tumor Tissue
BLCA	19	408	29
BRCA	113	1102	60																360
CESC	3	306	15
COAD	41	451	72
ESCA	11	185	38
GBM	0	168	45			388	19 Glioma
HNSC	44	522	62
KIRC	72	534	55
KIRP	32	291
LGG	0	533	19			630
LIHC	50	374	27
LUAD	59	517	84
LUSC	51	502	24
OV	0	309	60
PAAD	4	179	48
PCPG	3	184
PRAD	52	498	10	348
READ	10	160	72							274 (CRC)	519 (CRC)	266 (CRC)	118 (CRC)	57 (CRC)	24 (CRC)	71 (CRC)	156 (CRC)	67 (CRC)
SKCM	1	472	79		28			51	24
STAD	35	415	46																	300	109	93	40	432
TGCT	0	139
THCA	59	513	18
THYM	2	120
UCEC	22	533	29
