# Supplementary material for: Tumor microenvironment remodeling plus immunotherapy could be used in mesenchymal-like tumor with high tumor residual and drug resistant rate
Source: Commun Biol. 2023 Dec 18;6:1281. doi: 10.1038/s42003-023-05667-4 (PMC10728080; doi:10.1038/s42003-023-05667-4)
Supplement: Supplementary file 4 — Supplementary Data [file 42003_2023_5667_MOESM4_ESM.zip › Supplementary Data/Supplementary Data 4 CNV Regulation Mechanism of EMTCGs.xlsx]

## Sheet: Correlation
Gene	ACVR1	AXIN2	BAMBI	BMP2	COL1A1	DAB2	ENG	EZH2	FGFR2	HEY1	HGF	HIF1A	HMGA2	IL1B	IL6	JAG1	LEF1	LOXL2	MSX1	PDCD4	S100A4	SMAD2	SMAD4	SNAI1	SNAI2	SOX9	SPRY1	TCF7L2	TGFB1	TGFB3	TGFBR2	TGFBR3	TWIST1	WNT2	WNT5A
BLCA	0.315124	0.135805	0.208073	0.158435	-0.137295	0.0815622	0.0910142	0.235706	0.201539	0.275963	-0.042742	0.378189	-0.0750623	0.252654	0.0531321	0.307499	0.0229007	0.0764281	0.0492773	0.340093	-0.0262122	0.729799	0.716512	-0.0626	-0.043901	0.0631842	0.221093	0.35073	-0.0216638	0.17554	0.0855686	0.0655533	0.0451303	0.0689411	0.0913268
BRCA	0.381262	0.166822	0.21409	-0.0310674	0.0352924	-0.0184293	0.122078	0.339451	0.37874	-0.0234759	-0.0876831	0.11758	-0.038937	0.130736	-0.0389055	0.133333	0.0602108	0.0596865	0.11767	0.337894	-0.0160167	0.674853	0.656636	0.066711	-0.0494492	-0.128938	0.124421	0.241733	0.0710844	0.29404	0.0329428	0.152276	-0.0130728	-0.0388994	0.187141
CESC	0.301014	0.20955	0.0604041	0.0369484	0.0202525	-0.00398224	0.0320348	0.441357	0.0967487	0.0465925	0.0235663	0.262491	0.119563	0.0875402	0.0714642	0.340321	0.172024	0.086883	0.231951	0.471257	0.14401	0.649499	0.719402	0.0821402	0.248749	0.072895	0.238018	0.414863	0.129986	0.0852665	0.304446	0.0810226	0.00409368	0.0710722	0.0782049
COAD	0.257275	0.209292	0.087777	0.204526	-0.0455344	0.217028	0.0465786	0.244972	0.190149	0.0112862	0.0342138	0.404155	0.30111	-0.166376	-0.068988	0.35098	-0.0288207	0.0317451	0.078935	0.180065	0.0336815	0.668025	0.715752	0.116999	-0.0752347	0.166886	0.200856	0.401583	-0.0158063	0.213463	0.118158	0.226917	-0.0396201	-0.0310992	0.0430668
ESCA	0.359746	-0.0237814	0.130186	0.294115	0.134956	0.0714837	-0.0515985	0.617273	0.0946961	0.0395298	0.00910245	0.351917	0.185213	0.109824	0.00543707	0.273118	0.199958	-0.0375818	0.172817	0.273533	0.0206945	0.751061	0.701914	0.291745	0.149156	0.197506	0.0852615	0.432784	0.0252431	0.29178	0.378529	0.175924	-0.0762191	0.0508425	-0.189541
GBM	0.343574	0.30371	0.339014	-0.153316	-0.00848397	0.0358833	0.012504	0.382439	0.183925	0.161552	-0.0310141	0.482416	0.154725	-0.10643	-0.113693	0.329699	0.190835	0.256258	0.17152	0.495803	0.0319171	0.677718	0.619909	0.132558	0.282041	0.115435	0.141005	0.338949	0.25884	0.489733	0.0706574	0.384202	-0.0449133	-0.230451	0.270692
HNSC	0.338198	0.0144464	0.0180433	0.238652	0.00113298	0.0085275	-0.055703	0.408309	-0.0480543	0.128401	0.042547	0.33963	0.224682	-0.0405272	0.101144	0.375985	-0.0402196	-0.0891565	0.0796578	0.307173	0.0201345	0.721966	0.69167	0.0728562	0.319723	0.0615227	0.133542	0.293359	0.0715313	0.0410811	0.277221	-0.196157	0.187217	0.106344	0.0833135
KIRC	0.238837	0.15355	0.0462925	0.0100913	0.0629502	0.272902	0.130763	0.252988	0.21542	-0.144543	0.00620709	0.318669	0.137664	-0.0146955	0.0445015	-0.198406	-0.00786176	0.026662	0.0194669	0.247391	0.199576	0.473909	0.57584	-0.020085	0.0293936	0.0927838	0.097835	0.398177	0.104465	0.258355	-0.115533	0.198765	-0.0475742	0.154716	0.218623
KIRP	0.267437	0.389126	0.104779	0.294106	-0.0859933	0.186083	-0.0733678	0.371907	0.12707	0.0505938	-0.0483975	0.251893	0.202144	-0.0992319	-0.234644	0.219764	-0.13559	0.094287	0.101777	0.0807939	-0.0046783	0.553771	0.616782	-0.127615	-0.00888757	0.240066	-0.0282751	0.287046	0.0381433	0.0270855	0.172838	0.315427	-0.154144	0.424547	0.351523
LGG	-0.00920605	0.186111	0.371762	-0.203584	-0.0578772	0.0939449	-0.00677087	0.3631	0.00724752	0.0740597	0.169142	0.423312	0.210062	-0.00362058	0.0874027	0.243919	0.117856	0.0718301	0.180288	0.522044	0.155851	0.47592	0.331311	0.21663	0.00509139	0.0941919	0.150493	0.518892	0.533064	0.310732	0.00334058	0.301847	0.301032	-0.0064641	0.027039
LIHC	0.354204	0.0848656	0.231025	0.280176	-0.239162	0.0108562	0.0184198	0.146067	-0.0142916	0.0307431	0.0393552	0.196996	0.0682866	-0.0130194	-0.0466461	0.0813684	0.23782	0.133331	0.148105	0.370173	-0.164148	0.488373	0.576919	-0.0866985	0.26393	-0.0868986	0.241419	0.438679	0.179008	0.191362	0.113141	0.306145	-0.131022	-0.0232024	0.186214
LUAD	0.220876	-0.0436622	-0.0694145	0.187603	0.073509	-0.101685	0.0415966	0.343478	0.092516	0.304582	-0.0815328	0.2504	0.146196	-0.0907222	-0.0423053	0.288043	-0.00848939	0.0904018	-0.0031071	0.347996	-0.109032	0.676156	0.65651	0.0994803	0.00762691	-0.0392794	0.154407	0.361485	0.047428	0.172974	0.434801	0.126992	0.0905851	0.0149503	0.0744105
LUSC	0.360278	0.0619569	0.0642427	0.0771664	-0.209824	0.0363893	-0.0274855	0.449775	0.00927445	0.0059842	-0.125389	0.466298	0.204595	0.00740536	0.102298	0.433075	0.0583871	0.247754	0.0121684	0.401218	-0.065449	0.72961	0.672889	0.0531833	0.134559	-0.0923271	0.310037	0.505376	0.222706	0.110964	0.322938	0.110123	0.104204	-0.0135029	-0.0328286
OV	0.290421	0.123092	0.109368	0.0769209	0.128814	-0.0725767	0.0557284	0.358271	0.540567	0.121577	-0.0246821	0.53276	0.283028	-0.085026	0.0581641	0.337546	0.0618941	0.195385	-0.0433696	0.54842	0.130374	0.824182	0.794102	0.105547	-0.00297132	0.163387	0.321418	0.592699	0.205406	0.180058	0.254528	0.264944	0.00988718	0.150259	0.0544166
PAAD	0.313436	0.0680107	0.235269	0.0295246	-0.0945075	-0.274438	0.135814	0.145344	0.0667041	0.0420174	-0.272679	0.114156	-0.0845136	0.0528522	-0.0770615	-0.0922623	-0.221623	-0.0694418	0.0269276	0.206125	0.152819	0.596435	0.794763	-0.296328	0.147059	-0.14346	0.0859944	0.231054	0.0302722	0.0703512	0.352493	0.243636	-0.0759798	-0.343637	0.0662936
PCPG	0.286171	0.163805	-0.064419	-0.0573805	-0.120845	-0.0925017	-0.0175857	0.315052	0.162716	0.0432934	0.137551	0.319653	-0.0931797	0.119998	0.00125045	-0.0789548	-0.129504	0.206343	0.0583091	0.235532	-9.2e-05	0.411315	0.253579	-0.134721	-0.0200314	0.0401363	-0.0831774	0.0691432	0.142138	0.0549534	0.023087	0.487589	-0.042835	0.228066	0.0736642
PRAD	0.32825	0.206477	0.0290483	-0.0218394	0.0498613	0.038049	-0.0284584	0.422698	0.0643127	0.0144348	0.0134282	0.10479	0.050966	-0.023516	-0.0240789	0.0548155	0.00808728	0.181976	0.172746	0.400494	-0.0426497	0.621999	0.636661	0.0168349	-0.0775025	-0.0437847	0.0968691	0.358177	-0.00580701	0.135397	-0.0572021	0.157713	0.149927	0.108631	0.176083
READ	0.35644	0.274073	0.129893	0.339742	0.0247223	0.213789	-0.0100043	0.232948	-0.0779766	0.168026	0.0725095	0.360784	0.272221	-0.0978952	-0.0915592	0.562932	0.0423342	-0.036188	0.1123	0.226255	0.08575	0.624241	0.74218	0.0683359	-0.0677709	0.0337516	0.228164	0.223022	-0.022381	0.178109	0.30775	0.337904	0.0654356	0.00994693	-0.00951141
SKCM	0.231215	-0.0704773	0.282281	0.200117	-0.0402302	0.271489	0.309744	0.420692	0.154799	0.0378068	0.193493	0.195791	0.116487	0.117514	-0.0352079	0.124838	0.242056	0.160497	0.0782469	0.301032	-0.0452011	0.588375	0.453233	0.160079	0.294022	0.108274	0.0711148	0.315266	0.038269	0.0620791	0.297455	0.23237	0.271745	0.00686233	-0.0496965
STAD	0.501155	0.195697	0.127152	0.105298	-0.0267774	0.187644	-0.000174271	0.379029	0.429386	-0.0351288	-0.0865137	0.313852	0.207985	0.0690937	-0.0397227	0.131815	0.00916898	0.0838663	0.104037	0.334767	-0.122051	0.665747	0.752619	0.165402	-0.119788	0.223123	0.151722	0.319734	0.0526065	0.0709035	0.142601	0.178193	-0.0534216	-0.014673	0.0205157
TGCT	0.221259	0.172336	0.323715	0.212827	0.356159	0.115495	0.067818	0.607296	0.35424	0.171445	-0.168951	0.298998	0.0703125	-0.0325431	0.314952	0.188231	0.240377	0.408856	0.108121	0.45578	-0.0745454	0.345117	0.0987147	-0.132745	0.0271869	0.500907	0.0773294	-0.0727486	0.0627937	0.219307	0.214274	0.140706	0.0507793	-0.0820396	0.379123
THCA	0.26638	0.180725	-0.0573154	0.000211187	-0.136478	-0.0664963	0.0618026	0.0204145	0.0365356	0.0453361	-0.0339854	-0.0325645	-0.281127	-0.0153306	-0.0517488	-0.00541085	0.150932	0.0839392	0.0345951	0.146934	0.242497	0.156995	0.237741	0.082167	0.0900322	0.0587028	-0.0996747	0.0479286	-0.0391405	-0.0175786	-0.0361498	0.0903509	-0.019719	-0.0832836	0.00074186
THYM	0.0159038	-0.297646	0.11236	-0.0690005	0.0509704	-0.0518886	-0.188567	-0.0395267	0.0539131	-0.187436	0.0452056	0.354894	0.400272	0.0742582	0.00335819	0.0917059	-0.154007	0.0175807	-0.15323	0.159192	-0.0605401	0.441398	0.285782	0.13117	-0.0870488	0.156693	0.000495397	0.0748038	-0.162484	0.17045	0.104148	0.217149	-0.199041	-0.221957	0.233956
UCEC	0.178279	0.0761796	0.161747	0.00281045	0.00155697	-0.0687445	0.0355069	0.173998	0.227142	0.154604	0.05259	0.253717	0.113004	0.0163945	-0.0255567	0.194703	0.22733	0.211077	0.146631	0.356146	-0.0738614	0.438773	0.559774	0.134443	-0.0967341	0.0798244	0.107968	0.163756	0.0583463	0.202528	0.147123	0.0677087	-0.0884353	0.0343887	0.0985186

## Sheet: FDR
	ACVR1	AXIN2	BAMBI	BMP2	COL1A1	DAB2	ENG	EZH2	FGFR2	HEY1	HGF	HIF1A	HMGA2	IL1B	IL6	JAG1	LEF1	LOXL2	MSX1	PDCD4	S100A4	SMAD2	SMAD4	SNAI1	SNAI2	SOX9	SPRY1	TCF7L2	TGFB1	TGFB3	TGFBR2	TGFBR3	TWIST1	WNT2	WNT5A
BLCA	3.144e-10	0.0115559	0.0001068	0.00335781	0.0273944	0.243898	0.285905	2.47059e-06	0.000154286	2.052e-07	0.668589	1.392e-14	0.176027	6.384e-06	0.503248	1.08e-09	0.775539	0.176627	0.45622	4.66909e-12	0.757321	8.8e-68	2.52343e-64	0.251123	0.56334	0.25711	4.356e-05	8.46545e-13	0.807967	0.000942487	0.121194	0.188531	0.58495	0.363599	0.13337
BRCA	3.288e-37	4.38e-07	1.5e-11	0.462573	0.423734	0.689356	0.000708	4.512e-29	1.1016e-36	0.672693	0.0238786	0.000146527	0.241997	0.0002016	0.503248	2.26e-05	0.0964282	0.100403	0.000717462	4.296e-29	0.757321	1.1664e-142	1.7832e-132	0.0729052	0.193517	0.0001752	0.000145029	2.328e-15	0.0673531	1.5312e-21	0.336094	2.4672e-06	0.729008	0.404203	1.0116e-08
CESC	3.42545e-07	0.000830667	0.346996	0.66875	0.866953	0.945979	0.780819	5.712e-15	0.169608	0.672693	0.810535	9.36e-06	0.0617781	0.338661	0.503248	7.14e-09	0.012754	0.184776	0.000717462	6e-17	0.0472208	5.4e-36	1.968e-47	0.204032	0.0001026	0.25711	0.000145029	3.408e-13	0.0790325	0.200437	5.08e-07	0.174601	0.94447	0.417175	0.313094
COAD	1.02e-07	5.604e-05	0.131056	6e-05	0.510123	3.384e-05	0.695122	3.024e-07	0.0001758	0.848521	0.668589	5.58e-18	2.112e-09	0.00360567	0.503248	1.884e-13	0.728108	0.607319	0.180591	0.00020283	0.720745	8.81143e-58	1.128e-69	0.0478417	0.196523	0.00207631	0.00010272	6.44e-18	0.807967	2.448e-05	0.0208464	5.31429e-06	0.58661	0.726771	0.480824
ESCA	9.73714e-07	0.749309	0.135424	0.0001596	0.23497	0.504362	0.763171	6.384e-20	0.303403	0.680246	0.902666	2.06e-06	0.0206911	0.338661	0.9874	0.000293582	0.0199481	0.669267	0.0662148	0.000238963	0.851962	3.64e-34	2.51294e-28	0.0004968	0.107616	0.0252453	0.306102	1.5104e-09	0.807967	0.000210171	5.08e-07	0.0223365	0.53971	0.726771	0.0278433
GBM	2.72e-05	0.000552975	0.0001068	0.117681	0.979557	0.761274	0.94021	2.47059e-06	0.0617945	0.121441	0.810535	1.632e-09	0.0865625	0.398963	0.503248	8.38154e-05	0.046589	0.00692306	0.100745	3.15692e-10	0.801314	5.62667e-21	7.16211e-17	0.16422	0.00258416	0.231299	0.124901	3.78353e-05	0.0074286	2.456e-09	0.451529	5.31429e-06	0.706896	0.0239196	0.00312995
HNSC	1.932e-14	0.749309	0.683195	6.528e-07	0.979557	0.883894	0.571936	2.712e-21	0.390834	0.0170155	0.668589	1.1616e-14	2.112e-06	0.615713	0.13454	1.26e-17	0.512228	0.0945594	0.170791	2.592e-12	0.778573	5.472e-83	1.76e-73	0.158329	2.664e-12	0.231299	0.00526853	2.32e-11	0.229666	0.403007	1.28e-09	1.62982e-05	0.0001552	0.0427623	0.128921
KIRC	8.08e-08	0.000994181	0.346996	0.891891	0.32676	4.872e-09	0.0214629	7.08e-09	3.0096e-06	0.00537284	0.902666	2.54743e-13	0.00313558	0.842197	0.503248	1.1112e-05	0.858135	0.619608	0.750061	1.4752e-08	4.872e-05	1.74831e-30	2.33455e-47	0.674216	0.668751	0.0860466	0.0420491	1.296e-20	0.0665814	1.128e-08	0.0148704	1.18667e-05	0.53971	0.00298963	3.376e-06
KIRP	6.672e-06	1.8144e-10	0.135424	2.984e-06	0.32676	0.00605695	0.571936	1.412e-10	0.0678494	0.672693	0.668589	2.432e-05	0.0013502	0.338661	0.0013896	0.000292022	0.046589	0.165498	0.180591	0.171502	0.977733	2.28e-24	2.256e-31	0.0729052	0.948005	0.0002304	0.660265	1.086e-06	0.692134	0.675274	0.0071015	2.7e-07	0.0421792	1.1928e-12	1.0116e-08
LGG	0.863698	0.00010848	7.584e-17	2.052e-05	0.382081	0.0895114	0.94021	8.44e-17	0.870051	0.205383	0.00192611	1.344e-22	7.824e-06	0.934866	0.230791	6.05333e-08	0.0202533	0.165498	0.000717462	9.36e-36	0.00320674	4.56e-30	1.668e-14	1.7928e-05	0.948005	0.0860466	0.00169202	2.976e-35	1.5048e-37	7.62e-12	0.939893	7.248e-11	8.352e-11	0.901599	0.618938
LIHC	1.348e-11	0.141321	5.082e-05	6.528e-07	4.728e-05	0.883894	0.917245	0.00598325	0.857258	0.680246	0.668589	0.000192312	0.241997	0.877617	0.52924	0.153129	3.584e-05	0.0290217	0.0185273	7.73333e-13	0.010057	4.58824e-23	1.90286e-33	0.158329	2.592e-06	0.156566	2.536e-05	6.44e-18	0.00360462	0.000640797	0.046379	1.96e-08	0.0494072	0.875698	0.00141806
LUAD	8.23385e-07	0.370428	0.175068	6.61714e-05	0.289838	0.0641376	0.695122	3.81e-15	0.0711962	4.512e-11	0.215733	2.02036e-08	0.00197953	0.192803	0.509102	1.4736e-10	0.858135	0.0945594	0.944087	1.521e-15	0.0472208	5.424e-69	5.73e-64	0.0729052	0.948005	0.4092	0.00136291	1.02514e-16	0.490556	0.0002505	1.2e-23	0.00600032	0.10325	0.875698	0.170919
LUSC	8.32e-16	0.211503	0.214989	0.146369	4.728e-05	0.557032	0.763171	4.296e-25	0.870051	0.894029	0.0243622	7.176e-27	1.664e-05	0.906852	0.13454	8.376e-23	0.309325	5.064e-07	0.820681	6.6e-20	0.315747	5.472e-83	2.9568e-66	0.269875	0.0104856	0.0860466	3.552e-11	1.452e-32	6.18e-06	0.0226685	1.8e-12	0.0196805	0.0686518	0.875698	0.557767
OV	5.84e-07	0.0561884	0.126675	0.29313	0.101707	0.358748	0.695122	2.80615e-10	3.696e-23	0.121441	0.810535	1.448e-22	3.576e-06	0.338661	0.503248	6.41143e-09	0.426671	0.00313413	0.553322	3.944e-24	0.0710622	4.92e-75	5.08e-66	0.134901	0.959058	0.0179336	1.392e-07	4.928e-29	0.0026744	0.00372954	2.331e-05	9.45e-06	0.901941	0.036123	0.480824
PAAD	2.72842e-05	0.401902	0.00432064	0.795956	0.389259	0.00104913	0.285905	0.0584486	0.477099	0.680246	0.00192611	0.13596	0.274841	0.727148	0.503248	0.257533	0.012754	0.45271	0.787647	0.00645164	0.112771	2.47579e-18	1.55815e-39	0.0004968	0.11081	0.113571	0.306102	0.002493	0.807967	0.403007	5.14286e-06	0.00173428	0.53971	3.396e-05	0.480824
PCPG	0.00025461	0.059624	0.45317	0.624376	0.32676	0.386719	0.94021	5.92e-05	0.0711962	0.680246	0.215733	5.07e-05	0.272288	0.338661	0.9874	0.3352	0.172272	0.0252859	0.553322	0.00306166	0.999073	6.18286e-08	0.00123295	0.158329	0.948005	0.638697	0.33447	0.416689	0.185939	0.531639	0.804086	5.628e-10	0.706896	0.0210765	0.480824
PRAD	4.0656e-13	3.168e-05	0.54341	0.755125	0.432237	0.557032	0.763171	8.48e-22	0.247617	0.817838	0.836309	0.022045	0.274841	0.842197	0.679473	0.257533	0.858135	0.0002994	0.000717462	1.1664e-19	0.627167	1.74667e-53	9.70667e-57	0.709809	0.172491	0.38051	0.047803	7.86e-16	0.897874	0.00528701	0.274343	0.000774686	0.00516343	0.0427623	0.00042048
READ	6.915e-06	0.00112112	0.167882	6e-05	0.866953	0.0246064	0.94021	0.00398964	0.442253	0.121441	0.668589	6.36923e-06	0.0013502	0.410877	0.503248	1.336e-13	0.756101	0.681121	0.258275	0.00500668	0.571197	2.928e-18	1.4835e-28	0.431022	0.56334	0.674744	0.00810487	0.00598997	0.814788	0.0410107	0.0002352	3e-05	0.58661	0.901599	0.945273
SKCM	1.07859e-05	0.213491	3.008e-07	0.000302699	0.624367	1.524e-06	3.192e-08	1.22743e-16	0.00785527	0.672693	0.00192611	0.000192312	0.0410299	0.146175	0.633262	0.0236078	3.264e-05	0.00699751	0.230756	6.85714e-09	0.627167	3.22909e-35	7.24e-20	0.00839002	1.1304e-07	0.0860466	0.23201	1.11771e-09	0.664995	0.297453	3.726e-08	1.62982e-05	1.488e-06	0.901599	0.480824
STAD	1.44e-26	0.0002136	0.0232555	0.0648108	0.74196	0.000750522	0.997183	3.92e-15	4.696e-19	0.672693	0.215733	2.046e-10	6.12e-05	0.351368	0.560992	0.0109648	0.858135	0.152088	0.100745	5.68e-12	0.0472208	9.66e-54	1.632e-75	0.00443767	0.0509475	5.616e-05	0.00477262	5.28e-11	0.490556	0.200437	0.00736695	0.000504299	0.53971	0.875698	0.739226
TGCT	0.0111205	0.0696929	0.000466101	0.0295681	0.000192	0.339488	0.747806	1.59055e-14	0.0001072	0.121441	0.204	0.00051335	0.419493	0.842197	0.00252204	0.039205	0.0176493	8.72e-06	0.320517	4.695e-08	0.627167	4.62261e-05	0.25647	0.17825	0.948005	1.704e-08	0.408533	0.418783	0.664995	0.0201192	0.0208464	0.119872	0.706896	0.593149	3.756e-05
THCA	4.83e-09	0.0002028	0.269467	0.996253	0.0137674	0.277564	0.571936	0.669524	0.49965	0.626262	0.668589	0.468856	2.112e-09	0.842197	0.503248	0.904227	0.00441797	0.113537	0.553322	0.00128693	1.0536e-06	0.000443156	9.31429e-08	0.134901	0.107616	0.255167	0.0420491	0.327125	0.614256	0.695848	0.459618	0.0529016	0.729008	0.152551	0.986838
THYM	0.863698	0.00202162	0.282631	0.624376	0.74196	0.690215	0.239989	0.669524	0.640387	0.121441	0.810535	0.000105741	2.21829e-05	0.675512	0.9874	0.3352	0.172272	0.849487	0.180591	0.0873987	0.724353	5.49818e-07	0.0017003	0.204032	0.554436	0.152214	0.995734	0.418783	0.185939	0.0957473	0.327988	0.0223365	0.0899926	0.0427623	0.0278433
UCEC	4.872e-05	0.115022	0.000601902	0.99008	0.979557	0.253118	0.747806	7.86947e-05	8.82e-07	0.00305883	0.550662	9.24e-09	0.0177752	0.842197	0.671292	1.55782e-05	3.456e-06	8.72e-06	0.00365092	1.40229e-16	0.21891	7.28e-26	3.04e-44	0.00839002	0.0804343	0.125314	0.0247474	0.000222025	0.3647	1.4208e-05	0.0017513	0.132679	0.10325	0.691414	0.0578751

## Sheet: Frequency
Gene	ACVR1	AXIN2	BAMBI	BMP2	COL1A1	DAB2	ENG	EZH2	FGFR2	HEY1	HGF	HIF1A	HMGA2	IL1B	IL6	JAG1	LEF1	LOXL2	MSX1	PDCD4	S100A4	SMAD2	SMAD4	SNAI1	SNAI2	SOX9	SPRY1	TCF7L2	TGFB1	TGFB3	TGFBR2	TGFBR3	TWIST1	WNT2	WNT5A
Amplification	0.144315	0.256605	0.140713	0.303943	0.224179	0.290032	0.131705	0.31195	0.0904724	0.403423	0.329464	0.122998	0.201461	0.152922	0.361389	0.304944	0.0609488	0.136309	0.088771	0.0786629	0.378403	0.0917734	0.0828663	0.380504	0.353483	0.258507	0.0616493	0.0830665	0.176241	0.120296	0.104584	0.110488	0.36299	0.321958	0.0840673
Deletion	0.107386	0.101781	0.192854	0.0967774	0.113191	0.0765612	0.233187	0.107186	0.26261	0.0570456	0.0661529	0.239091	0.0950761	0.08747	0.0596477	0.0970777	0.280524	0.374299	0.256205	0.269716	0.0381305	0.322458	0.335468	0.0330264	0.0807646	0.102682	0.282326	0.269816	0.160028	0.246397	0.291833	0.22498	0.0611489	0.0877702	0.321958
