# Supplementary material for: Tumor microenvironment remodeling plus immunotherapy could be used in mesenchymal-like tumor with high tumor residual and drug resistant rate
Source: Commun Biol. 2023 Dec 18;6:1281. doi: 10.1038/s42003-023-05667-4 (PMC10728080; doi:10.1038/s42003-023-05667-4)
Supplement: Supplementary file 4 — Supplementary Data [file 42003_2023_5667_MOESM4_ESM.zip › Supplementary Data/Supplementary Data 8 Coefficient of Variation of Mesenchymal transition activity.csv]

Cancer Type	mean	sd	low25	upper25	CV%
BLCA	3586.088425	803.0847103	2957.27192	4148.742905	22.39444808
BRCA	3740.170755	750.5516222	3221.02255	4265.150148	20.06730899
CESC	3185.953361	709.1221311	2678.41832	3660.86946	22.25776873
COAD	2719.819378	1499.59422	1079.303324	3931.985013	55.13580174
ESCA	2529.439932	661.9179094	2138.01924	2955.222457	26.16855617
GBM	3672.900989	667.7534918	3224.25436	3989.679234	18.18054703
HNSC	4106.758081	726.8262753	3605.400328	4573.60594	17.6982978
KIRC	3878.861204	569.5978308	3603.234633	4226.517825	14.68466647
KIRP	2831.310924	574.0898769	2438.772379	3199.299742	20.27646883
LGG	2655.114185	711.8116696	2241.217796	3127.480629	26.80907938
LIHC	2554.575346	809.5610405	1931.426022	3059.262703	31.69063076
LUAD	3398.833786	693.5157596	2917.811904	3881.248494	20.40452118
LUSC	4161.271995	747.766278	3659.463263	4661.130303	17.96965637
OV	2104.409432	645.5173249	1708.828402	2499.423784	30.67451206
PAAD	4406.948998	745.4508111	4093.121393	4893.724546	16.91534918
PCPG	2456.32058	854.3621441	1830.269759	3124.907847	34.78219216
PRAD	2990.960627	677.6312609	2578.689296	3438.147038	22.65597396
READ	2599.063835	1649.248523	844.5963096	3954.880145	63.45548349
SKCM	3738.149856	604.5669265	3348.925886	4091.785359	16.17289167
STAD	2484.951502	723.7500997	2049.963057	2960.739351	29.12532092
TGCT	3260.884097	1060.526536	2501.403822	3929.935688	32.52266885
THCA	3609.231356	576.973286	3196.898319	3999.925683	15.98604326
THYM	3108.851127	916.9712417	2420.423629	4002.319936	29.49550185
UCEC	1931.271387	1441.594088	844.0172018	3094.702182	74.64482193
