# Supplementary material for: Tumor microenvironment remodeling plus immunotherapy could be used in mesenchymal-like tumor with high tumor residual and drug resistant rate
Source: Commun Biol. 2023 Dec 18;6:1281. doi: 10.1038/s42003-023-05667-4 (PMC10728080; doi:10.1038/s42003-023-05667-4)
Supplement: Supplementary file 4 — Supplementary Data [file 42003_2023_5667_MOESM4_ESM.zip › Supplementary Data/Supplementary Data 12 KEGG Analysis of EMTCGs.xlsx]

## Sheet: 工作表1
GOTerm	Term PValue	Term PValue Corrected with Bonferroni step down	All Associated Genes	Associated Genes Found	% Associated Genes
MAPK signaling pathway	0.000562433	0.00393703	[AKT1, AKT2, AKT3, ANGPT1, ANGPT2, ANGPT4, ARAF, AREG, ARRB1, ARRB2, ATF2, ATF4, BDNF, BRAF, CACNA1A, CACNA1B, CACNA1C, CACNA1D, CACNA1E, CACNA1F, CACNA1G, CACNA1H, CACNA1I, CACNA1S, CACNA2D1, CACNA2D2, CACNA2D3, CACNA2D4, CACNB1, CACNB2, CACNB3, CACNB4, CACNG1, CACNG2, CACNG3, CACNG4, CACNG5, CACNG6, CACNG7, CACNG8, CASP3, CD14, CDC25B, CDC42, CHUK, CRK, CRKL, CSF1, CSF1R, DAXX, DDIT3, DUSP1, DU…	[FGFR2, HGF, IL1B, TGFB1, TGFB3, TGFBR2]	2.0339
Cytokine-cytokine receptor interaction	7.34259e-05	0.00110139	[ACKR3, ACKR4, ACVR1, ACVR1B, ACVR1C, ACVR2A, ACVR2B, ACVRL1, AMH, AMHR2, BMP10, BMP15, BMP2, BMP3, BMP4, BMP5, BMP6, BMP7, BMP8A, BMP8B, BMPR1A, BMPR1B, BMPR2, CCL1, CCL11, CCL13, CCL14, CCL15, CCL16, CCL17, CCL18, CCL19, CCL2, CCL20, CCL21, CCL22, CCL23, CCL24, CCL25, CCL26, CCL27, CCL28, CCL3, CCL3L1, CCL3L3, CCL4, CCL4L1, CCL4L2, CCL5, CCL7, CCL8, CCR1, CCR10, CCR2, CCR3, CCR4, CCR5, CCR6, CC…	[ACVR1, BMP2, IL1B, IL6, TGFB1, TGFB3, TGFBR2]	2.38095
FoxO signaling pathway	6.23742e-06	0.000106036	[AGAP2, AKT1, AKT2, AKT3, ARAF, ATG12, ATM, BCL2L11, BCL6, BNIP3, BRAF, C8orf44-SGK3, CAT, CCNB1, CCNB2, CCNB3, CCND1, CCND2, CCNG2, CDK2, CDKN1A, CDKN1B, CDKN2B, CDKN2D, CHUK, CREBBP, CSNK1E, EGF, EGFR, EP300, FASLG, FBXO25, FBXO32, FOXG1, FOXO1, FOXO3, FOXO4, FOXO6, G6PC, G6PC2, G6PC3, GABARAP, GABARAPL1, GABARAPL2, GADD45A, GADD45B, GADD45G, GRB2, GRM1, HOMER1, HOMER2, HOMER3, HRAS, IGF1, IGF1…	[IL6, SMAD2, SMAD4, TGFB1, TGFB3, TGFBR2]	4.54545
Cell cycle	0.000786599	0.00471959	[ABL1, ANAPC1, ANAPC10, ANAPC11, ANAPC13, ANAPC2, ANAPC4, ANAPC5, ANAPC7, ATM, ATR, BUB1, BUB1B, BUB3, CCNA1, CCNA2, CCNB1, CCNB2, CCNB3, CCND1, CCND2, CCND3, CCNE1, CCNE2, CCNH, CDC14A, CDC14B, CDC16, CDC20, CDC23, CDC25A, CDC25B, CDC25C, CDC26, CDC27, CDC45, CDC6, CDC7, CDK1, CDK2, CDK4, CDK6, CDK7, CDKN1A, CDKN1B, CDKN1C, CDKN2A, CDKN2B, CDKN2C, CDKN2D, CHEK1, CHEK2, CREBBP, CUL1, DBF4, E2F1, …	[SMAD2, SMAD4, TGFB1, TGFB3]	3.22581
Endocytosis	0.00930108	0.0186022	[ACAP1, ACAP2, ACAP3, AGAP1, AGAP2, AGAP3, AMPH, AP2A1, AP2A2, AP2B1, AP2M1, AP2S1, ARAP1, ARAP2, ARAP3, ARF1, ARF3, ARF5, ARF6, ARFGAP1, ARFGAP2, ARFGAP3, ARFGEF1, ARFGEF2, ARPC1A, ARPC1B, ARPC2, ARPC3, ARPC4, ARPC5, ARPC5L, ARRB1, ARRB2, ASAP1, ASAP2, ASAP3, BIN1, CAPZA1, CAPZA2, CAPZA3, CAPZB, CAV1, CAV2, CAV3, CBL, CBLB, CBLC, CCR5, CDC42, CHMP1A, CHMP1B, CHMP2A, CHMP2B, CHMP3, CHMP4A, CHMP4B…	[DAB2, FGFR2, SMAD2, TGFBR2]	1.63934
PI3K-Akt signaling pathway	0.0325439	0.0325439	[AKT1, AKT2, AKT3, ANGPT1, ANGPT2, ANGPT4, AREG, ATF2, ATF4, ATF6B, BAD, BCL2, BCL2L1, BCL2L11, BDNF, BRCA1, C8orf44-SGK3, CASP9, CCND1, CCND2, CCND3, CCNE1, CCNE2, CD19, CDC37, CDK2, CDK4, CDK6, CDKN1A, CDKN1B, CHAD, CHRM1, CHRM2, CHUK, COL1A1, COL1A2, COL2A1, COL4A1, COL4A2, COL4A3, COL4A4, COL4A5, COL4A6, COL6A1, COL6A2, COL6A3, COL6A5, COL6A6, COL9A1, COL9A2, COL9A3, COMP, CREB1, CREB3, CREB3…	[COL1A1, FGFR2, HGF, IL6]	1.12994
Cellular senescence	0.000218715	0.00218715	[AKT1, AKT2, AKT3, ATM, ATR, BTRC, CACNA1D, CALM1, CALM2, CALM3, CALML3, CALML4, CALML5, CALML6, CAPN1, CAPN2, CCNA1, CCNA2, CCNB1, CCNB2, CCNB3, CCND1, CCND2, CCND3, CCNE1, CCNE2, CDC25A, CDK1, CDK2, CDK4, CDK6, CDKN1A, CDKN2A, CDKN2B, CHEK1, CHEK2, CXCL8, E2F1, E2F2, E2F3, E2F4, E2F5, EIF4EBP1, ETS1, FBXW11, FOXM1, FOXO1, FOXO3, GADD45A, GADD45B, GADD45G, GATA4, HIPK1, HIPK2, HIPK3, HIPK4, HLA-…	[IL6, SMAD2, TGFB1, TGFB3, TGFBR2]	3.125
Wnt signaling pathway	7.23333e-07	1.59133e-05	[APC, APC2, AXIN1, AXIN2, BAMBI, BTRC, CACYBP, CAMK2A, CAMK2B, CAMK2D, CAMK2G, CCND1, CCND2, CCND3, CER1, CHD8, CREBBP, CSNK1A1, CSNK1A1L, CSNK1E, CSNK2A1, CSNK2A2, CSNK2A3, CSNK2B, CTBP1, CTBP2, CTNNB1, CTNNBIP1, CUL1, CXXC4, DAAM1, DAAM2, DKK1, DKK2, DKK4, DVL1, DVL2, DVL3, EP300, FBXW11, FOSL1, FRAT1, FRAT2, FZD1, FZD10, FZD2, FZD3, FZD4, FZD5, FZD6, FZD7, FZD8, FZD9, GPC4, GSK3B, INVS, JUN, L…	[AXIN2, BAMBI, LEF1, SMAD4, TCF7L2, WNT2, WNT5A]	4.79452
TGF-beta signaling pathway	4.6858e-10	1.49945e-08	[ACVR1, ACVR1B, ACVR1C, ACVR2A, ACVR2B, AMH, AMHR2, BAMBI, BMP2, BMP4, BMP5, BMP6, BMP7, BMP8A, BMP8B, BMPR1A, BMPR1B, BMPR2, CDKN2B, CHRD, CREBBP, CUL1, DCN, E2F4, E2F5, EP300, FST, GDF5, GDF6, GDF7, ID1, ID2, ID3, ID4, IFNG, INHBA, INHBB, INHBC, INHBE, LEFTY1, LEFTY2, LTBP1, MAPK1, MAPK3, MINOS1-NBL1, MYC, NBL1, NODAL, NOG, PITX2, PPP2CA, PPP2CB, PPP2R1A, PPP2R1B, RBL1, RBX1, RHOA, ROCK1, RPS6K…	[ACVR1, BAMBI, BMP2, SMAD2, SMAD4, TGFB1, TGFB3, TGFBR2]	9.52381
Hippo signaling pathway	1.32696e-13	4.64435e-12	[ACTB, ACTG1, AFP, AJUBA, AMH, AMOT, APC, APC2, AREG, AXIN1, AXIN2, BBC3, BIRC2, BIRC5, BMP2, BMP4, BMP5, BMP6, BMP7, BMP8A, BMP8B, BMPR1A, BMPR1B, BMPR2, BTRC, CCND1, CCND2, CCND3, CDH1, CRB1, CRB2, CSNK1D, CSNK1E, CTGF, CTNNA1, CTNNA2, CTNNA3, CTNNB1, DLG1, DLG2, DLG3, DLG4, DVL1, DVL2, DVL3, FBXW11, FGF1, FRMD1, FRMD6, FZD1, FZD10, FZD2, FZD3, FZD4, FZD5, FZD6, FZD7, FZD8, FZD9, GDF5, GDF6, GD…	[AXIN2, BMP2, LEF1, SMAD2, SMAD4, SNAI2, TCF7L2, TGFB1, TGFB3, TGFBR2, WNT2, WNT5A]	7.79221
Adherens junction	5.2328e-09	1.51751e-07	[ACP1, ACTB, ACTG1, ACTN1, ACTN4, AFDN, BAIAP2, CDC42, CDH1, CREBBP, CSNK2A1, CSNK2A2, CSNK2A3, CSNK2B, CTNNA1, CTNNA2, CTNNA3, CTNNB1, CTNND1, EGFR, EP300, ERBB2, FARP2, FER, FGFR1, FYN, IGF1R, INSR, IQGAP1, LEF1, LMO7, MAP3K7, MAPK1, MAPK3, MET, NECTIN1, NECTIN2, NECTIN3, NECTIN4, NLK, PARD3, PTPN1, PTPN6, PTPRB, PTPRF, PTPRJ, PTPRM, RAC1, RAC2, RAC3, RHOA, SMAD2, SMAD3, SMAD4, SNAI1, SNAI2, SO…	[LEF1, SMAD2, SMAD4, SNAI1, SNAI2, TCF7L2, TGFBR2]	9.72222
Signaling pathways regulating pluripotency of stem cells	5.17518e-07	1.24204e-05	[ACVR1, ACVR1B, ACVR1C, ACVR2A, ACVR2B, AKT1, AKT2, AKT3, APC, APC2, AXIN1, AXIN2, BMI1, BMP4, BMPR1A, BMPR1B, BMPR2, COMMD3-BMI1, CTNNB1, DLX5, DUSP9, DVL1, DVL2, DVL3, ESRRB, ESX1, FGF2, FGFR1, FGFR2, FGFR3, FGFR4, FZD1, FZD10, FZD2, FZD3, FZD4, FZD5, FZD6, FZD7, FZD8, FZD9, GRB2, GSK3B, HAND1, HESX1, HNF1A, HOXB1, HRAS, ID1, ID2, ID3, ID4, IGF1, IGF1R, IL6ST, INHBA, INHBB, INHBC, INHBE, ISL1, …	[ACVR1, AXIN2, FGFR2, SMAD2, SMAD4, WNT2, WNT5A]	5.03597
Th17 cell differentiation	8.53064e-08	2.30327e-06	[AHR, CD247, CD3D, CD3E, CD3G, CD4, CHUK, FOS, FOXP3, GATA3, HIF1A, HLA-DMA, HLA-DMB, HLA-DOA, HLA-DOB, HLA-DPA1, HLA-DPB1, HLA-DQA1, HLA-DQA2, HLA-DQB1, HLA-DRA, HLA-DRB1, HLA-DRB3, HLA-DRB4, HLA-DRB5, HSP90AA1, HSP90AB1, IFNG, IFNGR1, IFNGR2, IKBKB, IKBKG, IL12RB1, IL17A, IL17D, IL17F, IL1B, IL1R1, IL1RAP, IL2, IL21, IL21R, IL22, IL23A, IL23R, IL27RA, IL2RA, IL2RB, IL2RG, IL4, IL4R, IL6, IL6R, …	[HIF1A, IL1B, IL6, SMAD2, SMAD4, TGFB1, TGFBR2]	6.54206
Melanogenesis	0.00035972	0.00287776	[ADCY1, ADCY2, ADCY3, ADCY4, ADCY5, ADCY6, ADCY7, ADCY8, ADCY9, ASIP, CALM1, CALM2, CALM3, CALML3, CALML4, CALML5, CALML6, CAMK2A, CAMK2B, CAMK2D, CAMK2G, CREB1, CREB3, CREB3L1, CREB3L2, CREB3L3, CREB3L4, CREBBP, CTNNB1, DCT, DVL1, DVL2, DVL3, EDN1, EDNRB, EP300, FZD1, FZD10, FZD2, FZD3, FZD4, FZD5, FZD6, FZD7, FZD8, FZD9, GNAI1, GNAI2, GNAI3, GNAO1, GNAQ, GNAS, GSK3B, HRAS, KIT, KITLG, KRAS, LEF…	[LEF1, TCF7L2, WNT2, WNT5A]	3.9604
Relaxin signaling pathway	0.000940165	0.00470082	[ACTA2, ADCY1, ADCY2, ADCY3, ADCY4, ADCY5, ADCY6, ADCY7, ADCY8, ADCY9, AKT1, AKT2, AKT3, ARRB1, ARRB2, ATF2, ATF4, ATF6B, COL1A1, COL1A2, COL3A1, COL4A1, COL4A2, COL4A3, COL4A4, COL4A5, COL4A6, CREB1, CREB3, CREB3L1, CREB3L2, CREB3L3, CREB3L4, CREB5, EDN1, EDNRB, EGFR, FOS, GNA15, GNAI1, GNAI2, GNAI3, GNAO1, GNAS, GNB1, GNB2, GNB3, GNB4, GNB5, GNG10, GNG11, GNG12, GNG13, GNG2, GNG3, GNG4, GNG5, G…	[COL1A1, SMAD2, TGFB1, TGFBR2]	3.07692
AGE-RAGE signaling pathway in diabetic complications	1.77685e-09	5.33056e-08	[AGER, AGTR1, AKT1, AKT2, AKT3, BAX, BCL2, CASP3, CCL2, CCND1, CDC42, CDK4, CDKN1B, COL1A1, COL1A2, COL3A1, COL4A1, COL4A2, COL4A3, COL4A4, COL4A5, COL4A6, CXCL8, CYBB, DIAPH1, EDN1, EGR1, F3, FN1, FOXO1, HRAS, ICAM1, IL1A, IL1B, IL6, JAK2, JUN, KRAS, MAPK1, MAPK10, MAPK11, MAPK12, MAPK13, MAPK14, MAPK3, MAPK8, MAPK9, MMP2, NFATC1, NFKB1, NOS3, NOX1, NOX4, NRAS, PIK3CA, PIK3CB, PIK3CD, PIK3R1, PI…	[COL1A1, IL1B, IL6, SMAD2, SMAD4, TGFB1, TGFB3, TGFBR2]	8.08081
Cushing syndrome	0.000182726	0.00200999	[ADCY1, ADCY2, ADCY3, ADCY4, ADCY5, ADCY6, ADCY7, ADCY8, ADCY9, AGTR1, AHR, AIP, AIPL1, APC, APC2, ARMC5, ARNT, ASH2L, ATF2, ATF4, ATF6B, AXIN1, AXIN2, BRAF, CACNA1C, CACNA1D, CACNA1F, CACNA1G, CACNA1H, CACNA1I, CACNA1S, CAMK2A, CAMK2B, CAMK2D, CAMK2G, CCND1, CCNE1, CCNE2, CDK2, CDK4, CDK6, CDKN1A, CDKN1B, CDKN2A, CDKN2B, CDKN2C, CREB1, CREB3, CREB3L1, CREB3L2, CREB3L3, CREB3L4, CREB5, CRH, CRHR1…	[AXIN2, LEF1, TCF7L2, WNT2, WNT5A]	3.24675
Chagas disease (American trypanosomiasis)	1.37646e-06	2.75291e-05	[ACE, ADCY1, AKT1, AKT2, AKT3, BDKRB2, C1QA, C1QB, C1QC, C3, CALR, CASP8, CCL2, CCL3, CCL3L1, CCL3L3, CCL5, CD247, CD3D, CD3E, CD3G, CFLAR, CHUK, CXCL8, FADD, FAS, FASLG, FOS, GNA11, GNA14, GNA15, GNAI1, GNAI2, GNAI3, GNAL, GNAO1, GNAQ, GNAS, IFNB1, IFNG, IFNGR1, IFNGR2, IKBKB, IKBKG, IL10, IL12A, IL12B, IL1B, IL2, IL6, IRAK1, IRAK4, JUN, MAP2K4, MAPK1, MAPK10, MAPK11, MAPK12, MAPK13, MAPK14, MAP…	[IL1B, IL6, SMAD2, TGFB1, TGFB3, TGFBR2]	5.88235
Malaria	6.55071e-07	1.50666e-05	[ACKR1, CCL2, CD36, CD40, CD40LG, CD81, COMP, CR1, CSF3, CXCL8, GYPA, GYPB, GYPC, HBA1, HBA2, HBB, HGF, ICAM1, IFNG, IL10, IL12A, IL18, IL1B, IL6, ITGAL, ITGB2, KLRB1, KLRC4-KLRK1, KLRK1, LRP1, MET, MYD88, PECAM1, SDC1, SDC2, SELE, SELP, TGFB1, TGFB2, TGFB3, THBS1, THBS2, THBS3, THBS4, TLR2, TLR4, TLR9, TNF, VCAM1]	[HGF, IL1B, IL6, TGFB1, TGFB3]	10.2041
Amoebiasis	1.88703e-05	0.000301925	[ACTN1, ACTN4, ADCY1, ARG1, ARG2, C8A, C8B, C8G, C9, CASP3, CD14, CD1D, COL1A1, COL1A2, COL3A1, COL4A1, COL4A2, COL4A3, COL4A4, COL4A5, COL4A6, CSF2, CTSG, CXCL1, CXCL8, FN1, GNA11, GNA14, GNA15, GNAL, GNAQ, GNAS, HSPB1, IFNG, IL10, IL12A, IL12B, IL1B, IL1R1, IL1R2, IL6, ITGAM, ITGB2, LAMA1, LAMA2, LAMA3, LAMA4, LAMA5, LAMB1, LAMB2, LAMB3, LAMB4, LAMC1, LAMC2, LAMC3, LOC102723407, MUC2, NFKB1, NO…	[COL1A1, IL1B, IL6, TGFB1, TGFB3]	5.20833
Tuberculosis	0.00307795	0.00923386	[AKT1, AKT2, AKT3, APAF1, ARHGEF12, ATP6AP1, ATP6V0A1, ATP6V0A2, ATP6V0A4, ATP6V0B, ATP6V0C, ATP6V0D1, ATP6V0D2, ATP6V1H, BAD, BAX, BCL10, BCL2, BID, C3, CALM1, CALM2, CALM3, CALML3, CALML4, CALML5, CALML6, CAMK2A, CAMK2B, CAMK2D, CAMK2G, CAMP, CARD9, CASP10, CASP3, CASP8, CASP9, CD14, CD209, CD74, CEBPB, CEBPG, CIITA, CLEC4E, CLEC4M, CLEC7A, CORO1A, CR1, CREB1, CREBBP, CTSD, CTSS, CYCS, CYP27B1,…	[IL1B, IL6, TGFB1, TGFB3]	2.23464
Hepatitis B	0.00137948	0.00551793	[AKT1, AKT2, AKT3, APAF1, ATF2, ATF4, ATF6B, ATP6AP1, BAD, BAX, BCL2, BIRC5, CASP10, CASP12, CASP3, CASP8, CASP9, CCNA1, CCNA2, CCND1, CCNE1, CCNE2, CDK2, CDK4, CDK6, CDKN1A, CDKN1B, CHUK, CREB1, CREB3, CREB3L1, CREB3L2, CREB3L3, CREB3L4, CREB5, CREBBP, CXCL8, CYCS, DDB1, DDB2, DDX3X, DDX58, E2F1, E2F2, E2F3, EGR2, EGR3, ELK1, EP300, FADD, FAS, FASLG, FOS, GRB2, HRAS, HSPG2, IFIH1, IFNA1, IFNA10,…	[IL6, SMAD4, TGFB1, TGFB3]	2.77778
Human papillomavirus infection	0.000180202	0.00216242	[AKT1, AKT2, AKT3, APC, APC2, ATM, ATP6AP1, ATP6V0A1, ATP6V0A2, ATP6V0A4, ATP6V0B, ATP6V0C, ATP6V0D1, ATP6V0D2, ATP6V0E1, ATP6V0E2, ATP6V1A, ATP6V1B1, ATP6V1B2, ATP6V1C1, ATP6V1C2, ATP6V1D, ATP6V1E1, ATP6V1E2, ATP6V1F, ATP6V1G1, ATP6V1G2, ATP6V1G3, ATP6V1H, ATR, AXIN1, AXIN2, BAD, BAK1, BAX, BCAP31, CASP3, CASP8, CCNA1, CCNA2, CCND1, CCND2, CCND3, CCNE1, CCNE2, CDC42, CDK2, CDK4, CDK6, CDKN1A, CD…	[AXIN2, COL1A1, HEY1, JAG1, TCF7L2, WNT2, WNT5A]	2.0649
Human T-cell leukemia virus 1 infection	2.3515e-07	6.1139e-06	[ADCY1, ADCY2, ADCY3, ADCY4, ADCY5, ADCY6, ADCY7, ADCY8, ADCY9, AKT1, AKT2, AKT3, ANAPC1, ANAPC10, ANAPC11, ANAPC2, ANAPC4, ANAPC5, ANAPC7, APC, APC2, ATF1, ATF2, ATF3, ATF4, ATM, ATR, BAX, BCL2L1, BUB1B, BUB3, CALR, CANX, CCNB2, CCND1, CCND2, CCND3, CD3D, CD3E, CD3G, CD40, CDC16, CDC20, CDC23, CDC26, CDC27, CDK4, CDKN1A, CDKN2A, CDKN2B, CDKN2C, CHEK1, CHEK2, CHUK, CREB1, CREBBP, CREM, CRTC1, CRT…	[IL6, MSX1, SMAD2, SMAD4, TGFB1, TGFB3, TGFBR2, WNT2, WNT5A]	3.52941
Pathways in cancer	5.89559e-13	2.0045e-11	[ABL1, ADCY1, ADCY2, ADCY3, ADCY4, ADCY5, ADCY6, ADCY7, ADCY8, ADCY9, AGTR1, AKT1, AKT2, AKT3, ALK, APAF1, APC, APC2, APPL1, AR, ARAF, ARHGEF1, ARHGEF11, ARHGEF12, ARNT, ARNT2, AXIN1, AXIN2, BAD, BAK1, BAX, BBC3, BCL2, BCL2L1, BCL2L11, BCR, BDKRB1, BDKRB2, BID, BIRC2, BIRC3, BIRC5, BIRC7, BIRC8, BMP2, BMP4, BRAF, BRCA2, CALM1, CALM2, CALM3, CALML3, CALML4, CALML5, CALML6, CAMK2A, CAMK2B, CAMK2D, …	[AXIN2, BMP2, FGFR2, HEY1, HGF, HIF1A, IL6, JAG1, LEF1, SMAD2, SMAD4, TCF7L2, TGFB1, TGFB3, TGFBR2, WNT2, WNT5A]	3.23194
Proteoglycans in cancer	4.68647e-07	1.17162e-05	[ACTB, ACTG1, AKT1, AKT2, AKT3, ANK1, ANK2, ANK3, ARAF, ARHGEF1, ARHGEF12, BRAF, CAMK2A, CAMK2B, CAMK2D, CAMK2G, CASP3, CAV1, CAV2, CAV3, CBL, CCND1, CD44, CD63, CDC42, CDKN1A, COL21A1, CTNNB1, CTSL, CTTN, DCN, DDX5, DROSHA, EGFR, EIF4B, ELK1, ERBB2, ERBB3, ERBB4, ESR1, EZR, FAS, FASLG, FGF2, FGFR1, FLNA, FLNB, FLNC, FN1, FRS2, FZD1, FZD10, FZD2, FZD3, FZD4, FZD5, FZD6, FZD7, FZD8, FZD9, GAB1, GP…	[HGF, HIF1A, PDCD4, SMAD2, TGFB1, TWIST1, WNT2, WNT5A]	3.9801
Colorectal cancer	5.67663e-10	1.75975e-08	[AKT1, AKT2, AKT3, APC, APC2, APPL1, ARAF, AREG, AXIN1, AXIN2, BAD, BAK1, BAX, BBC3, BCL2, BCL2L11, BIRC5, BRAF, CASP3, CASP9, CCND1, CDKN1A, CTNNB1, CYCS, DCC, DDB2, EGF, EGFR, EREG, FOS, GADD45A, GADD45B, GADD45G, GRB2, GSK3B, HRAS, JUN, KRAS, LEF1, MAP2K1, MAP2K2, MAPK1, MAPK10, MAPK3, MAPK8, MAPK9, MLH1, MSH2, MSH3, MSH6, MTOR, MYC, NRAS, PIK3CA, PIK3CB, PIK3CD, PIK3R1, PIK3R2, PIK3R3, PMAIP1…	[AXIN2, LEF1, SMAD2, SMAD4, TCF7L2, TGFB1, TGFB3, TGFBR2]	9.30233
Renal cell carcinoma	8.15667e-05	0.00114193	[AKT1, AKT2, AKT3, ARAF, ARNT, ARNT2, BAD, BRAF, BUB1B-PAK6, CDC42, CDKN1A, CREBBP, CRK, CRKL, CUL2, EGLN1, EGLN2, EGLN3, ELOB, ELOC, EP300, EPAS1, ETS1, FH, FLCN, GAB1, GRB2, HGF, HIF1A, HRAS, JUN, KRAS, MAP2K1, MAP2K2, MAPK1, MAPK3, MET, NRAS, PAK1, PAK2, PAK3, PAK4, PAK5, PAK6, PDGFB, PIK3CA, PIK3CB, PIK3CD, PIK3R1, PIK3R2, PIK3R3, PRCC, PTPN11, RAC1, RAF1, RAP1A, RAP1B, RAPGEF1, RBX1, SLC2A1,…	[HGF, HIF1A, TGFB1, TGFB3]	5.7971
Pancreatic cancer	5.5894e-06	0.000100609	[AKT1, AKT2, AKT3, ARAF, ARHGEF6, BAD, BAK1, BAX, BCL2L1, BRAF, BRCA2, CASP9, CCND1, CDC42, CDK4, CDK6, CDKN1A, CDKN2A, CHUK, DDB2, E2F1, E2F2, E2F3, EGF, EGFR, ERBB2, GADD45A, GADD45B, GADD45G, IKBKB, IKBKG, JAK1, KRAS, MAP2K1, MAPK1, MAPK10, MAPK3, MAPK8, MAPK9, MTOR, NFKB1, PIK3CA, PIK3CB, PIK3CD, PIK3R1, PIK3R2, PIK3R3, PLD1, POLK, RAC1, RAC2, RAC3, RAD51, RAF1, RALA, RALB, RALBP1, RALGDS, RB…	[SMAD2, SMAD4, TGFB1, TGFB3, TGFBR2]	6.66667
Basal cell carcinoma	7.60842e-08	2.13036e-06	[APC, APC2, AXIN1, AXIN2, BAK1, BAX, BMP2, BMP4, CDKN1A, CTNNB1, DDB2, DVL1, DVL2, DVL3, FZD1, FZD10, FZD2, FZD3, FZD4, FZD5, FZD6, FZD7, FZD8, FZD9, GADD45A, GADD45B, GADD45G, GLI1, GLI2, GLI3, GSK3B, HHIP, KIF7, LEF1, POLK, PTCH1, PTCH2, SHH, SMO, SUFU, TCF7, TCF7L1, TCF7L2, TP53, WNT1, WNT10A, WNT10B, WNT11, WNT16, WNT2, WNT2B, WNT3, WNT3A, WNT4, WNT5A, WNT5B, WNT6, WNT7A, WNT7B, WNT8A, WNT8B,…	[AXIN2, BMP2, LEF1, TCF7L2, WNT2, WNT5A]	9.52381
Chronic myeloid leukemia	0.000119254	0.0015503	[ABL1, AKT1, AKT2, AKT3, ARAF, BAD, BAK1, BAX, BCL2L1, BCR, BRAF, CBL, CCND1, CDK4, CDK6, CDKN1A, CDKN1B, CDKN2A, CHUK, CRK, CRKL, CTBP1, CTBP2, DDB2, E2F1, E2F2, E2F3, GAB2, GADD45A, GADD45B, GADD45G, GRB2, HDAC1, HDAC2, HRAS, IKBKB, IKBKG, KRAS, MAP2K1, MAP2K2, MAPK1, MAPK3, MDM2, MECOM, MYC, NFKB1, NFKBIA, NRAS, PIK3CA, PIK3CB, PIK3CD, PIK3R1, PIK3R2, PIK3R3, POLK, PTPN11, RAF1, RB1, RELA, RUN…	[SMAD4, TGFB1, TGFB3, TGFBR2]	5.26316
Breast cancer	7.57702e-07	1.59117e-05	[AKT1, AKT2, AKT3, APC, APC2, ARAF, AXIN1, AXIN2, BAK1, BAX, BRAF, BRCA1, BRCA2, CCND1, CDK4, CDK6, CDKN1A, CSNK1A1, CSNK1A1L, CTNNB1, DDB2, DLL1, DLL3, DLL4, DVL1, DVL2, DVL3, E2F1, E2F2, E2F3, EGF, EGFR, ERBB2, ESR1, ESR2, FGF1, FGF10, FGF16, FGF17, FGF18, FGF19, FGF2, FGF20, FGF21, FGF22, FGF23, FGF3, FGF4, FGF5, FGF6, FGF7, FGF8, FGF9, FGFR1, FLT4, FOS, FRAT1, FRAT2, FZD1, FZD10, FZD2, FZD3, …	[AXIN2, HEY1, JAG1, LEF1, TCF7L2, WNT2, WNT5A]	4.7619
Hepatocellular carcinoma	1.11679e-11	3.68541e-10	[ACTB, ACTG1, ACTL6A, ACTL6B, AKT1, AKT2, AKT3, APC, APC2, ARAF, ARID1A, ARID1B, ARID2, AXIN1, AXIN2, BAD, BAK1, BAX, BCL2L1, BRAF, BRD7, CCND1, CDK4, CDK6, CDKN1A, CDKN2A, CSNK1A1, CSNK1A1L, CTNNB1, DDB2, DPF1, DPF3, DVL1, DVL2, DVL3, E2F1, E2F2, E2F3, EGFR, ELK1, FRAT1, FRAT2, FZD1, FZD10, FZD2, FZD3, FZD4, FZD5, FZD6, FZD7, FZD8, FZD9, GAB1, GADD45A, GADD45B, GADD45G, GRB2, GSK3B, GSTA1, GSTA2…	[AXIN2, HGF, LEF1, SMAD2, SMAD4, TCF7L2, TGFB1, TGFB3, TGFBR2, WNT2, WNT5A]	6.54762
Gastric cancer	8.88799e-14	3.19968e-12	[ABCB1, AKT1, AKT2, AKT3, APC, APC2, ARAF, AXIN1, AXIN2, BAK1, BAX, BCL2, BRAF, CCND1, CCNE1, CCNE2, CDH1, CDH17, CDK2, CDKN1A, CDKN1B, CDKN2B, CDX2, CSNK1A1, CSNK1A1L, CTNNA1, CTNNA2, CTNNA3, CTNNB1, DDB2, DVL1, DVL2, DVL3, E2F1, E2F2, E2F3, EGF, EGFR, ERBB2, FGF1, FGF10, FGF16, FGF17, FGF18, FGF19, FGF2, FGF20, FGF21, FGF22, FGF23, FGF3, FGF4, FGF5, FGF6, FGF7, FGF8, FGF9, FGFR2, FRAT1, FRAT2, …	[AXIN2, FGFR2, HGF, LEF1, SMAD2, SMAD4, TCF7L2, TGFB1, TGFB3, TGFBR2, WNT2, WNT5A]	8.05369
Inflammatory bowel disease (IBD)	2.73641e-06	5.19919e-05	[FOXP3, GATA3, HLA-DMA, HLA-DMB, HLA-DOA, HLA-DOB, HLA-DPA1, HLA-DPB1, HLA-DQA1, HLA-DQA2, HLA-DQB1, HLA-DRA, HLA-DRB1, HLA-DRB3, HLA-DRB4, HLA-DRB5, IFNG, IFNGR1, IFNGR2, IL10, IL12A, IL12B, IL12RB1, IL12RB2, IL13, IL17A, IL17F, IL18, IL18R1, IL18RAP, IL1A, IL1B, IL2, IL21, IL21R, IL22, IL23A, IL23R, IL2RG, IL4, IL4R, IL5, IL6, JUN, MAF, NFATC1, NFKB1, NOD2, RELA, RORA, RORC, SMAD2, SMAD3, STAT1…	[IL1B, IL6, SMAD2, TGFB1, TGFB3]	7.69231
Rheumatoid arthritis	0.000230497	0.00207447	[ACP5, ANGPT1, ATP6AP1, ATP6V0A1, ATP6V0A2, ATP6V0A4, ATP6V0B, ATP6V0C, ATP6V0D1, ATP6V0D2, ATP6V0E1, ATP6V0E2, ATP6V1A, ATP6V1B1, ATP6V1B2, ATP6V1C1, ATP6V1C2, ATP6V1D, ATP6V1E1, ATP6V1E2, ATP6V1F, ATP6V1G1, ATP6V1G2, ATP6V1G3, ATP6V1H, CCL2, CCL20, CCL3, CCL3L1, CCL3L3, CCL5, CD28, CD80, CD86, CSF1, CSF2, CTLA4, CTSK, CTSL, CXCL1, CXCL12, CXCL5, CXCL6, CXCL8, FLT1, FOS, HLA-DMA, HLA-DMB, HLA-DO…	[IL1B, IL6, TGFB1, TGFB3]	4.44444
