# Supplementary material for: Tumor microenvironment remodeling plus immunotherapy could be used in mesenchymal-like tumor with high tumor residual and drug resistant rate
Source: Commun Biol. 2023 Dec 18;6:1281. doi: 10.1038/s42003-023-05667-4 (PMC10728080; doi:10.1038/s42003-023-05667-4)
Supplement: Supplementary file 4 — Supplementary Data [file 42003_2023_5667_MOESM4_ESM.zip › Supplementary Data/Supplementary Data 15 GO Analysis of EMT-High-NOS and EMT-High-AKT subtype.xlsx]

## Sheet: GO Analysis in C3
GroupID	Category	Term	Description	LogP	Log(q-value)	InTerm_InList	Genes	Symbols
1_Summary	GO Biological Processes	GO:0008544	epidermis development	-71.5116	-67.1653	99/477	360,646,1001,1294,1308,1475,1515,1823,1824,1825,1828,1830,1832,2069,2171,2304,2709,2810,3229,3664,3713,3848,3851,3852,3853,3854,3857,3860,3861,3866,3868,3872,3881,3885,3909,3914,3918,4909,5017,5266,5275,5308,5317,5453,5650,5744,6278,6698,6699,6700,6701,6703,6704,6705,6706,6707,6820,7051,7053,8456,8626,8796,9119,9333,9355,10468,10626,11005,11166,11187,22943,23581,25818,25984,26085,26154,29841,4384…	AQP3,BNC1,CDH3,COL7A1,COL17A1,CSTA,CTSV,DSC1,DSC2,DSC3,DSG1,DSG3,DSP,EREG,FABP5,FOXE1,GJB5,SFN,HOXC13,IRF6,IVL,KRT1,KRT4,KRT5,KRT6A,KRT6B,KRT9,KRT13,KRT14,KRT15,KRT16,KRT17,KRT31,KRT34,LAMA3,LAMB3,LAMC2,NTF4,OVOL1,PI3,SERPINB13,PITX2,PKP1,POU3F1,KLK7,PTHLH,S100A7,SPRR1A,SPRR1B,SPRR2A,SPRR2B,SPRR2D,SPRR2E,SPRR2F,SPRR2G,SPRR3,SULT2B1,TGM1,TGM3,FOXN1,TP63,SCEL,KRT75,TGM5,LHX2,FST,TRIM16,SPINK5,SOX21…
1_Member	GO Biological Processes	GO:0008544	epidermis development	-71.5116	-67.1653	99/477	360,646,1001,1294,1308,1475,1515,1823,1824,1825,1828,1830,1832,2069,2171,2304,2709,2810,3229,3664,3713,3848,3851,3852,3853,3854,3857,3860,3861,3866,3868,3872,3881,3885,3909,3914,3918,4909,5017,5266,5275,5308,5317,5453,5650,5744,6278,6698,6699,6700,6701,6703,6704,6705,6706,6707,6820,7051,7053,8456,8626,8796,9119,9333,9355,10468,10626,11005,11166,11187,22943,23581,25818,25984,26085,26154,29841,4384…	AQP3,BNC1,CDH3,COL7A1,COL17A1,CSTA,CTSV,DSC1,DSC2,DSC3,DSG1,DSG3,DSP,EREG,FABP5,FOXE1,GJB5,SFN,HOXC13,IRF6,IVL,KRT1,KRT4,KRT5,KRT6A,KRT6B,KRT9,KRT13,KRT14,KRT15,KRT16,KRT17,KRT31,KRT34,LAMA3,LAMB3,LAMC2,NTF4,OVOL1,PI3,SERPINB13,PITX2,PKP1,POU3F1,KLK7,PTHLH,S100A7,SPRR1A,SPRR1B,SPRR2A,SPRR2B,SPRR2D,SPRR2E,SPRR2F,SPRR2G,SPRR3,SULT2B1,TGM1,TGM3,FOXN1,TP63,SCEL,KRT75,TGM5,LHX2,FST,TRIM16,SPINK5,SOX21…
1_Member	GO Biological Processes	GO:0043588	skin development	-63.2212	-59.176	88/425	239,242,360,1001,1475,1515,1823,1824,1825,1828,1830,1832,2069,2304,2707,2810,3229,3664,3691,3713,3848,3851,3852,3853,3854,3857,3860,3861,3866,3868,3872,3881,3885,5017,5266,5275,5317,5453,6278,6698,6699,6700,6701,6703,6704,6705,6706,6707,7051,7053,8456,8626,8796,9076,9119,9333,9355,10468,10626,11005,11166,11187,22943,23581,25818,25984,26085,26154,29841,43849,55612,57822,59344,64065,79977,84518,846…	ALOX12,ALOX12B,AQP3,CDH3,CSTA,CTSV,DSC1,DSC2,DSC3,DSG1,DSG3,DSP,EREG,FOXE1,GJB3,SFN,HOXC13,IRF6,ITGB4,IVL,KRT1,KRT4,KRT5,KRT6A,KRT6B,KRT9,KRT13,KRT14,KRT15,KRT16,KRT17,KRT31,KRT34,OVOL1,PI3,SERPINB13,PKP1,POU3F1,S100A7,SPRR1A,SPRR1B,SPRR2A,SPRR2B,SPRR2D,SPRR2E,SPRR2F,SPRR2G,SPRR3,TGM1,TGM3,FOXN1,TP63,SCEL,CLDN1,KRT75,TGM5,LHX2,FST,TRIM16,SPINK5,SOX21,PKP3,DKK1,CASP14,KLK5,KRT23,KLK13,ABCA12,GRHL1…
1_Member	GO Biological Processes	GO:0070268	cornification	-57.7099	-53.8408	52/113	1475,1823,1824,1825,1828,1830,1832,3713,3848,3851,3852,3853,3854,3857,3860,3861,3866,3868,3872,3881,3885,5266,5317,6698,6699,6700,6701,6703,6704,6705,6706,6707,7051,9119,9333,11005,11187,23581,25818,25984,26085,43849,64065,84648,121391,126638,192666,196374,204219,286887,374454,404203	CSTA,DSC1,DSC2,DSC3,DSG1,DSG3,DSP,IVL,KRT1,KRT4,KRT5,KRT6A,KRT6B,KRT9,KRT13,KRT14,KRT15,KRT16,KRT17,KRT31,KRT34,PI3,PKP1,SPRR1A,SPRR1B,SPRR2A,SPRR2B,SPRR2D,SPRR2E,SPRR2F,SPRR2G,SPRR3,TGM1,KRT75,TGM5,SPINK5,PKP3,CASP14,KLK5,KRT23,KLK13,KLK12,PERP,LCE3D,KRT74,RPTN,KRT24,KRT78,CERS3,KRT6C,KRT77,SPINK6
1_Member	GO Biological Processes	GO:0030216	keratinocyte differentiation	-56.9391	-53.2453	73/306	360,1001,1475,1515,1823,1824,1825,1828,1830,1832,2069,2810,3664,3713,3848,3851,3852,3853,3854,3857,3860,3861,3866,3868,3872,3881,3885,5266,5275,5317,5453,6278,6698,6699,6700,6701,6703,6704,6705,6706,6707,7051,7053,8456,8626,8796,9119,9333,10626,11005,11187,23581,25818,25984,26085,26154,29841,43849,64065,79977,84518,84648,121391,126638,163778,192666,196374,204219,286887,353133,353145,374454,404203	AQP3,CDH3,CSTA,CTSV,DSC1,DSC2,DSC3,DSG1,DSG3,DSP,EREG,SFN,IRF6,IVL,KRT1,KRT4,KRT5,KRT6A,KRT6B,KRT9,KRT13,KRT14,KRT15,KRT16,KRT17,KRT31,KRT34,PI3,SERPINB13,PKP1,POU3F1,S100A7,SPRR1A,SPRR1B,SPRR2A,SPRR2B,SPRR2D,SPRR2E,SPRR2F,SPRR2G,SPRR3,TGM1,TGM3,FOXN1,TP63,SCEL,KRT75,TGM5,TRIM16,SPINK5,PKP3,CASP14,KLK5,KRT23,KLK13,ABCA12,GRHL1,KLK12,PERP,GRHL2,CNFN,LCE3D,KRT74,RPTN,SPRR4,KRT24,KRT78,CERS3,KRT6C,L…
1_Member	Reactome Gene Sets	R-HSA-6809371	Formation of the cornified envelope	-56.8926	-53.2453	54/130	1475,1823,1824,1825,1828,1830,1832,3713,3848,3851,3852,3853,3854,3857,3860,3861,3866,3868,3872,3881,3885,5266,5317,6698,6699,6700,6701,6703,6704,6705,6706,6707,7051,9119,9333,11005,11187,11202,23581,25818,25984,26085,43849,64065,84648,121391,126638,192666,196374,286887,353133,353145,374454,404203	CSTA,DSC1,DSC2,DSC3,DSG1,DSG3,DSP,IVL,KRT1,KRT4,KRT5,KRT6A,KRT6B,KRT9,KRT13,KRT14,KRT15,KRT16,KRT17,KRT31,KRT34,PI3,PKP1,SPRR1A,SPRR1B,SPRR2A,SPRR2B,SPRR2D,SPRR2E,SPRR2F,SPRR2G,SPRR3,TGM1,KRT75,TGM5,SPINK5,PKP3,KLK8,CASP14,KLK5,KRT23,KLK13,KLK12,PERP,LCE3D,KRT74,RPTN,KRT24,KRT78,KRT6C,LCE1C,LCE3E,KRT77,SPINK6
1_Member	GO Biological Processes	GO:0009913	epidermal cell differentiation	-55.78	-52.2119	77/365	360,1001,1475,1515,1823,1824,1825,1828,1830,1832,2069,2810,3664,3713,3848,3851,3852,3853,3854,3857,3860,3861,3866,3868,3872,3881,3885,5017,5266,5275,5308,5317,5453,6278,6698,6699,6700,6701,6703,6704,6705,6706,6707,6820,7051,7053,8456,8626,8796,9119,9333,10626,11005,11187,23581,25818,25984,26085,26154,29841,43849,54845,64065,79977,84518,84648,121391,126638,163778,192666,196374,204219,286887,353133…	AQP3,CDH3,CSTA,CTSV,DSC1,DSC2,DSC3,DSG1,DSG3,DSP,EREG,SFN,IRF6,IVL,KRT1,KRT4,KRT5,KRT6A,KRT6B,KRT9,KRT13,KRT14,KRT15,KRT16,KRT17,KRT31,KRT34,OVOL1,PI3,SERPINB13,PITX2,PKP1,POU3F1,S100A7,SPRR1A,SPRR1B,SPRR2A,SPRR2B,SPRR2D,SPRR2E,SPRR2F,SPRR2G,SPRR3,SULT2B1,TGM1,TGM3,FOXN1,TP63,SCEL,KRT75,TGM5,TRIM16,SPINK5,PKP3,CASP14,KLK5,KRT23,KLK13,ABCA12,GRHL1,KLK12,ESRP1,PERP,GRHL2,CNFN,LCE3D,KRT74,RPTN,SPRR4…
1_Member	GO Biological Processes	GO:0031424	keratinization	-49.8212	-46.3201	60/225	1001,1475,1823,1824,1825,1828,1830,1832,2810,3713,3848,3851,3852,3853,3854,3857,3860,3861,3866,3868,3872,3881,3885,5266,5317,6698,6699,6700,6701,6703,6704,6705,6706,6707,7051,7053,9119,9333,11005,11187,23581,25818,25984,26085,26154,43849,64065,84518,84648,121391,126638,163778,192666,196374,204219,286887,353133,353145,374454,404203	CDH3,CSTA,DSC1,DSC2,DSC3,DSG1,DSG3,DSP,SFN,IVL,KRT1,KRT4,KRT5,KRT6A,KRT6B,KRT9,KRT13,KRT14,KRT15,KRT16,KRT17,KRT31,KRT34,PI3,PKP1,SPRR1A,SPRR1B,SPRR2A,SPRR2B,SPRR2D,SPRR2E,SPRR2F,SPRR2G,SPRR3,TGM1,TGM3,KRT75,TGM5,SPINK5,PKP3,CASP14,KLK5,KRT23,KLK13,ABCA12,KLK12,PERP,CNFN,LCE3D,KRT74,RPTN,SPRR4,KRT24,KRT78,CERS3,KRT6C,LCE1C,LCE3E,KRT77,SPINK6
1_Member	Reactome Gene Sets	R-HSA-6805567	Keratinization	-43.4057	-39.9626	54/214	1475,1823,1824,1825,1828,1830,1832,3713,3848,3851,3852,3853,3854,3857,3860,3861,3866,3868,3872,3881,3885,5266,5317,6698,6699,6700,6701,6703,6704,6705,6706,6707,7051,9119,9333,11005,11187,11202,23581,25818,25984,26085,43849,64065,84648,121391,126638,192666,196374,286887,353133,353145,374454,404203	CSTA,DSC1,DSC2,DSC3,DSG1,DSG3,DSP,IVL,KRT1,KRT4,KRT5,KRT6A,KRT6B,KRT9,KRT13,KRT14,KRT15,KRT16,KRT17,KRT31,KRT34,PI3,PKP1,SPRR1A,SPRR1B,SPRR2A,SPRR2B,SPRR2D,SPRR2E,SPRR2F,SPRR2G,SPRR3,TGM1,KRT75,TGM5,SPINK5,PKP3,KLK8,CASP14,KLK5,KRT23,KLK13,KLK12,PERP,LCE3D,KRT74,RPTN,KRT24,KRT78,KRT6C,LCE1C,LCE3E,KRT77,SPINK6
2_Summary	GO Biological Processes	GO:0140014	mitotic nuclear division	-25.0463	-21.6542	43/281	332,655,699,701,990,991,995,1062,1063,2069,3552,3833,4288,4605,4751,5347,6790,7272,9088,9212,9319,9493,9700,9787,9928,10403,11004,11065,22974,23397,24137,26255,54443,55143,55165,64151,81620,83540,83903,113130,146909,151648,255324,890,983,1058,2810,7153,7476,8091,8626,9133,10112,11339,23594,54478,54821,57082,57405,79733,81610,83461,89780,144455,147841,220134,221150,259266,387103,387695,55355,84072…	BIRC5,BMP7,BUB1,BUB1B,CDC6,CDC20,CDC25C,CENPE,CENPF,EREG,IL1A,KIFC1,MKI67,MYBL2,NEK2,PLK1,AURKA,TTK,PKMYT1,AURKB,TRIP13,KIF23,ESPL1,DLGAP5,KIF14,NDC80,KIF2C,UBE2C,TPX2,NCAPH,KIF4A,PTTG3P,ANLN,CDCA8,CEP55,NCAPG,CDT1,NUF2,HASPIN,CDCA5,KIF18B,SGO1,EPGN,CCNA2,CDK1,CENPA,SFN,TOP2A,WNT7A,HMGA2,TP63,CCNB2,KIF20A,OIP5,ORC6,PIMREG,ERCC6L,KNL1,SPC25,E2F8,FAM83D,CDCA3,WNT3A,E2F7,SPC24,SKA1,SKA3,ASPM,CENPW,C…
2_Member	GO Biological Processes	GO:0140014	mitotic nuclear division	-25.0463	-21.6542	43/281	332,655,699,701,990,991,995,1062,1063,2069,3552,3833,4288,4605,4751,5347,6790,7272,9088,9212,9319,9493,9700,9787,9928,10403,11004,11065,22974,23397,24137,26255,54443,55143,55165,64151,81620,83540,83903,113130,146909,151648,255324	BIRC5,BMP7,BUB1,BUB1B,CDC6,CDC20,CDC25C,CENPE,CENPF,EREG,IL1A,KIFC1,MKI67,MYBL2,NEK2,PLK1,AURKA,TTK,PKMYT1,AURKB,TRIP13,KIF23,ESPL1,DLGAP5,KIF14,NDC80,KIF2C,UBE2C,TPX2,NCAPH,KIF4A,PTTG3P,ANLN,CDCA8,CEP55,NCAPG,CDT1,NUF2,HASPIN,CDCA5,KIF18B,SGO1,EPGN
2_Member	GO Biological Processes	GO:0051301	cell division	-24.5511	-21.2049	60/603	332,699,701,890,983,990,991,995,1058,1062,1063,2069,2810,3552,3833,4751,5347,6790,7153,7476,8091,8626,9133,9212,9493,9700,9928,10112,10403,11004,11065,11339,22974,23397,23594,24137,54443,54478,54821,55143,55165,57082,57405,64151,79733,81610,81620,83461,83540,89780,113130,144455,146909,147841,151648,220134,221150,259266,387103,387695	BIRC5,BUB1,BUB1B,CCNA2,CDK1,CDC6,CDC20,CDC25C,CENPA,CENPE,CENPF,EREG,SFN,IL1A,KIFC1,NEK2,PLK1,AURKA,TOP2A,WNT7A,HMGA2,TP63,CCNB2,AURKB,KIF23,ESPL1,KIF14,KIF20A,NDC80,KIF2C,UBE2C,OIP5,TPX2,NCAPH,ORC6,KIF4A,ANLN,PIMREG,ERCC6L,CDCA8,CEP55,KNL1,SPC25,NCAPG,E2F8,FAM83D,CDT1,CDCA3,NUF2,WNT3A,CDCA5,E2F7,KIF18B,SPC24,SGO1,SKA1,SKA3,ASPM,CENPW,C10orf99
2_Member	GO Biological Processes	GO:0007059	chromosome segregation	-23.6612	-20.3563	45/337	332,699,701,990,991,1062,1063,3833,4288,4751,5347,7153,7272,9212,9319,9493,9700,9787,9928,10403,11004,11065,11339,23397,24137,26255,55143,55165,55355,57082,57405,64151,81610,81620,83540,83903,84072,113130,146909,151648,157570,158401,220134,221150,387103	BIRC5,BUB1,BUB1B,CDC6,CDC20,CENPE,CENPF,KIFC1,MKI67,NEK2,PLK1,TOP2A,TTK,AURKB,TRIP13,KIF23,ESPL1,DLGAP5,KIF14,NDC80,KIF2C,UBE2C,OIP5,NCAPH,KIF4A,PTTG3P,CDCA8,CEP55,HJURP,KNL1,SPC25,NCAPG,FAM83D,CDT1,NUF2,HASPIN,HORMAD1,CDCA5,KIF18B,SGO1,ESCO2,SHOC1,SKA1,SKA3,CENPW
2_Member	GO Biological Processes	GO:0000280	nuclear division	-22.9504	-19.6833	49/423	332,655,699,701,990,991,995,1062,1063,2069,3552,3833,4288,4605,4751,5347,5888,6790,7153,7272,8438,9088,9212,9319,9493,9700,9787,9928,10403,11004,11065,22974,23397,24137,26255,54443,55143,55165,64151,81620,83540,83903,84072,113130,146909,151648,158401,255324,259266	BIRC5,BMP7,BUB1,BUB1B,CDC6,CDC20,CDC25C,CENPE,CENPF,EREG,IL1A,KIFC1,MKI67,MYBL2,NEK2,PLK1,RAD51,AURKA,TOP2A,TTK,RAD54L,PKMYT1,AURKB,TRIP13,KIF23,ESPL1,DLGAP5,KIF14,NDC80,KIF2C,UBE2C,TPX2,NCAPH,KIF4A,PTTG3P,ANLN,CDCA8,CEP55,NCAPG,CDT1,NUF2,HASPIN,HORMAD1,CDCA5,KIF18B,SGO1,SHOC1,EPGN,ASPM
2_Member	GO Biological Processes	GO:0048285	organelle fission	-21.7117	-18.4794	50/471	332,655,699,701,990,991,995,1062,1063,2069,3552,3833,4288,4605,4751,5347,5888,6790,7153,7272,8438,9088,9212,9319,9493,9700,9787,9928,10403,11004,11065,22974,23397,24137,26255,54443,55143,55165,64151,81620,83540,83903,84072,113115,113130,146909,151648,158401,255324,259266	BIRC5,BMP7,BUB1,BUB1B,CDC6,CDC20,CDC25C,CENPE,CENPF,EREG,IL1A,KIFC1,MKI67,MYBL2,NEK2,PLK1,RAD51,AURKA,TOP2A,TTK,RAD54L,PKMYT1,AURKB,TRIP13,KIF23,ESPL1,DLGAP5,KIF14,NDC80,KIF2C,UBE2C,TPX2,NCAPH,KIF4A,PTTG3P,ANLN,CDCA8,CEP55,NCAPG,CDT1,NUF2,HASPIN,HORMAD1,MTFR2,CDCA5,KIF18B,SGO1,SHOC1,EPGN,ASPM
2_Member	GO Biological Processes	GO:0000819	sister chromatid segregation	-21.4794	-18.2793	34/199	699,701,990,991,1062,1063,3833,4751,5347,7153,7272,9212,9319,9493,9700,9787,9928,10403,11004,11065,23397,24137,26255,55143,55165,64151,81620,83540,83903,84072,113130,146909,151648,157570	BUB1,BUB1B,CDC6,CDC20,CENPE,CENPF,KIFC1,NEK2,PLK1,TOP2A,TTK,AURKB,TRIP13,KIF23,ESPL1,DLGAP5,KIF14,NDC80,KIF2C,UBE2C,NCAPH,KIF4A,PTTG3P,CDCA8,CEP55,NCAPG,CDT1,NUF2,HASPIN,HORMAD1,CDCA5,KIF18B,SGO1,ESCO2
2_Member	GO Biological Processes	GO:0000070	mitotic sister chromatid segregation	-20.9873	-17.8172	31/164	699,701,990,991,1062,1063,3833,4751,5347,7272,9212,9319,9493,9700,9787,9928,10403,11004,11065,23397,24137,26255,55143,55165,64151,81620,83540,83903,113130,146909,151648	BUB1,BUB1B,CDC6,CDC20,CENPE,CENPF,KIFC1,NEK2,PLK1,TTK,AURKB,TRIP13,KIF23,ESPL1,DLGAP5,KIF14,NDC80,KIF2C,UBE2C,NCAPH,KIF4A,PTTG3P,CDCA8,CEP55,NCAPG,CDT1,NUF2,HASPIN,CDCA5,KIF18B,SGO1
2_Member	Reactome Gene Sets	R-HSA-1640170	Cell Cycle	-20.7484	-17.6063	59/692	332,699,701,890,983,990,991,995,1058,1062,1063,1870,2305,2491,2810,4605,4751,4998,5347,5753,5888,6241,6790,7083,7153,8318,9088,9133,9156,9212,9493,9700,9837,10112,10403,11004,11065,11339,22974,23397,23594,51512,54821,55143,55355,55388,57082,57405,63967,64151,80119,81620,83540,113130,147841,151648,157570,220134,387103	BIRC5,BUB1,BUB1B,CCNA2,CDK1,CDC6,CDC20,CDC25C,CENPA,CENPE,CENPF,E2F2,FOXM1,CENPI,SFN,MYBL2,NEK2,ORC1,PLK1,PTK6,RAD51,RRM2,AURKA,TK1,TOP2A,CDC45,PKMYT1,CCNB2,EXO1,AURKB,KIF23,ESPL1,GINS1,KIF20A,NDC80,KIF2C,UBE2C,OIP5,TPX2,NCAPH,ORC6,GTSE1,ERCC6L,CDCA8,HJURP,MCM10,KNL1,SPC25,CLSPN,NCAPG,PIF1,CDT1,NUF2,CDCA5,SPC24,SGO1,ESCO2,SKA1,CENPW
2_Member	GO Biological Processes	GO:0098813	nuclear chromosome segregation	-19.6355	-16.5197	37/275	699,701,990,991,1062,1063,3833,4751,5347,7153,7272,9212,9319,9493,9700,9787,9928,10403,11004,11065,23397,24137,26255,55143,55165,57082,64151,81610,81620,83540,83903,84072,113130,146909,151648,157570,158401	BUB1,BUB1B,CDC6,CDC20,CENPE,CENPF,KIFC1,NEK2,PLK1,TOP2A,TTK,AURKB,TRIP13,KIF23,ESPL1,DLGAP5,KIF14,NDC80,KIF2C,UBE2C,NCAPH,KIF4A,PTTG3P,CDCA8,CEP55,KNL1,NCAPG,FAM83D,CDT1,NUF2,HASPIN,HORMAD1,CDCA5,KIF18B,SGO1,ESCO2,SHOC1
2_Member	Reactome Gene Sets	R-HSA-69278	Cell Cycle, Mitotic	-19.152	-16.061	51/561	332,699,701,890,983,990,991,995,1058,1062,1063,1870,2305,2491,4605,4751,4998,5347,5753,6241,6790,7083,7153,8318,9088,9133,9212,9493,9700,9837,10112,10403,11004,11065,22974,23397,23594,51512,54821,55143,55388,57082,57405,64151,81620,83540,113130,147841,151648,157570,220134	BIRC5,BUB1,BUB1B,CCNA2,CDK1,CDC6,CDC20,CDC25C,CENPA,CENPE,CENPF,E2F2,FOXM1,CENPI,MYBL2,NEK2,ORC1,PLK1,PTK6,RRM2,AURKA,TK1,TOP2A,CDC45,PKMYT1,CCNB2,AURKB,KIF23,ESPL1,GINS1,KIF20A,NDC80,KIF2C,UBE2C,TPX2,NCAPH,ORC6,GTSE1,ERCC6L,CDCA8,MCM10,KNL1,SPC25,NCAPG,CDT1,NUF2,CDCA5,SPC24,SGO1,ESCO2,SKA1
2_Member	Reactome Gene Sets	R-HSA-69620	Cell Cycle Checkpoints	-16.8792	-13.834	35/294	332,699,701,890,983,990,991,995,1058,1062,1063,2491,2810,4998,5347,8318,9088,9133,9156,9212,10403,11004,11065,23594,51512,54821,55143,55388,57082,57405,63967,83540,147841,151648,220134	BIRC5,BUB1,BUB1B,CCNA2,CDK1,CDC6,CDC20,CDC25C,CENPA,CENPE,CENPF,CENPI,SFN,ORC1,PLK1,CDC45,PKMYT1,CCNB2,EXO1,AURKB,NDC80,KIF2C,UBE2C,ORC6,GTSE1,ERCC6L,CDCA8,MCM10,KNL1,SPC25,CLSPN,NUF2,SPC24,SGO1,SKA1
2_Member	GO Biological Processes	GO:0007088	regulation of mitotic nuclear division	-16.6705	-13.6465	27/165	655,699,701,990,991,995,1062,1063,2069,3552,4288,4751,5347,6790,7272,9088,9212,9319,9700,9787,10403,11065,26255,54443,81620,113130,255324	BMP7,BUB1,BUB1B,CDC6,CDC20,CDC25C,CENPE,CENPF,EREG,IL1A,MKI67,NEK2,PLK1,AURKA,TTK,PKMYT1,AURKB,TRIP13,ESPL1,DLGAP5,NDC80,UBE2C,PTTG3P,ANLN,CDT1,CDCA5,EPGN
2_Member	GO Biological Processes	GO:0051783	regulation of nuclear division	-16.0352	-13.0314	28/190	655,699,701,990,991,995,1062,1063,2069,3552,4288,4751,5347,6790,7272,9088,9212,9319,9700,9787,10403,11065,26255,54443,81620,84072,113130,255324	BMP7,BUB1,BUB1B,CDC6,CDC20,CDC25C,CENPE,CENPF,EREG,IL1A,MKI67,NEK2,PLK1,AURKA,TTK,PKMYT1,AURKB,TRIP13,ESPL1,DLGAP5,NDC80,UBE2C,PTTG3P,ANLN,CDT1,HORMAD1,CDCA5,EPGN
2_Member	Reactome Gene Sets	R-HSA-2500257	Resolution of Sister Chromatid Cohesion	-15.3692	-12.3846	23/126	332,699,701,983,991,1058,1062,1063,2491,5347,9133,9212,10403,11004,54821,55143,57082,57405,83540,113130,147841,151648,220134	BIRC5,BUB1,BUB1B,CDK1,CDC20,CENPA,CENPE,CENPF,CENPI,PLK1,CCNB2,AURKB,NDC80,KIF2C,ERCC6L,CDCA8,KNL1,SPC25,NUF2,CDCA5,SPC24,SGO1,SKA1
2_Member	GO Biological Processes	GO:0051983	regulation of chromosome segregation	-14.7522	-11.7862	21/107	699,701,990,991,1062,1063,4288,4751,5347,7272,9212,9319,9700,9787,10403,11004,11065,26255,81620,84072,113130	BUB1,BUB1B,CDC6,CDC20,CENPE,CENPF,MKI67,NEK2,PLK1,TTK,AURKB,TRIP13,ESPL1,DLGAP5,NDC80,KIF2C,UBE2C,PTTG3P,CDT1,HORMAD1,CDCA5
2_Member	Reactome Gene Sets	R-HSA-141424	Amplification of signal from the kinetochores	-14.6089	-11.6776	20/96	332,699,701,991,1058,1062,1063,2491,5347,9212,10403,11004,54821,55143,57082,57405,83540,147841,151648,220134	BIRC5,BUB1,BUB1B,CDC20,CENPA,CENPE,CENPF,CENPI,PLK1,AURKB,NDC80,KIF2C,ERCC6L,CDCA8,KNL1,SPC25,NUF2,SPC24,SGO1,SKA1
2_Member	Reactome Gene Sets	R-HSA-141444	Amplification of signal from unattached kinetochores via a MAD2 inhibitory signal	-14.6089	-11.6776	20/96	332,699,701,991,1058,1062,1063,2491,5347,9212,10403,11004,54821,55143,57082,57405,83540,147841,151648,220134	BIRC5,BUB1,BUB1B,CDC20,CENPA,CENPE,CENPF,CENPI,PLK1,AURKB,NDC80,KIF2C,ERCC6L,CDCA8,KNL1,SPC25,NUF2,SPC24,SGO1,SKA1
2_Member	Reactome Gene Sets	R-HSA-69618	Mitotic Spindle Checkpoint	-14.2499	-11.3508	21/113	332,699,701,991,1058,1062,1063,2491,5347,9212,10403,11004,11065,54821,55143,57082,57405,83540,147841,151648,220134	BIRC5,BUB1,BUB1B,CDC20,CENPA,CENPE,CENPF,CENPI,PLK1,AURKB,NDC80,KIF2C,UBE2C,ERCC6L,CDCA8,KNL1,SPC25,NUF2,SPC24,SGO1,SKA1
2_Member	GO Biological Processes	GO:0051304	chromosome separation	-13.6537	-10.7699	19/94	699,701,990,991,1062,1063,5347,7153,7272,9212,9319,9700,9787,10403,11065,23397,26255,81620,158401	BUB1,BUB1B,CDC6,CDC20,CENPE,CENPF,PLK1,TOP2A,TTK,AURKB,TRIP13,ESPL1,DLGAP5,NDC80,UBE2C,NCAPH,PTTG3P,CDT1,SHOC1
2_Member	GO Biological Processes	GO:0010965	regulation of mitotic sister chromatid separation	-13.4967	-10.6276	16/61	699,701,990,991,1062,1063,5347,7272,9212,9319,9700,9787,10403,11065,26255,81620	BUB1,BUB1B,CDC6,CDC20,CENPE,CENPF,PLK1,TTK,AURKB,TRIP13,ESPL1,DLGAP5,NDC80,UBE2C,PTTG3P,CDT1
2_Member	Reactome Gene Sets	R-HSA-68877	Mitotic Prometaphase	-13.3897	-10.5486	26/204	332,699,701,983,991,1058,1062,1063,2491,4751,5347,9133,9212,10403,11004,23397,54821,55143,57082,57405,64151,83540,113130,147841,151648,220134	BIRC5,BUB1,BUB1B,CDK1,CDC20,CENPA,CENPE,CENPF,CENPI,NEK2,PLK1,CCNB2,AURKB,NDC80,KIF2C,NCAPH,ERCC6L,CDCA8,KNL1,SPC25,NCAPG,NUF2,CDCA5,SPC24,SGO1,SKA1
2_Member	GO Biological Processes	GO:0051306	mitotic sister chromatid separation	-13.1383	-10.3106	16/64	699,701,990,991,1062,1063,5347,7272,9212,9319,9700,9787,10403,11065,26255,81620	BUB1,BUB1B,CDC6,CDC20,CENPE,CENPF,PLK1,TTK,AURKB,TRIP13,ESPL1,DLGAP5,NDC80,UBE2C,PTTG3P,CDT1
2_Member	GO Biological Processes	GO:0010564	regulation of cell cycle process	-13.0201	-10.2053	51/791	655,699,701,983,990,991,995,1062,1063,2069,2305,2810,3552,4288,4751,4998,5017,5347,5888,6241,6665,6790,7161,7272,8091,8318,9088,9212,9319,9493,9700,9787,9928,10112,10403,11065,22974,26255,49860,51512,54443,63967,79733,81610,81620,84072,90381,113130,144455,255324,387695	BMP7,BUB1,BUB1B,CDK1,CDC6,CDC20,CDC25C,CENPE,CENPF,EREG,FOXM1,SFN,IL1A,MKI67,NEK2,ORC1,OVOL1,PLK1,RAD51,RRM2,SOX15,AURKA,TP73,TTK,HMGA2,CDC45,PKMYT1,AURKB,TRIP13,KIF23,ESPL1,DLGAP5,KIF14,KIF20A,NDC80,UBE2C,TPX2,PTTG3P,CRNN,GTSE1,ANLN,CLSPN,E2F8,FAM83D,CDT1,HORMAD1,TICRR,CDCA5,E2F7,EPGN,C10orf99
2_Member	GO Biological Processes	GO:1905818	regulation of chromosome separation	-12.9106	-10.1084	16/66	699,701,990,991,1062,1063,5347,7272,9212,9319,9700,9787,10403,11065,26255,81620	BUB1,BUB1B,CDC6,CDC20,CENPE,CENPF,PLK1,TTK,AURKB,TRIP13,ESPL1,DLGAP5,NDC80,UBE2C,PTTG3P,CDT1
2_Member	Reactome Gene Sets	R-HSA-9648025	EML4 and NUDC in mitotic spindle formation	-12.8788	-10.0889	20/117	332,699,701,991,1058,1062,1063,2491,5347,9212,10403,11004,54821,55143,57082,57405,83540,147841,151648,220134	BIRC5,BUB1,BUB1B,CDC20,CENPA,CENPE,CENPF,CENPI,PLK1,AURKB,NDC80,KIF2C,ERCC6L,CDCA8,KNL1,SPC25,NUF2,SPC24,SGO1,SKA1
2_Member	GO Biological Processes	GO:0030071	regulation of mitotic metaphase/anaphase transition	-12.8392	-10.0611	15/56	699,701,990,991,1062,1063,5347,7272,9212,9319,9700,9787,10403,11065,81620	BUB1,BUB1B,CDC6,CDC20,CENPE,CENPF,PLK1,TTK,AURKB,TRIP13,ESPL1,DLGAP5,NDC80,UBE2C,CDT1
2_Member	GO Biological Processes	GO:0007093	mitotic cell cycle checkpoint	-12.6942	-9.9277	23/166	699,701,983,990,991,995,1063,2810,4998,5347,6790,7153,7272,8091,9212,9319,10403,51512,63967,79733,81620,90381,144455	BUB1,BUB1B,CDK1,CDC6,CDC20,CDC25C,CENPF,SFN,ORC1,PLK1,AURKA,TOP2A,TTK,HMGA2,AURKB,TRIP13,NDC80,GTSE1,CLSPN,E2F8,CDT1,TICRR,E2F7
2_Member	GO Biological Processes	GO:0044770	cell cycle phase transition	-12.6667	-9.9115	45/647	699,701,890,983,990,991,995,1033,1062,1063,2305,2810,4751,4998,5017,5347,6241,6790,7272,8091,8318,9088,9133,9212,9319,9700,9787,9833,9928,10403,11065,22974,23594,49860,51512,54443,55388,63967,79733,81610,81620,90381,113130,144455,387695	BUB1,BUB1B,CCNA2,CDK1,CDC6,CDC20,CDC25C,CDKN3,CENPE,CENPF,FOXM1,SFN,NEK2,ORC1,OVOL1,PLK1,RRM2,AURKA,TTK,HMGA2,CDC45,PKMYT1,CCNB2,AURKB,TRIP13,ESPL1,DLGAP5,MELK,KIF14,NDC80,UBE2C,TPX2,ORC6,CRNN,GTSE1,ANLN,MCM10,CLSPN,E2F8,FAM83D,CDT1,TICRR,CDCA5,E2F7,C10orf99
2_Member	GO Biological Processes	GO:0007091	metaphase/anaphase transition of mitotic cell cycle	-12.5922	-9.8587	15/58	699,701,990,991,1062,1063,5347,7272,9212,9319,9700,9787,10403,11065,81620	BUB1,BUB1B,CDC6,CDC20,CENPE,CENPF,PLK1,TTK,AURKB,TRIP13,ESPL1,DLGAP5,NDC80,UBE2C,CDT1
2_Member	GO Biological Processes	GO:1902099	regulation of metaphase/anaphase transition of cell cycle	-12.5922	-9.8587	15/58	699,701,990,991,1062,1063,5347,7272,9212,9319,9700,9787,10403,11065,81620	BUB1,BUB1B,CDC6,CDC20,CENPE,CENPF,PLK1,TTK,AURKB,TRIP13,ESPL1,DLGAP5,NDC80,UBE2C,CDT1
2_Member	Canonical Pathways	M14	PID AURORA B PATHWAY	-12.5813	-9.85832	13/39	332,699,1058,6790,9212,9493,10112,10403,11004,23397,55143,64151,151648	BIRC5,BUB1,CENPA,AURKA,AURKB,KIF23,KIF20A,NDC80,KIF2C,NCAPH,CDCA8,NCAPG,SGO1
2_Member	GO Biological Processes	GO:0044784	metaphase/anaphase transition of cell cycle	-12.3554	-9.64324	15/60	699,701,990,991,1062,1063,5347,7272,9212,9319,9700,9787,10403,11065,81620	BUB1,BUB1B,CDC6,CDC20,CENPE,CENPF,PLK1,TTK,AURKB,TRIP13,ESPL1,DLGAP5,NDC80,UBE2C,CDT1
2_Member	GO Biological Processes	GO:0033045	regulation of sister chromatid segregation	-12.2915	-9.60802	17/84	699,701,990,991,1062,1063,5347,7272,9212,9319,9700,9787,10403,11065,26255,81620,113130	BUB1,BUB1B,CDC6,CDC20,CENPE,CENPF,PLK1,TTK,AURKB,TRIP13,ESPL1,DLGAP5,NDC80,UBE2C,PTTG3P,CDT1,CDCA5
2_Member	GO Biological Processes	GO:0033047	regulation of mitotic sister chromatid segregation	-12.2751	-9.60094	16/72	699,701,990,991,1062,1063,5347,7272,9212,9319,9700,9787,10403,11065,26255,81620	BUB1,BUB1B,CDC6,CDC20,CENPE,CENPF,PLK1,TTK,AURKB,TRIP13,ESPL1,DLGAP5,NDC80,UBE2C,PTTG3P,CDT1
2_Member	GO Biological Processes	GO:0000075	cell cycle checkpoint	-11.8059	-9.14087	25/219	699,701,983,990,991,995,1063,2810,4998,5347,6790,7153,7272,8091,8318,9212,9319,10403,51512,63967,79733,81620,84072,90381,144455	BUB1,BUB1B,CDK1,CDC6,CDC20,CDC25C,CENPF,SFN,ORC1,PLK1,AURKA,TOP2A,TTK,HMGA2,CDC45,AURKB,TRIP13,NDC80,GTSE1,CLSPN,E2F8,CDT1,HORMAD1,TICRR,E2F7
2_Member	Reactome Gene Sets	R-HSA-2467813	Separation of Sister Chromatids	-11.3944	-8.76418	23/191	332,699,701,991,1058,1062,1063,2491,5347,9212,9700,10403,11004,11065,54821,55143,57082,57405,83540,113130,147841,151648,220134	BIRC5,BUB1,BUB1B,CDC20,CENPA,CENPE,CENPF,CENPI,PLK1,AURKB,ESPL1,NDC80,KIF2C,UBE2C,ERCC6L,CDCA8,KNL1,SPC25,NUF2,CDCA5,SPC24,SGO1,SKA1
2_Member	Reactome Gene Sets	R-HSA-5663220	RHO GTPases Activate Formins	-11.371	-8.74904	20/140	332,699,701,991,1058,1062,1063,2491,5347,9212,10403,11004,54821,55143,57082,57405,83540,147841,151648,220134	BIRC5,BUB1,BUB1B,CDC20,CENPA,CENPE,CENPF,CENPI,PLK1,AURKB,NDC80,KIF2C,ERCC6L,CDCA8,KNL1,SPC25,NUF2,SPC24,SGO1,SKA1
2_Member	GO Biological Processes	GO:0044772	mitotic cell cycle phase transition	-11.2905	-8.67661	41/602	699,701,890,983,990,991,995,1033,1062,1063,2305,2810,4751,4998,5347,6241,6790,7272,8091,8318,9088,9133,9212,9319,9700,9787,9833,9928,10403,11065,22974,23594,51512,54443,55388,63967,79733,81620,90381,113130,144455	BUB1,BUB1B,CCNA2,CDK1,CDC6,CDC20,CDC25C,CDKN3,CENPE,CENPF,FOXM1,SFN,NEK2,ORC1,PLK1,RRM2,AURKA,TTK,HMGA2,CDC45,PKMYT1,CCNB2,AURKB,TRIP13,ESPL1,DLGAP5,MELK,KIF14,NDC80,UBE2C,TPX2,ORC6,GTSE1,ANLN,MCM10,CLSPN,E2F8,CDT1,TICRR,CDCA5,E2F7
2_Member	GO Biological Processes	GO:0010948	negative regulation of cell cycle process	-11.2326	-8.62672	31/359	655,699,701,983,990,991,995,1063,2810,4751,4998,5017,5347,5888,6241,6790,7272,8091,9212,9319,9700,10403,26255,51512,63967,79733,81620,84072,90381,144455,387695	BMP7,BUB1,BUB1B,CDK1,CDC6,CDC20,CDC25C,CENPF,SFN,NEK2,ORC1,OVOL1,PLK1,RAD51,RRM2,AURKA,TTK,HMGA2,AURKB,TRIP13,ESPL1,NDC80,PTTG3P,GTSE1,CLSPN,E2F8,CDT1,HORMAD1,TICRR,E2F7,C10orf99
2_Member	Reactome Gene Sets	R-HSA-68882	Mitotic Anaphase	-11.0815	-8.48343	25/236	332,699,701,983,991,1058,1062,1063,2491,5347,9133,9212,9700,10403,11004,11065,54821,55143,57082,57405,83540,113130,147841,151648,220134	BIRC5,BUB1,BUB1B,CDK1,CDC20,CENPA,CENPE,CENPF,CENPI,PLK1,CCNB2,AURKB,ESPL1,NDC80,KIF2C,UBE2C,ERCC6L,CDCA8,KNL1,SPC25,NUF2,CDCA5,SPC24,SGO1,SKA1
2_Member	Reactome Gene Sets	R-HSA-2555396	Mitotic Metaphase and Anaphase	-11.0409	-8.45056	25/237	332,699,701,983,991,1058,1062,1063,2491,5347,9133,9212,9700,10403,11004,11065,54821,55143,57082,57405,83540,113130,147841,151648,220134	BIRC5,BUB1,BUB1B,CDK1,CDC20,CENPA,CENPE,CENPF,CENPI,PLK1,CCNB2,AURKB,ESPL1,NDC80,KIF2C,UBE2C,ERCC6L,CDCA8,KNL1,SPC25,NUF2,CDCA5,SPC24,SGO1,SKA1
2_Member	GO Biological Processes	GO:1901987	regulation of cell cycle phase transition	-11.002	-8.41915	36/486	699,701,983,990,991,995,1062,1063,2810,4751,4998,5017,5347,6790,7272,8091,8318,9212,9319,9700,9787,9928,10403,11065,22974,49860,51512,54443,63967,79733,81610,81620,90381,113130,144455,387695	BUB1,BUB1B,CDK1,CDC6,CDC20,CDC25C,CENPE,CENPF,SFN,NEK2,ORC1,OVOL1,PLK1,AURKA,TTK,HMGA2,CDC45,AURKB,TRIP13,ESPL1,DLGAP5,KIF14,NDC80,UBE2C,TPX2,CRNN,GTSE1,ANLN,CLSPN,E2F8,FAM83D,CDT1,TICRR,CDCA5,E2F7,C10orf99
2_Member	GO Biological Processes	GO:0007346	regulation of mitotic cell cycle	-10.9533	-8.38519	43/671	655,699,701,983,990,991,995,1062,1063,2069,2810,3552,4288,4751,4998,5017,5347,6790,7153,7161,7272,8091,8318,9088,9212,9319,9700,9787,9928,10403,11065,22974,26255,51512,54443,63967,79733,81620,90381,113130,144455,220042,255324	BMP7,BUB1,BUB1B,CDK1,CDC6,CDC20,CDC25C,CENPE,CENPF,EREG,SFN,IL1A,MKI67,NEK2,ORC1,OVOL1,PLK1,AURKA,TOP2A,TP73,TTK,HMGA2,CDC45,PKMYT1,AURKB,TRIP13,ESPL1,DLGAP5,KIF14,NDC80,UBE2C,TPX2,PTTG3P,GTSE1,ANLN,CLSPN,E2F8,CDT1,TICRR,CDCA5,E2F7,DDIAS,EPGN
2_Member	GO Biological Processes	GO:0045786	negative regulation of cell cycle	-10.5031	-7.96299	41/638	655,699,701,983,990,991,995,1033,1063,2305,2810,3576,3664,4751,4998,5017,5347,5888,6241,6657,6790,7153,7161,7272,8091,8318,9212,9319,9700,10403,26255,51512,55771,63967,79733,81620,84072,90381,144455,220042,387695	BMP7,BUB1,BUB1B,CDK1,CDC6,CDC20,CDC25C,CDKN3,CENPF,FOXM1,SFN,CXCL8,IRF6,NEK2,ORC1,OVOL1,PLK1,RAD51,RRM2,SOX2,AURKA,TOP2A,TP73,TTK,HMGA2,CDC45,AURKB,TRIP13,ESPL1,NDC80,PTTG3P,GTSE1,PRR11,CLSPN,E2F8,CDT1,HORMAD1,TICRR,E2F7,DDIAS,C10orf99
2_Member	GO Biological Processes	GO:0033046	negative regulation of sister chromatid segregation	-10.4929	-7.95958	12/44	699,701,991,1063,5347,7272,9212,9319,9700,10403,26255,81620	BUB1,BUB1B,CDC20,CENPF,PLK1,TTK,AURKB,TRIP13,ESPL1,NDC80,PTTG3P,CDT1
2_Member	GO Biological Processes	GO:0051985	negative regulation of chromosome segregation	-10.3659	-7.83921	12/45	699,701,991,1063,5347,7272,9212,9319,9700,10403,26255,81620	BUB1,BUB1B,CDC20,CENPF,PLK1,TTK,AURKB,TRIP13,ESPL1,NDC80,PTTG3P,CDT1
2_Member	GO Biological Processes	GO:0051784	negative regulation of nuclear division	-9.94017	-7.43902	13/60	655,699,701,991,1063,5347,7272,9212,9319,10403,26255,81620,84072	BMP7,BUB1,BUB1B,CDC20,CENPF,PLK1,TTK,AURKB,TRIP13,NDC80,PTTG3P,CDT1,HORMAD1
2_Member	GO Biological Processes	GO:2000816	negative regulation of mitotic sister chromatid separation	-9.84221	-7.34721	11/39	699,701,991,1063,5347,7272,9212,9319,10403,26255,81620	BUB1,BUB1B,CDC20,CENPF,PLK1,TTK,AURKB,TRIP13,NDC80,PTTG3P,CDT1
2_Member	GO Biological Processes	GO:1905819	negative regulation of chromosome separation	-9.71021	-7.23318	11/40	699,701,991,1063,5347,7272,9212,9319,10403,26255,81620	BUB1,BUB1B,CDC20,CENPF,PLK1,TTK,AURKB,TRIP13,NDC80,PTTG3P,CDT1
2_Member	GO Biological Processes	GO:0051310	metaphase plate congression	-9.56581	-7.10976	13/64	1062,1063,3833,9212,9928,10403,11004,55143,55165,81610,81620,83540,113130	CENPE,CENPF,KIFC1,AURKB,KIF14,NDC80,KIF2C,CDCA8,CEP55,FAM83D,CDT1,NUF2,CDCA5
2_Member	GO Biological Processes	GO:0045839	negative regulation of mitotic nuclear division	-9.56392	-7.10976	12/52	655,699,701,991,1063,5347,7272,9212,9319,10403,26255,81620	BMP7,BUB1,BUB1B,CDC20,CENPF,PLK1,TTK,AURKB,TRIP13,NDC80,PTTG3P,CDT1
2_Member	GO Biological Processes	GO:0033048	negative regulation of mitotic sister chromatid segregation	-9.45797	-7.03079	11/42	699,701,991,1063,5347,7272,9212,9319,10403,26255,81620	BUB1,BUB1B,CDC20,CENPF,PLK1,TTK,AURKB,TRIP13,NDC80,PTTG3P,CDT1
2_Member	GO Biological Processes	GO:1901990	regulation of mitotic cell cycle phase transition	-9.44201	-7.02003	32/448	699,701,983,990,991,995,1062,1063,2810,4751,4998,5347,6790,7272,8091,8318,9212,9319,9700,9787,9928,10403,11065,22974,51512,54443,63967,79733,81620,90381,113130,144455	BUB1,BUB1B,CDK1,CDC6,CDC20,CDC25C,CENPE,CENPF,SFN,NEK2,ORC1,PLK1,AURKA,TTK,HMGA2,CDC45,AURKB,TRIP13,ESPL1,DLGAP5,KIF14,NDC80,UBE2C,TPX2,GTSE1,ANLN,CLSPN,E2F8,CDT1,TICRR,CDCA5,E2F7
2_Member	GO Biological Processes	GO:0007094	mitotic spindle assembly checkpoint	-9.19917	-6.81303	10/34	699,701,991,1063,5347,7272,9212,9319,10403,81620	BUB1,BUB1B,CDC20,CENPF,PLK1,TTK,AURKB,TRIP13,NDC80,CDT1
2_Member	GO Biological Processes	GO:0031577	spindle checkpoint	-9.19917	-6.81303	10/34	699,701,991,1063,5347,7272,9212,9319,10403,81620	BUB1,BUB1B,CDC20,CENPF,PLK1,TTK,AURKB,TRIP13,NDC80,CDT1
2_Member	GO Biological Processes	GO:0071173	spindle assembly checkpoint	-9.19917	-6.81303	10/34	699,701,991,1063,5347,7272,9212,9319,10403,81620	BUB1,BUB1B,CDC20,CENPF,PLK1,TTK,AURKB,TRIP13,NDC80,CDT1
2_Member	GO Biological Processes	GO:0071174	mitotic spindle checkpoint	-9.19917	-6.81303	10/34	699,701,991,1063,5347,7272,9212,9319,10403,81620	BUB1,BUB1B,CDC20,CENPF,PLK1,TTK,AURKB,TRIP13,NDC80,CDT1
2_Member	GO Biological Processes	GO:0050000	chromosome localization	-9.19549	-6.81303	14/82	1062,1063,3833,9212,9787,9928,10403,11004,55143,55165,81610,81620,83540,113130	CENPE,CENPF,KIFC1,AURKB,DLGAP5,KIF14,NDC80,KIF2C,CDCA8,CEP55,FAM83D,CDT1,NUF2,CDCA5
2_Member	GO Biological Processes	GO:0051303	establishment of chromosome localization	-9.19549	-6.81303	14/82	1062,1063,3833,9212,9787,9928,10403,11004,55143,55165,81610,81620,83540,113130	CENPE,CENPF,KIFC1,AURKB,DLGAP5,KIF14,NDC80,KIF2C,CDCA8,CEP55,FAM83D,CDT1,NUF2,CDCA5
2_Member	GO Biological Processes	GO:1901988	negative regulation of cell cycle phase transition	-9.08458	-6.71145	24/270	699,701,983,990,991,995,1063,2810,4998,5017,5347,6790,7272,8091,9212,9319,10403,51512,63967,79733,81620,90381,144455,387695	BUB1,BUB1B,CDK1,CDC6,CDC20,CDC25C,CENPF,SFN,ORC1,OVOL1,PLK1,AURKA,TTK,HMGA2,AURKB,TRIP13,NDC80,GTSE1,CLSPN,E2F8,CDT1,TICRR,E2F7,C10orf99
2_Member	GO Biological Processes	GO:0045930	negative regulation of mitotic cell cycle	-9.02198	-6.658	27/341	655,699,701,983,990,991,995,1063,2810,4998,5017,5347,6790,7153,7272,8091,9212,9319,10403,26255,51512,63967,79733,81620,90381,144455,220042	BMP7,BUB1,BUB1B,CDK1,CDC6,CDC20,CDC25C,CENPF,SFN,ORC1,OVOL1,PLK1,AURKA,TOP2A,TTK,HMGA2,AURKB,TRIP13,NDC80,PTTG3P,GTSE1,CLSPN,E2F8,CDT1,TICRR,E2F7,DDIAS
2_Member	Reactome Gene Sets	R-HSA-68886	M Phase	-8.93671	-6.57723	30/418	332,699,701,983,991,1058,1062,1063,2491,4751,5347,9133,9212,9493,9700,10112,10403,11004,11065,23397,54821,55143,57082,57405,64151,83540,113130,147841,151648,220134	BIRC5,BUB1,BUB1B,CDK1,CDC20,CENPA,CENPE,CENPF,CENPI,NEK2,PLK1,CCNB2,AURKB,KIF23,ESPL1,KIF20A,NDC80,KIF2C,UBE2C,NCAPH,ERCC6L,CDCA8,KNL1,SPC25,NCAPG,NUF2,CDCA5,SPC24,SGO1,SKA1
2_Member	GO Biological Processes	GO:0045841	negative regulation of mitotic metaphase/anaphase transition	-8.92693	-6.5719	10/36	699,701,991,1063,5347,7272,9212,9319,10403,81620	BUB1,BUB1B,CDC20,CENPF,PLK1,TTK,AURKB,TRIP13,NDC80,CDT1
2_Member	GO Biological Processes	GO:1902100	negative regulation of metaphase/anaphase transition of cell cycle	-8.79769	-6.45144	10/37	699,701,991,1063,5347,7272,9212,9319,10403,81620	BUB1,BUB1B,CDC20,CENPF,PLK1,TTK,AURKB,TRIP13,NDC80,CDT1
2_Member	Reactome Gene Sets	R-HSA-195258	RHO GTPase Effectors	-8.74863	-6.4067	26/327	332,699,701,991,995,1058,1062,1063,2491,2810,5347,6279,6280,9212,9928,10403,11004,54821,55143,57082,57405,83540,147700,147841,151648,220134	BIRC5,BUB1,BUB1B,CDC20,CDC25C,CENPA,CENPE,CENPF,CENPI,SFN,PLK1,S100A8,S100A9,AURKB,KIF14,NDC80,KIF2C,ERCC6L,CDCA8,KNL1,SPC25,NUF2,KLC3,SPC24,SGO1,SKA1
2_Member	GO Biological Processes	GO:0007080	mitotic metaphase plate congression	-8.57836	-6.24914	11/50	1062,3833,9212,9928,10403,11004,55143,55165,81620,83540,113130	CENPE,KIFC1,AURKB,KIF14,NDC80,KIF2C,CDCA8,CEP55,CDT1,NUF2,CDCA5
2_Member	GO Biological Processes	GO:1901991	negative regulation of mitotic cell cycle phase transition	-8.26659	-5.96045	22/251	699,701,983,990,991,995,1063,2810,4998,5347,6790,7272,8091,9212,9319,10403,51512,63967,79733,81620,90381,144455	BUB1,BUB1B,CDK1,CDC6,CDC20,CDC25C,CENPF,SFN,ORC1,PLK1,AURKA,TTK,HMGA2,AURKB,TRIP13,NDC80,GTSE1,CLSPN,E2F8,CDT1,TICRR,E2F7
2_Member	GO Biological Processes	GO:0008608	attachment of spindle microtubules to kinetochore	-7.88612	-5.59295	9/34	1062,4751,9212,10403,11004,57082,81620,83540,151648	CENPE,NEK2,AURKB,NDC80,KIF2C,KNL1,CDT1,NUF2,SGO1
2_Member	Reactome Gene Sets	R-HSA-194315	Signaling by Rho GTPases	-6.95688	-4.72456	28/455	332,699,701,991,995,1058,1062,1063,2491,2810,5347,6279,6280,9212,9928,10403,11004,50649,54821,55143,57082,57405,83540,147700,147841,151648,171177,220134	BIRC5,BUB1,BUB1B,CDC20,CDC25C,CENPA,CENPE,CENPF,CENPI,SFN,PLK1,S100A8,S100A9,AURKB,KIF14,NDC80,KIF2C,ARHGEF4,ERCC6L,CDCA8,KNL1,SPC25,NUF2,KLC3,SPC24,SGO1,RHOV,SKA1
2_Member	GO Biological Processes	GO:2001251	negative regulation of chromosome organization	-6.6459	-4.43318	15/148	699,701,991,1063,5347,7153,7272,9212,9319,9700,10403,26255,80119,81620,195814	BUB1,BUB1B,CDC20,CENPF,PLK1,TOP2A,TTK,AURKB,TRIP13,ESPL1,NDC80,PTTG3P,PIF1,CDT1,SDR16C5
2_Member	GO Biological Processes	GO:0051315	attachment of mitotic spindle microtubules to kinetochore	-6.63666	-4.42713	6/15	1062,9212,10403,11004,81620,83540	CENPE,AURKB,NDC80,KIF2C,CDT1,NUF2
2_Member	GO Biological Processes	GO:0044839	cell cycle G2/M phase transition	-6.302	-4.12039	20/273	890,983,990,995,1063,2305,4751,4998,5347,6790,8091,9088,9133,9212,9833,9928,22974,51512,63967,90381	CCNA2,CDK1,CDC6,CDC25C,CENPF,FOXM1,NEK2,ORC1,PLK1,AURKA,HMGA2,PKMYT1,CCNB2,AURKB,MELK,KIF14,TPX2,GTSE1,CLSPN,TICRR
2_Member	GO Biological Processes	GO:0000086	G2/M transition of mitotic cell cycle	-6.15447	-4.00134	19/254	890,983,990,995,1063,2305,4751,4998,5347,6790,8091,9088,9133,9212,9833,9928,22974,63967,90381	CCNA2,CDK1,CDC6,CDC25C,CENPF,FOXM1,NEK2,ORC1,PLK1,AURKA,HMGA2,PKMYT1,CCNB2,AURKB,MELK,KIF14,TPX2,CLSPN,TICRR
2_Member	GO Biological Processes	GO:0033044	regulation of chromosome organization	-6.10119	-3.95633	23/360	699,701,990,991,1062,1063,4288,4751,5347,7153,7272,8318,9212,9319,9700,9787,10403,11065,26255,80119,81620,113130,195814	BUB1,BUB1B,CDC6,CDC20,CENPE,CENPF,MKI67,NEK2,PLK1,TOP2A,TTK,CDC45,AURKB,TRIP13,ESPL1,DLGAP5,NDC80,UBE2C,PTTG3P,PIF1,CDT1,CDCA5,SDR16C5
2_Member	GO Biological Processes	GO:1902749	regulation of cell cycle G2/M phase transition	-4.5825	-2.59227	15/217	983,990,995,1063,4751,4998,5347,6790,8091,9212,9928,22974,51512,63967,90381	CDK1,CDC6,CDC25C,CENPF,NEK2,ORC1,PLK1,AURKA,HMGA2,AURKB,KIF14,TPX2,GTSE1,CLSPN,TICRR
2_Member	GO Biological Processes	GO:0010389	regulation of G2/M transition of mitotic cell cycle	-4.37636	-2.44674	14/200	983,990,995,1063,4751,4998,5347,6790,8091,9212,9928,22974,63967,90381	CDK1,CDC6,CDC25C,CENPF,NEK2,ORC1,PLK1,AURKA,HMGA2,AURKB,KIF14,TPX2,CLSPN,TICRR
2_Member	GO Biological Processes	GO:0051656	establishment of organelle localization	-4.13889	-2.24901	25/541	136,1001,1058,1062,1063,1294,3833,5347,7476,9001,9212,9493,9700,9787,9928,10403,11004,50487,55143,55165,81610,81620,83540,90019,113130	ADORA2B,CDH3,CENPA,CENPE,CENPF,COL7A1,KIFC1,PLK1,WNT7A,HAP1,AURKB,KIF23,ESPL1,DLGAP5,KIF14,NDC80,KIF2C,PLA2G3,CDCA8,CEP55,FAM83D,CDT1,NUF2,SYT8,CDCA5
2_Member	GO Biological Processes	GO:0010639	negative regulation of organelle organization	-3.62223	-1.82004	20/418	655,699,701,991,1063,4070,4751,5347,7153,7272,9212,9319,9700,10403,22974,26255,80119,81620,84072,195814	BMP7,BUB1,BUB1B,CDC20,CENPF,TACSTD2,NEK2,PLK1,TOP2A,TTK,AURKB,TRIP13,ESPL1,NDC80,TPX2,PTTG3P,PIF1,CDT1,HORMAD1,SDR16C5
2_Member	GO Biological Processes	GO:0051640	organelle localization	-3.48848	-1.71427	29/738	136,983,1001,1058,1062,1063,1294,3833,4751,5347,6790,7476,9001,9212,9493,9700,9787,9928,10403,11004,50487,55143,55165,81610,81620,83540,90019,113130,259266	ADORA2B,CDK1,CDH3,CENPA,CENPE,CENPF,COL7A1,KIFC1,NEK2,PLK1,AURKA,WNT7A,HAP1,AURKB,KIF23,ESPL1,DLGAP5,KIF14,NDC80,KIF2C,PLA2G3,CDCA8,CEP55,FAM83D,CDT1,NUF2,SYT8,CDCA5,ASPM
2_Member	GO Biological Processes	GO:0051129	negative regulation of cellular component organization	-2.83545	-1.19931	28/775	655,699,701,991,1063,4070,4751,5347,6457,7153,7272,9212,9319,9700,9928,10403,11202,22943,22974,26255,50964,80119,81620,84072,89780,150696,195814,255738	BMP7,BUB1,BUB1B,CDC20,CENPF,TACSTD2,NEK2,PLK1,SH3GL3,TOP2A,TTK,AURKB,TRIP13,ESPL1,KIF14,NDC80,KLK8,DKK1,TPX2,PTTG3P,SOST,PIF1,CDT1,HORMAD1,WNT3A,PROM2,SDR16C5,PCSK9
3_Summary	Canonical Pathways	M5885	NABA MATRISOME ASSOCIATED	-19.0145	-15.947	59/751	655,1440,1475,1515,2069,2817,2919,3552,3557,3576,3589,3963,4312,4314,4319,4321,4322,4585,4909,5055,5266,5268,5275,6273,6278,6279,6280,6283,6286,6317,6318,6372,6382,6590,7051,7053,7476,7477,8710,8745,9048,9333,9982,10468,11009,25975,26525,49860,56300,57402,89777,89778,89780,126638,144568,255324,338324,653145,728113,2706,3595,3934,9076,10804,55765,332,5803,6624,6657,53833,239,890,1591,1646,2707,575…	BMP7,CSF3,CSTA,CTSV,EREG,GPC1,CXCL1,IL1A,IL1RN,CXCL8,IL11,LGALS7,MMP1,MMP3,MMP10,MMP12,MMP13,MUC4,NTF4,SERPINB2,PI3,SERPINB5,SERPINB13,S100A2,S100A7,S100A8,S100A9,S100A12,S100P,SERPINB3,SERPINB4,CXCL6,SDC1,SLPI,TGM1,TGM3,WNT7A,WNT7B,SERPINB7,ADAM23,ARTN,TGM5,FGFBP1,FST,IL24,EGFL6,IL36RN,CRNN,IL36G,S100A14,SERPINB12,SERPINB11,WNT3A,RPTN,A2ML1,EPGN,S100A7A,ANXA8,ANXA8L1,GJB2,IL12RB2,LCN2,CLDN1,GJB6…
3_Member	Canonical Pathways	M5885	NABA MATRISOME ASSOCIATED	-19.0145	-15.947	59/751	655,1440,1475,1515,2069,2817,2919,3552,3557,3576,3589,3963,4312,4314,4319,4321,4322,4585,4909,5055,5266,5268,5275,6273,6278,6279,6280,6283,6286,6317,6318,6372,6382,6590,7051,7053,7476,7477,8710,8745,9048,9333,9982,10468,11009,25975,26525,49860,56300,57402,89777,89778,89780,126638,144568,255324,338324,653145,728113	BMP7,CSF3,CSTA,CTSV,EREG,GPC1,CXCL1,IL1A,IL1RN,CXCL8,IL11,LGALS7,MMP1,MMP3,MMP10,MMP12,MMP13,MUC4,NTF4,SERPINB2,PI3,SERPINB5,SERPINB13,S100A2,S100A7,S100A8,S100A9,S100A12,S100P,SERPINB3,SERPINB4,CXCL6,SDC1,SLPI,TGM1,TGM3,WNT7A,WNT7B,SERPINB7,ADAM23,ARTN,TGM5,FGFBP1,FST,IL24,EGFL6,IL36RN,CRNN,IL36G,S100A14,SERPINB12,SERPINB11,WNT3A,RPTN,A2ML1,EPGN,S100A7A,ANXA8,ANXA8L1
3_Member	Canonical Pathways	M5883	NABA SECRETED FACTORS	-11.7487	-9.0926	31/343	655,1440,2069,2919,3552,3557,3576,3589,4909,6273,6278,6279,6280,6283,6286,6372,7476,7477,9048,9982,10468,11009,25975,26525,49860,56300,57402,89780,126638,255324,338324	BMP7,CSF3,EREG,CXCL1,IL1A,IL1RN,CXCL8,IL11,NTF4,S100A2,S100A7,S100A8,S100A9,S100A12,S100P,CXCL6,WNT7A,WNT7B,ARTN,FGFBP1,FST,IL24,EGFL6,IL36RN,CRNN,IL36G,S100A14,WNT3A,RPTN,EPGN,S100A7A
3_Member	GO Biological Processes	GO:0002237	response to molecule of bacterial origin	-4.0753	-2.18994	19/356	1440,2706,2919,3552,3576,3595,3934,6278,6279,6280,6372,6590,9076,10804,11009,26525,55765,56300,57402	CSF3,GJB2,CXCL1,IL1A,CXCL8,IL12RB2,LCN2,S100A7,S100A8,S100A9,CXCL6,SLPI,CLDN1,GJB6,IL24,IL36RN,INAVA,IL36G,S100A14
3_Member	GO Biological Processes	GO:0032496	response to lipopolysaccharide	-3.94467	-2.07842	18/334	1440,2706,2919,3552,3576,3595,3934,6278,6279,6280,6372,6590,9076,10804,11009,26525,56300,57402	CSF3,GJB2,CXCL1,IL1A,CXCL8,IL12RB2,LCN2,S100A7,S100A8,S100A9,CXCL6,SLPI,CLDN1,GJB6,IL24,IL36RN,IL36G,S100A14
3_Member	Reactome Gene Sets	R-HSA-449147	Signaling by Interleukins	-3.48765	-1.71427	21/461	332,1440,2919,3552,3557,3576,3589,3595,3934,4312,4314,5055,5803,6283,6382,6624,6657,11009,26525,53833,56300	BIRC5,CSF3,CXCL1,IL1A,IL1RN,CXCL8,IL11,IL12RB2,LCN2,MMP1,MMP3,SERPINB2,PTPRZ1,S100A12,SDC1,FSCN1,SOX2,IL24,IL36RN,IL20RB,IL36G
3_Member	GO Biological Processes	GO:0071396	cellular response to lipid	-2.83893	-1.20194	23/590	239,655,890,1440,1591,1646,2706,2707,2919,3552,3576,3934,5753,6372,6899,7477,8626,9076,11009,11211,26525,56300,89780	ALOX12,BMP7,CCNA2,CSF3,CYP24A1,AKR1C2,GJB2,GJB3,CXCL1,IL1A,CXCL8,LCN2,PTK6,CXCL6,TBX1,WNT7B,TP63,CLDN1,IL24,FZD10,IL36RN,IL36G,WNT3A
3_Member	KEGG Pathway	hsa04060	Cytokine-cytokine receptor interaction	-2.66906	-1.06079	15/328	655,1440,2919,3552,3557,3576,3589,3595,6372,8784,11009,26525,53833,56300,284340	BMP7,CSF3,CXCL1,IL1A,IL1RN,CXCL8,IL11,IL12RB2,CXCL6,TNFRSF18,IL24,IL36RN,IL20RB,IL36G,CXCL17
4_Summary	Canonical Pathways	M129	PID PLK1 PATHWAY	-14.2632	-11.3508	15/46	699,701,983,991,995,1062,5347,6790,10112,10403,22974,54821,63967,147841,151648,890,990,1870,2810,4998,7272,8318,9088,9133,9700,23594,332,1058,1063,2305,4751,9212,4605,810,51806,9156,51512,55388,1033	BUB1,BUB1B,CDK1,CDC20,CDC25C,CENPE,PLK1,AURKA,KIF20A,NDC80,TPX2,ERCC6L,CLSPN,SPC24,SGO1,CCNA2,CDC6,E2F2,SFN,ORC1,TTK,CDC45,PKMYT1,CCNB2,ESPL1,ORC6,BIRC5,CENPA,CENPF,FOXM1,NEK2,AURKB,MYBL2,CALML3,CALML5,EXO1,GTSE1,MCM10,CDKN3
4_Member	Canonical Pathways	M129	PID PLK1 PATHWAY	-14.2632	-11.3508	15/46	699,701,983,991,995,1062,5347,6790,10112,10403,22974,54821,63967,147841,151648	BUB1,BUB1B,CDK1,CDC20,CDC25C,CENPE,PLK1,AURKA,KIF20A,NDC80,TPX2,ERCC6L,CLSPN,SPC24,SGO1
4_Member	KEGG Pathway	ko04110	Cell cycle	-9.47305	-7.0406	17/124	699,701,890,983,990,991,995,1870,2810,4998,5347,7272,8318,9088,9133,9700,23594	BUB1,BUB1B,CCNA2,CDK1,CDC6,CDC20,CDC25C,E2F2,SFN,ORC1,PLK1,TTK,CDC45,PKMYT1,CCNB2,ESPL1,ORC6
4_Member	KEGG Pathway	hsa04110	Cell cycle	-9.04224	-6.67371	17/132	699,701,890,983,990,991,995,1870,2810,4998,5347,7272,8318,9088,9133,9700,23594	BUB1,BUB1B,CCNA2,CDK1,CDC6,CDC20,CDC25C,E2F2,SFN,ORC1,PLK1,TTK,CDC45,PKMYT1,CCNB2,ESPL1,ORC6
4_Member	Canonical Pathways	M176	PID FOXM1 PATHWAY	-8.43427	-6.11332	10/40	332,890,983,1058,1063,2305,4751,5347,9133,9212	BIRC5,CCNA2,CDK1,CENPA,CENPF,FOXM1,NEK2,PLK1,CCNB2,AURKB
4_Member	Reactome Gene Sets	R-HSA-156711	Polo-like kinase mediated events	-7.99349	-5.69256	7/16	995,1063,2305,4605,5347,9088,9133	CDC25C,CENPF,FOXM1,MYBL2,PLK1,PKMYT1,CCNB2
4_Member	Reactome Gene Sets	R-HSA-69273	Cyclin A/B1/B2 associated events during G2/M transition	-6.43625	-4.23301	7/25	890,983,995,2305,5347,9088,9133	CCNA2,CDK1,CDC25C,FOXM1,PLK1,PKMYT1,CCNB2
4_Member	KEGG Pathway	ko04114	Oocyte meiosis	-5.22868	-3.16118	12/124	699,810,983,991,995,5347,6790,9088,9133,9700,51806,151648	BUB1,CALML3,CDK1,CDC20,CDC25C,PLK1,AURKA,PKMYT1,CCNB2,ESPL1,CALML5,SGO1
4_Member	KEGG Pathway	hsa04114	Oocyte meiosis	-5.01689	-2.98239	12/130	699,810,983,991,995,5347,6790,9088,9133,9700,51806,151648	BUB1,CALML3,CDK1,CDC20,CDC25C,PLK1,AURKA,PKMYT1,CCNB2,ESPL1,CALML5,SGO1
4_Member	Reactome Gene Sets	R-HSA-69481	G2/M Checkpoints	-4.55647	-2.57203	13/168	983,990,995,2810,4998,8318,9088,9133,9156,23594,51512,55388,63967	CDK1,CDC6,CDC25C,SFN,ORC1,CDC45,PKMYT1,CCNB2,EXO1,ORC6,GTSE1,MCM10,CLSPN
4_Member	Reactome Gene Sets	R-HSA-69478	G2/M DNA replication checkpoint	-4.14468	-2.25327	3/5	983,9088,9133	CDK1,PKMYT1,CCNB2
4_Member	Reactome Gene Sets	R-HSA-69275	G2/M Transition	-3.87004	-2.0221	13/196	890,983,995,1063,2305,4605,4751,5347,6790,9088,9133,22974,51512	CCNA2,CDK1,CDC25C,CENPF,FOXM1,MYBL2,NEK2,PLK1,AURKA,PKMYT1,CCNB2,TPX2,GTSE1
4_Member	Reactome Gene Sets	R-HSA-453274	Mitotic G2-G2/M phases	-3.82617	-1.99446	13/198	890,983,995,1063,2305,4605,4751,5347,6790,9088,9133,22974,51512	CCNA2,CDK1,CDC25C,CENPF,FOXM1,MYBL2,NEK2,PLK1,AURKA,PKMYT1,CCNB2,TPX2,GTSE1
4_Member	Reactome Gene Sets	R-HSA-2980767	Activation of NIMA Kinases NEK9, NEK6, NEK7	-3.61332	-1.81606	3/7	983,5347,9133	CDK1,PLK1,CCNB2
4_Member	GO Biological Processes	GO:0000079	regulation of cyclin-dependent protein serine/threonine kinase activity	-3.0567	-1.36846	8/102	890,990,995,1033,2810,5347,9088,9133	CCNA2,CDC6,CDC25C,CDKN3,SFN,PLK1,PKMYT1,CCNB2
4_Member	KEGG Pathway	hsa04914	Progesterone-mediated oocyte maturation	-3.02892	-1.34825	8/103	699,890,983,995,5347,6790,9088,9133	BUB1,CCNA2,CDK1,CDC25C,PLK1,AURKA,PKMYT1,CCNB2
4_Member	GO Biological Processes	GO:1904029	regulation of cyclin-dependent protein kinase activity	-2.94764	-1.28713	8/106	890,990,995,1033,2810,5347,9088,9133	CCNA2,CDC6,CDC25C,CDKN3,SFN,PLK1,PKMYT1,CCNB2
4_Member	GO Biological Processes	GO:0007077	mitotic nuclear envelope disassembly	-2.8466	-1.20867	3/12	983,5347,9133	CDK1,PLK1,CCNB2
4_Member	Reactome Gene Sets	R-HSA-162658	Golgi Cisternae Pericentriolar Stack Reorganization	-2.64053	-1.04324	3/14	983,5347,9133	CDK1,PLK1,CCNB2
4_Member	KEGG Pathway	ko04914	Progesterone-mediated oocyte maturation	-2.55844	-0.971092	7/96	699,890,983,995,5347,9088,9133	BUB1,CCNA2,CDK1,CDC25C,PLK1,PKMYT1,CCNB2
4_Member	GO Biological Processes	GO:0030397	membrane disassembly	-2.46603	-0.901535	3/16	983,5347,9133	CDK1,PLK1,CCNB2
4_Member	GO Biological Processes	GO:0051081	nuclear envelope disassembly	-2.46603	-0.901535	3/16	983,5347,9133	CDK1,PLK1,CCNB2
5_Summary	GO Biological Processes	GO:0019730	antimicrobial humoral response	-13.452	-10.5971	22/138	1673,2919,3576,3853,3934,5266,5650,6278,6279,6280,6283,6372,6590,11005,25818,26525,55894,57115,84659,114771,128488,149708,131,1440,2706,3552,3595,7348,9076,10804,11009,55765,56169,56300,57402,80740,163351,387695,3848,9156,4321,9447,9582,200315,8091,3589,6318,80328,353091	DEFB4A,CXCL1,CXCL8,KRT6A,LCN2,PI3,KLK7,S100A7,S100A8,S100A9,S100A12,CXCL6,SLPI,SPINK5,KLK5,IL36RN,DEFB103B,PGLYRP4,RNASE7,PGLYRP3,WFDC12,WFDC5,ADH7,CSF3,GJB2,IL1A,IL12RB2,UPK1B,CLDN1,GJB6,IL24,INAVA,GSDMC,IL36G,S100A14,LY6G6C,GBP6,C10orf99,KRT1,EXO1,MMP12,AIM2,APOBEC3B,APOBEC3A,HMGA2,IL11,SERPINB4,ULBP2,RAET1G
5_Member	GO Biological Processes	GO:0019730	antimicrobial humoral response	-13.452	-10.5971	22/138	1673,2919,3576,3853,3934,5266,5650,6278,6279,6280,6283,6372,6590,11005,25818,26525,55894,57115,84659,114771,128488,149708	DEFB4A,CXCL1,CXCL8,KRT6A,LCN2,PI3,KLK7,S100A7,S100A8,S100A9,S100A12,CXCL6,SLPI,SPINK5,KLK5,IL36RN,DEFB103B,PGLYRP4,RNASE7,PGLYRP3,WFDC12,WFDC5
5_Member	GO Biological Processes	GO:0061844	antimicrobial humoral immune response mediated by antimicrobial peptide	-9.73471	-7.25178	14/75	1673,2919,3576,3853,5650,6278,6280,6283,6372,11005,25818,57115,84659,114771	DEFB4A,CXCL1,CXCL8,KRT6A,KLK7,S100A7,S100A9,S100A12,CXCL6,SPINK5,KLK5,PGLYRP4,RNASE7,PGLYRP3
5_Member	GO Biological Processes	GO:0009617	response to bacterium	-6.92119	-4.69551	38/754	131,1440,1673,2706,2919,3552,3576,3595,3853,3934,5266,5650,6278,6279,6280,6283,6372,6590,7348,9076,10804,11005,11009,25818,26525,55765,55894,56169,56300,57115,57402,80740,84659,114771,128488,149708,163351,387695	ADH7,CSF3,DEFB4A,GJB2,CXCL1,IL1A,CXCL8,IL12RB2,KRT6A,LCN2,PI3,KLK7,S100A7,S100A8,S100A9,S100A12,CXCL6,SLPI,UPK1B,CLDN1,GJB6,SPINK5,IL24,KLK5,IL36RN,INAVA,DEFB103B,GSDMC,IL36G,PGLYRP4,S100A14,LY6G6C,RNASE7,PGLYRP3,WFDC12,WFDC5,GBP6,C10orf99
5_Member	GO Biological Processes	GO:0006959	humoral immune response	-6.27069	-4.09718	24/379	1673,2919,3576,3848,3853,3934,5266,5650,6278,6279,6280,6283,6372,6590,9156,11005,25818,26525,55894,57115,84659,114771,128488,149708	DEFB4A,CXCL1,CXCL8,KRT1,KRT6A,LCN2,PI3,KLK7,S100A7,S100A8,S100A9,S100A12,CXCL6,SLPI,EXO1,SPINK5,KLK5,IL36RN,DEFB103B,PGLYRP4,RNASE7,PGLYRP3,WFDC12,WFDC5
5_Member	GO Biological Processes	GO:0042742	defense response to bacterium	-6.27024	-4.09718	23/352	1673,3853,3934,5266,5650,6278,6279,6280,6283,6372,6590,11005,25818,55894,56169,57115,57402,84659,114771,128488,149708,163351,387695	DEFB4A,KRT6A,LCN2,PI3,KLK7,S100A7,S100A8,S100A9,S100A12,CXCL6,SLPI,SPINK5,KLK5,DEFB103B,GSDMC,PGLYRP4,S100A14,RNASE7,PGLYRP3,WFDC12,WFDC5,GBP6,C10orf99
5_Member	GO Biological Processes	GO:0098542	defense response to other organism	-4.4267	-2.48012	28/617	1673,3853,3934,4321,5266,5650,6278,6279,6280,6283,6372,6590,9447,9582,11005,25818,26525,55894,56169,57115,57402,84659,114771,128488,149708,163351,200315,387695	DEFB4A,KRT6A,LCN2,MMP12,PI3,KLK7,S100A7,S100A8,S100A9,S100A12,CXCL6,SLPI,AIM2,APOBEC3B,SPINK5,KLK5,IL36RN,DEFB103B,GSDMC,PGLYRP4,S100A14,RNASE7,PGLYRP3,WFDC12,WFDC5,GBP6,APOBEC3A,C10orf99
5_Member	GO Biological Processes	GO:0031640	killing of cells of other organism	-3.56776	-1.779	7/65	1673,3853,6283,6372,55894,57115,114771	DEFB4A,KRT6A,S100A12,CXCL6,DEFB103B,PGLYRP4,PGLYRP3
5_Member	GO Biological Processes	GO:0044364	disruption of cells of other organism	-3.56776	-1.779	7/65	1673,3853,6283,6372,55894,57115,114771	DEFB4A,KRT6A,S100A12,CXCL6,DEFB103B,PGLYRP4,PGLYRP3
5_Member	GO Biological Processes	GO:0035821	modification of morphology or physiology of other organism	-3.44892	-1.68473	11/162	1673,3853,6280,6283,6372,6590,8091,55894,57115,84659,114771	DEFB4A,KRT6A,S100A9,S100A12,CXCL6,SLPI,HMGA2,DEFB103B,PGLYRP4,RNASE7,PGLYRP3
5_Member	GO Biological Processes	GO:0001906	cell killing	-3.14616	-1.44039	11/176	1673,3589,3853,6283,6318,6372,55894,57115,80328,114771,353091	DEFB4A,IL11,KRT6A,S100A12,SERPINB4,CXCL6,DEFB103B,PGLYRP4,ULBP2,PGLYRP3,RAET1G
5_Member	GO Biological Processes	GO:0050830	defense response to Gram-positive bacterium	-3.0567	-1.36846	8/102	1673,3853,55894,57115,84659,114771,163351,387695	DEFB4A,KRT6A,DEFB103B,PGLYRP4,RNASE7,PGLYRP3,GBP6,C10orf99
6_Summary	GO Biological Processes	GO:0052548	regulation of endopeptidase activity	-12.346	-9.64324	36/437	239,332,668,1294,1475,2810,4102,5055,5266,5268,5275,6279,6280,6317,6318,6590,6657,7498,8626,8710,9447,11005,26998,59082,64065,84651,89777,89778,89780,128488,144568,149708,404203,653145,728113,100129128,7139,9088,11211,57082,57718,81706,153769,1515,4312,4314,4319,4321,4322,7051,7053,8745,9333,55872	ALOX12,BIRC5,FOXL2,COL7A1,CSTA,SFN,MAGEA3,SERPINB2,PI3,SERPINB5,SERPINB13,S100A8,S100A9,SERPINB3,SERPINB4,SLPI,SOX2,XDH,TP63,SERPINB7,AIM2,SPINK5,FETUB,CARD18,PERP,SPINK7,SERPINB12,SERPINB11,WNT3A,WFDC12,A2ML1,WFDC5,SPINK6,ANXA8,ANXA8L1,KHDC1L,TNNT2,PKMYT1,FZD10,KNL1,PPP4R4,PPP1R14C,SH3RF2,CTSV,MMP1,MMP3,MMP10,MMP12,MMP13,TGM1,TGM3,ADAM23,TGM5,PBK
6_Member	GO Biological Processes	GO:0052548	regulation of endopeptidase activity	-12.346	-9.64324	36/437	239,332,668,1294,1475,2810,4102,5055,5266,5268,5275,6279,6280,6317,6318,6590,6657,7498,8626,8710,9447,11005,26998,59082,64065,84651,89777,89778,89780,128488,144568,149708,404203,653145,728113,100129128	ALOX12,BIRC5,FOXL2,COL7A1,CSTA,SFN,MAGEA3,SERPINB2,PI3,SERPINB5,SERPINB13,S100A8,S100A9,SERPINB3,SERPINB4,SLPI,SOX2,XDH,TP63,SERPINB7,AIM2,SPINK5,FETUB,CARD18,PERP,SPINK7,SERPINB12,SERPINB11,WNT3A,WFDC12,A2ML1,WFDC5,SPINK6,ANXA8,ANXA8L1,KHDC1L
6_Member	GO Biological Processes	GO:0052547	regulation of peptidase activity	-11.4469	-8.80817	36/469	239,332,668,1294,1475,2810,4102,5055,5266,5268,5275,6279,6280,6317,6318,6590,6657,7498,8626,8710,9447,11005,26998,59082,64065,84651,89777,89778,89780,128488,144568,149708,404203,653145,728113,100129128	ALOX12,BIRC5,FOXL2,COL7A1,CSTA,SFN,MAGEA3,SERPINB2,PI3,SERPINB5,SERPINB13,S100A8,S100A9,SERPINB3,SERPINB4,SLPI,SOX2,XDH,TP63,SERPINB7,AIM2,SPINK5,FETUB,CARD18,PERP,SPINK7,SERPINB12,SERPINB11,WNT3A,WFDC12,A2ML1,WFDC5,SPINK6,ANXA8,ANXA8L1,KHDC1L
6_Member	GO Biological Processes	GO:0010951	negative regulation of endopeptidase activity	-10.2361	-7.71597	25/258	332,1294,1475,2810,4102,5055,5266,5268,5275,6317,6318,6590,8710,11005,26998,59082,84651,89777,89778,128488,144568,149708,404203,653145,728113	BIRC5,COL7A1,CSTA,SFN,MAGEA3,SERPINB2,PI3,SERPINB5,SERPINB13,SERPINB3,SERPINB4,SLPI,SERPINB7,SPINK5,FETUB,CARD18,SPINK7,SERPINB12,SERPINB11,WFDC12,A2ML1,WFDC5,SPINK6,ANXA8,ANXA8L1
6_Member	GO Biological Processes	GO:0010466	negative regulation of peptidase activity	-9.74465	-7.25573	25/272	332,1294,1475,2810,4102,5055,5266,5268,5275,6317,6318,6590,8710,11005,26998,59082,84651,89777,89778,128488,144568,149708,404203,653145,728113	BIRC5,COL7A1,CSTA,SFN,MAGEA3,SERPINB2,PI3,SERPINB5,SERPINB13,SERPINB3,SERPINB4,SLPI,SERPINB7,SPINK5,FETUB,CARD18,SPINK7,SERPINB12,SERPINB11,WFDC12,A2ML1,WFDC5,SPINK6,ANXA8,ANXA8L1
6_Member	GO Biological Processes	GO:0051346	negative regulation of hydrolase activity	-8.81216	-6.46154	32/475	332,1294,1475,2810,4102,5055,5266,5268,5275,6317,6318,6590,7139,8710,9088,11005,11211,26998,57082,57718,59082,81706,84651,89777,89778,128488,144568,149708,153769,404203,653145,728113	BIRC5,COL7A1,CSTA,SFN,MAGEA3,SERPINB2,PI3,SERPINB5,SERPINB13,SERPINB3,SERPINB4,SLPI,TNNT2,SERPINB7,PKMYT1,SPINK5,FZD10,FETUB,KNL1,PPP4R4,CARD18,PPP1R14C,SPINK7,SERPINB12,SERPINB11,WFDC12,A2ML1,WFDC5,SH3RF2,SPINK6,ANXA8,ANXA8L1
6_Member	Canonical Pathways	M3468	NABA ECM REGULATORS	-8.696	-6.35835	22/238	1475,1515,4312,4314,4319,4321,4322,5055,5266,5268,5275,6317,6318,6590,7051,7053,8710,8745,9333,89777,89778,144568	CSTA,CTSV,MMP1,MMP3,MMP10,MMP12,MMP13,SERPINB2,PI3,SERPINB5,SERPINB13,SERPINB3,SERPINB4,SLPI,TGM1,TGM3,SERPINB7,ADAM23,TGM5,SERPINB12,SERPINB11,A2ML1
6_Member	GO Biological Processes	GO:0045861	negative regulation of proteolysis	-7.52091	-5.25384	26/375	332,1294,1475,2810,4102,5055,5266,5268,5275,6317,6318,6590,8710,11005,26998,55872,59082,84651,89777,89778,128488,144568,149708,404203,653145,728113	BIRC5,COL7A1,CSTA,SFN,MAGEA3,SERPINB2,PI3,SERPINB5,SERPINB13,SERPINB3,SERPINB4,SLPI,SERPINB7,SPINK5,FETUB,PBK,CARD18,SPINK7,SERPINB12,SERPINB11,WFDC12,A2ML1,WFDC5,SPINK6,ANXA8,ANXA8L1
7_Summary	GO Biological Processes	GO:0061436	establishment of skin barrier	-12.3101	-9.61709	11/25	239,242,2810,3848,3868,8626,9076,26154,29841,57822,59344,360,1001,1258,2171,3552,3934,4585,6513,10874,53833,55765,92211,124590	ALOX12,ALOX12B,SFN,KRT1,KRT16,TP63,CLDN1,ABCA12,GRHL1,GRHL3,ALOXE3,AQP3,CDH3,CNGB1,FABP5,IL1A,LCN2,MUC4,SLC2A1,NMU,IL20RB,INAVA,CDHR1,USH1G
7_Member	GO Biological Processes	GO:0061436	establishment of skin barrier	-12.3101	-9.61709	11/25	239,242,2810,3848,3868,8626,9076,26154,29841,57822,59344	ALOX12,ALOX12B,SFN,KRT1,KRT16,TP63,CLDN1,ABCA12,GRHL1,GRHL3,ALOXE3
7_Member	GO Biological Processes	GO:0033561	regulation of water loss via skin	-11.6503	-9.00301	11/28	239,242,2810,3848,3868,8626,9076,26154,29841,57822,59344	ALOX12,ALOX12B,SFN,KRT1,KRT16,TP63,CLDN1,ABCA12,GRHL1,GRHL3,ALOXE3
7_Member	GO Biological Processes	GO:0050891	multicellular organismal water homeostasis	-7.91736	-5.62032	12/71	239,242,360,2810,3848,3868,8626,9076,26154,29841,57822,59344	ALOX12,ALOX12B,AQP3,SFN,KRT1,KRT16,TP63,CLDN1,ABCA12,GRHL1,GRHL3,ALOXE3
7_Member	GO Biological Processes	GO:0030104	water homeostasis	-7.37674	-5.12391	12/79	239,242,360,2810,3848,3868,8626,9076,26154,29841,57822,59344	ALOX12,ALOX12B,AQP3,SFN,KRT1,KRT16,TP63,CLDN1,ABCA12,GRHL1,GRHL3,ALOXE3
7_Member	GO Biological Processes	GO:0048871	multicellular organismal homeostasis	-4.33262	-2.41288	24/494	239,242,360,1001,1258,2171,2810,3552,3848,3868,3934,4585,6513,8626,9076,10874,26154,29841,53833,55765,57822,59344,92211,124590	ALOX12,ALOX12B,AQP3,CDH3,CNGB1,FABP5,SFN,IL1A,KRT1,KRT16,LCN2,MUC4,SLC2A1,TP63,CLDN1,NMU,ABCA12,GRHL1,IL20RB,INAVA,GRHL3,ALOXE3,CDHR1,USH1G
8_Summary	GO Biological Processes	GO:1902850	microtubule cytoskeleton organization involved in mitosis	-10.9712	-8.39578	20/147	332,991,1058,1062,3833,4605,4751,5347,6790,7272,9212,9493,9700,9787,10403,22974,24137,57405,83540,284403,79000,259266,387103,810,983,8632,9928,10112,11004,50487,51806,89780,146909,151648,220134,221150	BIRC5,CDC20,CENPA,CENPE,KIFC1,MYBL2,NEK2,PLK1,AURKA,TTK,AURKB,KIF23,ESPL1,DLGAP5,NDC80,TPX2,KIF4A,SPC25,NUF2,WDR62,AUNIP,ASPM,CENPW,CALML3,CDK1,DNAH17,KIF14,KIF20A,KIF2C,PLA2G3,CALML5,WNT3A,KIF18B,SGO1,SKA1,SKA3
8_Member	GO Biological Processes	GO:1902850	microtubule cytoskeleton organization involved in mitosis	-10.9712	-8.39578	20/147	332,991,1058,1062,3833,4605,4751,5347,6790,7272,9212,9493,9700,9787,10403,22974,24137,57405,83540,284403	BIRC5,CDC20,CENPA,CENPE,KIFC1,MYBL2,NEK2,PLK1,AURKA,TTK,AURKB,KIF23,ESPL1,DLGAP5,NDC80,TPX2,KIF4A,SPC25,NUF2,WDR62
8_Member	GO Biological Processes	GO:0007052	mitotic spindle organization	-10.5985	-8.04463	18/121	332,991,1062,3833,4605,4751,5347,6790,7272,9212,9493,9787,10403,22974,24137,57405,83540,284403	BIRC5,CDC20,CENPE,KIFC1,MYBL2,NEK2,PLK1,AURKA,TTK,AURKB,KIF23,DLGAP5,NDC80,TPX2,KIF4A,SPC25,NUF2,WDR62
8_Member	GO Biological Processes	GO:0007051	spindle organization	-9.97739	-7.46998	22/204	332,991,1062,3833,4605,4751,5347,6790,7272,9212,9493,9700,9787,10403,22974,24137,57405,79000,83540,259266,284403,387103	BIRC5,CDC20,CENPE,KIFC1,MYBL2,NEK2,PLK1,AURKA,TTK,AURKB,KIF23,ESPL1,DLGAP5,NDC80,TPX2,KIF4A,SPC25,AUNIP,NUF2,ASPM,WDR62,CENPW
8_Member	GO Biological Processes	GO:0000226	microtubule cytoskeleton organization	-8.26532	-5.96045	36/612	332,810,983,991,1058,1062,3833,4605,4751,5347,6790,7272,8632,9212,9493,9700,9787,9928,10112,10403,11004,22974,24137,50487,51806,57405,79000,83540,89780,146909,151648,220134,221150,259266,284403,387103	BIRC5,CALML3,CDK1,CDC20,CENPA,CENPE,KIFC1,MYBL2,NEK2,PLK1,AURKA,TTK,DNAH17,AURKB,KIF23,ESPL1,DLGAP5,KIF14,KIF20A,NDC80,KIF2C,TPX2,KIF4A,PLA2G3,CALML5,SPC25,AUNIP,NUF2,WNT3A,KIF18B,SGO1,SKA1,SKA3,ASPM,WDR62,CENPW
8_Member	GO Biological Processes	GO:0090307	mitotic spindle assembly	-6.11142	-3.96382	10/68	332,991,3833,4605,4751,5347,9212,9493,22974,24137	BIRC5,CDC20,KIFC1,MYBL2,NEK2,PLK1,AURKB,KIF23,TPX2,KIF4A
8_Member	GO Biological Processes	GO:0051225	spindle assembly	-5.55433	-3.45849	13/136	332,991,3833,4605,4751,5347,6790,9212,9493,22974,24137,259266,387103	BIRC5,CDC20,KIFC1,MYBL2,NEK2,PLK1,AURKA,AURKB,KIF23,TPX2,KIF4A,ASPM,CENPW
9_Summary	GO Biological Processes	GO:0045682	regulation of epidermis development	-10.622	-8.06105	16/91	360,1001,1515,2810,3872,5275,6820,8456,8626,10468,10626,11005,29841,54845,55612,79977,7498	AQP3,CDH3,CTSV,SFN,KRT17,SERPINB13,SULT2B1,FOXN1,TP63,FST,TRIM16,SPINK5,GRHL1,ESRP1,FERMT1,GRHL2,XDH
9_Member	GO Biological Processes	GO:0045682	regulation of epidermis development	-10.622	-8.06105	16/91	360,1001,1515,2810,3872,5275,6820,8456,8626,10468,10626,11005,29841,54845,55612,79977	AQP3,CDH3,CTSV,SFN,KRT17,SERPINB13,SULT2B1,FOXN1,TP63,FST,TRIM16,SPINK5,GRHL1,ESRP1,FERMT1,GRHL2
9_Member	GO Biological Processes	GO:0045604	regulation of epidermal cell differentiation	-6.29933	-4.12039	10/65	360,1515,2810,5275,6820,8626,10626,29841,54845,79977	AQP3,CTSV,SFN,SERPINB13,SULT2B1,TP63,TRIM16,GRHL1,ESRP1,GRHL2
9_Member	GO Biological Processes	GO:0045616	regulation of keratinocyte differentiation	-4.60785	-2.6099	7/45	360,1515,5275,8626,10626,29841,79977	AQP3,CTSV,SERPINB13,TP63,TRIM16,GRHL1,GRHL2
9_Member	GO Biological Processes	GO:0030856	regulation of epithelial cell differentiation	-3.82101	-1.99195	12/172	360,1515,2810,5275,6820,7498,8456,8626,10626,29841,54845,79977	AQP3,CTSV,SFN,SERPINB13,SULT2B1,XDH,FOXN1,TP63,TRIM16,GRHL1,ESRP1,GRHL2
10_Summary	GO Biological Processes	GO:0018149	peptide cross-linking	-10.5717	-8.02477	11/34	1475,1832,3713,3848,5266,6698,6699,6704,7051,7053,9333	CSTA,DSP,IVL,KRT1,PI3,SPRR1A,SPRR1B,SPRR2E,TGM1,TGM3,TGM5
10_Member	GO Biological Processes	GO:0018149	peptide cross-linking	-10.5717	-8.02477	11/34	1475,1832,3713,3848,5266,6698,6699,6704,7051,7053,9333	CSTA,DSP,IVL,KRT1,PI3,SPRR1A,SPRR1B,SPRR2E,TGM1,TGM3,TGM5
11_Summary	Canonical Pathways	M236	PID DELTA NP63 PATHWAY	-10.122	-7.60827	12/47	1749,1750,2810,2877,3552,3852,3861,7153,8626,9133,23682,64065	DLX5,DLX6,SFN,GPX2,IL1A,KRT5,KRT14,TOP2A,TP63,CCNB2,RAB38,PERP
11_Member	Canonical Pathways	M236	PID DELTA NP63 PATHWAY	-10.122	-7.60827	12/47	1749,1750,2810,2877,3552,3852,3861,7153,8626,9133,23682,64065	DLX5,DLX6,SFN,GPX2,IL1A,KRT5,KRT14,TOP2A,TP63,CCNB2,RAB38,PERP
12_Summary	GO Biological Processes	GO:0051321	meiotic cell cycle	-9.62546	-7.15916	24/254	699,701,991,995,2069,4751,5017,5347,5888,6790,7153,7272,8438,9088,9156,9319,9700,23397,26255,83540,84072,151648,158401,259266,10721,54821,80119,165545	BUB1,BUB1B,CDC20,CDC25C,EREG,NEK2,OVOL1,PLK1,RAD51,AURKA,TOP2A,TTK,RAD54L,PKMYT1,EXO1,TRIP13,ESPL1,NCAPH,PTTG3P,NUF2,HORMAD1,SGO1,SHOC1,ASPM,POLQ,ERCC6L,PIF1,DQX1
12_Member	GO Biological Processes	GO:0051321	meiotic cell cycle	-9.62546	-7.15916	24/254	699,701,991,995,2069,4751,5017,5347,5888,6790,7153,7272,8438,9088,9156,9319,9700,23397,26255,83540,84072,151648,158401,259266	BUB1,BUB1B,CDC20,CDC25C,EREG,NEK2,OVOL1,PLK1,RAD51,AURKA,TOP2A,TTK,RAD54L,PKMYT1,EXO1,TRIP13,ESPL1,NCAPH,PTTG3P,NUF2,HORMAD1,SGO1,SHOC1,ASPM
12_Member	GO Biological Processes	GO:1903046	meiotic cell cycle process	-9.6246	-7.15916	21/193	699,701,991,995,2069,5017,5347,5888,6790,7153,7272,8438,9319,9700,23397,26255,83540,84072,151648,158401,259266	BUB1,BUB1B,CDC20,CDC25C,EREG,OVOL1,PLK1,RAD51,AURKA,TOP2A,TTK,RAD54L,TRIP13,ESPL1,NCAPH,PTTG3P,NUF2,HORMAD1,SGO1,SHOC1,ASPM
12_Member	GO Biological Processes	GO:0140013	meiotic nuclear division	-8.66867	-6.33525	19/177	699,701,991,2069,5347,5888,6790,7153,7272,8438,9319,9700,23397,26255,83540,84072,151648,158401,259266	BUB1,BUB1B,CDC20,EREG,PLK1,RAD51,AURKA,TOP2A,TTK,RAD54L,TRIP13,ESPL1,NCAPH,PTTG3P,NUF2,HORMAD1,SGO1,SHOC1,ASPM
12_Member	GO Biological Processes	GO:0045132	meiotic chromosome segregation	-7.49386	-5.23396	13/93	699,701,5347,7153,7272,9319,9700,23397,26255,83540,84072,151648,158401	BUB1,BUB1B,PLK1,TOP2A,TTK,TRIP13,ESPL1,NCAPH,PTTG3P,NUF2,HORMAD1,SGO1,SHOC1
12_Member	GO Biological Processes	GO:0061982	meiosis I cell cycle process	-5.22868	-3.16118	12/124	995,5347,5888,6790,7153,8438,9319,9700,26255,84072,151648,158401	CDC25C,PLK1,RAD51,AURKA,TOP2A,RAD54L,TRIP13,ESPL1,PTTG3P,HORMAD1,SGO1,SHOC1
12_Member	GO Biological Processes	GO:0007127	meiosis I	-4.65348	-2.65161	11/119	5347,5888,6790,7153,8438,9319,9700,26255,84072,151648,158401	PLK1,RAD51,AURKA,TOP2A,RAD54L,TRIP13,ESPL1,PTTG3P,HORMAD1,SGO1,SHOC1
12_Member	GO Biological Processes	GO:0045143	homologous chromosome segregation	-2.88402	-1.23453	6/62	5347,9319,9700,26255,84072,151648	PLK1,TRIP13,ESPL1,PTTG3P,HORMAD1,SGO1
12_Member	GO Biological Processes	GO:0007131	reciprocal meiotic recombination	-2.36434	-0.81535	5/55	5888,7153,8438,9319,158401	RAD51,TOP2A,RAD54L,TRIP13,SHOC1
12_Member	GO Biological Processes	GO:0035825	homologous recombination	-2.3306	-0.786437	5/56	5888,7153,8438,9319,158401	RAD51,TOP2A,RAD54L,TRIP13,SHOC1
12_Member	GO Biological Processes	GO:0032392	DNA geometric change	-2.10946	-0.603942	7/116	5888,7153,8438,10721,54821,80119,165545	RAD51,TOP2A,RAD54L,POLQ,ERCC6L,PIF1,DQX1
13_Summary	Reactome Gene Sets	R-HSA-446107	Type I hemidesmosome assembly	-9.49655	-7.05153	7/11	1308,3691,3852,3861,3909,3914,3918,1288,1294,1515,4312,4314,4319,4321,4322,5650,84290,440854,655,3038,5268,6382,6624,10630,11005,25818,25975,50487,55612,89780,1001,5818,9076,81607,1645,2769,2919,3576,5275,6317,6318,4680,2810,3552,84951	COL17A1,ITGB4,KRT5,KRT14,LAMA3,LAMB3,LAMC2,COL4A6,COL7A1,CTSV,MMP1,MMP3,MMP10,MMP12,MMP13,KLK7,CAPNS2,CAPN14,BMP7,HAS3,SERPINB5,SDC1,FSCN1,PDPN,SPINK5,KLK5,EGFL6,PLA2G3,FERMT1,WNT3A,CDH3,NECTIN1,CLDN1,NECTIN4,AKR1C1,GNA15,CXCL1,CXCL8,SERPINB13,SERPINB3,SERPINB4,CEACAM6,SFN,IL1A,TNS4
13_Member	Reactome Gene Sets	R-HSA-446107	Type I hemidesmosome assembly	-9.49655	-7.05153	7/11	1308,3691,3852,3861,3909,3914,3918	COL17A1,ITGB4,KRT5,KRT14,LAMA3,LAMB3,LAMC2
13_Member	GO Biological Processes	GO:0031581	hemidesmosome assembly	-9.12371	-6.74594	7/12	1308,3691,3852,3861,3909,3914,3918	COL17A1,ITGB4,KRT5,KRT14,LAMA3,LAMB3,LAMC2
13_Member	Reactome Gene Sets	R-HSA-1474228	Degradation of the extracellular matrix	-6.9648	-4.72696	15/140	1288,1294,1308,1515,3909,3914,3918,4312,4314,4319,4321,4322,5650,84290,440854	COL4A6,COL7A1,COL17A1,CTSV,LAMA3,LAMB3,LAMC2,MMP1,MMP3,MMP10,MMP12,MMP13,KLK7,CAPNS2,CAPN14
13_Member	Reactome Gene Sets	R-HSA-2022090	Assembly of collagen fibrils and other multimeric structures	-6.56681	-4.36043	10/61	1288,1294,1308,1515,3691,3909,3914,3918,4314,4322	COL4A6,COL7A1,COL17A1,CTSV,ITGB4,LAMA3,LAMB3,LAMC2,MMP3,MMP13
13_Member	GO Biological Processes	GO:0043062	extracellular structure organization	-6.36226	-4.17437	27/458	655,1288,1294,1308,1515,3038,3691,3909,3914,3918,4312,4314,4319,4321,4322,5268,5650,6382,6624,10630,11005,25818,25975,50487,55612,84290,89780	BMP7,COL4A6,COL7A1,COL17A1,CTSV,HAS3,ITGB4,LAMA3,LAMB3,LAMC2,MMP1,MMP3,MMP10,MMP12,MMP13,SERPINB5,KLK7,SDC1,FSCN1,PDPN,SPINK5,KLK5,EGFL6,PLA2G3,FERMT1,CAPNS2,WNT3A
13_Member	GO Biological Processes	GO:0030198	extracellular matrix organization	-5.9132	-3.78966	24/397	1288,1294,1308,1515,3038,3691,3909,3914,3918,4312,4314,4319,4321,4322,5268,5650,6624,10630,11005,25818,25975,55612,84290,89780	COL4A6,COL7A1,COL17A1,CTSV,HAS3,ITGB4,LAMA3,LAMB3,LAMC2,MMP1,MMP3,MMP10,MMP12,MMP13,SERPINB5,KLK7,FSCN1,PDPN,SPINK5,KLK5,EGFL6,FERMT1,CAPNS2,WNT3A
13_Member	Reactome Gene Sets	R-HSA-446728	Cell junction organization	-5.78852	-3.67526	11/91	1001,1308,3691,3852,3861,3909,3914,3918,5818,9076,81607	CDH3,COL17A1,ITGB4,KRT5,KRT14,LAMA3,LAMB3,LAMC2,NECTIN1,CLDN1,NECTIN4
13_Member	Reactome Gene Sets	R-HSA-2214320	Anchoring fibril formation	-5.15001	-3.09156	5/15	1288,1294,3909,3914,3918	COL4A6,COL7A1,LAMA3,LAMB3,LAMC2
13_Member	KEGG Pathway	hsa05146	Amoebiasis	-5.09417	-3.04895	11/107	1288,1645,2769,2919,3576,3909,3914,3918,5275,6317,6318	COL4A6,AKR1C1,GNA15,CXCL1,CXCL8,LAMA3,LAMB3,LAMC2,SERPINB13,SERPINB3,SERPINB4
13_Member	Reactome Gene Sets	R-HSA-1474244	Extracellular matrix organization	-5.07203	-3.02897	19/301	655,1288,1294,1308,1515,3691,3909,3914,3918,4312,4314,4319,4321,4322,4680,5650,6382,84290,440854	BMP7,COL4A6,COL7A1,COL17A1,CTSV,ITGB4,LAMA3,LAMB3,LAMC2,MMP1,MMP3,MMP10,MMP12,MMP13,CEACAM6,KLK7,SDC1,CAPNS2,CAPN14
13_Member	Reactome Gene Sets	R-HSA-1474290	Collagen formation	-4.98383	-2.95144	10/90	1288,1294,1308,1515,3691,3909,3914,3918,4314,4322	COL4A6,COL7A1,COL17A1,CTSV,ITGB4,LAMA3,LAMB3,LAMC2,MMP3,MMP13
13_Member	KEGG Pathway	ko05146	Amoebiasis	-4.73424	-2.72444	10/96	1288,2769,2919,3576,3909,3914,3918,5275,6317,6318	COL4A6,GNA15,CXCL1,CXCL8,LAMA3,LAMB3,LAMC2,SERPINB13,SERPINB3,SERPINB4
13_Member	Reactome Gene Sets	R-HSA-3000157	Laminin interactions	-4.67051	-2.66667	6/30	1288,1294,3691,3909,3914,3918	COL4A6,COL7A1,ITGB4,LAMA3,LAMB3,LAMC2
13_Member	Canonical Pathways	M239	PID A6B1 A6B4 INTEGRIN PATHWAY	-4.54347	-2.57203	7/46	1308,2810,3552,3691,3909,3914,3918	COL17A1,SFN,IL1A,ITGB4,LAMA3,LAMB3,LAMC2
13_Member	Canonical Pathways	M158	PID INTEGRIN4 PATHWAY	-4.37304	-2.44674	4/11	3691,3909,3914,3918	ITGB4,LAMA3,LAMB3,LAMC2
13_Member	Reactome Gene Sets	R-HSA-1500931	Cell-Cell communication	-4.32733	-2.40921	11/129	1001,1308,3691,3852,3861,3909,3914,3918,5818,9076,81607	CDH3,COL17A1,ITGB4,KRT5,KRT14,LAMA3,LAMB3,LAMC2,NECTIN1,CLDN1,NECTIN4
13_Member	Reactome Gene Sets	R-HSA-3000171	Non-integrin membrane-ECM interactions	-2.99763	-1.32532	6/59	1288,3691,3909,3914,3918,6382	COL4A6,ITGB4,LAMA3,LAMB3,LAMC2,SDC1
13_Member	GO Biological Processes	GO:0007044	cell-substrate junction assembly	-2.48345	-0.909518	7/99	1308,3691,3852,3861,3909,3914,3918	COL17A1,ITGB4,KRT5,KRT14,LAMA3,LAMB3,LAMC2
13_Member	KEGG Pathway	ko04512	ECM-receptor interaction	-2.26985	-0.73181	6/82	1288,3691,3909,3914,3918,6382	COL4A6,ITGB4,LAMA3,LAMB3,LAMC2,SDC1
13_Member	KEGG Pathway	hsa04512	ECM-receptor interaction	-2.17002	-0.653533	6/86	1288,3691,3909,3914,3918,6382	COL4A6,ITGB4,LAMA3,LAMB3,LAMC2,SDC1
13_Member	Canonical Pathways	M5887	NABA BASEMENT MEMBRANES	-2.12457	-0.615576	4/40	1288,3909,3914,3918	COL4A6,LAMA3,LAMB3,LAMC2
13_Member	Reactome Gene Sets	R-HSA-8875878	MET promotes cell motility	-2.0866	-0.582955	4/41	3909,3914,3918,84951	LAMA3,LAMB3,LAMC2,TNS4
13_Member	Canonical Pathways	M18	PID INTEGRIN1 PATHWAY	-2.03007	-0.535114	5/66	1288,1294,3909,3914,3918	COL4A6,COL7A1,LAMA3,LAMB3,LAMC2
14_Summary	GO Biological Processes	GO:0045787	positive regulation of cell cycle	-9.49469	-7.05153	30/396	983,990,995,2069,2810,3552,5017,5753,6665,6790,7051,7161,8061,8091,8318,9212,9493,9700,9787,9928,10403,11065,49860,51512,79733,81610,81620,113130,144455,255324	CDK1,CDC6,CDC25C,EREG,SFN,IL1A,OVOL1,PTK6,SOX15,AURKA,TGM1,TP73,FOSL1,HMGA2,CDC45,AURKB,KIF23,ESPL1,DLGAP5,KIF14,NDC80,UBE2C,CRNN,GTSE1,E2F8,FAM83D,CDT1,CDCA5,E2F7,EPGN
14_Member	GO Biological Processes	GO:0045787	positive regulation of cell cycle	-9.49469	-7.05153	30/396	983,990,995,2069,2810,3552,5017,5753,6665,6790,7051,7161,8061,8091,8318,9212,9493,9700,9787,9928,10403,11065,49860,51512,79733,81610,81620,113130,144455,255324	CDK1,CDC6,CDC25C,EREG,SFN,IL1A,OVOL1,PTK6,SOX15,AURKA,TGM1,TP73,FOSL1,HMGA2,CDC45,AURKB,KIF23,ESPL1,DLGAP5,KIF14,NDC80,UBE2C,CRNN,GTSE1,E2F8,FAM83D,CDT1,CDCA5,E2F7,EPGN
14_Member	GO Biological Processes	GO:0090068	positive regulation of cell cycle process	-9.48812	-7.05035	26/302	983,990,995,2069,2810,3552,6665,6790,7161,8091,8318,9212,9493,9700,9787,9928,10403,11065,49860,51512,79733,81610,81620,113130,144455,255324	CDK1,CDC6,CDC25C,EREG,SFN,IL1A,SOX15,AURKA,TP73,HMGA2,CDC45,AURKB,KIF23,ESPL1,DLGAP5,KIF14,NDC80,UBE2C,CRNN,GTSE1,E2F8,FAM83D,CDT1,CDCA5,E2F7,EPGN
14_Member	GO Biological Processes	GO:0045840	positive regulation of mitotic nuclear division	-6.85626	-4.63386	10/57	2069,3552,6790,9212,9700,9787,11065,81620,113130,255324	EREG,IL1A,AURKA,AURKB,ESPL1,DLGAP5,UBE2C,CDT1,CDCA5,EPGN
14_Member	GO Biological Processes	GO:0045931	positive regulation of mitotic cell cycle	-5.93591	-3.80714	15/168	983,990,995,2069,3552,6790,8318,9212,9700,9787,10403,11065,81620,113130,255324	CDK1,CDC6,CDC25C,EREG,IL1A,AURKA,CDC45,AURKB,ESPL1,DLGAP5,NDC80,UBE2C,CDT1,CDCA5,EPGN
14_Member	GO Biological Processes	GO:0051785	positive regulation of nuclear division	-5.93326	-3.80711	10/71	2069,3552,6790,9212,9700,9787,11065,81620,113130,255324	EREG,IL1A,AURKA,AURKB,ESPL1,DLGAP5,UBE2C,CDT1,CDCA5,EPGN
14_Member	GO Biological Processes	GO:1901989	positive regulation of cell cycle phase transition	-4.97835	-2.94807	11/110	983,990,995,8318,9700,9787,11065,49860,81610,81620,113130	CDK1,CDC6,CDC25C,CDC45,ESPL1,DLGAP5,UBE2C,CRNN,FAM83D,CDT1,CDCA5
14_Member	GO Biological Processes	GO:1901992	positive regulation of mitotic cell cycle phase transition	-4.02901	-2.15258	9/94	983,990,995,8318,9700,9787,11065,81620,113130	CDK1,CDC6,CDC25C,CDC45,ESPL1,DLGAP5,UBE2C,CDT1,CDCA5
14_Member	GO Biological Processes	GO:0051984	positive regulation of chromosome segregation	-3.37807	-1.62951	5/33	990,9212,9700,9787,81620	CDC6,AURKB,ESPL1,DLGAP5,CDT1
14_Member	GO Biological Processes	GO:0062033	positive regulation of mitotic sister chromatid segregation	-3.10134	-1.40223	4/22	9212,9700,9787,81620	AURKB,ESPL1,DLGAP5,CDT1
14_Member	GO Biological Processes	GO:0045842	positive regulation of mitotic metaphase/anaphase transition	-2.73897	-1.12107	3/13	9700,9787,81620	ESPL1,DLGAP5,CDT1
14_Member	GO Biological Processes	GO:1901970	positive regulation of mitotic sister chromatid separation	-2.73897	-1.12107	3/13	9700,9787,81620	ESPL1,DLGAP5,CDT1
14_Member	GO Biological Processes	GO:1902101	positive regulation of metaphase/anaphase transition of cell cycle	-2.64053	-1.04324	3/14	9700,9787,81620	ESPL1,DLGAP5,CDT1
14_Member	GO Biological Processes	GO:1905820	positive regulation of chromosome separation	-2.54992	-0.964088	3/15	9700,9787,81620	ESPL1,DLGAP5,CDT1
15_Summary	GO Biological Processes	GO:0042303	molting cycle	-9.282	-6.87024	16/111	1001,2304,3229,3861,3868,3872,7053,8456,8626,9355,10468,11005,11166,22943,55612,162514,2810,6820,10626	CDH3,FOXE1,HOXC13,KRT14,KRT16,KRT17,TGM3,FOXN1,TP63,LHX2,FST,SPINK5,SOX21,DKK1,FERMT1,TRPV3,SFN,SULT2B1,TRIM16
15_Member	GO Biological Processes	GO:0042303	molting cycle	-9.282	-6.87024	16/111	1001,2304,3229,3861,3868,3872,7053,8456,8626,9355,10468,11005,11166,22943,55612,162514	CDH3,FOXE1,HOXC13,KRT14,KRT16,KRT17,TGM3,FOXN1,TP63,LHX2,FST,SPINK5,SOX21,DKK1,FERMT1,TRPV3
15_Member	GO Biological Processes	GO:0042633	hair cycle	-9.282	-6.87024	16/111	1001,2304,3229,3861,3868,3872,7053,8456,8626,9355,10468,11005,11166,22943,55612,162514	CDH3,FOXE1,HOXC13,KRT14,KRT16,KRT17,TGM3,FOXN1,TP63,LHX2,FST,SPINK5,SOX21,DKK1,FERMT1,TRPV3
15_Member	GO Biological Processes	GO:0001942	hair follicle development	-7.85185	-5.5625	13/87	1001,2304,3229,3872,7053,8456,8626,9355,10468,11005,11166,22943,55612	CDH3,FOXE1,HOXC13,KRT17,TGM3,FOXN1,TP63,LHX2,FST,SPINK5,SOX21,DKK1,FERMT1
15_Member	GO Biological Processes	GO:0022404	molting cycle process	-7.72927	-5.4512	13/89	1001,2304,3229,3872,7053,8456,8626,9355,10468,11005,11166,22943,55612	CDH3,FOXE1,HOXC13,KRT17,TGM3,FOXN1,TP63,LHX2,FST,SPINK5,SOX21,DKK1,FERMT1
15_Member	GO Biological Processes	GO:0022405	hair cycle process	-7.72927	-5.4512	13/89	1001,2304,3229,3872,7053,8456,8626,9355,10468,11005,11166,22943,55612	CDH3,FOXE1,HOXC13,KRT17,TGM3,FOXN1,TP63,LHX2,FST,SPINK5,SOX21,DKK1,FERMT1
15_Member	GO Biological Processes	GO:0098773	skin epidermis development	-7.66923	-5.39486	13/90	1001,2304,3229,3872,7053,8456,8626,9355,10468,11005,11166,22943,55612	CDH3,FOXE1,HOXC13,KRT17,TGM3,FOXN1,TP63,LHX2,FST,SPINK5,SOX21,DKK1,FERMT1
15_Member	GO Biological Processes	GO:0031069	hair follicle morphogenesis	-3.72611	-1.9062	5/28	2304,3872,7053,8626,10468	FOXE1,KRT17,TGM3,TP63,FST
15_Member	GO Biological Processes	GO:0045684	positive regulation of epidermis development	-3.69572	-1.87967	6/44	2810,3872,6820,8456,10468,10626	SFN,KRT17,SULT2B1,FOXN1,FST,TRIM16
15_Member	GO Biological Processes	GO:0048730	epidermis morphogenesis	-3.44246	-1.67941	5/32	2304,3872,7053,8626,10468	FOXE1,KRT17,TGM3,TP63,FST
15_Member	GO Biological Processes	GO:0051798	positive regulation of hair follicle development	-2.8466	-1.20867	3/12	3872,8456,10468	KRT17,FOXN1,FST
15_Member	GO Biological Processes	GO:0042635	positive regulation of hair cycle	-2.73897	-1.12107	3/13	3872,8456,10468	KRT17,FOXN1,FST
16_Summary	GO Biological Processes	GO:0043616	keratinocyte proliferation	-8.4805	-6.15543	11/51	1001,2069,2810,3664,7051,8626,10468,11202,55612,57152,195814,1749,1750,3851,4070,4321,5268,6657,6899,7476,7498,9076,9982,26298,29128,89780,255324	CDH3,EREG,SFN,IRF6,TGM1,TP63,FST,KLK8,FERMT1,SLURP1,SDR16C5,DLX5,DLX6,KRT4,TACSTD2,MMP12,SERPINB5,SOX2,TBX1,WNT7A,XDH,CLDN1,FGFBP1,EHF,UHRF1,WNT3A,EPGN
16_Member	GO Biological Processes	GO:0043616	keratinocyte proliferation	-8.4805	-6.15543	11/51	1001,2069,2810,3664,7051,8626,10468,11202,55612,57152,195814	CDH3,EREG,SFN,IRF6,TGM1,TP63,FST,KLK8,FERMT1,SLURP1,SDR16C5
16_Member	GO Biological Processes	GO:0050673	epithelial cell proliferation	-6.23414	-4.06973	27/465	1001,1749,1750,2069,2810,3664,3851,4070,4321,5268,6657,6899,7051,7476,7498,8626,9076,9982,10468,11202,26298,29128,55612,57152,89780,195814,255324	CDH3,DLX5,DLX6,EREG,SFN,IRF6,KRT4,TACSTD2,MMP12,SERPINB5,SOX2,TBX1,TGM1,WNT7A,XDH,TP63,CLDN1,FGFBP1,FST,KLK8,EHF,UHRF1,FERMT1,SLURP1,WNT3A,SDR16C5,EPGN
16_Member	GO Biological Processes	GO:0050678	regulation of epithelial cell proliferation	-4.2612	-2.35428	21/405	1001,1749,1750,2069,2810,3851,4070,4321,5268,6657,6899,7051,7476,7498,8626,9076,9982,29128,57152,89780,255324	CDH3,DLX5,DLX6,EREG,SFN,KRT4,TACSTD2,MMP12,SERPINB5,SOX2,TBX1,TGM1,WNT7A,XDH,TP63,CLDN1,FGFBP1,UHRF1,SLURP1,WNT3A,EPGN
16_Member	GO Biological Processes	GO:0050679	positive regulation of epithelial cell proliferation	-3.01942	-1.34155	12/211	1001,1749,1750,4321,6899,7051,7476,8626,9076,9982,89780,255324	CDH3,DLX5,DLX6,MMP12,TBX1,TGM1,WNT7A,TP63,CLDN1,FGFBP1,WNT3A,EPGN
16_Member	GO Biological Processes	GO:0010837	regulation of keratinocyte proliferation	-2.98386	-1.31338	5/40	1001,2810,7051,8626,57152	CDH3,SFN,TGM1,TP63,SLURP1
16_Member	GO Biological Processes	GO:0010838	positive regulation of keratinocyte proliferation	-2.64053	-1.04324	3/14	1001,7051,8626	CDH3,TGM1,TP63
17_Summary	GO Biological Processes	GO:0051383	kinetochore organization	-8.30075	-5.98791	8/22	1058,1062,1063,9787,10403,81620,83540,387103,2491,11339,55355,57082,983,5888,7153,8091,8438,10721,23397,54821,64151,80119,113130,165545,8318,890	CENPA,CENPE,CENPF,DLGAP5,NDC80,CDT1,NUF2,CENPW,CENPI,OIP5,HJURP,KNL1,CDK1,RAD51,TOP2A,HMGA2,RAD54L,POLQ,NCAPH,ERCC6L,NCAPG,PIF1,CDCA5,DQX1,CDC45,CCNA2
17_Member	GO Biological Processes	GO:0051383	kinetochore organization	-8.30075	-5.98791	8/22	1058,1062,1063,9787,10403,81620,83540,387103	CENPA,CENPE,CENPF,DLGAP5,NDC80,CDT1,NUF2,CENPW
17_Member	GO Biological Processes	GO:0034508	centromere complex assembly	-5.89197	-3.77102	9/56	1058,1062,1063,2491,9787,11339,55355,57082,387103	CENPA,CENPE,CENPF,CENPI,DLGAP5,OIP5,HJURP,KNL1,CENPW
17_Member	GO Biological Processes	GO:0051382	kinetochore assembly	-4.85005	-2.83013	5/17	1058,1062,1063,9787,387103	CENPA,CENPE,CENPF,DLGAP5,CENPW
17_Member	GO Biological Processes	GO:0071103	DNA conformation change	-4.09417	-2.2058	18/325	983,1058,2491,5888,7153,8091,8438,10721,11339,23397,54821,55355,57082,64151,80119,113130,165545,387103	CDK1,CENPA,CENPI,RAD51,TOP2A,HMGA2,RAD54L,POLQ,OIP5,NCAPH,ERCC6L,HJURP,KNL1,NCAPG,PIF1,CDCA5,DQX1,CENPW
17_Member	GO Biological Processes	GO:0034080	CENP-A containing nucleosome assembly	-3.75224	-1.92843	6/43	1058,2491,11339,55355,57082,387103	CENPA,CENPI,OIP5,HJURP,KNL1,CENPW
17_Member	GO Biological Processes	GO:0061641	CENP-A containing chromatin organization	-3.75224	-1.92843	6/43	1058,2491,11339,55355,57082,387103	CENPA,CENPI,OIP5,HJURP,KNL1,CENPW
17_Member	GO Biological Processes	GO:0031055	chromatin remodeling at centromere	-3.535	-1.75577	6/47	1058,2491,11339,55355,57082,387103	CENPA,CENPI,OIP5,HJURP,KNL1,CENPW
17_Member	GO Biological Processes	GO:0006336	DNA replication-independent nucleosome assembly	-3.24778	-1.52277	6/53	1058,2491,11339,55355,57082,387103	CENPA,CENPI,OIP5,HJURP,KNL1,CENPW
17_Member	GO Biological Processes	GO:0034724	DNA replication-independent nucleosome organization	-3.20375	-1.48792	6/54	1058,2491,11339,55355,57082,387103	CENPA,CENPI,OIP5,HJURP,KNL1,CENPW
17_Member	GO Biological Processes	GO:0006323	DNA packaging	-3.03729	-1.3536	12/210	983,1058,2491,7153,8091,11339,23397,55355,57082,64151,113130,387103	CDK1,CENPA,CENPI,TOP2A,HMGA2,OIP5,NCAPH,HJURP,KNL1,NCAPG,CDCA5,CENPW
17_Member	GO Biological Processes	GO:0043486	histone exchange	-2.99763	-1.32532	6/59	1058,2491,11339,55355,57082,387103	CENPA,CENPI,OIP5,HJURP,KNL1,CENPW
17_Member	CORUM	CORUM:7388	CENP-A nucleosomal complex	-2.64053	-1.04324	3/14	1058,2491,55355	CENPA,CENPI,HJURP
17_Member	GO Biological Processes	GO:0065004	protein-DNA complex assembly	-2.50629	-0.927932	12/243	1058,1062,1063,2491,5888,8318,9787,11339,55355,57082,81620,387103	CENPA,CENPE,CENPF,CENPI,RAD51,CDC45,DLGAP5,OIP5,HJURP,KNL1,CDT1,CENPW
17_Member	Reactome Gene Sets	R-HSA-606279	Deposition of new CENPA-containing nucleosomes at the centromere	-2.48994	-0.914536	6/74	1058,2491,11339,55355,57082,387103	CENPA,CENPI,OIP5,HJURP,KNL1,CENPW
17_Member	Reactome Gene Sets	R-HSA-774815	Nucleosome assembly	-2.48994	-0.914536	6/74	1058,2491,11339,55355,57082,387103	CENPA,CENPI,OIP5,HJURP,KNL1,CENPW
17_Member	Reactome Gene Sets	R-HSA-73886	Chromosome Maintenance	-2.18173	-0.662196	8/141	890,1058,2491,11339,55355,57082,80119,387103	CCNA2,CENPA,CENPI,OIP5,HJURP,KNL1,PIF1,CENPW
17_Member	GO Biological Processes	GO:0043044	ATP-dependent chromatin remodeling	-2.07613	-0.574977	6/90	1058,2491,11339,55355,57082,387103	CENPA,CENPI,OIP5,HJURP,KNL1,CENPW
17_Member	GO Biological Processes	GO:0071824	protein-DNA complex subunit organization	-2.00614	-0.514794	12/282	1058,1062,1063,2491,5888,8318,9787,11339,55355,57082,81620,387103	CENPA,CENPE,CENPF,CENPI,RAD51,CDC45,DLGAP5,OIP5,HJURP,KNL1,CDT1,CENPW
18_Summary	GO Biological Processes	GO:0071459	protein localization to chromosome, centromeric region	-8.30075	-5.98791	8/22	983,1058,7272,9212,10403,57082,81620,83903,5347,113130,157570	CDK1,CENPA,TTK,AURKB,NDC80,KNL1,CDT1,HASPIN,PLK1,CDCA5,ESCO2
18_Member	GO Biological Processes	GO:0071459	protein localization to chromosome, centromeric region	-8.30075	-5.98791	8/22	983,1058,7272,9212,10403,57082,81620,83903	CDK1,CENPA,TTK,AURKB,NDC80,KNL1,CDT1,HASPIN
18_Member	GO Biological Processes	GO:0034501	protein localization to kinetochore	-7.56389	-5.29318	7/18	983,7272,9212,10403,57082,81620,83903	CDK1,TTK,AURKB,NDC80,KNL1,CDT1,HASPIN
18_Member	GO Biological Processes	GO:0034502	protein localization to chromosome	-6.14138	-3.99103	11/84	983,1058,5347,7272,9212,10403,57082,81620,83903,113130,157570	CDK1,CENPA,PLK1,TTK,AURKB,NDC80,KNL1,CDT1,HASPIN,CDCA5,ESCO2
19_Summary	Reactome Gene Sets	R-HSA-6799990	Metal sequestration by antimicrobial proteins	-7.78608	-5.50053	5/6	3934,6278,6279,6280,338324,1673,5266,55894,57115,84659,114771,6283,26525,387695,6317,218,222,131,655,136	LCN2,S100A7,S100A8,S100A9,S100A7A,DEFB4A,PI3,DEFB103B,PGLYRP4,RNASE7,PGLYRP3,S100A12,IL36RN,C10orf99,SERPINB3,ALDH3A1,ALDH3B2,ADH7,BMP7,ADORA2B
19_Member	Reactome Gene Sets	R-HSA-6799990	Metal sequestration by antimicrobial proteins	-7.78608	-5.50053	5/6	3934,6278,6279,6280,338324	LCN2,S100A7,S100A8,S100A9,S100A7A
19_Member	Reactome Gene Sets	R-HSA-6803157	Antimicrobial peptides	-5.6015	-3.50322	11/95	1673,3934,5266,6278,6279,6280,55894,57115,84659,114771,338324	DEFB4A,LCN2,PI3,S100A7,S100A8,S100A9,DEFB103B,PGLYRP4,RNASE7,PGLYRP3,S100A7A
19_Member	GO Biological Processes	GO:0050832	defense response to fungus	-3.87015	-2.0221	6/41	6279,6280,6283,26525,84659,387695	S100A8,S100A9,S100A12,IL36RN,RNASE7,C10orf99
19_Member	GO Biological Processes	GO:0051238	sequestering of metal ion	-3.66519	-1.85549	4/16	3934,6278,6279,6280	LCN2,S100A7,S100A8,S100A9
19_Member	GO Biological Processes	GO:0035425	autocrine signaling	-3.41554	-1.66035	3/8	6279,6280,6317	S100A8,S100A9,SERPINB3
19_Member	GO Biological Processes	GO:0009620	response to fungus	-3.20375	-1.48792	6/54	6279,6280,6283,26525,84659,387695	S100A8,S100A9,S100A12,IL36RN,RNASE7,C10orf99
19_Member	KEGG Pathway	hsa00360	Phenylalanine metabolism	-3.02507	-1.34627	4/23	218,222,6279,6280	ALDH3A1,ALDH3B2,S100A8,S100A9
19_Member	KEGG Pathway	hsa00350	Tyrosine metabolism	-2.74975	-1.12448	5/45	131,218,222,6279,6280	ADH7,ALDH3A1,ALDH3B2,S100A8,S100A9
19_Member	GO Biological Processes	GO:0070486	leukocyte aggregation	-2.64053	-1.04324	3/14	655,6279,6280	BMP7,S100A8,S100A9
19_Member	GO Biological Processes	GO:0002544	chronic inflammatory response	-2.18241	-0.662234	3/20	136,6279,6280	ADORA2B,S100A8,S100A9
20_Summary	KEGG Pathway	ko04657	IL-17 signaling pathway	-7.49386	-5.23396	13/93	1440,1673,2919,3576,3934,4312,4314,4322,6278,6279,6280,6372,8061,6283,7499,57402,284340,1823,1828,1832,2171,3848,4680,5317,6286,6317,6590,51806,89777,154664,136,50487,655,1749,2297,2817,3909,3918,5818,9048,9355,55894,57549,89780,387695,1048,6382,8140,8784	CSF3,DEFB4A,CXCL1,CXCL8,LCN2,MMP1,MMP3,MMP13,S100A7,S100A8,S100A9,CXCL6,FOSL1,S100A12,XG,S100A14,CXCL17,DSC1,DSG1,DSP,FABP5,KRT1,CEACAM6,PKP1,S100P,SERPINB3,SLPI,CALML5,SERPINB12,ABCA13,ADORA2B,PLA2G3,BMP7,DLX5,FOXD1,GPC1,LAMA3,LAMC2,NECTIN1,ARTN,LHX2,DEFB103B,IGSF9,WNT3A,C10orf99,CEACAM5,SDC1,SLC7A5,TNFRSF18
20_Member	KEGG Pathway	ko04657	IL-17 signaling pathway	-7.49386	-5.23396	13/93	1440,1673,2919,3576,3934,4312,4314,4322,6278,6279,6280,6372,8061	CSF3,DEFB4A,CXCL1,CXCL8,LCN2,MMP1,MMP3,MMP13,S100A7,S100A8,S100A9,CXCL6,FOSL1
20_Member	KEGG Pathway	hsa04657	IL-17 signaling pathway	-7.38072	-5.12437	13/95	1440,1673,2919,3576,3934,4312,4314,4322,6278,6279,6280,6372,8061	CSF3,DEFB4A,CXCL1,CXCL8,LCN2,MMP1,MMP3,MMP13,S100A7,S100A8,S100A9,CXCL6,FOSL1
20_Member	GO Biological Processes	GO:0097530	granulocyte migration	-3.10166	-1.40223	10/151	2919,3576,6278,6279,6280,6283,6372,7499,57402,284340	CXCL1,CXCL8,S100A7,S100A8,S100A9,S100A12,CXCL6,XG,S100A14,CXCL17
20_Member	GO Biological Processes	GO:0071621	granulocyte chemotaxis	-3.05258	-1.36624	9/127	2919,3576,6278,6279,6280,6283,6372,57402,284340	CXCL1,CXCL8,S100A7,S100A8,S100A9,S100A12,CXCL6,S100A14,CXCL17
20_Member	GO Biological Processes	GO:0042119	neutrophil activation	-3.00156	-1.32641	21/503	1823,1828,1832,2171,2919,3576,3848,3934,4680,5317,6278,6279,6280,6283,6286,6317,6372,6590,51806,89777,154664	DSC1,DSG1,DSP,FABP5,CXCL1,CXCL8,KRT1,LCN2,CEACAM6,PKP1,S100A7,S100A8,S100A9,S100A12,S100P,SERPINB3,CXCL6,SLPI,CALML5,SERPINB12,ABCA13
20_Member	GO Biological Processes	GO:0036230	granulocyte activation	-2.93775	-1.27902	21/509	1823,1828,1832,2171,2919,3576,3848,3934,4680,5317,6278,6279,6280,6283,6286,6317,6372,6590,51806,89777,154664	DSC1,DSG1,DSP,FABP5,CXCL1,CXCL8,KRT1,LCN2,CEACAM6,PKP1,S100A7,S100A8,S100A9,S100A12,S100P,SERPINB3,CXCL6,SLPI,CALML5,SERPINB12,ABCA13
20_Member	GO Biological Processes	GO:0002444	myeloid leukocyte mediated immunity	-2.8104	-1.17679	22/557	136,1823,1828,1832,2171,2919,3848,3934,4680,5317,6278,6279,6280,6283,6286,6317,6372,6590,50487,51806,89777,154664	ADORA2B,DSC1,DSG1,DSP,FABP5,CXCL1,KRT1,LCN2,CEACAM6,PKP1,S100A7,S100A8,S100A9,S100A12,S100P,SERPINB3,CXCL6,SLPI,PLA2G3,CALML5,SERPINB12,ABCA13
20_Member	GO Biological Processes	GO:0002446	neutrophil mediated immunity	-2.64839	-1.04408	20/502	1823,1828,1832,2171,2919,3848,3934,4680,5317,6278,6279,6280,6283,6286,6317,6372,6590,51806,89777,154664	DSC1,DSG1,DSP,FABP5,CXCL1,KRT1,LCN2,CEACAM6,PKP1,S100A7,S100A8,S100A9,S100A12,S100P,SERPINB3,CXCL6,SLPI,CALML5,SERPINB12,ABCA13
20_Member	GO Biological Processes	GO:0043299	leukocyte degranulation	-2.6376	-1.04138	21/539	136,1823,1828,1832,2171,2919,3848,3934,4680,5317,6278,6279,6280,6283,6286,6317,6590,50487,51806,89777,154664	ADORA2B,DSC1,DSG1,DSP,FABP5,CXCL1,KRT1,LCN2,CEACAM6,PKP1,S100A7,S100A8,S100A9,S100A12,S100P,SERPINB3,SLPI,PLA2G3,CALML5,SERPINB12,ABCA13
20_Member	GO Biological Processes	GO:0006935	chemotaxis	-2.57786	-0.989002	24/656	655,1673,1749,2297,2817,2919,3576,3909,3918,5818,6278,6279,6280,6283,6372,8061,9048,9355,55894,57402,57549,89780,284340,387695	BMP7,DEFB4A,DLX5,FOXD1,GPC1,CXCL1,CXCL8,LAMA3,LAMC2,NECTIN1,S100A7,S100A8,S100A9,S100A12,CXCL6,FOSL1,ARTN,LHX2,DEFB103B,S100A14,IGSF9,WNT3A,CXCL17,C10orf99
20_Member	GO Biological Processes	GO:0042330	taxis	-2.5611	-0.973002	24/658	655,1673,1749,2297,2817,2919,3576,3909,3918,5818,6278,6279,6280,6283,6372,8061,9048,9355,55894,57402,57549,89780,284340,387695	BMP7,DEFB4A,DLX5,FOXD1,GPC1,CXCL1,CXCL8,LAMA3,LAMC2,NECTIN1,S100A7,S100A8,S100A9,S100A12,CXCL6,FOSL1,ARTN,LHX2,DEFB103B,S100A14,IGSF9,WNT3A,CXCL17,C10orf99
20_Member	GO Biological Processes	GO:0002275	myeloid cell activation involved in immune response	-2.52583	-0.944503	21/551	136,1823,1828,1832,2171,2919,3848,3934,4680,5317,6278,6279,6280,6283,6286,6317,6590,50487,51806,89777,154664	ADORA2B,DSC1,DSG1,DSP,FABP5,CXCL1,KRT1,LCN2,CEACAM6,PKP1,S100A7,S100A8,S100A9,S100A12,S100P,SERPINB3,SLPI,PLA2G3,CALML5,SERPINB12,ABCA13
20_Member	Reactome Gene Sets	R-HSA-6798695	Neutrophil degranulation	-2.51296	-0.933864	19/480	1823,1828,1832,2171,2919,3848,3934,4680,5317,6278,6279,6280,6283,6286,6317,6590,51806,89777,154664	DSC1,DSG1,DSP,FABP5,CXCL1,KRT1,LCN2,CEACAM6,PKP1,S100A7,S100A8,S100A9,S100A12,S100P,SERPINB3,SLPI,CALML5,SERPINB12,ABCA13
20_Member	GO Biological Processes	GO:0043312	neutrophil degranulation	-2.43557	-0.876319	19/488	1823,1828,1832,2171,2919,3848,3934,4680,5317,6278,6279,6280,6283,6286,6317,6590,51806,89777,154664	DSC1,DSG1,DSP,FABP5,CXCL1,KRT1,LCN2,CEACAM6,PKP1,S100A7,S100A8,S100A9,S100A12,S100P,SERPINB3,SLPI,CALML5,SERPINB12,ABCA13
20_Member	GO Biological Processes	GO:0002283	neutrophil activation involved in immune response	-2.40713	-0.85327	19/491	1823,1828,1832,2171,2919,3848,3934,4680,5317,6278,6279,6280,6283,6286,6317,6590,51806,89777,154664	DSC1,DSG1,DSP,FABP5,CXCL1,KRT1,LCN2,CEACAM6,PKP1,S100A7,S100A8,S100A9,S100A12,S100P,SERPINB3,SLPI,CALML5,SERPINB12,ABCA13
20_Member	GO Biological Processes	GO:0002274	myeloid leukocyte activation	-2.21133	-0.682637	23/664	136,1823,1828,1832,2171,2919,3576,3848,3934,4680,5317,6278,6279,6280,6283,6286,6317,6372,6590,50487,51806,89777,154664	ADORA2B,DSC1,DSG1,DSP,FABP5,CXCL1,CXCL8,KRT1,LCN2,CEACAM6,PKP1,S100A7,S100A8,S100A9,S100A12,S100P,SERPINB3,CXCL6,SLPI,PLA2G3,CALML5,SERPINB12,ABCA13
20_Member	GO Biological Processes	GO:0050900	leukocyte migration	-2.16488	-0.64986	19/518	1048,2817,2919,3576,4312,4680,6278,6279,6280,6283,6372,6382,7499,8140,8784,9048,57402,284340,387695	CEACAM5,GPC1,CXCL1,CXCL8,MMP1,CEACAM6,S100A7,S100A8,S100A9,S100A12,CXCL6,SDC1,XG,SLC7A5,TNFRSF18,ARTN,S100A14,CXCL17,C10orf99

## Sheet: GO Analysis in C4
GroupID	Category	Term	Description	LogP	Log(q-value)	InTerm_InList	Genes	Symbols
1_Summary	Reactome Gene Sets	R-HSA-382551	Transport of small molecules	-12.9215	-8.57522	49/728	2,21,111,213,338,347,358,364,368,477,482,486,563,762,2788,4023,5243,5348,5350,6505,6514,6519,6531,6539,6540,6542,6563,6582,7780,8029,8671,9154,10110,10351,10396,10568,10786,55867,80736,115111,160728,200010,203859,259232,283375,286097,286256,338328,340024,6329,6332,8912,10050,54997	A2M,ABCA3,ADCY5,ALB,APOB,APOD,AQP1,AQP7,ABCC6,ATP1A2,ATP1B2,FXYD2,AZGP1,CA4,GNG7,LPL,ABCB1,FXYD1,PLN,SLC1A1,SLC2A2,SLC3A1,SLC6A3,SLC6A12,SLC6A13,SLC7A2,SLC14A1,SLC22A2,SLC30A2,CUBN,SLC4A4,SLC28A1,SGK2,ABCA8,ATP8A1,SLC34A2,SLC17A3,SLC22A11,SLC44A4,SLC26A7,SLC5A8,SLC5A9,ANO5,NALCN,SLC39A5,MICU3,LCN12,GPIHBP1,SLC6A19,SCN4A,SCN7A,CACNA1H,SLC17A4,TESC
1_Member	Reactome Gene Sets	R-HSA-382551	Transport of small molecules	-12.9215	-8.57522	49/728	2,21,111,213,338,347,358,364,368,477,482,486,563,762,2788,4023,5243,5348,5350,6505,6514,6519,6531,6539,6540,6542,6563,6582,7780,8029,8671,9154,10110,10351,10396,10568,10786,55867,80736,115111,160728,200010,203859,259232,283375,286097,286256,338328,340024	A2M,ABCA3,ADCY5,ALB,APOB,APOD,AQP1,AQP7,ABCC6,ATP1A2,ATP1B2,FXYD2,AZGP1,CA4,GNG7,LPL,ABCB1,FXYD1,PLN,SLC1A1,SLC2A2,SLC3A1,SLC6A3,SLC6A12,SLC6A13,SLC7A2,SLC14A1,SLC22A2,SLC30A2,CUBN,SLC4A4,SLC28A1,SGK2,ABCA8,ATP8A1,SLC34A2,SLC17A3,SLC22A11,SLC44A4,SLC26A7,SLC5A8,SLC5A9,ANO5,NALCN,SLC39A5,MICU3,LCN12,GPIHBP1,SLC6A19
1_Member	Reactome Gene Sets	R-HSA-425407	SLC-mediated transmembrane transport	-8.83814	-5.63566	23/251	213,347,6505,6514,6519,6531,6539,6540,6542,6563,6582,7780,8671,9154,10568,55867,80736,115111,160728,200010,283375,286256,340024	ALB,APOD,SLC1A1,SLC2A2,SLC3A1,SLC6A3,SLC6A12,SLC6A13,SLC7A2,SLC14A1,SLC22A2,SLC30A2,SLC4A4,SLC28A1,SLC34A2,SLC22A11,SLC44A4,SLC26A7,SLC5A8,SLC5A9,SLC39A5,LCN12,SLC6A19
1_Member	GO Biological Processes	GO:0035725	sodium ion transmembrane transport	-7.10061	-4.41711	17/174	477,482,486,5348,6329,6332,6531,6539,6540,8671,8912,10050,10568,10786,54997,259232,340024	ATP1A2,ATP1B2,FXYD2,FXYD1,SCN4A,SCN7A,SLC6A3,SLC6A12,SLC6A13,SLC4A4,CACNA1H,SLC17A4,SLC34A2,SLC17A3,TESC,NALCN,SLC6A19
1_Member	GO Biological Processes	GO:0006814	sodium ion transport	-6.38394	-3.92612	19/241	477,482,486,5348,6329,6332,6531,6539,6540,8671,8912,10050,10568,10786,54997,160728,200010,259232,340024	ATP1A2,ATP1B2,FXYD2,FXYD1,SCN4A,SCN7A,SLC6A3,SLC6A12,SLC6A13,SLC4A4,CACNA1H,SLC17A4,SLC34A2,SLC17A3,TESC,SLC5A8,SLC5A9,NALCN,SLC6A19
1_Member	Reactome Gene Sets	R-HSA-425366	Transport of bile salts and organic acids, metal ions and amine compounds	-5.13927	-2.93914	10/85	6531,6539,6540,6563,6582,7780,55867,80736,283375,340024	SLC6A3,SLC6A12,SLC6A13,SLC14A1,SLC22A2,SLC30A2,SLC22A11,SLC44A4,SLC39A5,SLC6A19
1_Member	Reactome Gene Sets	R-HSA-442660	Na+/Cl- dependent neurotransmitter transporters	-4.5524	-2.50717	5/19	6531,6539,6540,6582,340024	SLC6A3,SLC6A12,SLC6A13,SLC22A2,SLC6A19
2_Summary	GO Biological Processes	GO:0010817	regulation of hormone levels	-10.4521	-6.48092	38/550	111,125,150,183,185,776,866,1393,1545,1589,1593,1733,1803,1908,3172,3249,3382,3625,3741,3745,5071,5126,5799,5950,6514,6833,6928,7364,8322,8528,8912,9254,9971,10891,25924,80736,143425,389434,6582,9379,55607,120892,869,933,3479,4023,4253,9590,23705,140689,358,1579,1910,4129,4881,5733,6387,57586,347,5174,9912,10178,58480,4137	ADCY5,ADH1B,ADRA2A,AGT,AGTR1,CACNA1D,SERPINA6,CRHBP,CYP1B1,CYP21A2,CYP27A1,DIO1,DPP4,EDN3,HNF4A,HPN,ICA1,INHBB,KCNA5,KCNB1,PRKN,PCSK2,PTPRN2,RBP4,SLC2A2,ABCC8,HNF1B,UGT2B7,FZD4,DDO,CACNA1H,CACNA2D2,NR1H4,PPARGC1A,MYRIP,SLC44A4,SYT9,IYD,SLC22A2,NRXN2,PPP1R9A,LRRK2,CBLN1,CD22,IGF1,LPL,MIA2,AKAP12,CADM1,CBLN4,AQP1,CYP4A11,EDNRB,MAOB,NPR1,PTGER3,CXCL12,SYT13,APOD,PDZK1,ARHGAP44,TENM1,RHOU,MAPT
2_Member	GO Biological Processes	GO:0010817	regulation of hormone levels	-10.4521	-6.48092	38/550	111,125,150,183,185,776,866,1393,1545,1589,1593,1733,1803,1908,3172,3249,3382,3625,3741,3745,5071,5126,5799,5950,6514,6833,6928,7364,8322,8528,8912,9254,9971,10891,25924,80736,143425,389434	ADCY5,ADH1B,ADRA2A,AGT,AGTR1,CACNA1D,SERPINA6,CRHBP,CYP1B1,CYP21A2,CYP27A1,DIO1,DPP4,EDN3,HNF4A,HPN,ICA1,INHBB,KCNA5,KCNB1,PRKN,PCSK2,PTPRN2,RBP4,SLC2A2,ABCC8,HNF1B,UGT2B7,FZD4,DDO,CACNA1H,CACNA2D2,NR1H4,PPARGC1A,MYRIP,SLC44A4,SYT9,IYD
2_Member	GO Biological Processes	GO:0046879	hormone secretion	-8.09686	-5.13082	25/321	111,150,183,185,776,1393,1803,1908,3172,3382,3625,3741,3745,5071,5799,5950,6514,6833,6928,8322,9254,9971,25924,80736,143425	ADCY5,ADRA2A,AGT,AGTR1,CACNA1D,CRHBP,DPP4,EDN3,HNF4A,ICA1,INHBB,KCNA5,KCNB1,PRKN,PTPRN2,RBP4,SLC2A2,ABCC8,HNF1B,FZD4,CACNA2D2,NR1H4,MYRIP,SLC44A4,SYT9
2_Member	GO Biological Processes	GO:0009914	hormone transport	-7.77899	-4.91847	25/333	111,150,183,185,776,1393,1803,1908,3172,3382,3625,3741,3745,5071,5799,5950,6514,6833,6928,8322,9254,9971,25924,80736,143425	ADCY5,ADRA2A,AGT,AGTR1,CACNA1D,CRHBP,DPP4,EDN3,HNF4A,ICA1,INHBB,KCNA5,KCNB1,PRKN,PTPRN2,RBP4,SLC2A2,ABCC8,HNF1B,FZD4,CACNA2D2,NR1H4,MYRIP,SLC44A4,SYT9
2_Member	GO Biological Processes	GO:0030072	peptide hormone secretion	-7.25529	-4.5111	21/257	111,150,776,1393,1803,1908,3172,3382,3625,3741,3745,5071,5799,5950,6514,6833,6928,9254,9971,25924,143425	ADCY5,ADRA2A,CACNA1D,CRHBP,DPP4,EDN3,HNF4A,ICA1,INHBB,KCNA5,KCNB1,PRKN,PTPRN2,RBP4,SLC2A2,ABCC8,HNF1B,CACNA2D2,NR1H4,MYRIP,SYT9
2_Member	GO Biological Processes	GO:0030073	insulin secretion	-7.22317	-4.50017	19/213	111,150,776,1803,3172,3382,3625,3741,3745,5071,5799,5950,6514,6833,6928,9254,9971,25924,143425	ADCY5,ADRA2A,CACNA1D,DPP4,HNF4A,ICA1,INHBB,KCNA5,KCNB1,PRKN,PTPRN2,RBP4,SLC2A2,ABCC8,HNF1B,CACNA2D2,NR1H4,MYRIP,SYT9
2_Member	GO Biological Processes	GO:0023061	signal release	-6.92462	-4.27733	29/476	111,150,183,185,776,1393,1803,1908,3172,3382,3625,3741,3745,5071,5799,5950,6514,6582,6833,6928,8322,9254,9379,9971,25924,55607,80736,120892,143425	ADCY5,ADRA2A,AGT,AGTR1,CACNA1D,CRHBP,DPP4,EDN3,HNF4A,ICA1,INHBB,KCNA5,KCNB1,PRKN,PTPRN2,RBP4,SLC2A2,SLC22A2,ABCC8,HNF1B,FZD4,CACNA2D2,NRXN2,NR1H4,MYRIP,PPP1R9A,SLC44A4,LRRK2,SYT9
2_Member	GO Biological Processes	GO:0050796	regulation of insulin secretion	-6.85093	-4.22895	17/181	111,150,776,1803,3172,3382,3625,3741,3745,5071,5950,6514,6833,9254,9971,25924,143425	ADCY5,ADRA2A,CACNA1D,DPP4,HNF4A,ICA1,INHBB,KCNA5,KCNB1,PRKN,RBP4,SLC2A2,ABCC8,CACNA2D2,NR1H4,MYRIP,SYT9
2_Member	GO Biological Processes	GO:0046883	regulation of hormone secretion	-6.78349	-4.17759	21/274	111,150,183,185,776,1393,1803,1908,3172,3382,3625,3741,3745,5071,5950,6514,6833,9254,9971,25924,143425	ADCY5,ADRA2A,AGT,AGTR1,CACNA1D,CRHBP,DPP4,EDN3,HNF4A,ICA1,INHBB,KCNA5,KCNB1,PRKN,RBP4,SLC2A2,ABCC8,CACNA2D2,NR1H4,MYRIP,SYT9
2_Member	GO Biological Processes	GO:0090276	regulation of peptide hormone secretion	-6.524	-4.03046	18/213	111,150,776,1393,1803,3172,3382,3625,3741,3745,5071,5950,6514,6833,9254,9971,25924,143425	ADCY5,ADRA2A,CACNA1D,CRHBP,DPP4,HNF4A,ICA1,INHBB,KCNA5,KCNB1,PRKN,RBP4,SLC2A2,ABCC8,CACNA2D2,NR1H4,MYRIP,SYT9
2_Member	GO Biological Processes	GO:0002790	peptide secretion	-6.51065	-4.03046	31/556	111,150,183,776,869,933,1393,1803,1908,3172,3382,3479,3625,3741,3745,4023,4253,5071,5799,5950,6514,6833,6928,9254,9590,9971,23705,25924,120892,140689,143425	ADCY5,ADRA2A,AGT,CACNA1D,CBLN1,CD22,CRHBP,DPP4,EDN3,HNF4A,ICA1,IGF1,INHBB,KCNA5,KCNB1,LPL,MIA2,PRKN,PTPRN2,RBP4,SLC2A2,ABCC8,HNF1B,CACNA2D2,AKAP12,NR1H4,CADM1,MYRIP,LRRK2,CBLN4,SYT9
2_Member	GO Biological Processes	GO:0051046	regulation of secretion	-6.29251	-3.86007	37/753	111,150,183,185,358,776,933,1393,1579,1803,1908,1910,3172,3382,3479,3625,3741,3745,4023,4129,4881,5071,5733,5950,6387,6514,6833,8912,9254,9590,9971,23705,25924,55607,57586,120892,143425	ADCY5,ADRA2A,AGT,AGTR1,AQP1,CACNA1D,CD22,CRHBP,CYP4A11,DPP4,EDN3,EDNRB,HNF4A,ICA1,IGF1,INHBB,KCNA5,KCNB1,LPL,MAOB,NPR1,PRKN,PTGER3,RBP4,CXCL12,SLC2A2,ABCC8,CACNA1H,CACNA2D2,AKAP12,NR1H4,CADM1,MYRIP,PPP1R9A,SYT13,LRRK2,SYT9
2_Member	GO Biological Processes	GO:0009306	protein secretion	-6.18172	-3.76488	29/517	111,150,183,776,869,933,1803,3172,3382,3479,3625,3741,3745,4023,4253,5071,5799,5950,6514,6833,6928,9254,9590,9971,23705,25924,120892,140689,143425	ADCY5,ADRA2A,AGT,CACNA1D,CBLN1,CD22,DPP4,HNF4A,ICA1,IGF1,INHBB,KCNA5,KCNB1,LPL,MIA2,PRKN,PTPRN2,RBP4,SLC2A2,ABCC8,HNF1B,CACNA2D2,AKAP12,NR1H4,CADM1,MYRIP,LRRK2,CBLN4,SYT9
2_Member	GO Biological Processes	GO:0002791	regulation of peptide secretion	-5.11591	-2.92986	24/434	111,150,776,933,1393,1803,3172,3382,3479,3625,3741,3745,4023,5071,5950,6514,6833,9254,9590,9971,23705,25924,120892,143425	ADCY5,ADRA2A,CACNA1D,CD22,CRHBP,DPP4,HNF4A,ICA1,IGF1,INHBB,KCNA5,KCNB1,LPL,PRKN,RBP4,SLC2A2,ABCC8,CACNA2D2,AKAP12,NR1H4,CADM1,MYRIP,LRRK2,SYT9
2_Member	GO Biological Processes	GO:0050708	regulation of protein secretion	-5.11395	-2.92986	23/405	111,150,776,933,1803,3172,3382,3479,3625,3741,3745,4023,5071,5950,6514,6833,9254,9590,9971,23705,25924,120892,143425	ADCY5,ADRA2A,CACNA1D,CD22,DPP4,HNF4A,ICA1,IGF1,INHBB,KCNA5,KCNB1,LPL,PRKN,RBP4,SLC2A2,ABCC8,CACNA2D2,AKAP12,NR1H4,CADM1,MYRIP,LRRK2,SYT9
2_Member	GO Biological Processes	GO:1903530	regulation of secretion by cell	-4.9815	-2.84206	32/692	111,150,183,185,776,933,1393,1803,1908,3172,3382,3479,3625,3741,3745,4023,4129,5071,5950,6387,6514,6833,8912,9254,9590,9971,23705,25924,55607,57586,120892,143425	ADCY5,ADRA2A,AGT,AGTR1,CACNA1D,CD22,CRHBP,DPP4,EDN3,HNF4A,ICA1,IGF1,INHBB,KCNA5,KCNB1,LPL,MAOB,PRKN,RBP4,CXCL12,SLC2A2,ABCC8,CACNA1H,CACNA2D2,AKAP12,NR1H4,CADM1,MYRIP,PPP1R9A,SYT13,LRRK2,SYT9
2_Member	GO Biological Processes	GO:0051047	positive regulation of secretion	-4.16238	-2.20351	20/374	183,358,776,1579,1908,1910,3479,3625,3745,4023,4881,5950,6387,8912,9590,9971,23705,25924,120892,143425	AGT,AQP1,CACNA1D,CYP4A11,EDN3,EDNRB,IGF1,INHBB,KCNB1,LPL,NPR1,RBP4,CXCL12,CACNA1H,AKAP12,NR1H4,CADM1,MYRIP,LRRK2,SYT9
2_Member	GO Biological Processes	GO:0090087	regulation of peptide transport	-3.96054	-2.05203	29/679	111,150,347,776,933,1393,1803,3172,3382,3479,3625,3741,3745,4023,5071,5174,5950,6514,6833,9254,9590,9912,9971,10178,23705,25924,58480,120892,143425	ADCY5,ADRA2A,APOD,CACNA1D,CD22,CRHBP,DPP4,HNF4A,ICA1,IGF1,INHBB,KCNA5,KCNB1,LPL,PRKN,PDZK1,RBP4,SLC2A2,ABCC8,CACNA2D2,AKAP12,ARHGAP44,NR1H4,TENM1,CADM1,MYRIP,RHOU,LRRK2,SYT9
2_Member	GO Biological Processes	GO:0051223	regulation of protein transport	-3.92785	-2.0272	28/648	111,150,347,776,933,1803,3172,3382,3479,3625,3741,3745,4023,5071,5174,5950,6514,6833,9254,9590,9912,9971,10178,23705,25924,58480,120892,143425	ADCY5,ADRA2A,APOD,CACNA1D,CD22,DPP4,HNF4A,ICA1,IGF1,INHBB,KCNA5,KCNB1,LPL,PRKN,PDZK1,RBP4,SLC2A2,ABCC8,CACNA2D2,AKAP12,ARHGAP44,NR1H4,TENM1,CADM1,MYRIP,RHOU,LRRK2,SYT9
2_Member	GO Biological Processes	GO:0070201	regulation of establishment of protein localization	-3.78888	-1.92976	29/695	111,150,347,776,933,1803,3172,3382,3479,3625,3741,3745,4023,4137,5071,5174,5950,6514,6833,9254,9590,9912,9971,10178,23705,25924,58480,120892,143425	ADCY5,ADRA2A,APOD,CACNA1D,CD22,DPP4,HNF4A,ICA1,IGF1,INHBB,KCNA5,KCNB1,LPL,MAPT,PRKN,PDZK1,RBP4,SLC2A2,ABCC8,CACNA2D2,AKAP12,ARHGAP44,NR1H4,TENM1,CADM1,MYRIP,RHOU,LRRK2,SYT9
2_Member	GO Biological Processes	GO:1903532	positive regulation of secretion by cell	-2.83074	-1.24717	16/342	183,776,1908,3479,3625,3745,4023,5950,6387,8912,9590,9971,23705,25924,120892,143425	AGT,CACNA1D,EDN3,IGF1,INHBB,KCNB1,LPL,RBP4,CXCL12,CACNA1H,AKAP12,NR1H4,CADM1,MYRIP,LRRK2,SYT9
3_Summary	GO Biological Processes	GO:0042133	neurotransmitter metabolic process	-10.3501	-6.48092	20/156	183,1191,1524,1545,1644,1807,4129,5053,5153,5740,6531,6542,6582,9104,10249,23576,29958,55349,80736,285671,477,776,3690,5071,5799,6505,9379,55607,120892,143425,185,2878,4137,5076,5166	AGT,CLU,CX3CR1,CYP1B1,DDC,DPYS,MAOB,PAH,PDE1B,PTGIS,SLC6A3,SLC7A2,SLC22A2,RGN,GLYAT,DDAH1,DMGDH,CHDH,SLC44A4,RNF180,ATP1A2,CACNA1D,ITGB3,PRKN,PTPRN2,SLC1A1,NRXN2,PPP1R9A,LRRK2,SYT9,AGTR1,GPX3,MAPT,PAX2,PDK4
3_Member	GO Biological Processes	GO:0042133	neurotransmitter metabolic process	-10.3501	-6.48092	20/156	183,1191,1524,1545,1644,1807,4129,5053,5153,5740,6531,6542,6582,9104,10249,23576,29958,55349,80736,285671	AGT,CLU,CX3CR1,CYP1B1,DDC,DPYS,MAOB,PAH,PDE1B,PTGIS,SLC6A3,SLC7A2,SLC22A2,RGN,GLYAT,DDAH1,DMGDH,CHDH,SLC44A4,RNF180
3_Member	GO Biological Processes	GO:0001505	regulation of neurotransmitter levels	-10.1642	-6.42003	30/365	183,477,776,1191,1524,1545,1644,1807,3690,4129,5053,5071,5153,5740,5799,6505,6531,6542,6582,9104,9379,10249,23576,29958,55349,55607,80736,120892,143425,285671	AGT,ATP1A2,CACNA1D,CLU,CX3CR1,CYP1B1,DDC,DPYS,ITGB3,MAOB,PAH,PRKN,PDE1B,PTGIS,PTPRN2,SLC1A1,SLC6A3,SLC7A2,SLC22A2,RGN,NRXN2,GLYAT,DDAH1,DMGDH,CHDH,PPP1R9A,SLC44A4,LRRK2,SYT9,RNF180
3_Member	GO Biological Processes	GO:0042136	neurotransmitter biosynthetic process	-6.62016	-4.07324	13/108	183,1191,1524,1545,1644,5053,5740,6531,6542,6582,9104,23576,80736	AGT,CLU,CX3CR1,CYP1B1,DDC,PAH,PTGIS,SLC6A3,SLC7A2,SLC22A2,RGN,DDAH1,SLC44A4
3_Member	GO Biological Processes	GO:0006809	nitric oxide biosynthetic process	-3.7585	-1.90918	8/79	183,1191,1524,1545,5740,6542,9104,23576	AGT,CLU,CX3CR1,CYP1B1,PTGIS,SLC7A2,RGN,DDAH1
3_Member	GO Biological Processes	GO:0072593	reactive oxygen species metabolic process	-3.6317	-1.82074	16/288	183,185,1191,1524,1545,2878,4129,4137,5071,5076,5166,5740,6542,9104,23576,120892	AGT,AGTR1,CLU,CX3CR1,CYP1B1,GPX3,MAOB,MAPT,PRKN,PAX2,PDK4,PTGIS,SLC7A2,RGN,DDAH1,LRRK2
3_Member	GO Biological Processes	GO:0046209	nitric oxide metabolic process	-3.57304	-1.77731	8/84	183,1191,1524,1545,5740,6542,9104,23576	AGT,CLU,CX3CR1,CYP1B1,PTGIS,SLC7A2,RGN,DDAH1
3_Member	GO Biological Processes	GO:2001057	reactive nitrogen species metabolic process	-3.46831	-1.70639	8/87	183,1191,1524,1545,5740,6542,9104,23576	AGT,CLU,CX3CR1,CYP1B1,PTGIS,SLC7A2,RGN,DDAH1
3_Member	GO Biological Processes	GO:1903409	reactive oxygen species biosynthetic process	-2.97338	-1.35303	9/128	183,1191,1524,1545,4129,5740,6542,9104,23576	AGT,CLU,CX3CR1,CYP1B1,MAOB,PTGIS,SLC7A2,RGN,DDAH1
3_Member	GO Biological Processes	GO:2000377	regulation of reactive oxygen species metabolic process	-2.63787	-1.11458	11/200	183,185,1191,1524,1545,4137,5071,5076,5740,9104,23576	AGT,AGTR1,CLU,CX3CR1,CYP1B1,MAPT,PRKN,PAX2,PTGIS,RGN,DDAH1
3_Member	GO Biological Processes	GO:0045428	regulation of nitric oxide biosynthetic process	-2.63671	-1.11458	6/68	183,1191,1524,5740,9104,23576	AGT,CLU,CX3CR1,PTGIS,RGN,DDAH1
4_Summary	GO Biological Processes	GO:0006820	anion transport	-9.89225	-6.24496	41/656	183,358,477,762,1579,2348,2561,2562,4036,5167,5169,5174,5243,5348,5563,6505,6514,6519,6539,6540,6542,6582,7069,8671,9122,9971,10050,10316,10396,10568,10786,53405,55867,80736,84647,115111,160728,203859,286256,340024,387700,5071,6387,6531,8029,8322,57586,143425,482,486,3760,3773,283375	AGT,AQP1,ATP1A2,CA4,CYP4A11,FOLR1,GABRB2,GABRB3,LRP2,ENPP1,ENPP3,PDZK1,ABCB1,FXYD1,PRKAA2,SLC1A1,SLC2A2,SLC3A1,SLC6A12,SLC6A13,SLC7A2,SLC22A2,THRSP,SLC4A4,SLC16A4,NR1H4,SLC17A4,NMUR1,ATP8A1,SLC34A2,SLC17A3,CLIC5,SLC22A11,SLC44A4,PLA2G12B,SLC26A7,SLC5A8,ANO5,LCN12,SLC6A19,SLC16A12,PRKN,CXCL12,SLC6A3,CUBN,FZD4,SYT13,SYT9,ATP1B2,FXYD2,KCNJ3,KCNJ16,SLC39A5
4_Member	GO Biological Processes	GO:0006820	anion transport	-9.89225	-6.24496	41/656	183,358,477,762,1579,2348,2561,2562,4036,5167,5169,5174,5243,5348,5563,6505,6514,6519,6539,6540,6542,6582,7069,8671,9122,9971,10050,10316,10396,10568,10786,53405,55867,80736,84647,115111,160728,203859,286256,340024,387700	AGT,AQP1,ATP1A2,CA4,CYP4A11,FOLR1,GABRB2,GABRB3,LRP2,ENPP1,ENPP3,PDZK1,ABCB1,FXYD1,PRKAA2,SLC1A1,SLC2A2,SLC3A1,SLC6A12,SLC6A13,SLC7A2,SLC22A2,THRSP,SLC4A4,SLC16A4,NR1H4,SLC17A4,NMUR1,ATP8A1,SLC34A2,SLC17A3,CLIC5,SLC22A11,SLC44A4,PLA2G12B,SLC26A7,SLC5A8,ANO5,LCN12,SLC6A19,SLC16A12
4_Member	GO Biological Processes	GO:0015893	drug transport	-8.7946	-5.62444	22/231	183,358,477,2348,4036,5071,5174,5243,6387,6505,6531,6540,6542,6582,8029,8322,10786,57586,80736,143425,160728,387700	AGT,AQP1,ATP1A2,FOLR1,LRP2,PRKN,PDZK1,ABCB1,CXCL12,SLC1A1,SLC6A3,SLC6A13,SLC7A2,SLC22A2,CUBN,FZD4,SLC17A3,SYT13,SLC44A4,SYT9,SLC5A8,SLC16A12
4_Member	GO Biological Processes	GO:0098656	anion transmembrane transport	-7.69425	-4.86651	24/312	183,477,2348,2561,2562,4036,5243,5348,5563,6505,6519,6539,6540,6542,6582,7069,8671,53405,80736,115111,160728,203859,340024,387700	AGT,ATP1A2,FOLR1,GABRB2,GABRB3,LRP2,ABCB1,FXYD1,PRKAA2,SLC1A1,SLC3A1,SLC6A12,SLC6A13,SLC7A2,SLC22A2,THRSP,SLC4A4,CLIC5,SLC44A4,SLC26A7,SLC5A8,ANO5,SLC6A19,SLC16A12
4_Member	GO Biological Processes	GO:0015711	organic anion transport	-7.39675	-4.63028	31/507	183,358,477,762,1579,2348,4036,5243,5563,6505,6514,6519,6539,6540,6542,6582,7069,8671,9122,9971,10050,10396,10786,55867,80736,84647,115111,160728,286256,340024,387700	AGT,AQP1,ATP1A2,CA4,CYP4A11,FOLR1,LRP2,ABCB1,PRKAA2,SLC1A1,SLC2A2,SLC3A1,SLC6A12,SLC6A13,SLC7A2,SLC22A2,THRSP,SLC4A4,SLC16A4,NR1H4,SLC17A4,ATP8A1,SLC17A3,SLC22A11,SLC44A4,PLA2G12B,SLC26A7,SLC5A8,LCN12,SLC6A19,SLC16A12
4_Member	GO Biological Processes	GO:1905039	carboxylic acid transmembrane transport	-6.54567	-4.03046	15/148	183,477,2348,4036,5563,6505,6519,6539,6540,6542,6582,7069,160728,340024,387700	AGT,ATP1A2,FOLR1,LRP2,PRKAA2,SLC1A1,SLC3A1,SLC6A12,SLC6A13,SLC7A2,SLC22A2,THRSP,SLC5A8,SLC6A19,SLC16A12
4_Member	GO Biological Processes	GO:0006855	drug transmembrane transport	-6.54215	-4.03046	12/92	183,358,477,2348,4036,5174,6505,6540,6542,6582,10786,387700	AGT,AQP1,ATP1A2,FOLR1,LRP2,PDZK1,SLC1A1,SLC6A13,SLC7A2,SLC22A2,SLC17A3,SLC16A12
4_Member	GO Biological Processes	GO:1903825	organic acid transmembrane transport	-6.50748	-4.03046	15/149	183,477,2348,4036,5563,6505,6519,6539,6540,6542,6582,7069,160728,340024,387700	AGT,ATP1A2,FOLR1,LRP2,PRKAA2,SLC1A1,SLC3A1,SLC6A12,SLC6A13,SLC7A2,SLC22A2,THRSP,SLC5A8,SLC6A19,SLC16A12
4_Member	GO Biological Processes	GO:0046942	carboxylic acid transport	-6.1134	-3.71336	23/353	183,477,1579,2348,4036,5563,6505,6519,6539,6540,6542,6582,7069,9122,9971,10050,10786,84647,115111,160728,286256,340024,387700	AGT,ATP1A2,CYP4A11,FOLR1,LRP2,PRKAA2,SLC1A1,SLC3A1,SLC6A12,SLC6A13,SLC7A2,SLC22A2,THRSP,SLC16A4,NR1H4,SLC17A4,SLC17A3,PLA2G12B,SLC26A7,SLC5A8,LCN12,SLC6A19,SLC16A12
4_Member	GO Biological Processes	GO:0015849	organic acid transport	-6.09221	-3.70499	23/354	183,477,1579,2348,4036,5563,6505,6519,6539,6540,6542,6582,7069,9122,9971,10050,10786,84647,115111,160728,286256,340024,387700	AGT,ATP1A2,CYP4A11,FOLR1,LRP2,PRKAA2,SLC1A1,SLC3A1,SLC6A12,SLC6A13,SLC7A2,SLC22A2,THRSP,SLC16A4,NR1H4,SLC17A4,SLC17A3,PLA2G12B,SLC26A7,SLC5A8,LCN12,SLC6A19,SLC16A12
4_Member	GO Biological Processes	GO:0098739	import across plasma membrane	-5.12805	-2.93713	13/146	183,477,482,486,2348,3760,3773,4036,6505,6540,6542,6582,283375	AGT,ATP1A2,ATP1B2,FXYD2,FOLR1,KCNJ3,KCNJ16,LRP2,SLC1A1,SLC6A13,SLC7A2,SLC22A2,SLC39A5
4_Member	GO Biological Processes	GO:0003333	amino acid transmembrane transport	-4.66696	-2.59413	10/96	183,477,6505,6519,6539,6540,6542,6582,340024,387700	AGT,ATP1A2,SLC1A1,SLC3A1,SLC6A12,SLC6A13,SLC7A2,SLC22A2,SLC6A19,SLC16A12
4_Member	GO Biological Processes	GO:1990822	basic amino acid transmembrane transport	-3.88099	-1.99863	4/14	183,6519,6542,6582	AGT,SLC3A1,SLC7A2,SLC22A2
4_Member	GO Biological Processes	GO:0089718	amino acid import across plasma membrane	-3.82731	-1.95754	6/41	183,477,6505,6540,6542,6582	AGT,ATP1A2,SLC1A1,SLC6A13,SLC7A2,SLC22A2
4_Member	GO Biological Processes	GO:0097638	L-arginine import across plasma membrane	-3.82667	-1.95754	3/6	183,6542,6582	AGT,SLC7A2,SLC22A2
4_Member	GO Biological Processes	GO:0043090	amino acid import	-3.54499	-1.75625	6/46	183,477,6505,6540,6542,6582	AGT,ATP1A2,SLC1A1,SLC6A13,SLC7A2,SLC22A2
4_Member	GO Biological Processes	GO:1903400	L-arginine transmembrane transport	-3.39243	-1.65684	3/8	183,6542,6582	AGT,SLC7A2,SLC22A2
4_Member	GO Biological Processes	GO:0015802	basic amino acid transport	-3.3273	-1.60944	4/19	183,6519,6542,6582	AGT,SLC3A1,SLC7A2,SLC22A2
4_Member	GO Biological Processes	GO:1902023	L-arginine transport	-3.07434	-1.43051	3/10	183,6542,6582	AGT,SLC7A2,SLC22A2
4_Member	GO Biological Processes	GO:1903826	arginine transmembrane transport	-3.07434	-1.43051	3/10	183,6542,6582	AGT,SLC7A2,SLC22A2
4_Member	GO Biological Processes	GO:0006865	amino acid transport	-2.83109	-1.24717	10/161	183,477,6505,6519,6539,6540,6542,6582,340024,387700	AGT,ATP1A2,SLC1A1,SLC3A1,SLC6A12,SLC6A13,SLC7A2,SLC22A2,SLC6A19,SLC16A12
4_Member	GO Biological Processes	GO:0015809	arginine transport	-2.71645	-1.1705	3/13	183,6542,6582	AGT,SLC7A2,SLC22A2
4_Member	GO Biological Processes	GO:0015807	L-amino acid transport	-2.48092	-1.00448	6/73	183,477,6505,6519,6542,6582	AGT,ATP1A2,SLC1A1,SLC3A1,SLC7A2,SLC22A2
4_Member	GO Biological Processes	GO:1902475	L-alpha-amino acid transmembrane transport	-2.11061	-0.730499	5/62	183,477,6505,6542,6582	AGT,ATP1A2,SLC1A1,SLC7A2,SLC22A2
5_Summary	GO Biological Processes	GO:0019932	second-messenger-mediated signaling	-9.66339	-6.09529	33/456	111,147,150,183,185,287,358,477,933,1524,1901,1908,1910,3270,3479,3791,4137,4881,5350,5733,5745,6403,7253,9104,10149,10231,10316,23576,50940,55273,55607,120892,283383	ADCY5,ADRA1B,ADRA2A,AGT,AGTR1,ANK2,AQP1,ATP1A2,CD22,CX3CR1,S1PR1,EDN3,EDNRB,HRC,IGF1,KDR,MAPT,NPR1,PLN,PTGER3,PTH1R,SELP,TSHR,RGN,ADGRG2,RCAN2,NMUR1,DDAH1,PDE11A,TMEM100,PPP1R9A,LRRK2,ADGRD1
5_Member	GO Biological Processes	GO:0019932	second-messenger-mediated signaling	-9.66339	-6.09529	33/456	111,147,150,183,185,287,358,477,933,1524,1901,1908,1910,3270,3479,3791,4137,4881,5350,5733,5745,6403,7253,9104,10149,10231,10316,23576,50940,55273,55607,120892,283383	ADCY5,ADRA1B,ADRA2A,AGT,AGTR1,ANK2,AQP1,ATP1A2,CD22,CX3CR1,S1PR1,EDN3,EDNRB,HRC,IGF1,KDR,MAPT,NPR1,PLN,PTGER3,PTH1R,SELP,TSHR,RGN,ADGRG2,RCAN2,NMUR1,DDAH1,PDE11A,TMEM100,PPP1R9A,LRRK2,ADGRD1
5_Member	GO Biological Processes	GO:0019722	calcium-mediated signaling	-6.25857	-3.83139	18/222	185,287,477,933,1524,1910,3270,3479,3791,4137,5350,6403,9104,10231,10316,55273,55607,120892	AGTR1,ANK2,ATP1A2,CD22,CX3CR1,EDNRB,HRC,IGF1,KDR,MAPT,PLN,SELP,RGN,RCAN2,NMUR1,TMEM100,PPP1R9A,LRRK2
5_Member	GO Biological Processes	GO:0050848	regulation of calcium-mediated signaling	-3.76253	-1.91043	9/100	933,3270,3479,4137,5350,9104,10231,55273,120892	CD22,HRC,IGF1,MAPT,PLN,RGN,RCAN2,TMEM100,LRRK2
6_Summary	GO Biological Processes	GO:0098742	cell-cell adhesion via plasma-membrane adhesion molecules	-9.34795	-5.84679	25/279	869,1000,1004,1365,5797,6403,9075,10178,23705,53841,56099,56101,56134,56135,56136,56137,56138,56139,56142,56145,57453,57575,57689,79633,152330	CBLN1,CDH2,CDH6,CLDN3,PTPRM,SELP,CLDN2,TENM1,CADM1,CDHR5,PCDHGB7,PCDHGB5,PCDHAC2,PCDHAC1,PCDHA13,PCDHA12,PCDHA11,PCDHA10,PCDHA6,PCDHA3,DSCAML1,PCDH10,LRRC4C,FAT4,CNTN4
6_Member	GO Biological Processes	GO:0098742	cell-cell adhesion via plasma-membrane adhesion molecules	-9.34795	-5.84679	25/279	869,1000,1004,1365,5797,6403,9075,10178,23705,53841,56099,56101,56134,56135,56136,56137,56138,56139,56142,56145,57453,57575,57689,79633,152330	CBLN1,CDH2,CDH6,CLDN3,PTPRM,SELP,CLDN2,TENM1,CADM1,CDHR5,PCDHGB7,PCDHGB5,PCDHAC2,PCDHAC1,PCDHA13,PCDHA12,PCDHA11,PCDHA10,PCDHA6,PCDHA3,DSCAML1,PCDH10,LRRC4C,FAT4,CNTN4
6_Member	GO Biological Processes	GO:0007156	homophilic cell adhesion via plasma membrane adhesion molecules	-8.83579	-5.63566	19/170	1000,1004,5797,23705,53841,56099,56101,56134,56135,56136,56137,56138,56139,56142,56145,57453,57575,79633,152330	CDH2,CDH6,PTPRM,CADM1,CDHR5,PCDHGB7,PCDHGB5,PCDHAC2,PCDHAC1,PCDHA13,PCDHA12,PCDHA11,PCDHA10,PCDHA6,PCDHA3,DSCAML1,PCDH10,FAT4,CNTN4
7_Summary	GO Biological Processes	GO:0034762	regulation of transmembrane transport	-9.28319	-5.84002	37/577	150,183,287,477,482,486,776,1393,1740,1908,2273,3270,3479,3741,3745,3760,3773,5167,5174,5243,5348,5350,6271,6329,6332,7881,8912,9104,9254,10580,10891,23704,28999,53405,54997,259232,729993,1579,3690,4129,5071,6387,10396,57586,143425,147,185,358,869,1910,3082,3625,3777,4881,5733,6505,55273,93649,120892,126393,221476,1901,4916,3249,6531,6539,6540,6833,8671,10050,10568,10786,160728,200010,340024,2823…	ADRA2A,AGT,ANK2,ATP1A2,ATP1B2,FXYD2,CACNA1D,CRHBP,DLG2,EDN3,FHL1,HRC,IGF1,KCNA5,KCNB1,KCNJ3,KCNJ16,ENPP1,PDZK1,ABCB1,FXYD1,PLN,S100A1,SCN4A,SCN7A,KCNAB1,CACNA1H,RGN,CACNA2D2,SORBS1,PPARGC1A,KCNE4,KLF15,CLIC5,TESC,NALCN,SHISA9,CYP4A11,ITGB3,MAOB,PRKN,CXCL12,ATP8A1,SYT13,SYT9,ADRA1B,AGTR1,AQP1,CBLN1,EDNRB,HGF,INHBB,KCNK3,NPR1,PTGER3,SLC1A1,TMEM100,MYOCD,LRRK2,HSPB6,PI16,S1PR1,NTRK3,HPN,SLC6A3,SLC6A…
7_Member	GO Biological Processes	GO:0034762	regulation of transmembrane transport	-9.28319	-5.84002	37/577	150,183,287,477,482,486,776,1393,1740,1908,2273,3270,3479,3741,3745,3760,3773,5167,5174,5243,5348,5350,6271,6329,6332,7881,8912,9104,9254,10580,10891,23704,28999,53405,54997,259232,729993	ADRA2A,AGT,ANK2,ATP1A2,ATP1B2,FXYD2,CACNA1D,CRHBP,DLG2,EDN3,FHL1,HRC,IGF1,KCNA5,KCNB1,KCNJ3,KCNJ16,ENPP1,PDZK1,ABCB1,FXYD1,PLN,S100A1,SCN4A,SCN7A,KCNAB1,CACNA1H,RGN,CACNA2D2,SORBS1,PPARGC1A,KCNE4,KLF15,CLIC5,TESC,NALCN,SHISA9
7_Member	GO Biological Processes	GO:0043269	regulation of ion transport	-8.90776	-5.63566	41/708	150,183,287,477,482,486,776,1393,1579,1740,1908,2273,3270,3690,3741,3745,3760,3773,4129,5071,5174,5243,5348,5350,6271,6329,6332,6387,7881,8912,9104,9254,10396,10891,23704,53405,54997,57586,143425,259232,729993	ADRA2A,AGT,ANK2,ATP1A2,ATP1B2,FXYD2,CACNA1D,CRHBP,CYP4A11,DLG2,EDN3,FHL1,HRC,ITGB3,KCNA5,KCNB1,KCNJ3,KCNJ16,MAOB,PRKN,PDZK1,ABCB1,FXYD1,PLN,S100A1,SCN4A,SCN7A,CXCL12,KCNAB1,CACNA1H,RGN,CACNA2D2,ATP8A1,PPARGC1A,KCNE4,CLIC5,TESC,SYT13,SYT9,NALCN,SHISA9
7_Member	GO Biological Processes	GO:0034765	regulation of ion transmembrane transport	-8.89065	-5.63566	33/489	150,183,287,477,482,486,776,1393,1740,1908,2273,3270,3741,3745,3760,3773,5174,5243,5348,5350,6271,6329,6332,7881,8912,9104,9254,10891,23704,53405,54997,259232,729993	ADRA2A,AGT,ANK2,ATP1A2,ATP1B2,FXYD2,CACNA1D,CRHBP,DLG2,EDN3,FHL1,HRC,KCNA5,KCNB1,KCNJ3,KCNJ16,PDZK1,ABCB1,FXYD1,PLN,S100A1,SCN4A,SCN7A,KCNAB1,CACNA1H,RGN,CACNA2D2,PPARGC1A,KCNE4,CLIC5,TESC,NALCN,SHISA9
7_Member	GO Biological Processes	GO:0044057	regulation of system process	-8.8532	-5.63566	38/626	147,150,183,185,287,358,477,482,486,776,869,1393,1908,1910,3082,3270,3479,3625,3741,3760,3777,4881,5348,5350,5733,6271,6329,6505,8912,9254,10891,23704,55273,93649,120892,126393,221476,729993	ADRA1B,ADRA2A,AGT,AGTR1,ANK2,AQP1,ATP1A2,ATP1B2,FXYD2,CACNA1D,CBLN1,CRHBP,EDN3,EDNRB,HGF,HRC,IGF1,INHBB,KCNA5,KCNJ3,KCNK3,NPR1,FXYD1,PLN,PTGER3,S100A1,SCN4A,SLC1A1,CACNA1H,CACNA2D2,PPARGC1A,KCNE4,TMEM100,MYOCD,LRRK2,HSPB6,PI16,SHISA9
7_Member	GO Biological Processes	GO:0035637	multicellular organismal signaling	-8.15937	-5.17109	20/207	183,287,477,482,486,776,1901,3270,3741,3760,3777,4881,4916,5348,5350,6329,6332,8912,9254,23704	AGT,ANK2,ATP1A2,ATP1B2,FXYD2,CACNA1D,S1PR1,HRC,KCNA5,KCNJ3,KCNK3,NPR1,NTRK3,FXYD1,PLN,SCN4A,SCN7A,CACNA1H,CACNA2D2,KCNE4
7_Member	GO Biological Processes	GO:0015672	monovalent inorganic cation transport	-8.15562	-5.17109	34/551	150,287,358,477,482,486,776,1908,2273,3249,3741,3745,3760,3773,3777,5348,6329,6332,6531,6539,6540,6833,7881,8671,8912,10050,10568,10786,23704,54997,160728,200010,259232,340024	ADRA2A,ANK2,AQP1,ATP1A2,ATP1B2,FXYD2,CACNA1D,EDN3,FHL1,HPN,KCNA5,KCNB1,KCNJ3,KCNJ16,KCNK3,FXYD1,SCN4A,SCN7A,SLC6A3,SLC6A12,SLC6A13,ABCC8,KCNAB1,SLC4A4,CACNA1H,SLC17A4,SLC34A2,SLC17A3,KCNE4,TESC,SLC5A8,SLC5A9,NALCN,SLC6A19
7_Member	GO Biological Processes	GO:0098662	inorganic cation transmembrane transport	-7.91398	-4.9827	41/767	150,287,358,477,482,486,776,1908,2273,2823,3249,3270,3741,3745,3760,3773,3777,5348,5350,6271,6329,6332,6531,6539,6540,6833,7780,7881,8671,8912,9104,9254,10050,10568,10786,23704,54997,259232,283375,286097,340024	ADRA2A,ANK2,AQP1,ATP1A2,ATP1B2,FXYD2,CACNA1D,EDN3,FHL1,GPM6A,HPN,HRC,KCNA5,KCNB1,KCNJ3,KCNJ16,KCNK3,FXYD1,PLN,S100A1,SCN4A,SCN7A,SLC6A3,SLC6A12,SLC6A13,ABCC8,SLC30A2,KCNAB1,SLC4A4,CACNA1H,RGN,CACNA2D2,SLC17A4,SLC34A2,SLC17A3,KCNE4,TESC,NALCN,SLC39A5,MICU3,SLC6A19
7_Member	GO Biological Processes	GO:0008015	blood circulation	-7.67785	-4.86307	33/548	147,150,183,185,287,367,477,482,486,776,1285,1579,1908,1910,3270,3741,3760,3777,4881,4886,5348,5350,5797,6271,6296,6387,6505,7010,8912,9254,9590,23576,23704	ADRA1B,ADRA2A,AGT,AGTR1,ANK2,AR,ATP1A2,ATP1B2,FXYD2,CACNA1D,COL4A3,CYP4A11,EDN3,EDNRB,HRC,KCNA5,KCNJ3,KCNK3,NPR1,NPY1R,FXYD1,PLN,PTPRM,S100A1,ACSM3,CXCL12,SLC1A1,TEK,CACNA1H,CACNA2D2,AKAP12,DDAH1,KCNE4
7_Member	GO Biological Processes	GO:0003013	circulatory system process	-7.47255	-4.68912	33/559	147,150,183,185,287,367,477,482,486,776,1285,1579,1908,1910,3270,3741,3760,3777,4881,4886,5348,5350,5797,6271,6296,6387,6505,7010,8912,9254,9590,23576,23704	ADRA1B,ADRA2A,AGT,AGTR1,ANK2,AR,ATP1A2,ATP1B2,FXYD2,CACNA1D,COL4A3,CYP4A11,EDN3,EDNRB,HRC,KCNA5,KCNJ3,KCNK3,NPR1,NPY1R,FXYD1,PLN,PTPRM,S100A1,ACSM3,CXCL12,SLC1A1,TEK,CACNA1H,CACNA2D2,AKAP12,DDAH1,KCNE4
7_Member	GO Biological Processes	GO:0003012	muscle system process	-7.24055	-4.50708	29/460	147,150,183,287,477,776,1908,1910,3270,3479,3741,3760,4629,5348,5350,5733,6329,6332,8470,8912,10316,10580,10891,23704,25802,28999,93649,126393,221476	ADRA1B,ADRA2A,AGT,ANK2,ATP1A2,CACNA1D,EDN3,EDNRB,HRC,IGF1,KCNA5,KCNJ3,MYH11,FXYD1,PLN,PTGER3,SCN4A,SCN7A,SORBS2,CACNA1H,NMUR1,SORBS1,PPARGC1A,KCNE4,LMOD1,KLF15,MYOCD,HSPB6,PI16
7_Member	GO Biological Processes	GO:0032412	regulation of ion transmembrane transporter activity	-7.02823	-4.35519	21/265	150,287,477,482,486,776,1393,1740,2273,3270,5174,5243,5348,5350,6271,7881,9104,10891,23704,54997,729993	ADRA2A,ANK2,ATP1A2,ATP1B2,FXYD2,CACNA1D,CRHBP,DLG2,FHL1,HRC,PDZK1,ABCB1,FXYD1,PLN,S100A1,KCNAB1,RGN,PPARGC1A,KCNE4,TESC,SHISA9
7_Member	GO Biological Processes	GO:0006813	potassium ion transport	-7.02021	-4.35519	20/242	150,287,358,477,482,486,776,1908,2273,3249,3741,3745,3760,3773,3777,5348,6833,7881,23704,259232	ADRA2A,ANK2,AQP1,ATP1A2,ATP1B2,FXYD2,CACNA1D,EDN3,FHL1,HPN,KCNA5,KCNB1,KCNJ3,KCNJ16,KCNK3,FXYD1,ABCC8,KCNAB1,KCNE4,NALCN
7_Member	GO Biological Processes	GO:0032409	regulation of transporter activity	-6.97276	-4.3167	22/291	150,287,477,482,486,776,1393,1740,2273,3270,5174,5243,5348,5350,6271,7881,9104,10110,10891,23704,54997,729993	ADRA2A,ANK2,ATP1A2,ATP1B2,FXYD2,CACNA1D,CRHBP,DLG2,FHL1,HRC,PDZK1,ABCB1,FXYD1,PLN,S100A1,KCNAB1,RGN,SGK2,PPARGC1A,KCNE4,TESC,SHISA9
7_Member	GO Biological Processes	GO:0022898	regulation of transmembrane transporter activity	-6.73057	-4.14019	21/276	150,287,477,482,486,776,1393,1740,2273,3270,5174,5243,5348,5350,6271,7881,9104,10891,23704,54997,729993	ADRA2A,ANK2,ATP1A2,ATP1B2,FXYD2,CACNA1D,CRHBP,DLG2,FHL1,HRC,PDZK1,ABCB1,FXYD1,PLN,S100A1,KCNAB1,RGN,PPARGC1A,KCNE4,TESC,SHISA9
7_Member	GO Biological Processes	GO:1903522	regulation of blood circulation	-6.64345	-4.08252	22/304	147,150,183,185,287,477,482,486,776,1908,3270,3741,3760,3777,4881,5348,5350,6271,6505,8912,9254,23704	ADRA1B,ADRA2A,AGT,AGTR1,ANK2,ATP1A2,ATP1B2,FXYD2,CACNA1D,EDN3,HRC,KCNA5,KCNJ3,KCNK3,NPR1,FXYD1,PLN,S100A1,SLC1A1,CACNA1H,CACNA2D2,KCNE4
7_Member	GO Biological Processes	GO:0008016	regulation of heart contraction	-6.59633	-4.06299	20/257	147,183,287,477,482,486,776,1908,3270,3741,3760,3777,4881,5348,5350,6271,6505,8912,9254,23704	ADRA1B,AGT,ANK2,ATP1A2,ATP1B2,FXYD2,CACNA1D,EDN3,HRC,KCNA5,KCNJ3,KCNK3,NPR1,FXYD1,PLN,S100A1,SLC1A1,CACNA1H,CACNA2D2,KCNE4
7_Member	GO Biological Processes	GO:0006936	muscle contraction	-6.55461	-4.03046	24/359	147,150,183,287,477,776,1908,1910,3270,3741,3760,4629,5348,5350,5733,6329,6332,8912,10316,10580,23704,25802,93649,126393	ADRA1B,ADRA2A,AGT,ANK2,ATP1A2,CACNA1D,EDN3,EDNRB,HRC,KCNA5,KCNJ3,MYH11,FXYD1,PLN,PTGER3,SCN4A,SCN7A,CACNA1H,NMUR1,SORBS1,KCNE4,LMOD1,MYOCD,HSPB6
7_Member	GO Biological Processes	GO:0061337	cardiac conduction	-6.50748	-4.03046	15/149	183,287,477,482,486,776,3270,3741,3760,3777,4881,5348,5350,9254,23704	AGT,ANK2,ATP1A2,ATP1B2,FXYD2,CACNA1D,HRC,KCNA5,KCNJ3,KCNK3,NPR1,FXYD1,PLN,CACNA2D2,KCNE4
7_Member	GO Biological Processes	GO:0071804	cellular potassium ion transport	-6.37475	-3.92612	18/218	287,358,477,482,486,776,1908,2273,3249,3741,3745,3760,3773,3777,6833,7881,23704,259232	ANK2,AQP1,ATP1A2,ATP1B2,FXYD2,CACNA1D,EDN3,FHL1,HPN,KCNA5,KCNB1,KCNJ3,KCNJ16,KCNK3,ABCC8,KCNAB1,KCNE4,NALCN
7_Member	GO Biological Processes	GO:0071805	potassium ion transmembrane transport	-6.37475	-3.92612	18/218	287,358,477,482,486,776,1908,2273,3249,3741,3745,3760,3773,3777,6833,7881,23704,259232	ANK2,AQP1,ATP1A2,ATP1B2,FXYD2,CACNA1D,EDN3,FHL1,HPN,KCNA5,KCNB1,KCNJ3,KCNJ16,KCNK3,ABCC8,KCNAB1,KCNE4,NALCN
7_Member	GO Biological Processes	GO:0060047	heart contraction	-5.88782	-3.53279	20/285	147,183,287,477,482,486,776,1908,3270,3741,3760,3777,4881,5348,5350,6271,6505,8912,9254,23704	ADRA1B,AGT,ANK2,ATP1A2,ATP1B2,FXYD2,CACNA1D,EDN3,HRC,KCNA5,KCNJ3,KCNK3,NPR1,FXYD1,PLN,S100A1,SLC1A1,CACNA1H,CACNA2D2,KCNE4
7_Member	GO Biological Processes	GO:0003015	heart process	-5.65755	-3.35662	20/295	147,183,287,477,482,486,776,1908,3270,3741,3760,3777,4881,5348,5350,6271,6505,8912,9254,23704	ADRA1B,AGT,ANK2,ATP1A2,ATP1B2,FXYD2,CACNA1D,EDN3,HRC,KCNA5,KCNJ3,KCNK3,NPR1,FXYD1,PLN,S100A1,SLC1A1,CACNA1H,CACNA2D2,KCNE4
7_Member	GO Biological Processes	GO:1904062	regulation of cation transmembrane transport	-5.63888	-3.34953	22/349	150,183,287,477,482,486,776,1393,1740,1908,2273,3270,5174,5348,5350,6271,7881,9104,10891,23704,54997,729993	ADRA2A,AGT,ANK2,ATP1A2,ATP1B2,FXYD2,CACNA1D,CRHBP,DLG2,EDN3,FHL1,HRC,PDZK1,FXYD1,PLN,S100A1,KCNAB1,RGN,PPARGC1A,KCNE4,TESC,SHISA9
7_Member	Reactome Gene Sets	R-HSA-397014	Muscle contraction	-4.73165	-2.64785	15/207	477,482,486,776,3777,4629,4881,5348,5350,6329,6332,9254,10580,23704,25802	ATP1A2,ATP1B2,FXYD2,CACNA1D,KCNK3,MYH11,NPR1,FXYD1,PLN,SCN4A,SCN7A,CACNA2D2,SORBS1,KCNE4,LMOD1
7_Member	Reactome Gene Sets	R-HSA-5576891	Cardiac conduction	-4.6443	-2.57908	12/139	477,482,486,776,3777,4881,5348,5350,6329,6332,9254,23704	ATP1A2,ATP1B2,FXYD2,CACNA1D,KCNK3,NPR1,FXYD1,PLN,SCN4A,SCN7A,CACNA2D2,KCNE4
7_Member	GO Biological Processes	GO:0010959	regulation of metal ion transport	-3.38841	-1.65388	19/396	150,183,287,477,482,486,776,1908,2273,3270,3741,5348,5350,6271,6387,7881,9104,23704,54997	ADRA2A,AGT,ANK2,ATP1A2,ATP1B2,FXYD2,CACNA1D,EDN3,FHL1,HRC,KCNA5,FXYD1,PLN,S100A1,CXCL12,KCNAB1,RGN,KCNE4,TESC
7_Member	GO Biological Processes	GO:0010881	regulation of cardiac muscle contraction by regulation of the release of sequestered calcium ion	-2.92346	-1.31952	4/24	287,477,3270,5350	ANK2,ATP1A2,HRC,PLN
7_Member	GO Biological Processes	GO:0090257	regulation of muscle system process	-2.70771	-1.16354	13/256	147,150,183,287,477,3270,3479,5350,6329,10891,93649,126393,221476	ADRA1B,ADRA2A,AGT,ANK2,ATP1A2,HRC,IGF1,PLN,SCN4A,PPARGC1A,MYOCD,HSPB6,PI16
7_Member	GO Biological Processes	GO:1901019	regulation of calcium ion transmembrane transporter activity	-2.70159	-1.16015	7/89	150,287,477,3270,5350,6271,9104	ADRA2A,ANK2,ATP1A2,HRC,PLN,S100A1,RGN
7_Member	GO Biological Processes	GO:0010882	regulation of cardiac muscle contraction by calcium ion signaling	-2.60817	-1.0957	4/29	287,477,3270,5350	ANK2,ATP1A2,HRC,PLN
7_Member	GO Biological Processes	GO:0070838	divalent metal ion transport	-2.47699	-1.00172	19/475	150,183,287,477,776,2701,2823,3270,5350,6271,6387,7780,8912,9104,9254,10316,259232,283375,286097	ADRA2A,AGT,ANK2,ATP1A2,CACNA1D,GJA4,GPM6A,HRC,PLN,S100A1,CXCL12,SLC30A2,CACNA1H,RGN,CACNA2D2,NMUR1,NALCN,SLC39A5,MICU3
7_Member	GO Biological Processes	GO:0010880	regulation of release of sequestered calcium ion into cytosol by sarcoplasmic reticulum	-2.44839	-0.981144	4/32	287,477,3270,5350	ANK2,ATP1A2,HRC,PLN
7_Member	GO Biological Processes	GO:0055119	relaxation of cardiac muscle	-2.44386	-0.981144	3/16	477,3270,5350	ATP1A2,HRC,PLN
7_Member	GO Biological Processes	GO:2001257	regulation of cation channel activity	-2.44317	-0.981144	10/182	287,1393,1740,3270,5350,6271,7881,10891,23704,729993	ANK2,CRHBP,DLG2,HRC,PLN,S100A1,KCNAB1,PPARGC1A,KCNE4,SHISA9
7_Member	GO Biological Processes	GO:0072511	divalent inorganic cation transport	-2.41847	-0.961518	19/481	150,183,287,477,776,2701,2823,3270,5350,6271,6387,7780,8912,9104,9254,10316,259232,283375,286097	ADRA2A,AGT,ANK2,ATP1A2,CACNA1D,GJA4,GPM6A,HRC,PLN,S100A1,CXCL12,SLC30A2,CACNA1H,RGN,CACNA2D2,NMUR1,NALCN,SLC39A5,MICU3
7_Member	GO Biological Processes	GO:0006816	calcium ion transport	-2.26345	-0.848139	17/426	150,183,287,477,776,2701,2823,3270,5350,6271,6387,8912,9104,9254,10316,259232,286097	ADRA2A,AGT,ANK2,ATP1A2,CACNA1D,GJA4,GPM6A,HRC,PLN,S100A1,CXCL12,CACNA1H,RGN,CACNA2D2,NMUR1,NALCN,MICU3
7_Member	GO Biological Processes	GO:0014808	release of sequestered calcium ion into cytosol by sarcoplasmic reticulum	-2.26113	-0.847859	4/36	287,477,3270,5350	ANK2,ATP1A2,HRC,PLN
7_Member	GO Biological Processes	GO:1903514	release of sequestered calcium ion into cytosol by endoplasmic reticulum	-2.2182	-0.811965	4/37	287,477,3270,5350	ANK2,ATP1A2,HRC,PLN
7_Member	GO Biological Processes	GO:0006937	regulation of muscle contraction	-2.10026	-0.729302	9/173	147,150,287,477,3270,5350,6329,93649,126393	ADRA1B,ADRA2A,ANK2,ATP1A2,HRC,PLN,SCN4A,MYOCD,HSPB6
7_Member	GO Biological Processes	GO:0070588	calcium ion transmembrane transport	-2.04033	-0.686354	13/308	150,287,477,776,2823,3270,5350,6271,8912,9104,9254,259232,286097	ADRA2A,ANK2,ATP1A2,CACNA1D,GPM6A,HRC,PLN,S100A1,CACNA1H,RGN,CACNA2D2,NALCN,MICU3
8_Summary	GO Biological Processes	GO:1901615	organic hydroxy compound metabolic process	-9.15984	-5.76783	36/556	33,125,338,1545,1579,1589,1593,1644,1733,2330,2819,3158,3249,3479,4036,4129,4435,4881,5053,5071,5105,5153,5332,5563,5745,5950,6531,8029,8309,8912,9971,10826,27233,122618,285671,389434,183,185,866,5618,6097,7364,10891	ACADL,ADH1B,APOB,CYP1B1,CYP4A11,CYP21A2,CYP27A1,DDC,DIO1,FMO5,GPD1,HMGCS2,HPN,IGF1,LRP2,MAOB,CITED1,NPR1,PAH,PRKN,PCK1,PDE1B,PLCB4,PRKAA2,PTH1R,RBP4,SLC6A3,CUBN,ACOX2,CACNA1H,NR1H4,FAXDC2,SULT1C4,PLD4,RNF180,IYD,AGT,AGTR1,SERPINA6,PRLR,RORC,UGT2B7,PPARGC1A
8_Member	GO Biological Processes	GO:1901615	organic hydroxy compound metabolic process	-9.15984	-5.76783	36/556	33,125,338,1545,1579,1589,1593,1644,1733,2330,2819,3158,3249,3479,4036,4129,4435,4881,5053,5071,5105,5153,5332,5563,5745,5950,6531,8029,8309,8912,9971,10826,27233,122618,285671,389434	ACADL,ADH1B,APOB,CYP1B1,CYP4A11,CYP21A2,CYP27A1,DDC,DIO1,FMO5,GPD1,HMGCS2,HPN,IGF1,LRP2,MAOB,CITED1,NPR1,PAH,PRKN,PCK1,PDE1B,PLCB4,PRKAA2,PTH1R,RBP4,SLC6A3,CUBN,ACOX2,CACNA1H,NR1H4,FAXDC2,SULT1C4,PLD4,RNF180,IYD
8_Member	GO Biological Processes	GO:0008202	steroid metabolic process	-5.4335	-3.16647	21/332	33,183,185,338,866,1545,1589,1593,2330,3158,4036,5563,5618,6097,7364,8029,8309,8912,9971,10826,10891	ACADL,AGT,AGTR1,APOB,SERPINA6,CYP1B1,CYP21A2,CYP27A1,FMO5,HMGCS2,LRP2,PRKAA2,PRLR,RORC,UGT2B7,CUBN,ACOX2,CACNA1H,NR1H4,FAXDC2,PPARGC1A
8_Member	GO Biological Processes	GO:0006066	alcohol metabolic process	-3.62495	-1.81651	19/379	33,125,338,1545,1593,2330,2819,3158,3479,5105,5332,5563,5745,5950,8029,8912,9971,27233,122618	ACADL,ADH1B,APOB,CYP1B1,CYP27A1,FMO5,GPD1,HMGCS2,IGF1,PCK1,PLCB4,PRKAA2,PTH1R,RBP4,CUBN,CACNA1H,NR1H4,SULT1C4,PLD4
8_Member	GO Biological Processes	GO:0016125	sterol metabolic process	-3.20671	-1.52678	11/170	33,338,1545,1589,1593,2330,3158,5563,8029,9971,10826	ACADL,APOB,CYP1B1,CYP21A2,CYP27A1,FMO5,HMGCS2,PRKAA2,CUBN,NR1H4,FAXDC2
8_Member	GO Biological Processes	GO:1901617	organic hydroxy compound biosynthetic process	-3.06868	-1.42657	14/263	338,1593,1644,3158,4435,5053,5105,5563,5745,6531,8309,8912,9971,10826	APOB,CYP27A1,DDC,HMGCS2,CITED1,PAH,PCK1,PRKAA2,PTH1R,SLC6A3,ACOX2,CACNA1H,NR1H4,FAXDC2
8_Member	GO Biological Processes	GO:0006694	steroid biosynthetic process	-2.67187	-1.13518	11/198	338,1589,1593,3158,5563,5618,8309,8912,9971,10826,10891	APOB,CYP21A2,CYP27A1,HMGCS2,PRKAA2,PRLR,ACOX2,CACNA1H,NR1H4,FAXDC2,PPARGC1A
9_Summary	GO Biological Processes	GO:0042391	regulation of membrane potential	-8.76103	-5.6189	31/443	287,477,482,776,869,2273,2561,2562,2894,2899,3741,3745,3760,3777,3791,4137,4916,5071,5348,5350,6329,6332,8671,8912,9630,23704,55607,63895,120892,259232,401190,183,1901	ANK2,ATP1A2,ATP1B2,CACNA1D,CBLN1,FHL1,GABRB2,GABRB3,GRID1,GRIK3,KCNA5,KCNB1,KCNJ3,KCNK3,KDR,MAPT,NTRK3,PRKN,FXYD1,PLN,SCN4A,SCN7A,SLC4A4,CACNA1H,GNA14,KCNE4,PPP1R9A,PIEZO2,LRRK2,NALCN,RGS7BP,AGT,S1PR1
9_Member	GO Biological Processes	GO:0042391	regulation of membrane potential	-8.76103	-5.6189	31/443	287,477,482,776,869,2273,2561,2562,2894,2899,3741,3745,3760,3777,3791,4137,4916,5071,5348,5350,6329,6332,8671,8912,9630,23704,55607,63895,120892,259232,401190	ANK2,ATP1A2,ATP1B2,CACNA1D,CBLN1,FHL1,GABRB2,GABRB3,GRID1,GRIK3,KCNA5,KCNB1,KCNJ3,KCNK3,KDR,MAPT,NTRK3,PRKN,FXYD1,PLN,SCN4A,SCN7A,SLC4A4,CACNA1H,GNA14,KCNE4,PPP1R9A,PIEZO2,LRRK2,NALCN,RGS7BP
9_Member	GO Biological Processes	GO:0001508	action potential	-4.67574	-2.599	12/138	287,477,776,3741,3745,3760,4916,6329,6332,8912,9630,23704	ANK2,ATP1A2,CACNA1D,KCNA5,KCNB1,KCNJ3,NTRK3,SCN4A,SCN7A,CACNA1H,GNA14,KCNE4
9_Member	GO Biological Processes	GO:0086010	membrane depolarization during action potential	-4.08462	-2.15166	6/37	287,477,776,6329,6332,8912	ANK2,ATP1A2,CACNA1D,SCN4A,SCN7A,CACNA1H
9_Member	GO Biological Processes	GO:0051899	membrane depolarization	-4.07927	-2.14799	9/91	287,477,776,2273,3791,6329,6332,8912,120892	ANK2,ATP1A2,CACNA1D,FHL1,KDR,SCN4A,SCN7A,CACNA1H,LRRK2
9_Member	GO Biological Processes	GO:0019226	transmission of nerve impulse	-2.51097	-1.02625	6/72	183,1901,4916,6329,6332,8912	AGT,S1PR1,NTRK3,SCN4A,SCN7A,CACNA1H
10_Summary	GO Biological Processes	GO:0098771	inorganic ion homeostasis	-8.69819	-5.58238	42/749	111,147,183,185,287,477,482,730,776,1524,1579,1901,1908,1910,3270,3741,3777,4881,5071,5166,5167,5314,5350,5733,5745,5967,6332,6358,6359,6387,7780,8671,9104,9365,10568,10590,23627,120892,130733,283375,284612,286097	ADCY5,ADRA1B,AGT,AGTR1,ANK2,ATP1A2,ATP1B2,C7,CACNA1D,CX3CR1,CYP4A11,S1PR1,EDN3,EDNRB,HRC,KCNA5,KCNK3,NPR1,PRKN,PDK4,ENPP1,PKHD1,PLN,PTGER3,PTH1R,REG1A,SCN7A,CCL14,CCL15,CXCL12,SLC30A2,SLC4A4,RGN,KL,SLC34A2,SCGN,PRND,LRRK2,TMEM178A,SLC39A5,SYPL2,MICU3
10_Member	GO Biological Processes	GO:0098771	inorganic ion homeostasis	-8.69819	-5.58238	42/749	111,147,183,185,287,477,482,730,776,1524,1579,1901,1908,1910,3270,3741,3777,4881,5071,5166,5167,5314,5350,5733,5745,5967,6332,6358,6359,6387,7780,8671,9104,9365,10568,10590,23627,120892,130733,283375,284612,286097	ADCY5,ADRA1B,AGT,AGTR1,ANK2,ATP1A2,ATP1B2,C7,CACNA1D,CX3CR1,CYP4A11,S1PR1,EDN3,EDNRB,HRC,KCNA5,KCNK3,NPR1,PRKN,PDK4,ENPP1,PKHD1,PLN,PTGER3,PTH1R,REG1A,SCN7A,CCL14,CCL15,CXCL12,SLC30A2,SLC4A4,RGN,KL,SLC34A2,SCGN,PRND,LRRK2,TMEM178A,SLC39A5,SYPL2,MICU3
10_Member	GO Biological Processes	GO:0055080	cation homeostasis	-7.88223	-4.96734	40/739	111,147,183,185,287,477,482,730,776,1524,1579,1901,1908,1910,3270,3741,3777,4881,5071,5166,5314,5350,5733,5745,5967,6332,6358,6359,6387,7780,8671,9104,9365,10590,23627,120892,130733,283375,284612,286097	ADCY5,ADRA1B,AGT,AGTR1,ANK2,ATP1A2,ATP1B2,C7,CACNA1D,CX3CR1,CYP4A11,S1PR1,EDN3,EDNRB,HRC,KCNA5,KCNK3,NPR1,PRKN,PDK4,PKHD1,PLN,PTGER3,PTH1R,REG1A,SCN7A,CCL14,CCL15,CXCL12,SLC30A2,SLC4A4,RGN,KL,SCGN,PRND,LRRK2,TMEM178A,SLC39A5,SYPL2,MICU3
10_Member	GO Biological Processes	GO:0055065	metal ion homeostasis	-7.77336	-4.91847	37/657	111,147,183,185,287,477,482,730,776,1524,1579,1901,1908,1910,3270,3741,3777,4881,5071,5314,5350,5733,5745,5967,6332,6358,6359,6387,7780,9104,9365,10590,23627,130733,283375,284612,286097	ADCY5,ADRA1B,AGT,AGTR1,ANK2,ATP1A2,ATP1B2,C7,CACNA1D,CX3CR1,CYP4A11,S1PR1,EDN3,EDNRB,HRC,KCNA5,KCNK3,NPR1,PRKN,PKHD1,PLN,PTGER3,PTH1R,REG1A,SCN7A,CCL14,CCL15,CXCL12,SLC30A2,RGN,KL,SCGN,PRND,TMEM178A,SLC39A5,SYPL2,MICU3
10_Member	GO Biological Processes	GO:0072507	divalent inorganic cation homeostasis	-7.30062	-4.54543	31/512	111,147,183,185,287,477,776,1524,1901,1908,1910,3270,3741,3777,5071,5314,5350,5733,5745,5967,6358,6359,6387,7780,9104,9365,10590,130733,283375,284612,286097	ADCY5,ADRA1B,AGT,AGTR1,ANK2,ATP1A2,CACNA1D,CX3CR1,S1PR1,EDN3,EDNRB,HRC,KCNA5,KCNK3,PRKN,PKHD1,PLN,PTGER3,PTH1R,REG1A,CCL14,CCL15,CXCL12,SLC30A2,RGN,KL,SCGN,TMEM178A,SLC39A5,SYPL2,MICU3
10_Member	GO Biological Processes	GO:0055074	calcium ion homeostasis	-6.52777	-4.03046	28/469	111,147,183,185,287,477,776,1524,1901,1908,1910,3270,3741,3777,5314,5350,5733,5745,5967,6358,6359,6387,9104,9365,10590,130733,284612,286097	ADCY5,ADRA1B,AGT,AGTR1,ANK2,ATP1A2,CACNA1D,CX3CR1,S1PR1,EDN3,EDNRB,HRC,KCNA5,KCNK3,PKHD1,PLN,PTGER3,PTH1R,REG1A,CCL14,CCL15,CXCL12,RGN,KL,SCGN,TMEM178A,SYPL2,MICU3
10_Member	GO Biological Processes	GO:0006873	cellular ion homeostasis	-6.49189	-4.0207	35/677	111,147,183,185,287,477,482,730,776,1524,1901,1908,1910,3270,3741,3777,5167,5314,5350,5733,5745,6358,6359,6387,7780,8671,9104,10568,10590,23627,120892,130733,283375,284612,286097	ADCY5,ADRA1B,AGT,AGTR1,ANK2,ATP1A2,ATP1B2,C7,CACNA1D,CX3CR1,S1PR1,EDN3,EDNRB,HRC,KCNA5,KCNK3,ENPP1,PKHD1,PLN,PTGER3,PTH1R,CCL14,CCL15,CXCL12,SLC30A2,SLC4A4,RGN,SLC34A2,SCGN,PRND,LRRK2,TMEM178A,SLC39A5,SYPL2,MICU3
10_Member	GO Biological Processes	GO:0072503	cellular divalent inorganic cation homeostasis	-6.09527	-3.70499	28/493	111,147,183,185,287,477,776,1524,1901,1908,1910,3270,3741,3777,5314,5350,5733,5745,6358,6359,6387,7780,9104,10590,130733,283375,284612,286097	ADCY5,ADRA1B,AGT,AGTR1,ANK2,ATP1A2,CACNA1D,CX3CR1,S1PR1,EDN3,EDNRB,HRC,KCNA5,KCNK3,PKHD1,PLN,PTGER3,PTH1R,CCL14,CCL15,CXCL12,SLC30A2,RGN,SCGN,TMEM178A,SLC39A5,SYPL2,MICU3
10_Member	GO Biological Processes	GO:0006875	cellular metal ion homeostasis	-6.02414	-3.64636	31/586	111,147,183,185,287,477,482,730,776,1524,1901,1908,1910,3270,3741,3777,5314,5350,5733,5745,6358,6359,6387,7780,9104,10590,23627,130733,283375,284612,286097	ADCY5,ADRA1B,AGT,AGTR1,ANK2,ATP1A2,ATP1B2,C7,CACNA1D,CX3CR1,S1PR1,EDN3,EDNRB,HRC,KCNA5,KCNK3,PKHD1,PLN,PTGER3,PTH1R,CCL14,CCL15,CXCL12,SLC30A2,RGN,SCGN,PRND,TMEM178A,SLC39A5,SYPL2,MICU3
10_Member	GO Biological Processes	GO:0030003	cellular cation homeostasis	-5.77945	-3.45023	33/664	111,147,183,185,287,477,482,730,776,1524,1901,1908,1910,3270,3741,3777,5314,5350,5733,5745,6358,6359,6387,7780,8671,9104,10590,23627,120892,130733,283375,284612,286097	ADCY5,ADRA1B,AGT,AGTR1,ANK2,ATP1A2,ATP1B2,C7,CACNA1D,CX3CR1,S1PR1,EDN3,EDNRB,HRC,KCNA5,KCNK3,PKHD1,PLN,PTGER3,PTH1R,CCL14,CCL15,CXCL12,SLC30A2,SLC4A4,RGN,SCGN,PRND,LRRK2,TMEM178A,SLC39A5,SYPL2,MICU3
10_Member	GO Biological Processes	GO:0006874	cellular calcium ion homeostasis	-5.71646	-3.39959	26/457	111,147,183,185,287,477,776,1524,1901,1908,1910,3270,3741,3777,5314,5350,5733,5745,6358,6359,6387,9104,10590,130733,284612,286097	ADCY5,ADRA1B,AGT,AGTR1,ANK2,ATP1A2,CACNA1D,CX3CR1,S1PR1,EDN3,EDNRB,HRC,KCNA5,KCNK3,PKHD1,PLN,PTGER3,PTH1R,CCL14,CCL15,CXCL12,RGN,SCGN,TMEM178A,SYPL2,MICU3
10_Member	GO Biological Processes	GO:0051480	regulation of cytosolic calcium ion concentration	-3.48006	-1.71185	18/358	111,147,183,185,287,477,776,1524,1901,1910,3270,3741,3777,5350,5733,5745,10590,130733	ADCY5,ADRA1B,AGT,AGTR1,ANK2,ATP1A2,CACNA1D,CX3CR1,S1PR1,EDNRB,HRC,KCNA5,KCNK3,PLN,PTGER3,PTH1R,SCGN,TMEM178A
10_Member	GO Biological Processes	GO:0007204	positive regulation of cytosolic calcium ion concentration	-2.26648	-0.850156	14/322	111,147,183,185,287,477,776,1524,1901,1910,3270,5350,5733,5745	ADCY5,ADRA1B,AGT,AGTR1,ANK2,ATP1A2,CACNA1D,CX3CR1,S1PR1,EDNRB,HRC,PLN,PTGER3,PTH1R
11_Summary	GO Biological Processes	GO:0048514	blood vessel morphogenesis	-8.41684	-5.32586	40/707	183,185,338,347,358,729,1000,1285,1524,1545,1901,2348,3082,3549,3690,3791,4036,4435,4881,5168,5740,5787,5797,6271,6505,7010,7060,8322,9068,9723,23554,23576,55273,57608,64094,93649,126393,154796,221395,221981,2701,80310,150,1365,1908,2159,3479,4916,6387,6403,7429,9590,10396,11170,56920,57715,84913,1803,1910,2066,7145,367,3249,5076,5967,5241,6928,9104	AGT,AGTR1,APOB,APOD,AQP1,C6,CDH2,COL4A3,CX3CR1,CYP1B1,S1PR1,FOLR1,HGF,IHH,ITGB3,KDR,LRP2,CITED1,NPR1,ENPP2,PTGIS,PTPRB,PTPRM,S100A1,SLC1A1,TEK,THBS4,FZD4,ANGPTL1,SEMA3E,TSPAN12,DDAH1,TMEM100,JCAD,SMOC2,MYOCD,HSPB6,AMOT,ADGRF5,THSD7A,GJA4,PDGFD,ADRA2A,CLDN3,EDN3,F10,IGF1,NTRK3,CXCL12,SELP,VIL1,AKAP12,ATP8A1,FAM107A,SEMA3G,SEMA4G,ATOH8,DPP4,EDNRB,ERBB4,TNS1,AR,HPN,PAX2,REG1A,PGR,HNF1B,RGN
11_Member	GO Biological Processes	GO:0048514	blood vessel morphogenesis	-8.41684	-5.32586	40/707	183,185,338,347,358,729,1000,1285,1524,1545,1901,2348,3082,3549,3690,3791,4036,4435,4881,5168,5740,5787,5797,6271,6505,7010,7060,8322,9068,9723,23554,23576,55273,57608,64094,93649,126393,154796,221395,221981	AGT,AGTR1,APOB,APOD,AQP1,C6,CDH2,COL4A3,CX3CR1,CYP1B1,S1PR1,FOLR1,HGF,IHH,ITGB3,KDR,LRP2,CITED1,NPR1,ENPP2,PTGIS,PTPRB,PTPRM,S100A1,SLC1A1,TEK,THBS4,FZD4,ANGPTL1,SEMA3E,TSPAN12,DDAH1,TMEM100,JCAD,SMOC2,MYOCD,HSPB6,AMOT,ADGRF5,THSD7A
11_Member	GO Biological Processes	GO:0001568	blood vessel development	-7.96424	-5.01593	42/794	183,185,338,347,358,729,1000,1285,1524,1545,1901,2348,2701,3082,3549,3690,3791,4036,4435,4881,5168,5740,5787,5797,6271,6505,7010,7060,8322,9068,9723,23554,23576,55273,57608,64094,80310,93649,126393,154796,221395,221981	AGT,AGTR1,APOB,APOD,AQP1,C6,CDH2,COL4A3,CX3CR1,CYP1B1,S1PR1,FOLR1,GJA4,HGF,IHH,ITGB3,KDR,LRP2,CITED1,NPR1,ENPP2,PTGIS,PTPRB,PTPRM,S100A1,SLC1A1,TEK,THBS4,FZD4,ANGPTL1,SEMA3E,TSPAN12,DDAH1,TMEM100,JCAD,SMOC2,PDGFD,MYOCD,HSPB6,AMOT,ADGRF5,THSD7A
11_Member	GO Biological Processes	GO:1901342	regulation of vasculature development	-5.91155	-3.54301	26/446	183,185,358,729,1285,1524,1545,3082,3791,4881,5168,5740,5797,6271,7010,7060,9723,23554,23576,55273,57608,64094,80310,93649,126393,154796	AGT,AGTR1,AQP1,C6,COL4A3,CX3CR1,CYP1B1,HGF,KDR,NPR1,ENPP2,PTGIS,PTPRM,S100A1,TEK,THBS4,SEMA3E,TSPAN12,DDAH1,TMEM100,JCAD,SMOC2,PDGFD,MYOCD,HSPB6,AMOT
11_Member	GO Biological Processes	GO:0001525	angiogenesis	-5.6473	-3.35413	31/611	183,185,347,358,729,1285,1524,1545,1901,3082,3549,3690,3791,4881,5168,5740,5787,5797,6271,7010,7060,9068,9723,23554,23576,55273,57608,64094,126393,154796,221981	AGT,AGTR1,APOD,AQP1,C6,COL4A3,CX3CR1,CYP1B1,S1PR1,HGF,IHH,ITGB3,KDR,NPR1,ENPP2,PTGIS,PTPRB,PTPRM,S100A1,TEK,THBS4,ANGPTL1,SEMA3E,TSPAN12,DDAH1,TMEM100,JCAD,SMOC2,HSPB6,AMOT,THSD7A
11_Member	GO Biological Processes	GO:1904018	positive regulation of vasculature development	-5.27171	-3.04931	17/235	185,358,729,1524,1545,3082,3791,5740,6271,7010,23576,55273,57608,64094,80310,93649,126393	AGTR1,AQP1,C6,CX3CR1,CYP1B1,HGF,KDR,PTGIS,S100A1,TEK,DDAH1,TMEM100,JCAD,SMOC2,PDGFD,MYOCD,HSPB6
11_Member	GO Biological Processes	GO:0045765	regulation of angiogenesis	-5.13137	-2.9374	23/404	183,185,358,729,1285,1524,1545,3082,3791,4881,5168,5740,5797,6271,7010,7060,9723,23554,23576,57608,64094,126393,154796	AGT,AGTR1,AQP1,C6,COL4A3,CX3CR1,CYP1B1,HGF,KDR,NPR1,ENPP2,PTGIS,PTPRM,S100A1,TEK,THBS4,SEMA3E,TSPAN12,DDAH1,JCAD,SMOC2,HSPB6,AMOT
11_Member	GO Biological Processes	GO:0030335	positive regulation of cell migration	-4.94165	-2.81024	28/567	150,183,1365,1524,1901,1908,2159,3082,3479,3690,3791,4916,5168,6387,6403,7010,7060,7429,9590,9723,10396,11170,56920,57608,57715,64094,80310,84913	ADRA2A,AGT,CLDN3,CX3CR1,S1PR1,EDN3,F10,HGF,IGF1,ITGB3,KDR,NTRK3,ENPP2,CXCL12,SELP,TEK,THBS4,VIL1,AKAP12,SEMA3E,ATP8A1,FAM107A,SEMA3G,JCAD,SEMA4G,SMOC2,PDGFD,ATOH8
11_Member	GO Biological Processes	GO:2000147	positive regulation of cell motility	-4.59121	-2.53721	28/593	150,183,1365,1524,1901,1908,2159,3082,3479,3690,3791,4916,5168,6387,6403,7010,7060,7429,9590,9723,10396,11170,56920,57608,57715,64094,80310,84913	ADRA2A,AGT,CLDN3,CX3CR1,S1PR1,EDN3,F10,HGF,IGF1,ITGB3,KDR,NTRK3,ENPP2,CXCL12,SELP,TEK,THBS4,VIL1,AKAP12,SEMA3E,ATP8A1,FAM107A,SEMA3G,JCAD,SEMA4G,SMOC2,PDGFD,ATOH8
11_Member	GO Biological Processes	GO:0051272	positive regulation of cellular component movement	-4.36303	-2.34922	28/611	150,183,1365,1524,1901,1908,2159,3082,3479,3690,3791,4916,5168,6387,6403,7010,7060,7429,9590,9723,10396,11170,56920,57608,57715,64094,80310,84913	ADRA2A,AGT,CLDN3,CX3CR1,S1PR1,EDN3,F10,HGF,IGF1,ITGB3,KDR,NTRK3,ENPP2,CXCL12,SELP,TEK,THBS4,VIL1,AKAP12,SEMA3E,ATP8A1,FAM107A,SEMA3G,JCAD,SEMA4G,SMOC2,PDGFD,ATOH8
11_Member	GO Biological Processes	GO:0040017	positive regulation of locomotion	-4.24107	-2.26772	28/621	150,183,1365,1524,1901,1908,2159,3082,3479,3690,3791,4916,5168,6387,6403,7010,7060,7429,9590,9723,10396,11170,56920,57608,57715,64094,80310,84913	ADRA2A,AGT,CLDN3,CX3CR1,S1PR1,EDN3,F10,HGF,IGF1,ITGB3,KDR,NTRK3,ENPP2,CXCL12,SELP,TEK,THBS4,VIL1,AKAP12,SEMA3E,ATP8A1,FAM107A,SEMA3G,JCAD,SEMA4G,SMOC2,PDGFD,ATOH8
11_Member	GO Biological Processes	GO:0045766	positive regulation of angiogenesis	-4.10783	-2.16811	14/208	185,358,729,1524,1545,3082,3791,5740,6271,7010,23576,57608,64094,126393	AGTR1,AQP1,C6,CX3CR1,CYP1B1,HGF,KDR,PTGIS,S100A1,TEK,DDAH1,JCAD,SMOC2,HSPB6
11_Member	GO Biological Processes	GO:0001667	ameboidal-type cell migration	-3.51724	-1.73565	22/483	183,1545,1803,1908,1910,2066,2348,3690,3791,5168,5797,7010,7145,7429,9590,9723,56920,57608,57715,64094,84913,154796	AGT,CYP1B1,DPP4,EDN3,EDNRB,ERBB4,FOLR1,ITGB3,KDR,ENPP2,PTPRM,TEK,TNS1,VIL1,AKAP12,SEMA3E,SEMA3G,JCAD,SEMA4G,SMOC2,ATOH8,AMOT
11_Member	GO Biological Processes	GO:0050679	positive regulation of epithelial cell proliferation	-3.48017	-1.71185	13/211	185,367,3249,3479,3549,3690,3791,5076,5967,6387,7010,7060,57608	AGTR1,AR,HPN,IGF1,IHH,ITGB3,KDR,PAX2,REG1A,CXCL12,TEK,THBS4,JCAD
11_Member	GO Biological Processes	GO:0050673	epithelial cell proliferation	-3.33539	-1.6121	21/465	185,367,1285,1910,3082,3249,3479,3549,3690,3791,5076,5241,5797,5967,6387,6928,7010,7060,9104,57608,84913	AGTR1,AR,COL4A3,EDNRB,HGF,HPN,IGF1,IHH,ITGB3,KDR,PAX2,PGR,PTPRM,REG1A,CXCL12,HNF1B,TEK,THBS4,RGN,JCAD,ATOH8
11_Member	GO Biological Processes	GO:0050678	regulation of epithelial cell proliferation	-3.26967	-1.56687	19/405	185,367,1285,1910,3249,3479,3549,3690,3791,5076,5241,5797,5967,6387,7010,7060,9104,57608,84913	AGTR1,AR,COL4A3,EDNRB,HPN,IGF1,IHH,ITGB3,KDR,PAX2,PGR,PTPRM,REG1A,CXCL12,TEK,THBS4,RGN,JCAD,ATOH8
11_Member	GO Biological Processes	GO:0001936	regulation of endothelial cell proliferation	-2.29628	-0.873238	10/191	185,1285,3690,3791,5797,6387,7010,7060,57608,84913	AGTR1,COL4A3,ITGB3,KDR,PTPRM,CXCL12,TEK,THBS4,JCAD,ATOH8
11_Member	GO Biological Processes	GO:0001938	positive regulation of endothelial cell proliferation	-2.12852	-0.744165	7/113	185,3690,3791,6387,7010,7060,57608	AGTR1,ITGB3,KDR,CXCL12,TEK,THBS4,JCAD
11_Member	GO Biological Processes	GO:0001935	endothelial cell proliferation	-2.05922	-0.699737	10/207	185,1285,3690,3791,5797,6387,7010,7060,57608,84913	AGTR1,COL4A3,ITGB3,KDR,PTPRM,CXCL12,TEK,THBS4,JCAD,ATOH8
11_Member	GO Biological Processes	GO:0010634	positive regulation of epithelial cell migration	-2.03862	-0.686241	9/177	183,3690,3791,5168,7010,7429,57608,64094,84913	AGT,ITGB3,KDR,ENPP2,TEK,VIL1,JCAD,SMOC2,ATOH8
12_Summary	Reactome Gene Sets	R-HSA-156587	Amino Acid conjugation	-8.32131	-5.27608	6/9	10249,54988,92292,116285,123876,348158,125,1545,1579,1589,1593,1800,4129,5740,6819,7364,8639,9971,27233,79799,3158,6296,5166,5167,1036,4969,9027,23743	GLYAT,ACSM5,GLYATL1,ACSM1,ACSM2A,ACSM2B,ADH1B,CYP1B1,CYP4A11,CYP21A2,CYP27A1,DPEP1,MAOB,PTGIS,SULT1C2,UGT2B7,AOC3,NR1H4,SULT1C4,UGT2A3,HMGCS2,ACSM3,PDK4,ENPP1,CDO1,OGN,NAT8,BHMT2
12_Member	Reactome Gene Sets	R-HSA-156587	Amino Acid conjugation	-8.32131	-5.27608	6/9	10249,54988,92292,116285,123876,348158	GLYAT,ACSM5,GLYATL1,ACSM1,ACSM2A,ACSM2B
12_Member	Reactome Gene Sets	R-HSA-159424	Conjugation of carboxylic acids	-8.32131	-5.27608	6/9	10249,54988,92292,116285,123876,348158	GLYAT,ACSM5,GLYATL1,ACSM1,ACSM2A,ACSM2B
12_Member	Reactome Gene Sets	R-HSA-211859	Biological oxidations	-7.64263	-4.84044	20/222	125,1545,1579,1589,1593,1800,4129,5740,6819,7364,8639,9971,10249,27233,54988,79799,92292,116285,123876,348158	ADH1B,CYP1B1,CYP4A11,CYP21A2,CYP27A1,DPEP1,MAOB,PTGIS,SULT1C2,UGT2B7,AOC3,NR1H4,GLYAT,SULT1C4,ACSM5,UGT2A3,GLYATL1,ACSM1,ACSM2A,ACSM2B
12_Member	Reactome Gene Sets	R-HSA-177128	Conjugation of salicylate with glycine	-6.79098	-4.17759	5/8	10249,54988,92292,123876,348158	GLYAT,ACSM5,GLYATL1,ACSM2A,ACSM2B
12_Member	Reactome Gene Sets	R-HSA-177135	Conjugation of benzoate with glycine	-5.65028	-3.35413	4/6	10249,92292,116285,348158	GLYAT,GLYATL1,ACSM1,ACSM2B
12_Member	KEGG Pathway	ko00650	Butanoate metabolism	-4.80915	-2.71575	6/28	3158,6296,54988,116285,123876,348158	HMGCS2,ACSM3,ACSM5,ACSM1,ACSM2A,ACSM2B
12_Member	KEGG Pathway	hsa00650	Butanoate metabolism	-4.62622	-2.56776	6/30	3158,6296,54988,116285,123876,348158	HMGCS2,ACSM3,ACSM5,ACSM1,ACSM2A,ACSM2B
12_Member	Reactome Gene Sets	R-HSA-156580	Phase II - Conjugation of compounds	-4.18925	-2.22842	10/109	6819,7364,10249,27233,54988,79799,92292,116285,123876,348158	SULT1C2,UGT2B7,GLYAT,SULT1C4,ACSM5,UGT2A3,GLYATL1,ACSM1,ACSM2A,ACSM2B
12_Member	GO Biological Processes	GO:0033865	nucleoside bisphosphate metabolic process	-3.99112	-2.07623	11/138	3158,5166,5167,6296,6819,10249,27233,54988,116285,123876,348158	HMGCS2,PDK4,ENPP1,ACSM3,SULT1C2,GLYAT,SULT1C4,ACSM5,ACSM1,ACSM2A,ACSM2B
12_Member	GO Biological Processes	GO:0033875	ribonucleoside bisphosphate metabolic process	-3.99112	-2.07623	11/138	3158,5166,5167,6296,6819,10249,27233,54988,116285,123876,348158	HMGCS2,PDK4,ENPP1,ACSM3,SULT1C2,GLYAT,SULT1C4,ACSM5,ACSM1,ACSM2A,ACSM2B
12_Member	GO Biological Processes	GO:0034032	purine nucleoside bisphosphate metabolic process	-3.99112	-2.07623	11/138	3158,5166,5167,6296,6819,10249,27233,54988,116285,123876,348158	HMGCS2,PDK4,ENPP1,ACSM3,SULT1C2,GLYAT,SULT1C4,ACSM5,ACSM1,ACSM2A,ACSM2B
12_Member	GO Biological Processes	GO:0006637	acyl-CoA metabolic process	-2.95119	-1.33814	8/104	3158,5166,6296,10249,54988,116285,123876,348158	HMGCS2,PDK4,ACSM3,GLYAT,ACSM5,ACSM1,ACSM2A,ACSM2B
12_Member	GO Biological Processes	GO:0035383	thioester metabolic process	-2.95119	-1.33814	8/104	3158,5166,6296,10249,54988,116285,123876,348158	HMGCS2,PDK4,ACSM3,GLYAT,ACSM5,ACSM1,ACSM2A,ACSM2B
12_Member	GO Biological Processes	GO:0006790	sulfur compound metabolic process	-2.47903	-1.00318	16/371	1036,1800,3158,4969,5166,5167,6296,6819,9027,10249,23743,27233,54988,116285,123876,348158	CDO1,DPEP1,HMGCS2,OGN,PDK4,ENPP1,ACSM3,SULT1C2,NAT8,GLYAT,BHMT2,SULT1C4,ACSM5,ACSM1,ACSM2A,ACSM2B
13_Summary	GO Biological Processes	GO:0048871	multicellular organismal homeostasis	-8.2092	-5.18517	32/494	33,111,213,358,482,563,1579,1901,1910,2104,3549,3690,4857,4982,5166,5284,5563,5618,5733,5745,5950,7031,7033,7253,8029,8842,9079,10083,10891,51085,64641,221395,776,5071,10590	ACADL,ADCY5,ALB,AQP1,ATP1B2,AZGP1,CYP4A11,S1PR1,EDNRB,ESRRG,IHH,ITGB3,NOVA1,TNFRSF11B,PDK4,PIGR,PRKAA2,PRLR,PTGER3,PTH1R,RBP4,TFF1,TFF3,TSHR,CUBN,PROM1,LDB2,USH1C,PPARGC1A,MLXIPL,EBF2,ADGRF5,CACNA1D,PRKN,SCGN
13_Member	GO Biological Processes	GO:0048871	multicellular organismal homeostasis	-8.2092	-5.18517	32/494	33,111,213,358,482,563,1579,1901,1910,2104,3549,3690,4857,4982,5166,5284,5563,5618,5733,5745,5950,7031,7033,7253,8029,8842,9079,10083,10891,51085,64641,221395	ACADL,ADCY5,ALB,AQP1,ATP1B2,AZGP1,CYP4A11,S1PR1,EDNRB,ESRRG,IHH,ITGB3,NOVA1,TNFRSF11B,PDK4,PIGR,PRKAA2,PRLR,PTGER3,PTH1R,RBP4,TFF1,TFF3,TSHR,CUBN,PROM1,LDB2,USH1C,PPARGC1A,MLXIPL,EBF2,ADGRF5
13_Member	GO Biological Processes	GO:0001894	tissue homeostasis	-6.00703	-3.6339	18/231	213,482,563,1901,3549,3690,4982,5166,5284,5745,5950,7031,7033,8029,8842,9079,10083,221395	ALB,ATP1B2,AZGP1,S1PR1,IHH,ITGB3,TNFRSF11B,PDK4,PIGR,PTH1R,RBP4,TFF1,TFF3,CUBN,PROM1,LDB2,USH1C,ADGRF5
13_Member	GO Biological Processes	GO:0060249	anatomical structure homeostasis	-3.65288	-1.83296	21/440	213,482,563,776,1901,3549,3690,4982,5071,5166,5284,5745,5950,7031,7033,8029,8842,9079,10083,10590,221395	ALB,ATP1B2,AZGP1,CACNA1D,S1PR1,IHH,ITGB3,TNFRSF11B,PRKN,PDK4,PIGR,PTH1R,RBP4,TFF1,TFF3,CUBN,PROM1,LDB2,USH1C,SCGN,ADGRF5
13_Member	GO Biological Processes	GO:0001895	retina homeostasis	-2.33821	-0.90205	6/78	213,482,563,5284,8842,10083	ALB,ATP1B2,AZGP1,PIGR,PROM1,USH1C
14_Summary	GO Biological Processes	GO:0120039	plasma membrane bounded cell projection morphogenesis	-7.86251	-4.96341	38/681	1000,1501,2042,2674,2675,2823,3800,4036,4135,4137,4916,5071,5076,5168,5797,5967,6387,6586,7429,8322,8633,9723,9912,23242,26999,51473,55607,56920,57453,57689,57715,80243,84570,85442,120892,139065,152330,158866,367,1365,3549,3690,7010,8516,183,482,3082,10083,10178,11075,51364,53841,64284,128344,257194,2620,3249,3791,7694,10395,58480,347,2348,1910,5121,443,869,1524,3479,25893	CDH2,CTNND2,EPHA3,GFRA1,GFRA2,GPM6A,KIF5C,LRP2,MAP6,MAPT,NTRK3,PRKN,PAX2,ENPP2,PTPRM,REG1A,CXCL12,SLIT3,VIL1,FZD4,UNC5C,SEMA3E,ARHGAP44,COBL,CYFIP2,DCDC2,PPP1R9A,SEMA3G,DSCAML1,LRRC4C,SEMA4G,PREX2,COL25A1,KNDC1,LRRK2,SLITRK4,CNTN4,ZDHHC15,AR,CLDN3,IHH,ITGB3,TEK,ITGA8,AGT,ATP1B2,HGF,USH1C,TENM1,STMN2,ZMYND10,CDHR5,RAB17,PIFO,NEGR1,GAS2,HPN,KDR,ZNF135,DLC1,RHOU,APOD,FOLR1,EDNRB,PCP4,ASPA,CBLN1,CX3C…
14_Member	GO Biological Processes	GO:0120039	plasma membrane bounded cell projection morphogenesis	-7.86251	-4.96341	38/681	1000,1501,2042,2674,2675,2823,3800,4036,4135,4137,4916,5071,5076,5168,5797,5967,6387,6586,7429,8322,8633,9723,9912,23242,26999,51473,55607,56920,57453,57689,57715,80243,84570,85442,120892,139065,152330,158866	CDH2,CTNND2,EPHA3,GFRA1,GFRA2,GPM6A,KIF5C,LRP2,MAP6,MAPT,NTRK3,PRKN,PAX2,ENPP2,PTPRM,REG1A,CXCL12,SLIT3,VIL1,FZD4,UNC5C,SEMA3E,ARHGAP44,COBL,CYFIP2,DCDC2,PPP1R9A,SEMA3G,DSCAML1,LRRC4C,SEMA4G,PREX2,COL25A1,KNDC1,LRRK2,SLITRK4,CNTN4,ZDHHC15
14_Member	GO Biological Processes	GO:0048858	cell projection morphogenesis	-7.79515	-4.91847	38/685	1000,1501,2042,2674,2675,2823,3800,4036,4135,4137,4916,5071,5076,5168,5797,5967,6387,6586,7429,8322,8633,9723,9912,23242,26999,51473,55607,56920,57453,57689,57715,80243,84570,85442,120892,139065,152330,158866	CDH2,CTNND2,EPHA3,GFRA1,GFRA2,GPM6A,KIF5C,LRP2,MAP6,MAPT,NTRK3,PRKN,PAX2,ENPP2,PTPRM,REG1A,CXCL12,SLIT3,VIL1,FZD4,UNC5C,SEMA3E,ARHGAP44,COBL,CYFIP2,DCDC2,PPP1R9A,SEMA3G,DSCAML1,LRRC4C,SEMA4G,PREX2,COL25A1,KNDC1,LRRK2,SLITRK4,CNTN4,ZDHHC15
14_Member	GO Biological Processes	GO:0032990	cell part morphogenesis	-7.46718	-4.68912	38/705	1000,1501,2042,2674,2675,2823,3800,4036,4135,4137,4916,5071,5076,5168,5797,5967,6387,6586,7429,8322,8633,9723,9912,23242,26999,51473,55607,56920,57453,57689,57715,80243,84570,85442,120892,139065,152330,158866	CDH2,CTNND2,EPHA3,GFRA1,GFRA2,GPM6A,KIF5C,LRP2,MAP6,MAPT,NTRK3,PRKN,PAX2,ENPP2,PTPRM,REG1A,CXCL12,SLIT3,VIL1,FZD4,UNC5C,SEMA3E,ARHGAP44,COBL,CYFIP2,DCDC2,PPP1R9A,SEMA3G,DSCAML1,LRRC4C,SEMA4G,PREX2,COL25A1,KNDC1,LRRK2,SLITRK4,CNTN4,ZDHHC15
14_Member	GO Biological Processes	GO:0048812	neuron projection morphogenesis	-7.11735	-4.42431	36/667	1000,1501,2042,2674,2675,2823,3800,4036,4135,4137,4916,5071,5076,5797,5967,6387,6586,8322,8633,9723,9912,23242,26999,51473,55607,56920,57453,57689,57715,80243,84570,85442,120892,139065,152330,158866	CDH2,CTNND2,EPHA3,GFRA1,GFRA2,GPM6A,KIF5C,LRP2,MAP6,MAPT,NTRK3,PRKN,PAX2,PTPRM,REG1A,CXCL12,SLIT3,FZD4,UNC5C,SEMA3E,ARHGAP44,COBL,CYFIP2,DCDC2,PPP1R9A,SEMA3G,DSCAML1,LRRC4C,SEMA4G,PREX2,COL25A1,KNDC1,LRRK2,SLITRK4,CNTN4,ZDHHC15
14_Member	GO Biological Processes	GO:0000904	cell morphogenesis involved in differentiation	-6.29251	-3.86007	37/753	367,1000,1365,1501,2042,2674,2675,3549,3690,3800,4135,4137,4916,5076,5797,6387,6586,7010,8322,8516,8633,9723,9912,23242,51473,55607,56920,57453,57689,57715,80243,84570,85442,120892,139065,152330,158866	AR,CDH2,CLDN3,CTNND2,EPHA3,GFRA1,GFRA2,IHH,ITGB3,KIF5C,MAP6,MAPT,NTRK3,PAX2,PTPRM,CXCL12,SLIT3,TEK,FZD4,ITGA8,UNC5C,SEMA3E,ARHGAP44,COBL,DCDC2,PPP1R9A,SEMA3G,DSCAML1,LRRC4C,SEMA4G,PREX2,COL25A1,KNDC1,LRRK2,SLITRK4,CNTN4,ZDHHC15
14_Member	GO Biological Processes	GO:0048667	cell morphogenesis involved in neuron differentiation	-5.30172	-3.06895	30/604	1000,1501,2042,2674,2675,3800,4135,4137,4916,5076,5797,6387,6586,8633,9723,9912,23242,51473,55607,56920,57453,57689,57715,80243,84570,85442,120892,139065,152330,158866	CDH2,CTNND2,EPHA3,GFRA1,GFRA2,KIF5C,MAP6,MAPT,NTRK3,PAX2,PTPRM,CXCL12,SLIT3,UNC5C,SEMA3E,ARHGAP44,COBL,DCDC2,PPP1R9A,SEMA3G,DSCAML1,LRRC4C,SEMA4G,PREX2,COL25A1,KNDC1,LRRK2,SLITRK4,CNTN4,ZDHHC15
14_Member	GO Biological Processes	GO:0031344	regulation of cell projection organization	-5.29793	-3.06895	34/732	183,482,1000,2042,2823,3082,4135,4137,4916,5071,5168,5967,6387,7429,8322,9723,9912,10083,10178,11075,23242,51364,51473,53841,55607,56920,57689,57715,64284,85442,120892,128344,158866,257194	AGT,ATP1B2,CDH2,EPHA3,GPM6A,HGF,MAP6,MAPT,NTRK3,PRKN,ENPP2,REG1A,CXCL12,VIL1,FZD4,SEMA3E,ARHGAP44,USH1C,TENM1,STMN2,COBL,ZMYND10,DCDC2,CDHR5,PPP1R9A,SEMA3G,LRRC4C,SEMA4G,RAB17,KNDC1,LRRK2,PIFO,ZDHHC15,NEGR1
14_Member	GO Biological Processes	GO:0022604	regulation of cell morphogenesis	-5.03237	-2.87644	26/499	1000,1365,2620,3249,3791,4135,4137,4916,5071,5168,5967,6387,7429,7694,8322,9723,9912,10395,55607,56920,57689,57715,58480,85442,120892,158866	CDH2,CLDN3,GAS2,HPN,KDR,MAP6,MAPT,NTRK3,PRKN,ENPP2,REG1A,CXCL12,VIL1,ZNF135,FZD4,SEMA3E,ARHGAP44,DLC1,PPP1R9A,SEMA3G,LRRC4C,SEMA4G,RHOU,KNDC1,LRRK2,ZDHHC15
14_Member	GO Biological Processes	GO:0120035	regulation of plasma membrane bounded cell projection organization	-5.01524	-2.86211	33/722	183,482,1000,2042,2823,3082,4135,4137,4916,5071,5168,5967,6387,7429,8322,9723,9912,10083,10178,11075,23242,51364,51473,53841,55607,56920,57689,57715,64284,85442,120892,158866,257194	AGT,ATP1B2,CDH2,EPHA3,GPM6A,HGF,MAP6,MAPT,NTRK3,PRKN,ENPP2,REG1A,CXCL12,VIL1,FZD4,SEMA3E,ARHGAP44,USH1C,TENM1,STMN2,COBL,ZMYND10,DCDC2,CDHR5,PPP1R9A,SEMA3G,LRRC4C,SEMA4G,RAB17,KNDC1,LRRK2,ZDHHC15,NEGR1
14_Member	GO Biological Processes	GO:0010975	regulation of neuron projection development	-4.32777	-2.32786	25/517	183,482,1000,2042,3082,4135,4137,4916,5071,5967,6387,8322,9723,9912,11075,23242,55607,56920,57689,57715,64284,85442,120892,158866,257194	AGT,ATP1B2,CDH2,EPHA3,HGF,MAP6,MAPT,NTRK3,PRKN,REG1A,CXCL12,FZD4,SEMA3E,ARHGAP44,STMN2,COBL,PPP1R9A,SEMA3G,LRRC4C,SEMA4G,RAB17,KNDC1,LRRK2,ZDHHC15,NEGR1
14_Member	GO Biological Processes	GO:0031346	positive regulation of cell projection organization	-4.32003	-2.32257	21/394	183,482,2042,2823,3082,4135,4137,4916,5071,5168,5967,6387,7429,8322,10178,11075,23242,51364,55607,158866,257194	AGT,ATP1B2,EPHA3,GPM6A,HGF,MAP6,MAPT,NTRK3,PRKN,ENPP2,REG1A,CXCL12,VIL1,FZD4,TENM1,STMN2,COBL,ZMYND10,PPP1R9A,ZDHHC15,NEGR1
14_Member	GO Biological Processes	GO:0061564	axon development	-3.74627	-1.90381	24/530	347,1000,2042,2348,2674,2675,3800,4135,4137,4916,5076,5797,6387,6586,8633,9723,23242,56920,57453,57689,57715,84570,139065,152330	APOD,CDH2,EPHA3,FOLR1,GFRA1,GFRA2,KIF5C,MAP6,MAPT,NTRK3,PAX2,PTPRM,CXCL12,SLIT3,UNC5C,SEMA3E,COBL,SEMA3G,DSCAML1,LRRC4C,SEMA4G,COL25A1,SLITRK4,CNTN4
14_Member	GO Biological Processes	GO:0045664	regulation of neuron differentiation	-3.63656	-1.82284	28/675	183,482,1000,1910,2042,3082,4135,4137,4916,5071,5121,5967,6387,8322,9723,9912,11075,23242,55607,56920,57689,57715,64284,85442,120892,152330,158866,257194	AGT,ATP1B2,CDH2,EDNRB,EPHA3,HGF,MAP6,MAPT,NTRK3,PRKN,PCP4,REG1A,CXCL12,FZD4,SEMA3E,ARHGAP44,STMN2,COBL,PPP1R9A,SEMA3G,LRRC4C,SEMA4G,RAB17,KNDC1,LRRK2,CNTN4,ZDHHC15,NEGR1
14_Member	GO Biological Processes	GO:0010976	positive regulation of neuron projection development	-3.59801	-1.79582	16/290	183,482,2042,3082,4135,4137,4916,5071,5967,6387,8322,11075,23242,55607,158866,257194	AGT,ATP1B2,EPHA3,HGF,MAP6,MAPT,NTRK3,PRKN,REG1A,CXCL12,FZD4,STMN2,COBL,PPP1R9A,ZDHHC15,NEGR1
14_Member	GO Biological Processes	GO:0007409	axonogenesis	-3.52956	-1.7444	22/482	1000,2042,2674,2675,3800,4135,4137,4916,5076,5797,6387,6586,8633,9723,23242,56920,57453,57689,57715,84570,139065,152330	CDH2,EPHA3,GFRA1,GFRA2,KIF5C,MAP6,MAPT,NTRK3,PAX2,PTPRM,CXCL12,SLIT3,UNC5C,SEMA3E,COBL,SEMA3G,DSCAML1,LRRC4C,SEMA4G,COL25A1,SLITRK4,CNTN4
14_Member	GO Biological Processes	GO:0051962	positive regulation of nervous system development	-3.11521	-1.45649	23/552	183,443,482,869,1524,2042,3082,4036,4135,4137,4916,5071,5076,5121,5967,6387,8322,11075,23242,55607,139065,158866,257194	AGT,ASPA,ATP1B2,CBLN1,CX3CR1,EPHA3,HGF,LRP2,MAP6,MAPT,NTRK3,PRKN,PAX2,PCP4,REG1A,CXCL12,FZD4,STMN2,COBL,PPP1R9A,SLITRK4,ZDHHC15,NEGR1
14_Member	GO Biological Processes	GO:0045666	positive regulation of neuron differentiation	-2.76512	-1.20277	17/380	183,482,2042,3082,4135,4137,4916,5071,5121,5967,6387,8322,11075,23242,55607,158866,257194	AGT,ATP1B2,EPHA3,HGF,MAP6,MAPT,NTRK3,PRKN,PCP4,REG1A,CXCL12,FZD4,STMN2,COBL,PPP1R9A,ZDHHC15,NEGR1
14_Member	GO Biological Processes	GO:0050769	positive regulation of neurogenesis	-2.73014	-1.17205	20/485	183,443,482,1524,2042,3082,4036,4135,4137,4916,5071,5121,5967,6387,8322,11075,23242,55607,158866,257194	AGT,ASPA,ATP1B2,CX3CR1,EPHA3,HGF,LRP2,MAP6,MAPT,NTRK3,PRKN,PCP4,REG1A,CXCL12,FZD4,STMN2,COBL,PPP1R9A,ZDHHC15,NEGR1
14_Member	GO Biological Processes	GO:0010720	positive regulation of cell development	-2.59082	-1.08341	22/570	183,443,482,1524,2042,3082,3479,4036,4135,4137,4916,5071,5121,5967,6387,8322,11075,23242,25893,55607,158866,257194	AGT,ASPA,ATP1B2,CX3CR1,EPHA3,HGF,IGF1,LRP2,MAP6,MAPT,NTRK3,PRKN,PCP4,REG1A,CXCL12,FZD4,STMN2,COBL,TRIM58,PPP1R9A,ZDHHC15,NEGR1
14_Member	GO Biological Processes	GO:0010769	regulation of cell morphogenesis involved in differentiation	-2.40966	-0.954385	14/310	1000,4135,4137,4916,6387,9723,9912,55607,56920,57689,57715,85442,120892,158866	CDH2,MAP6,MAPT,NTRK3,CXCL12,SEMA3E,ARHGAP44,PPP1R9A,SEMA3G,LRRC4C,SEMA4G,KNDC1,LRRK2,ZDHHC15
14_Member	GO Biological Processes	GO:0007411	axon guidance	-2.32384	-0.890865	13/284	2042,2674,2675,3800,5797,6387,6586,8633,9723,56920,57453,57715,152330	EPHA3,GFRA1,GFRA2,KIF5C,PTPRM,CXCL12,SLIT3,UNC5C,SEMA3E,SEMA3G,DSCAML1,SEMA4G,CNTN4
14_Member	GO Biological Processes	GO:0097485	neuron projection guidance	-2.31124	-0.880389	13/285	2042,2674,2675,3800,5797,6387,6586,8633,9723,56920,57453,57715,152330	EPHA3,GFRA1,GFRA2,KIF5C,PTPRM,CXCL12,SLIT3,UNC5C,SEMA3E,SEMA3G,DSCAML1,SEMA4G,CNTN4
15_Summary	GO Biological Processes	GO:0040008	regulation of growth	-7.72839	-4.88729	38/689	183,185,367,2066,2203,2273,2487,3172,3249,3479,3549,4137,4881,4886,4916,5071,5167,5950,5967,6387,6531,6586,6928,7429,9254,9518,9723,10110,10718,11170,51754,56920,57715,57805,80736,85004,93649,221476,8470,23242,26999,347,1901,2620,5618,6299,7104	AGT,AGTR1,AR,ERBB4,FBP1,FHL1,FRZB,HNF4A,HPN,IGF1,IHH,MAPT,NPR1,NPY1R,NTRK3,PRKN,ENPP1,RBP4,REG1A,CXCL12,SLC6A3,SLIT3,HNF1B,VIL1,CACNA2D2,GDF15,SEMA3E,SGK2,NRG3,FAM107A,TMEM8B,SEMA3G,SEMA4G,CCAR2,SLC44A4,RERG,MYOCD,PI16,SORBS2,COBL,CYFIP2,APOD,S1PR1,GAS2,PRLR,SALL1,TM4SF4
15_Member	GO Biological Processes	GO:0040008	regulation of growth	-7.72839	-4.88729	38/689	183,185,367,2066,2203,2273,2487,3172,3249,3479,3549,4137,4881,4886,4916,5071,5167,5950,5967,6387,6531,6586,6928,7429,9254,9518,9723,10110,10718,11170,51754,56920,57715,57805,80736,85004,93649,221476	AGT,AGTR1,AR,ERBB4,FBP1,FHL1,FRZB,HNF4A,HPN,IGF1,IHH,MAPT,NPR1,NPY1R,NTRK3,PRKN,ENPP1,RBP4,REG1A,CXCL12,SLC6A3,SLIT3,HNF1B,VIL1,CACNA2D2,GDF15,SEMA3E,SGK2,NRG3,FAM107A,TMEM8B,SEMA3G,SEMA4G,CCAR2,SLC44A4,RERG,MYOCD,PI16
15_Member	GO Biological Processes	GO:0016049	cell growth	-7.13167	-4.42886	30/493	183,185,2203,2273,2487,3172,3249,3479,4137,4881,4916,5071,5167,5967,6387,6586,8470,9723,10110,10718,11170,23242,26999,56920,57715,57805,80736,85004,93649,221476	AGT,AGTR1,FBP1,FHL1,FRZB,HNF4A,HPN,IGF1,MAPT,NPR1,NTRK3,PRKN,ENPP1,REG1A,CXCL12,SLIT3,SORBS2,SEMA3E,SGK2,NRG3,FAM107A,COBL,CYFIP2,SEMA3G,SEMA4G,CCAR2,SLC44A4,RERG,MYOCD,PI16
15_Member	GO Biological Processes	GO:0001558	regulation of cell growth	-6.89035	-4.25181	27/423	183,185,2203,2273,2487,3172,3249,3479,4137,4881,4916,5071,5167,5967,6387,6586,9723,10110,10718,11170,56920,57715,57805,80736,85004,93649,221476	AGT,AGTR1,FBP1,FHL1,FRZB,HNF4A,HPN,IGF1,MAPT,NPR1,NTRK3,PRKN,ENPP1,REG1A,CXCL12,SLIT3,SEMA3E,SGK2,NRG3,FAM107A,SEMA3G,SEMA4G,CCAR2,SLC44A4,RERG,MYOCD,PI16
15_Member	GO Biological Processes	GO:0048589	developmental growth	-4.8486	-2.74539	31/670	183,347,367,1901,2066,2620,3479,3549,4137,4886,4916,5071,5618,5950,5967,6299,6387,6531,6586,6928,7104,7429,8470,9254,9518,9723,23242,26999,56920,57715,221476	AGT,APOD,AR,S1PR1,ERBB4,GAS2,IGF1,IHH,MAPT,NPY1R,NTRK3,PRKN,PRLR,RBP4,REG1A,SALL1,CXCL12,SLC6A3,SLIT3,HNF1B,TM4SF4,VIL1,SORBS2,CACNA2D2,GDF15,SEMA3E,COBL,CYFIP2,SEMA3G,SEMA4G,PI16
15_Member	GO Biological Processes	GO:0030308	negative regulation of cell growth	-4.53621	-2.49315	14/190	183,2203,2273,2487,3172,4881,5167,6586,9723,56920,57715,57805,85004,221476	AGT,FBP1,FHL1,FRZB,HNF4A,NPR1,ENPP1,SLIT3,SEMA3E,SEMA3G,SEMA4G,CCAR2,RERG,PI16
15_Member	GO Biological Processes	GO:0045926	negative regulation of growth	-4.26267	-2.28377	16/254	183,2203,2273,2487,3172,4881,5167,5950,6586,9518,9723,56920,57715,57805,85004,221476	AGT,FBP1,FHL1,FRZB,HNF4A,NPR1,ENPP1,RBP4,SLIT3,GDF15,SEMA3E,SEMA3G,SEMA4G,CCAR2,RERG,PI16
15_Member	GO Biological Processes	GO:0048588	developmental cell growth	-4.0563	-2.12669	15/237	183,3479,4137,4916,5071,5967,6387,6586,8470,9723,23242,26999,56920,57715,221476	AGT,IGF1,MAPT,NTRK3,PRKN,REG1A,CXCL12,SLIT3,SORBS2,SEMA3E,COBL,CYFIP2,SEMA3G,SEMA4G,PI16
15_Member	GO Biological Processes	GO:0048638	regulation of developmental growth	-4.02078	-2.09812	19/353	367,2066,3479,4137,4886,4916,5071,5950,5967,6387,6531,6928,7429,9254,9518,9723,56920,57715,221476	AR,ERBB4,IGF1,MAPT,NPY1R,NTRK3,PRKN,RBP4,REG1A,CXCL12,SLC6A3,HNF1B,VIL1,CACNA2D2,GDF15,SEMA3E,SEMA3G,SEMA4G,PI16
15_Member	GO Biological Processes	GO:0060560	developmental growth involved in morphogenesis	-3.535	-1.74865	14/236	1901,4137,4916,5071,5967,6299,6387,6586,6928,9723,23242,26999,56920,57715	S1PR1,MAPT,NTRK3,PRKN,REG1A,SALL1,CXCL12,SLIT3,HNF1B,SEMA3E,COBL,CYFIP2,SEMA3G,SEMA4G
15_Member	GO Biological Processes	GO:1990138	neuron projection extension	-2.61941	-1.10311	10/172	4137,4916,5071,5967,6387,6586,9723,26999,56920,57715	MAPT,NTRK3,PRKN,REG1A,CXCL12,SLIT3,SEMA3E,CYFIP2,SEMA3G,SEMA4G
15_Member	GO Biological Processes	GO:0048639	positive regulation of developmental growth	-2.36027	-0.919809	10/187	2066,3479,4137,4916,5071,5967,6387,6531,7429,9254	ERBB4,IGF1,MAPT,NTRK3,PRKN,REG1A,CXCL12,SLC6A3,VIL1,CACNA2D2
15_Member	GO Biological Processes	GO:0045927	positive regulation of growth	-2.04067	-0.686354	12/274	2066,3249,3479,4137,4916,5071,5967,6387,6531,7429,9254,80736	ERBB4,HPN,IGF1,MAPT,NTRK3,PRKN,REG1A,CXCL12,SLC6A3,VIL1,CACNA2D2,SLC44A4
16_Summary	Reactome Gene Sets	R-HSA-112316	Neuronal System	-7.16426	-4.45148	27/410	111,1740,2066,2561,2562,2788,2899,3741,3745,3760,3773,3777,4137,4916,5563,6505,6531,6539,6540,6582,6833,7881,9254,9379,26960,139065,143425,150,776,6514,9630,51085,1644,4129,5332	ADCY5,DLG2,ERBB4,GABRB2,GABRB3,GNG7,GRIK3,KCNA5,KCNB1,KCNJ3,KCNJ16,KCNK3,MAPT,NTRK3,PRKAA2,SLC1A1,SLC6A3,SLC6A12,SLC6A13,SLC22A2,ABCC8,KCNAB1,CACNA2D2,NRXN2,NBEA,SLITRK4,SYT9,ADRA2A,CACNA1D,SLC2A2,GNA14,MLXIPL,DDC,MAOB,PLCB4
16_Member	Reactome Gene Sets	R-HSA-112316	Neuronal System	-7.16426	-4.45148	27/410	111,1740,2066,2561,2562,2788,2899,3741,3745,3760,3773,3777,4137,4916,5563,6505,6531,6539,6540,6582,6833,7881,9254,9379,26960,139065,143425	ADCY5,DLG2,ERBB4,GABRB2,GABRB3,GNG7,GRIK3,KCNA5,KCNB1,KCNJ3,KCNJ16,KCNK3,MAPT,NTRK3,PRKAA2,SLC1A1,SLC6A3,SLC6A12,SLC6A13,SLC22A2,ABCC8,KCNAB1,CACNA2D2,NRXN2,NBEA,SLITRK4,SYT9
16_Member	Reactome Gene Sets	R-HSA-112315	Transmission across Chemical Synapses	-5.05307	-2.89351	18/270	111,1740,2066,2561,2562,2788,2899,3760,3773,4137,5563,6505,6531,6539,6540,6582,9254,26960	ADCY5,DLG2,ERBB4,GABRB2,GABRB3,GNG7,GRIK3,KCNJ3,KCNJ16,MAPT,PRKAA2,SLC1A1,SLC6A3,SLC6A12,SLC6A13,SLC22A2,CACNA2D2,NBEA
16_Member	Reactome Gene Sets	R-HSA-163685	Integration of energy metabolism	-4.98149	-2.84206	11/108	111,150,776,2788,3745,5563,6514,6833,9254,9630,51085	ADCY5,ADRA2A,CACNA1D,GNG7,KCNB1,PRKAA2,SLC2A2,ABCC8,CACNA2D2,GNA14,MLXIPL
16_Member	Reactome Gene Sets	R-HSA-422356	Regulation of insulin secretion	-4.6136	-2.55738	9/78	111,150,776,2788,3745,6514,6833,9254,9630	ADCY5,ADRA2A,CACNA1D,GNG7,KCNB1,SLC2A2,ABCC8,CACNA2D2,GNA14
16_Member	Reactome Gene Sets	R-HSA-400042	Adrenaline,noradrenaline inhibits insulin secretion	-3.68955	-1.86312	5/28	111,150,776,2788,9254	ADCY5,ADRA2A,CACNA1D,GNG7,CACNA2D2
16_Member	KEGG Pathway	hsa04726	Serotonergic synapse	-3.2001	-1.52409	9/119	111,776,1644,2561,2562,2788,3760,4129,5332	ADCY5,CACNA1D,DDC,GABRB2,GABRB3,GNG7,KCNJ3,MAOB,PLCB4
16_Member	Reactome Gene Sets	R-HSA-112314	Neurotransmitter receptors and postsynaptic signal transmission	-3.06047	-1.41922	12/205	111,1740,2066,2561,2562,2788,2899,3760,3773,4137,5563,26960	ADCY5,DLG2,ERBB4,GABRB2,GABRB3,GNG7,GRIK3,KCNJ3,KCNJ16,MAPT,PRKAA2,NBEA
16_Member	Reactome Gene Sets	R-HSA-977443	GABA receptor activation	-2.91863	-1.31589	6/60	111,2561,2562,2788,3760,3773	ADCY5,GABRB2,GABRB3,GNG7,KCNJ3,KCNJ16
16_Member	KEGG Pathway	hsa04727	GABAergic synapse	-2.64634	-1.12095	7/91	111,776,2561,2562,2788,6539,6540	ADCY5,CACNA1D,GABRB2,GABRB3,GNG7,SLC6A12,SLC6A13
16_Member	KEGG Pathway	ko04723	Retrograde endocannabinoid signaling	-2.39225	-0.941417	7/101	111,776,2561,2562,2788,3760,5332	ADCY5,CACNA1D,GABRB2,GABRB3,GNG7,KCNJ3,PLCB4
16_Member	KEGG Pathway	ko04724	Glutamatergic synapse	-2.10828	-0.729453	7/114	111,776,2788,2899,3760,5332,6505	ADCY5,CACNA1D,GNG7,GRIK3,KCNJ3,PLCB4,SLC1A1
16_Member	KEGG Pathway	ko04727	GABAergic synapse	-2.0856	-0.720351	6/88	111,776,2561,2562,2788,6540	ADCY5,CACNA1D,GABRB2,GABRB3,GNG7,SLC6A13
16_Member	KEGG Pathway	hsa04724	Glutamatergic synapse	-2.04901	-0.691314	7/117	111,776,2788,2899,3760,5332,6505	ADCY5,CACNA1D,GNG7,GRIK3,KCNJ3,PLCB4,SLC1A1
17_Summary	GO Biological Processes	GO:0072521	purine-containing compound metabolic process	-6.88206	-4.25181	34/622	111,229,316,477,1740,2203,2272,2819,3158,3479,4881,5136,5166,5167,5169,5563,6296,6819,8382,8622,8671,10249,10786,10891,22875,27233,51085,54988,55867,116285,120892,123876,140733,348158,33,1579,1593,4023,5740,8309,9104,9971,130013,443,1036,5053,23743,347,4886,5071,5105,5239,5950,6097,7033,10580,5502,5745,6514,6519,7031,7364,9365,27087,57733,79799,89944,256435,2330,160728,377841,2348,259,1800,2878,4…	ADCY5,ALDOB,AOX1,ATP1A2,DLG2,FBP1,FHIT,GPD1,HMGCS2,IGF1,NPR1,PDE1A,PDK4,ENPP1,ENPP3,PRKAA2,ACSM3,SULT1C2,NME5,PDE8B,SLC4A4,GLYAT,SLC17A3,PPARGC1A,ENPP4,SULT1C4,MLXIPL,ACSM5,SLC22A11,ACSM1,LRRK2,ACSM2A,MACROD2,ACSM2B,ACADL,CYP4A11,CYP27A1,LPL,PTGIS,ACOX2,RGN,NR1H4,ACMSD,ASPA,CDO1,PAH,BHMT2,APOD,NPY1R,PRKN,PCK1,PGM5,RBP4,RORC,TFF3,SORBS1,PPP1R1A,PTH1R,SLC2A2,SLC3A1,TFF1,UGT2B7,KL,B3GAT1,GBA3,UGT2A3…
17_Member	GO Biological Processes	GO:0072521	purine-containing compound metabolic process	-6.88206	-4.25181	34/622	111,229,316,477,1740,2203,2272,2819,3158,3479,4881,5136,5166,5167,5169,5563,6296,6819,8382,8622,8671,10249,10786,10891,22875,27233,51085,54988,55867,116285,120892,123876,140733,348158	ADCY5,ALDOB,AOX1,ATP1A2,DLG2,FBP1,FHIT,GPD1,HMGCS2,IGF1,NPR1,PDE1A,PDK4,ENPP1,ENPP3,PRKAA2,ACSM3,SULT1C2,NME5,PDE8B,SLC4A4,GLYAT,SLC17A3,PPARGC1A,ENPP4,SULT1C4,MLXIPL,ACSM5,SLC22A11,ACSM1,LRRK2,ACSM2A,MACROD2,ACSM2B
17_Member	GO Biological Processes	GO:0072330	monocarboxylic acid biosynthetic process	-6.1134	-3.71336	23/353	33,229,1579,1593,2203,2819,3479,4023,5166,5563,5740,6296,8309,8671,9104,9971,10891,51085,54988,116285,123876,130013,348158	ACADL,ALDOB,CYP4A11,CYP27A1,FBP1,GPD1,IGF1,LPL,PDK4,PRKAA2,PTGIS,ACSM3,ACOX2,SLC4A4,RGN,NR1H4,PPARGC1A,MLXIPL,ACSM5,ACSM1,ACSM2A,ACMSD,ACSM2B
17_Member	GO Biological Processes	GO:0046394	carboxylic acid biosynthetic process	-5.88845	-3.53279	27/476	33,229,443,1036,1579,1593,2203,2819,3479,4023,5053,5166,5563,5740,6296,8309,8671,9104,9971,10891,23743,51085,54988,116285,123876,130013,348158	ACADL,ALDOB,ASPA,CDO1,CYP4A11,CYP27A1,FBP1,GPD1,IGF1,LPL,PAH,PDK4,PRKAA2,PTGIS,ACSM3,ACOX2,SLC4A4,RGN,NR1H4,PPARGC1A,BHMT2,MLXIPL,ACSM5,ACSM1,ACSM2A,ACMSD,ACSM2B
17_Member	GO Biological Processes	GO:0016053	organic acid biosynthetic process	-5.87115	-3.52053	27/477	33,229,443,1036,1579,1593,2203,2819,3479,4023,5053,5166,5563,5740,6296,8309,8671,9104,9971,10891,23743,51085,54988,116285,123876,130013,348158	ACADL,ALDOB,ASPA,CDO1,CYP4A11,CYP27A1,FBP1,GPD1,IGF1,LPL,PAH,PDK4,PRKAA2,PTGIS,ACSM3,ACOX2,SLC4A4,RGN,NR1H4,PPARGC1A,BHMT2,MLXIPL,ACSM5,ACSM1,ACSM2A,ACMSD,ACSM2B
17_Member	GO Biological Processes	GO:0006006	glucose metabolic process	-5.8226	-3.48494	17/214	229,347,2203,2819,3479,4886,5071,5105,5166,5167,5239,5950,6097,7033,9104,10580,10891	ALDOB,APOD,FBP1,GPD1,IGF1,NPY1R,PRKN,PCK1,PDK4,ENPP1,PGM5,RBP4,RORC,TFF3,RGN,SORBS1,PPARGC1A
17_Member	GO Biological Processes	GO:0005975	carbohydrate metabolic process	-5.80649	-3.47307	32/631	229,347,2203,2819,3479,4886,5071,5105,5166,5167,5239,5502,5563,5745,5950,6097,6514,6519,7031,7033,7364,8671,9104,9365,10580,10891,27087,51085,57733,79799,89944,256435	ALDOB,APOD,FBP1,GPD1,IGF1,NPY1R,PRKN,PCK1,PDK4,ENPP1,PGM5,PPP1R1A,PRKAA2,PTH1R,RBP4,RORC,SLC2A2,SLC3A1,TFF1,TFF3,UGT2B7,SLC4A4,RGN,KL,SORBS1,PPARGC1A,B3GAT1,MLXIPL,GBA3,UGT2A3,GLB1L2,ST6GALNAC3
17_Member	GO Biological Processes	GO:0006753	nucleoside phosphate metabolic process	-5.3999	-3.14706	34/724	111,229,477,1740,2203,2272,2330,2819,3158,3479,4881,5136,5166,5167,5169,5563,5740,6296,6819,8382,8622,8671,10249,10891,27233,51085,54988,116285,120892,123876,130013,160728,348158,377841	ADCY5,ALDOB,ATP1A2,DLG2,FBP1,FHIT,FMO5,GPD1,HMGCS2,IGF1,NPR1,PDE1A,PDK4,ENPP1,ENPP3,PRKAA2,PTGIS,ACSM3,SULT1C2,NME5,PDE8B,SLC4A4,GLYAT,PPARGC1A,SULT1C4,MLXIPL,ACSM5,ACSM1,LRRK2,ACSM2A,ACMSD,SLC5A8,ACSM2B,ENTPD8
17_Member	GO Biological Processes	GO:0009150	purine ribonucleotide metabolic process	-5.22933	-3.01017	28/547	111,229,477,1740,2203,2819,3158,3479,4881,5136,5166,5167,5169,5563,6296,6819,8382,8622,8671,10249,10891,27233,51085,54988,116285,120892,123876,348158	ADCY5,ALDOB,ATP1A2,DLG2,FBP1,GPD1,HMGCS2,IGF1,NPR1,PDE1A,PDK4,ENPP1,ENPP3,PRKAA2,ACSM3,SULT1C2,NME5,PDE8B,SLC4A4,GLYAT,PPARGC1A,SULT1C4,MLXIPL,ACSM5,ACSM1,LRRK2,ACSM2A,ACSM2B
17_Member	GO Biological Processes	GO:0006163	purine nucleotide metabolic process	-5.08661	-2.91354	29/588	111,229,477,1740,2203,2272,2819,3158,3479,4881,5136,5166,5167,5169,5563,6296,6819,8382,8622,8671,10249,10891,27233,51085,54988,116285,120892,123876,348158	ADCY5,ALDOB,ATP1A2,DLG2,FBP1,FHIT,GPD1,HMGCS2,IGF1,NPR1,PDE1A,PDK4,ENPP1,ENPP3,PRKAA2,ACSM3,SULT1C2,NME5,PDE8B,SLC4A4,GLYAT,PPARGC1A,SULT1C4,MLXIPL,ACSM5,ACSM1,LRRK2,ACSM2A,ACSM2B
17_Member	GO Biological Processes	GO:0009117	nucleotide metabolic process	-5.07707	-2.9069	33/717	111,229,477,1740,2203,2272,2330,2819,3158,3479,4881,5136,5166,5167,5169,5563,5740,6296,6819,8382,8622,8671,10249,10891,27233,51085,54988,116285,120892,123876,130013,160728,348158	ADCY5,ALDOB,ATP1A2,DLG2,FBP1,FHIT,FMO5,GPD1,HMGCS2,IGF1,NPR1,PDE1A,PDK4,ENPP1,ENPP3,PRKAA2,PTGIS,ACSM3,SULT1C2,NME5,PDE8B,SLC4A4,GLYAT,PPARGC1A,SULT1C4,MLXIPL,ACSM5,ACSM1,LRRK2,ACSM2A,ACMSD,SLC5A8,ACSM2B
17_Member	GO Biological Processes	GO:0005996	monosaccharide metabolic process	-5.06451	-2.89766	19/296	229,347,2203,2819,3479,4886,5071,5105,5166,5167,5239,5950,6097,7033,7364,9104,10580,10891,79799	ALDOB,APOD,FBP1,GPD1,IGF1,NPY1R,PRKN,PCK1,PDK4,ENPP1,PGM5,RBP4,RORC,TFF3,UGT2B7,RGN,SORBS1,PPARGC1A,UGT2A3
17_Member	GO Biological Processes	GO:0006732	coenzyme metabolic process	-5.06208	-2.89766	23/408	229,2203,2330,2348,2819,3158,3479,5166,5563,5740,6296,8671,9104,10249,10891,23743,51085,54988,116285,123876,130013,160728,348158	ALDOB,FBP1,FMO5,FOLR1,GPD1,HMGCS2,IGF1,PDK4,PRKAA2,PTGIS,ACSM3,SLC4A4,RGN,GLYAT,PPARGC1A,BHMT2,MLXIPL,ACSM5,ACSM1,ACSM2A,ACMSD,SLC5A8,ACSM2B
17_Member	GO Biological Processes	GO:0009259	ribonucleotide metabolic process	-5.01204	-2.86168	28/562	111,229,477,1740,2203,2819,3158,3479,4881,5136,5166,5167,5169,5563,6296,6819,8382,8622,8671,10249,10891,27233,51085,54988,116285,120892,123876,348158	ADCY5,ALDOB,ATP1A2,DLG2,FBP1,GPD1,HMGCS2,IGF1,NPR1,PDE1A,PDK4,ENPP1,ENPP3,PRKAA2,ACSM3,SULT1C2,NME5,PDE8B,SLC4A4,GLYAT,PPARGC1A,SULT1C4,MLXIPL,ACSM5,ACSM1,LRRK2,ACSM2A,ACSM2B
17_Member	GO Biological Processes	GO:0051186	cofactor metabolic process	-4.88165	-2.76584	29/603	229,259,1800,2203,2330,2348,2819,2878,3158,3479,4129,5166,5563,5740,6296,8029,8671,9027,9104,10249,10891,23743,51085,54988,116285,123876,130013,160728,348158	ALDOB,AMBP,DPEP1,FBP1,FMO5,FOLR1,GPD1,GPX3,HMGCS2,IGF1,MAOB,PDK4,PRKAA2,PTGIS,ACSM3,CUBN,SLC4A4,NAT8,RGN,GLYAT,PPARGC1A,BHMT2,MLXIPL,ACSM5,ACSM1,ACSM2A,ACMSD,SLC5A8,ACSM2B
17_Member	GO Biological Processes	GO:0019318	hexose metabolic process	-4.82819	-2.72991	17/254	229,347,2203,2819,3479,4886,5071,5105,5166,5167,5239,5950,6097,7033,9104,10580,10891	ALDOB,APOD,FBP1,GPD1,IGF1,NPY1R,PRKN,PCK1,PDK4,ENPP1,PGM5,RBP4,RORC,TFF3,RGN,SORBS1,PPARGC1A
17_Member	GO Biological Processes	GO:0019693	ribose phosphate metabolic process	-4.73636	-2.64809	28/582	111,229,477,1740,2203,2819,3158,3479,4881,5136,5166,5167,5169,5563,6296,6819,8382,8622,8671,10249,10891,27233,51085,54988,116285,120892,123876,348158	ADCY5,ALDOB,ATP1A2,DLG2,FBP1,GPD1,HMGCS2,IGF1,NPR1,PDE1A,PDK4,ENPP1,ENPP3,PRKAA2,ACSM3,SULT1C2,NME5,PDE8B,SLC4A4,GLYAT,PPARGC1A,SULT1C4,MLXIPL,ACSM5,ACSM1,LRRK2,ACSM2A,ACSM2B
17_Member	GO Biological Processes	GO:0006109	regulation of carbohydrate metabolic process	-4.65819	-2.5884	15/210	2203,2819,3479,5071,5166,5167,5563,5745,6097,7033,8671,9104,10580,10891,51085	FBP1,GPD1,IGF1,PRKN,PDK4,ENPP1,PRKAA2,PTH1R,RORC,TFF3,SLC4A4,RGN,SORBS1,PPARGC1A,MLXIPL
17_Member	GO Biological Processes	GO:0008610	lipid biosynthetic process	-4.49191	-2.45689	32/733	33,338,1579,1589,1593,2819,3158,4023,5105,5166,5563,5618,5740,6296,7069,8309,8912,9104,9514,9971,10580,10826,10891,11145,51085,54988,80736,116285,123876,221395,256435,348158	ACADL,APOB,CYP4A11,CYP21A2,CYP27A1,GPD1,HMGCS2,LPL,PCK1,PDK4,PRKAA2,PRLR,PTGIS,ACSM3,THRSP,ACOX2,CACNA1H,RGN,GAL3ST1,NR1H4,SORBS1,FAXDC2,PPARGC1A,PLAAT3,MLXIPL,ACSM5,SLC44A4,ACSM1,ACSM2A,ADGRF5,ST6GALNAC3,ACSM2B
17_Member	GO Biological Processes	GO:0045913	positive regulation of carbohydrate metabolic process	-4.35421	-2.34241	9/84	2819,3479,5563,5745,8671,9104,10580,10891,51085	GPD1,IGF1,PRKAA2,PTH1R,SLC4A4,RGN,SORBS1,PPARGC1A,MLXIPL
17_Member	GO Biological Processes	GO:0006633	fatty acid biosynthetic process	-4.34255	-2.33542	13/173	33,1579,4023,5166,5563,5740,6296,9104,51085,54988,116285,123876,348158	ACADL,CYP4A11,LPL,PDK4,PRKAA2,PTGIS,ACSM3,RGN,MLXIPL,ACSM5,ACSM1,ACSM2A,ACSM2B
17_Member	GO Biological Processes	GO:0032787	monocarboxylic acid metabolic process	-4.12805	-2.178	29/664	33,125,229,1545,1579,1593,2203,2819,3479,4023,5105,5166,5563,5740,6296,7364,8309,8671,9104,9971,10249,10891,51085,54988,79799,116285,123876,130013,348158	ACADL,ADH1B,ALDOB,CYP1B1,CYP4A11,CYP27A1,FBP1,GPD1,IGF1,LPL,PCK1,PDK4,PRKAA2,PTGIS,ACSM3,UGT2B7,ACOX2,SLC4A4,RGN,NR1H4,GLYAT,PPARGC1A,MLXIPL,ACSM5,UGT2A3,ACSM1,ACSM2A,ACMSD,ACSM2B
17_Member	GO Biological Processes	GO:2001171	positive regulation of ATP biosynthetic process	-4.08462	-2.15166	6/37	2819,3479,5563,8671,10891,51085	GPD1,IGF1,PRKAA2,SLC4A4,PPARGC1A,MLXIPL
17_Member	GO Biological Processes	GO:0045821	positive regulation of glycolytic process	-4.02513	-2.10047	5/24	2819,3479,5563,8671,51085	GPD1,IGF1,PRKAA2,SLC4A4,MLXIPL
17_Member	GO Biological Processes	GO:0051196	regulation of coenzyme metabolic process	-3.89865	-2.00264	9/96	2203,2819,3479,5166,5563,8671,10891,51085,130013	FBP1,GPD1,IGF1,PDK4,PRKAA2,SLC4A4,PPARGC1A,MLXIPL,ACMSD
17_Member	GO Biological Processes	GO:1901292	nucleoside phosphate catabolic process	-3.88187	-1.99863	13/192	229,2203,2272,2819,3479,5136,5167,5169,5563,8622,8671,10891,51085	ALDOB,FBP1,FHIT,GPD1,IGF1,PDE1A,ENPP1,ENPP3,PRKAA2,PDE8B,SLC4A4,PPARGC1A,MLXIPL
17_Member	GO Biological Processes	GO:0030813	positive regulation of nucleotide catabolic process	-3.8497	-1.97179	5/26	2819,3479,5563,8671,51085	GPD1,IGF1,PRKAA2,SLC4A4,MLXIPL
17_Member	GO Biological Processes	GO:0051197	positive regulation of coenzyme metabolic process	-3.8497	-1.97179	5/26	2819,3479,5563,8671,51085	GPD1,IGF1,PRKAA2,SLC4A4,MLXIPL
17_Member	GO Biological Processes	GO:0010906	regulation of glucose metabolic process	-3.80872	-1.9439	10/121	2203,3479,5071,5166,5167,6097,7033,9104,10580,10891	FBP1,IGF1,PRKN,PDK4,ENPP1,RORC,TFF3,RGN,SORBS1,PPARGC1A
17_Member	GO Biological Processes	GO:0019359	nicotinamide nucleotide biosynthetic process	-3.74747	-1.90381	11/147	229,2203,2819,3479,5563,5740,8671,10891,51085,130013,160728	ALDOB,FBP1,GPD1,IGF1,PRKAA2,PTGIS,SLC4A4,PPARGC1A,MLXIPL,ACMSD,SLC5A8
17_Member	GO Biological Processes	GO:0019363	pyridine nucleotide biosynthetic process	-3.74747	-1.90381	11/147	229,2203,2819,3479,5563,5740,8671,10891,51085,130013,160728	ALDOB,FBP1,GPD1,IGF1,PRKAA2,PTGIS,SLC4A4,PPARGC1A,MLXIPL,ACMSD,SLC5A8
17_Member	GO Biological Processes	GO:0010675	regulation of cellular carbohydrate metabolic process	-3.72162	-1.88457	11/148	2203,3479,5071,5166,5167,5745,6097,7033,9104,10580,10891	FBP1,IGF1,PRKN,PDK4,ENPP1,PTH1R,RORC,TFF3,RGN,SORBS1,PPARGC1A
17_Member	GO Biological Processes	GO:0072524	pyridine-containing compound metabolic process	-3.70623	-1.87178	13/200	229,316,2203,2330,2819,3479,5563,5740,8671,10891,51085,130013,160728	ALDOB,AOX1,FBP1,FMO5,GPD1,IGF1,PRKAA2,PTGIS,SLC4A4,PPARGC1A,MLXIPL,ACMSD,SLC5A8
17_Member	GO Biological Processes	GO:0072525	pyridine-containing compound biosynthetic process	-3.67063	-1.84812	11/150	229,2203,2819,3479,5563,5740,8671,10891,51085,130013,160728	ALDOB,FBP1,GPD1,IGF1,PRKAA2,PTGIS,SLC4A4,PPARGC1A,MLXIPL,ACMSD,SLC5A8
17_Member	GO Biological Processes	GO:0034404	nucleobase-containing small molecule biosynthetic process	-3.66881	-1.8476	14/229	229,2203,2272,2819,3479,5136,5167,5169,5563,8382,8622,8671,10891,51085	ALDOB,FBP1,FHIT,GPD1,IGF1,PDE1A,ENPP1,ENPP3,PRKAA2,NME5,PDE8B,SLC4A4,PPARGC1A,MLXIPL
17_Member	GO Biological Processes	GO:0046434	organophosphate catabolic process	-3.57968	-1.7812	15/262	229,2203,2272,2819,3479,5136,5167,5168,5169,5563,8622,8671,10891,51085,375775	ALDOB,FBP1,FHIT,GPD1,IGF1,PDE1A,ENPP1,ENPP2,ENPP3,PRKAA2,PDE8B,SLC4A4,PPARGC1A,MLXIPL,PNPLA7
17_Member	GO Biological Processes	GO:0009132	nucleoside diphosphate metabolic process	-3.47546	-1.71013	11/158	229,1740,2203,2819,3479,5563,8382,8671,10891,51085,377841	ALDOB,DLG2,FBP1,GPD1,IGF1,PRKAA2,NME5,SLC4A4,PPARGC1A,MLXIPL,ENTPD8
17_Member	GO Biological Processes	GO:0030810	positive regulation of nucleotide biosynthetic process	-3.44223	-1.68704	6/48	2819,3479,5563,8671,10891,51085	GPD1,IGF1,PRKAA2,SLC4A4,PPARGC1A,MLXIPL
17_Member	GO Biological Processes	GO:1900373	positive regulation of purine nucleotide biosynthetic process	-3.44223	-1.68704	6/48	2819,3479,5563,8671,10891,51085	GPD1,IGF1,PRKAA2,SLC4A4,PPARGC1A,MLXIPL
17_Member	GO Biological Processes	GO:1903580	positive regulation of ATP metabolic process	-3.44223	-1.68704	6/48	2819,3479,5563,8671,10891,51085	GPD1,IGF1,PRKAA2,SLC4A4,PPARGC1A,MLXIPL
17_Member	GO Biological Processes	GO:0019362	pyridine nucleotide metabolic process	-3.29136	-1.58159	12/193	229,2203,2330,2819,3479,5563,5740,8671,10891,51085,130013,160728	ALDOB,FBP1,FMO5,GPD1,IGF1,PRKAA2,PTGIS,SLC4A4,PPARGC1A,MLXIPL,ACMSD,SLC5A8
17_Member	GO Biological Processes	GO:0046496	nicotinamide nucleotide metabolic process	-3.29136	-1.58159	12/193	229,2203,2330,2819,3479,5563,5740,8671,10891,51085,130013,160728	ALDOB,FBP1,FMO5,GPD1,IGF1,PRKAA2,PTGIS,SLC4A4,PPARGC1A,MLXIPL,ACMSD,SLC5A8
17_Member	GO Biological Processes	GO:0051194	positive regulation of cofactor metabolic process	-3.2203	-1.53585	5/35	2819,3479,5563,8671,51085	GPD1,IGF1,PRKAA2,SLC4A4,MLXIPL
17_Member	GO Biological Processes	GO:0030808	regulation of nucleotide biosynthetic process	-3.14778	-1.48277	9/121	2203,2819,3479,5166,5563,8671,10891,51085,130013	FBP1,GPD1,IGF1,PDK4,PRKAA2,SLC4A4,PPARGC1A,MLXIPL,ACMSD
17_Member	GO Biological Processes	GO:0051193	regulation of cofactor metabolic process	-3.14778	-1.48277	9/121	2203,2819,3479,5166,5563,8671,10891,51085,130013	FBP1,GPD1,IGF1,PDK4,PRKAA2,SLC4A4,PPARGC1A,MLXIPL,ACMSD
17_Member	GO Biological Processes	GO:0006110	regulation of glycolytic process	-2.97165	-1.35213	7/80	2203,2819,3479,5563,8671,10891,51085	FBP1,GPD1,IGF1,PRKAA2,SLC4A4,PPARGC1A,MLXIPL
17_Member	GO Biological Processes	GO:0045981	positive regulation of nucleotide metabolic process	-2.95715	-1.34168	6/59	2819,3479,5563,8671,10891,51085	GPD1,IGF1,PRKAA2,SLC4A4,PPARGC1A,MLXIPL
17_Member	GO Biological Processes	GO:1900544	positive regulation of purine nucleotide metabolic process	-2.95715	-1.34168	6/59	2819,3479,5563,8671,10891,51085	GPD1,IGF1,PRKAA2,SLC4A4,PPARGC1A,MLXIPL
17_Member	GO Biological Processes	GO:0006090	pyruvate metabolic process	-2.95535	-1.34068	10/155	229,2203,2819,3479,5105,5166,5563,8671,10891,51085	ALDOB,FBP1,GPD1,IGF1,PCK1,PDK4,PRKAA2,SLC4A4,PPARGC1A,MLXIPL
17_Member	GO Biological Processes	GO:0006733	oxidoreduction coenzyme metabolic process	-2.91709	-1.31513	12/213	229,2203,2330,2819,3479,5563,5740,8671,10891,51085,130013,160728	ALDOB,FBP1,FMO5,GPD1,IGF1,PRKAA2,PTGIS,SLC4A4,PPARGC1A,MLXIPL,ACMSD,SLC5A8
17_Member	GO Biological Processes	GO:0009166	nucleotide catabolic process	-2.88695	-1.29043	11/186	229,2203,2272,2819,3479,5136,5563,8622,8671,10891,51085	ALDOB,FBP1,FHIT,GPD1,IGF1,PDE1A,PRKAA2,PDE8B,SLC4A4,PPARGC1A,MLXIPL
17_Member	GO Biological Processes	GO:0030811	regulation of nucleotide catabolic process	-2.87747	-1.28326	7/83	2203,2819,3479,5563,8671,10891,51085	FBP1,GPD1,IGF1,PRKAA2,SLC4A4,PPARGC1A,MLXIPL
17_Member	GO Biological Processes	GO:0006165	nucleoside diphosphate phosphorylation	-2.85648	-1.26381	9/133	229,2203,2819,3479,5563,8382,8671,10891,51085	ALDOB,FBP1,GPD1,IGF1,PRKAA2,NME5,SLC4A4,PPARGC1A,MLXIPL
17_Member	GO Biological Processes	GO:0062013	positive regulation of small molecule metabolic process	-2.85134	-1.26248	10/160	2819,3479,5563,5745,8671,9104,9971,10580,10891,51085	GPD1,IGF1,PRKAA2,PTH1R,SLC4A4,RGN,NR1H4,SORBS1,PPARGC1A,MLXIPL
17_Member	GO Biological Processes	GO:0046939	nucleotide phosphorylation	-2.81138	-1.23228	9/135	229,2203,2819,3479,5563,8382,8671,10891,51085	ALDOB,FBP1,GPD1,IGF1,PRKAA2,NME5,SLC4A4,PPARGC1A,MLXIPL
17_Member	GO Biological Processes	GO:0062012	regulation of small molecule metabolic process	-2.77201	-1.20758	20/481	33,338,2203,2330,2819,3479,5071,5166,5167,5563,5745,6097,7033,8671,9104,9971,10580,10891,51085,130013	ACADL,APOB,FBP1,FMO5,GPD1,IGF1,PRKN,PDK4,ENPP1,PRKAA2,PTH1R,RORC,TFF3,SLC4A4,RGN,NR1H4,SORBS1,PPARGC1A,MLXIPL,ACMSD
17_Member	GO Biological Processes	GO:0009135	purine nucleoside diphosphate metabolic process	-2.72387	-1.1705	9/139	229,1740,2203,2819,3479,5563,8671,10891,51085	ALDOB,DLG2,FBP1,GPD1,IGF1,PRKAA2,SLC4A4,PPARGC1A,MLXIPL
17_Member	GO Biological Processes	GO:0009179	purine ribonucleoside diphosphate metabolic process	-2.72387	-1.1705	9/139	229,1740,2203,2819,3479,5563,8671,10891,51085	ALDOB,DLG2,FBP1,GPD1,IGF1,PRKAA2,SLC4A4,PPARGC1A,MLXIPL
17_Member	GO Biological Processes	GO:0043470	regulation of carbohydrate catabolic process	-2.67377	-1.13518	7/90	2203,2819,3479,5563,8671,10891,51085	FBP1,GPD1,IGF1,PRKAA2,SLC4A4,PPARGC1A,MLXIPL
17_Member	GO Biological Processes	GO:0006096	glycolytic process	-2.6721	-1.13518	8/115	229,2203,2819,3479,5563,8671,10891,51085	ALDOB,FBP1,GPD1,IGF1,PRKAA2,SLC4A4,PPARGC1A,MLXIPL
17_Member	GO Biological Processes	GO:0009108	coenzyme biosynthetic process	-2.66349	-1.13148	13/259	229,2203,2819,3479,5166,5563,5740,8671,9104,10891,51085,130013,160728	ALDOB,FBP1,GPD1,IGF1,PDK4,PRKAA2,PTGIS,SLC4A4,RGN,PPARGC1A,MLXIPL,ACMSD,SLC5A8
17_Member	GO Biological Processes	GO:0009185	ribonucleoside diphosphate metabolic process	-2.66048	-1.12981	9/142	229,1740,2203,2819,3479,5563,8671,10891,51085	ALDOB,DLG2,FBP1,GPD1,IGF1,PRKAA2,SLC4A4,PPARGC1A,MLXIPL
17_Member	GO Biological Processes	GO:0006757	ATP generation from ADP	-2.64851	-1.1218	8/116	229,2203,2819,3479,5563,8671,10891,51085	ALDOB,FBP1,GPD1,IGF1,PRKAA2,SLC4A4,PPARGC1A,MLXIPL
17_Member	GO Biological Processes	GO:0044262	cellular carbohydrate metabolic process	-2.6019	-1.09189	14/295	2203,3479,5071,5105,5166,5167,5502,5745,6097,7033,9104,10580,10891,57733	FBP1,IGF1,PRKN,PCK1,PDK4,ENPP1,PPP1R1A,PTH1R,RORC,TFF3,RGN,SORBS1,PPARGC1A,GBA3
17_Member	GO Biological Processes	GO:0042866	pyruvate biosynthetic process	-2.57933	-1.07391	8/119	229,2203,2819,3479,5563,8671,10891,51085	ALDOB,FBP1,GPD1,IGF1,PRKAA2,SLC4A4,PPARGC1A,MLXIPL
17_Member	GO Biological Processes	GO:0006631	fatty acid metabolic process	-2.57929	-1.07391	17/396	33,1545,1579,4023,5105,5166,5563,5740,6296,8309,9104,10891,51085,54988,116285,123876,348158	ACADL,CYP1B1,CYP4A11,LPL,PCK1,PDK4,PRKAA2,PTGIS,ACSM3,ACOX2,RGN,PPARGC1A,MLXIPL,ACSM5,ACSM1,ACSM2A,ACSM2B
17_Member	GO Biological Processes	GO:1900371	regulation of purine nucleotide biosynthetic process	-2.5568	-1.05997	8/120	2203,2819,3479,5166,5563,8671,10891,51085	FBP1,GPD1,IGF1,PDK4,PRKAA2,SLC4A4,PPARGC1A,MLXIPL
17_Member	GO Biological Processes	GO:2001169	regulation of ATP biosynthetic process	-2.46486	-0.992502	7/98	2203,2819,3479,5563,8671,10891,51085	FBP1,GPD1,IGF1,PRKAA2,SLC4A4,PPARGC1A,MLXIPL
17_Member	GO Biological Processes	GO:0006140	regulation of nucleotide metabolic process	-2.46201	-0.990239	9/152	2203,2819,3479,5166,5563,8671,10891,51085,130013	FBP1,GPD1,IGF1,PDK4,PRKAA2,SLC4A4,PPARGC1A,MLXIPL,ACMSD
17_Member	GO Biological Processes	GO:0046031	ADP metabolic process	-2.40594	-0.951225	8/127	229,2203,2819,3479,5563,8671,10891,51085	ALDOB,FBP1,GPD1,IGF1,PRKAA2,SLC4A4,PPARGC1A,MLXIPL
17_Member	GO Biological Processes	GO:0006091	generation of precursor metabolites and energy	-2.37021	-0.924796	20/522	125,229,316,2203,2819,3158,3479,4129,5167,5502,5563,8671,9365,10580,10891,29958,51085,79611,116285,221395	ADH1B,ALDOB,AOX1,FBP1,GPD1,HMGCS2,IGF1,MAOB,ENPP1,PPP1R1A,PRKAA2,SLC4A4,KL,SORBS1,PPARGC1A,DMGDH,MLXIPL,ACSS3,ACSM1,ADGRF5
17_Member	GO Biological Processes	GO:0043467	regulation of generation of precursor metabolites and energy	-2.28126	-0.862372	9/162	2203,2819,3479,5167,5563,8671,10580,10891,51085	FBP1,GPD1,IGF1,ENPP1,PRKAA2,SLC4A4,SORBS1,PPARGC1A,MLXIPL
17_Member	GO Biological Processes	GO:0051188	cofactor biosynthetic process	-2.27807	-0.860098	14/321	229,2203,2819,3479,4129,5166,5563,5740,8671,9104,10891,51085,130013,160728	ALDOB,FBP1,GPD1,IGF1,MAOB,PDK4,PRKAA2,PTGIS,SLC4A4,RGN,PPARGC1A,MLXIPL,ACMSD,SLC5A8
17_Member	GO Biological Processes	GO:1901293	nucleoside phosphate biosynthetic process	-2.27271	-0.855876	16/390	111,229,2203,2819,3479,4881,5166,5563,5740,8382,8671,10891,51085,130013,160728,377841	ADCY5,ALDOB,FBP1,GPD1,IGF1,NPR1,PDK4,PRKAA2,PTGIS,NME5,SLC4A4,PPARGC1A,MLXIPL,ACMSD,SLC5A8,ENTPD8
17_Member	GO Biological Processes	GO:1901361	organic cyclic compound catabolic process	-2.14003	-0.751381	26/777	229,259,316,1593,1807,2203,2272,2819,3081,3479,4129,5053,5136,5167,5169,5563,6531,8622,8671,9104,10891,22875,50804,51085,130013,377841	ALDOB,AMBP,AOX1,CYP27A1,DPYS,FBP1,FHIT,GPD1,HGD,IGF1,MAOB,PAH,PDE1A,ENPP1,ENPP3,PRKAA2,SLC6A3,PDE8B,SLC4A4,RGN,PPARGC1A,ENPP4,MYEF2,MLXIPL,ACMSD,ENTPD8
17_Member	GO Biological Processes	GO:0019439	aromatic compound catabolic process	-2.12747	-0.743584	25/740	229,259,316,1807,2203,2272,2819,3081,3479,4129,5053,5136,5167,5169,5563,6531,8622,8671,9104,10891,22875,50804,51085,130013,377841	ALDOB,AMBP,AOX1,DPYS,FBP1,FHIT,GPD1,HGD,IGF1,MAOB,PAH,PDE1A,ENPP1,ENPP3,PRKAA2,SLC6A3,PDE8B,SLC4A4,RGN,PPARGC1A,ENPP4,MYEF2,MLXIPL,ACMSD,ENTPD8
17_Member	GO Biological Processes	GO:0010676	positive regulation of cellular carbohydrate metabolic process	-2.11061	-0.730499	5/62	3479,5745,9104,10580,10891	IGF1,PTH1R,RGN,SORBS1,PPARGC1A
17_Member	GO Biological Processes	GO:0009206	purine ribonucleoside triphosphate biosynthetic process	-2.10026	-0.729302	9/173	229,2203,2819,3479,5563,8382,8671,10891,51085	ALDOB,FBP1,GPD1,IGF1,PRKAA2,NME5,SLC4A4,PPARGC1A,MLXIPL
17_Member	GO Biological Processes	GO:0009145	purine nucleoside triphosphate biosynthetic process	-2.08465	-0.720351	9/174	229,2203,2819,3479,5563,8382,8671,10891,51085	ALDOB,FBP1,GPD1,IGF1,PRKAA2,NME5,SLC4A4,PPARGC1A,MLXIPL
17_Member	GO Biological Processes	GO:0010907	positive regulation of glucose metabolic process	-2.0228	-0.674367	4/42	3479,9104,10580,10891	IGF1,RGN,SORBS1,PPARGC1A
17_Member	GO Biological Processes	GO:1900542	regulation of purine nucleotide metabolic process	-2.01535	-0.6691	8/148	2203,2819,3479,5166,5563,8671,10891,51085	FBP1,GPD1,IGF1,PDK4,PRKAA2,SLC4A4,PPARGC1A,MLXIPL
17_Member	GO Biological Processes	GO:0009201	ribonucleoside triphosphate biosynthetic process	-2.00857	-0.663187	9/179	229,2203,2819,3479,5563,8382,8671,10891,51085	ALDOB,FBP1,GPD1,IGF1,PRKAA2,NME5,SLC4A4,PPARGC1A,MLXIPL
18_Summary	Canonical Pathways	M5885	NABA MATRISOME ASSOCIATED	-6.76488	-4.16682	38/751	2,183,259,866,869,1393,2159,2487,3026,3082,3479,3549,3625,3960,5104,5265,5967,6271,6358,6359,6387,7123,9068,9518,9723,10718,25849,51705,56920,57188,57715,80274,80310,80760,91851,114905,140689,341640	A2M,AGT,AMBP,SERPINA6,CBLN1,CRHBP,F10,FRZB,HABP2,HGF,IGF1,IHH,INHBB,LGALS4,SERPINA5,SERPINA1,REG1A,S100A1,CCL14,CCL15,CXCL12,CLEC3B,ANGPTL1,GDF15,SEMA3E,NRG3,PARM1,EMCN,SEMA3G,ADAMTSL3,SEMA4G,SCUBE1,PDGFD,ITIH5,CHRDL1,C1QTNF7,CBLN4,FREM2
18_Member	Canonical Pathways	M5885	NABA MATRISOME ASSOCIATED	-6.76488	-4.16682	38/751	2,183,259,866,869,1393,2159,2487,3026,3082,3479,3549,3625,3960,5104,5265,5967,6271,6358,6359,6387,7123,9068,9518,9723,10718,25849,51705,56920,57188,57715,80274,80310,80760,91851,114905,140689,341640	A2M,AGT,AMBP,SERPINA6,CBLN1,CRHBP,F10,FRZB,HABP2,HGF,IGF1,IHH,INHBB,LGALS4,SERPINA5,SERPINA1,REG1A,S100A1,CCL14,CCL15,CXCL12,CLEC3B,ANGPTL1,GDF15,SEMA3E,NRG3,PARM1,EMCN,SEMA3G,ADAMTSL3,SEMA4G,SCUBE1,PDGFD,ITIH5,CHRDL1,C1QTNF7,CBLN4,FREM2
18_Member	Canonical Pathways	M5883	NABA SECRETED FACTORS	-3.70482	-1.87178	18/343	869,1393,2487,3082,3479,3549,3625,6271,6358,6359,6387,9068,9518,10718,80274,80310,91851,140689	CBLN1,CRHBP,FRZB,HGF,IGF1,IHH,INHBB,S100A1,CCL14,CCL15,CXCL12,ANGPTL1,GDF15,NRG3,SCUBE1,PDGFD,CHRDL1,CBLN4
19_Summary	KEGG Pathway	hsa04924	Renin secretion	-6.69656	-4.11373	11/73	111,183,185,358,776,1908,4881,5136,5137,5153,5332,477,482,1589,3777,8912,8622,147,1910,2066,5350,5733,9630,1579,4629,84647,8322,50940	ADCY5,AGT,AGTR1,AQP1,CACNA1D,EDN3,NPR1,PDE1A,PDE1C,PDE1B,PLCB4,ATP1A2,ATP1B2,CYP21A2,KCNK3,CACNA1H,PDE8B,ADRA1B,EDNRB,ERBB4,PLN,PTGER3,GNA14,CYP4A11,MYH11,PLA2G12B,FZD4,PDE11A
19_Member	KEGG Pathway	hsa04924	Renin secretion	-6.69656	-4.11373	11/73	111,183,185,358,776,1908,4881,5136,5137,5153,5332	ADCY5,AGT,AGTR1,AQP1,CACNA1D,EDN3,NPR1,PDE1A,PDE1C,PDE1B,PLCB4
19_Member	KEGG Pathway	ko04924	Renin secretion	-6.22769	-3.80572	10/65	111,183,185,358,776,4881,5136,5137,5153,5332	ADCY5,AGT,AGTR1,AQP1,CACNA1D,NPR1,PDE1A,PDE1C,PDE1B,PLCB4
19_Member	KEGG Pathway	hsa04925	aldosterone synthesis and secretion	-5.22205	-3.00613	11/102	111,183,185,477,482,776,1589,3777,4881,5332,8912	ADCY5,AGT,AGTR1,ATP1A2,ATP1B2,CACNA1D,CYP21A2,KCNK3,NPR1,PLCB4,CACNA1H
19_Member	KEGG Pathway	hsa04927	cortisol synthesis and secretion	-4.84928	-2.74539	9/73	111,183,185,776,1589,3777,5332,8622,8912	ADCY5,AGT,AGTR1,CACNA1D,CYP21A2,KCNK3,PLCB4,PDE8B,CACNA1H
19_Member	KEGG Pathway	ko04020	Calcium signaling pathway	-4.11618	-2.17305	13/182	147,185,776,1910,2066,5136,5137,5153,5332,5350,5733,8912,9630	ADRA1B,AGTR1,CACNA1D,EDNRB,ERBB4,PDE1A,PDE1C,PDE1B,PLCB4,PLN,PTGER3,CACNA1H,GNA14
19_Member	KEGG Pathway	hsa04270	Vascular smooth muscle contraction	-4.01949	-2.09812	11/137	111,147,183,185,776,1579,1908,4629,4881,5332,84647	ADCY5,ADRA1B,AGT,AGTR1,CACNA1D,CYP4A11,EDN3,MYH11,NPR1,PLCB4,PLA2G12B
19_Member	KEGG Pathway	ko04925	Aldosterone synthesis and secretion	-3.64552	-1.82946	8/82	111,185,776,1589,3777,4881,5332,8912	ADCY5,AGTR1,CACNA1D,CYP21A2,KCNK3,NPR1,PLCB4,CACNA1H
19_Member	KEGG Pathway	hsa04020	Calcium signaling pathway	-3.58081	-1.7812	13/206	147,185,776,1910,2066,5136,5137,5153,5332,5350,5733,8912,9630	ADRA1B,AGTR1,CACNA1D,EDNRB,ERBB4,PDE1A,PDE1C,PDE1B,PLCB4,PLN,PTGER3,CACNA1H,GNA14
19_Member	KEGG Pathway	hsa04934	cushing syndrome	-3.1855	-1.51042	11/171	111,183,185,776,1589,3777,5332,8322,8622,8912,50940	ADCY5,AGT,AGTR1,CACNA1D,CYP21A2,KCNK3,PLCB4,FZD4,PDE8B,CACNA1H,PDE11A
19_Member	KEGG Pathway	ko04270	Vascular smooth muscle contraction	-3.14778	-1.48277	9/121	111,147,185,776,1579,4629,4881,5332,84647	ADCY5,ADRA1B,AGTR1,CACNA1D,CYP4A11,MYH11,NPR1,PLCB4,PLA2G12B
20_Summary	GO Biological Processes	GO:0140115	export across plasma membrane	-6.67483	-4.09943	9/45	477,482,486,3741,5243,5348,6582,8671,23704,358,762,5105,1285,1286,1360,1803,6505,6519,7373,340024,100130933,111,213,2878,4036,5332,7253,389434,147,183,185,776,5350,5502,6332,9254,4881,4886,5733,6751,27198,84152,1908,9971,287,3270,150,1910,5745,9365,6514,6833,84647,3479,4306,10396,3760,3773,1733,3690,10231,10568,115111,10110,10786,203859,259232,54997	ATP1A2,ATP1B2,FXYD2,KCNA5,ABCB1,FXYD1,SLC22A2,SLC4A4,KCNE4,AQP1,CA4,PCK1,COL4A3,COL4A4,CPB1,DPP4,SLC1A1,SLC3A1,COL14A1,SLC6A19,SMIM6,ADCY5,ALB,GPX3,LRP2,PLCB4,TSHR,IYD,ADRA1B,AGT,AGTR1,CACNA1D,PLN,PPP1R1A,SCN7A,CACNA2D2,NPR1,NPY1R,PTGER3,SSTR1,HCAR1,PPP1R1B,EDN3,NR1H4,ANK2,HRC,ADRA2A,EDNRB,PTH1R,KL,SLC2A2,ABCC8,PLA2G12B,IGF1,NR3C2,ATP8A1,KCNJ3,KCNJ16,DIO1,ITGB3,RCAN2,SLC34A2,SLC26A7,SGK2,SLC17A3,…
20_Member	GO Biological Processes	GO:0140115	export across plasma membrane	-6.67483	-4.09943	9/45	477,482,486,3741,5243,5348,6582,8671,23704	ATP1A2,ATP1B2,FXYD2,KCNA5,ABCB1,FXYD1,SLC22A2,SLC4A4,KCNE4
20_Member	KEGG Pathway	ko04964	Proximal tubule bicarbonate reclamation	-6.66071	-4.0926	7/23	358,477,482,486,762,5105,8671	AQP1,ATP1A2,ATP1B2,FXYD2,CA4,PCK1,SLC4A4
20_Member	KEGG Pathway	hsa04964	Proximal tubule bicarbonate reclamation	-6.51843	-4.03046	7/24	358,477,482,486,762,5105,8671	AQP1,ATP1A2,ATP1B2,FXYD2,CA4,PCK1,SLC4A4
20_Member	KEGG Pathway	hsa04974	Protein digestion and absorption	-6.43846	-3.97301	12/94	477,482,486,1285,1286,1360,1803,6505,6519,7373,340024,100130933	ATP1A2,ATP1B2,FXYD2,COL4A3,COL4A4,CPB1,DPP4,SLC1A1,SLC3A1,COL14A1,SLC6A19,SMIM6
20_Member	KEGG Pathway	ko04974	Protein digestion and absorption	-5.76069	-3.43562	11/90	477,482,486,1285,1286,1360,1803,6505,6519,7373,340024	ATP1A2,ATP1B2,FXYD2,COL4A3,COL4A4,CPB1,DPP4,SLC1A1,SLC3A1,COL14A1,SLC6A19
20_Member	KEGG Pathway	ko04918	Thyroid hormone synthesis	-5.69362	-3.38479	10/74	111,213,477,482,486,2878,4036,5332,7253,389434	ADCY5,ALB,ATP1A2,ATP1B2,FXYD2,GPX3,LRP2,PLCB4,TSHR,IYD
20_Member	KEGG Pathway	hsa04918	Thyroid hormone synthesis	-5.42994	-3.16647	10/79	111,213,477,482,486,2878,4036,5332,7253,389434	ADCY5,ALB,ATP1A2,ATP1B2,FXYD2,GPX3,LRP2,PLCB4,TSHR,IYD
20_Member	GO Biological Processes	GO:0036376	sodium ion export across plasma membrane	-5.11176	-2.92986	5/15	477,482,486,5348,8671	ATP1A2,ATP1B2,FXYD2,FXYD1,SLC4A4
20_Member	KEGG Pathway	hsa04261	Adrenergic signaling in cardiomyocytes	-5.09565	-2.91728	13/147	111,147,183,185,477,482,486,776,5332,5350,5502,6332,9254	ADCY5,ADRA1B,AGT,AGTR1,ATP1A2,ATP1B2,FXYD2,CACNA1D,PLCB4,PLN,PPP1R1A,SCN7A,CACNA2D2
20_Member	KEGG Pathway	ko04261	Adrenergic signaling in cardiomyocytes	-4.49139	-2.45689	12/144	111,147,185,477,482,486,776,5332,5350,5502,6332,9254	ADCY5,ADRA1B,AGTR1,ATP1A2,ATP1B2,FXYD2,CACNA1D,PLCB4,PLN,PPP1R1A,SCN7A,CACNA2D2
20_Member	KEGG Pathway	ko04024	cAMP signaling pathway	-4.33925	-2.33542	14/198	111,477,482,486,776,4881,4886,5348,5350,5733,6751,7253,27198,84152	ADCY5,ATP1A2,ATP1B2,FXYD2,CACNA1D,NPR1,NPY1R,FXYD1,PLN,PTGER3,SSTR1,TSHR,HCAR1,PPP1R1B
20_Member	KEGG Pathway	hsa04024	cAMP signaling pathway	-4.2894	-2.30675	15/226	111,477,482,486,776,1908,4881,4886,5348,5350,5733,6751,7253,27198,84152	ADCY5,ATP1A2,ATP1B2,FXYD2,CACNA1D,EDN3,NPR1,NPY1R,FXYD1,PLN,PTGER3,SSTR1,TSHR,HCAR1,PPP1R1B
20_Member	KEGG Pathway	ko04976	Bile secretion	-4.08791	-2.15166	8/71	111,358,477,482,486,5243,8671,9971	ADCY5,AQP1,ATP1A2,ATP1B2,FXYD2,ABCB1,SLC4A4,NR1H4
20_Member	GO Biological Processes	GO:1903779	regulation of cardiac conduction	-4.0014	-2.08165	8/73	183,287,477,482,486,3270,4881,5348	AGT,ANK2,ATP1A2,ATP1B2,FXYD2,HRC,NPR1,FXYD1
20_Member	KEGG Pathway	ko04022	cGMP-PKG signaling pathway	-3.96843	-2.05833	12/163	111,147,150,185,477,482,486,776,1910,4881,5332,5350	ADCY5,ADRA1B,ADRA2A,AGTR1,ATP1A2,ATP1B2,FXYD2,CACNA1D,EDNRB,NPR1,PLCB4,PLN
20_Member	KEGG Pathway	hsa04976	Bile secretion	-3.91776	-2.02021	8/75	111,358,477,482,486,5243,8671,9971	ADCY5,AQP1,ATP1A2,ATP1B2,FXYD2,ABCB1,SLC4A4,NR1H4
20_Member	KEGG Pathway	hsa04022	cGMP-PKG signaling pathway	-3.72489	-1.88649	12/173	111,147,150,185,477,482,486,776,1910,4881,5332,5350	ADCY5,ADRA1B,ADRA2A,AGTR1,ATP1A2,ATP1B2,FXYD2,CACNA1D,EDNRB,NPR1,PLCB4,PLN
20_Member	KEGG Pathway	ko04961	Endocrine and other factor-regulated calcium reabsorption	-3.49295	-1.72073	6/47	477,482,486,5332,5745,9365	ATP1A2,ATP1B2,FXYD2,PLCB4,PTH1R,KL
20_Member	KEGG Pathway	hsa04961	Endocrine and other factor-regulated calcium reabsorption	-3.34452	-1.61944	6/50	477,482,486,5332,5745,9365	ATP1A2,ATP1B2,FXYD2,PLCB4,PTH1R,KL
20_Member	KEGG Pathway	hsa04911	Insulin secretion	-3.30356	-1.59077	8/92	111,477,482,486,776,5332,6514,6833	ADCY5,ATP1A2,ATP1B2,FXYD2,CACNA1D,PLCB4,SLC2A2,ABCC8
20_Member	KEGG Pathway	hsa04973	Carbohydrate digestion and absorption	-3.20652	-1.52678	6/53	477,482,486,776,3741,6514	ATP1A2,ATP1B2,FXYD2,CACNA1D,KCNA5,SLC2A2
20_Member	KEGG Pathway	ko04972	Pancreatic secretion	-3.1798	-1.50564	8/96	111,477,482,486,1360,5332,8671,84647	ADCY5,ATP1A2,ATP1B2,FXYD2,CPB1,PLCB4,SLC4A4,PLA2G12B
20_Member	KEGG Pathway	ko04960	Aldosterone-regulated sodium reabsorption	-3.10646	-1.45305	5/37	477,482,486,3479,4306	ATP1A2,ATP1B2,FXYD2,IGF1,NR3C2
20_Member	Reactome Gene Sets	R-HSA-936837	Ion transport by P-type ATPases	-3.03667	-1.40053	6/57	477,482,486,5348,5350,10396	ATP1A2,ATP1B2,FXYD2,FXYD1,PLN,ATP8A1
20_Member	KEGG Pathway	hsa04960	Aldosterone-regulated sodium reabsorption	-2.99975	-1.37283	5/39	477,482,486,3479,4306	ATP1A2,ATP1B2,FXYD2,IGF1,NR3C2
20_Member	KEGG Pathway	hsa04972	Pancreatic secretion	-2.97849	-1.35651	8/103	111,477,482,486,1360,5332,8671,84647	ADCY5,ATP1A2,ATP1B2,FXYD2,CPB1,PLCB4,SLC4A4,PLA2G12B
20_Member	GO Biological Processes	GO:1990573	potassium ion import across plasma membrane	-2.80479	-1.23086	5/43	477,482,486,3760,3773	ATP1A2,ATP1B2,FXYD2,KCNJ3,KCNJ16
20_Member	KEGG Pathway	ko04973	Carbohydrate digestion and absorption	-2.75946	-1.19853	5/44	477,482,486,776,6514	ATP1A2,ATP1B2,FXYD2,CACNA1D,SLC2A2
20_Member	GO Biological Processes	GO:0010248	establishment or maintenance of transmembrane electrochemical gradient	-2.61813	-1.10311	3/14	477,482,486	ATP1A2,ATP1B2,FXYD2
20_Member	GO Biological Processes	GO:0010107	potassium ion import	-2.58988	-1.0831	5/48	477,482,486,3760,3773	ATP1A2,ATP1B2,FXYD2,KCNJ3,KCNJ16
20_Member	KEGG Pathway	hsa04919	thyroid hormone signaling pathway	-2.49071	-1.01093	8/123	477,482,486,1733,3690,5332,5350,10231	ATP1A2,ATP1B2,FXYD2,DIO1,ITGB3,PLCB4,PLN,RCAN2
20_Member	KEGG Pathway	ko04978	Mineral absorption	-2.47366	-0.998975	5/51	477,482,486,10568,340024	ATP1A2,ATP1B2,FXYD2,SLC34A2,SLC6A19
20_Member	KEGG Pathway	ko04971	Gastric acid secretion	-2.42237	-0.964855	6/75	111,477,482,3773,5332,115111	ADCY5,ATP1A2,ATP1B2,KCNJ16,PLCB4,SLC26A7
20_Member	KEGG Pathway	hsa04978	Mineral absorption	-2.40076	-0.946597	5/53	477,482,486,10568,340024	ATP1A2,ATP1B2,FXYD2,SLC34A2,SLC6A19
20_Member	Reactome Gene Sets	R-HSA-983712	Ion channel transport	-2.37659	-0.927957	10/186	477,482,486,5348,5350,10110,10396,10786,203859,259232	ATP1A2,ATP1B2,FXYD2,FXYD1,PLN,SGK2,ATP8A1,SLC17A3,ANO5,NALCN
20_Member	KEGG Pathway	hsa04971	Gastric acid secretion	-2.36579	-0.924796	6/77	111,477,482,3773,5332,115111	ADCY5,ATP1A2,ATP1B2,KCNJ16,PLCB4,SLC26A7
20_Member	Reactome Gene Sets	R-HSA-5578775	Ion homeostasis	-2.29758	-0.873238	5/56	477,482,486,5348,5350	ATP1A2,ATP1B2,FXYD2,FXYD1,PLN
20_Member	KEGG Pathway	ko04970	Salivary secretion	-2.03961	-0.686354	6/90	111,147,477,482,486,5332	ADCY5,ADRA1B,ATP1A2,ATP1B2,FXYD2,PLCB4
20_Member	GO Biological Processes	GO:1902305	regulation of sodium ion transmembrane transport	-2.02554	-0.676231	5/65	477,482,486,5348,54997	ATP1A2,ATP1B2,FXYD2,FXYD1,TESC
