# Supplementary material for: Tumor microenvironment remodeling plus immunotherapy could be used in mesenchymal-like tumor with high tumor residual and drug resistant rate
Source: Commun Biol. 2023 Dec 18;6:1281. doi: 10.1038/s42003-023-05667-4 (PMC10728080; doi:10.1038/s42003-023-05667-4)
Supplement: Supplementary file 4 — Supplementary Data [file 42003_2023_5667_MOESM4_ESM.zip › Supplementary Data/Supplementary Data 9 Driver Mutation among Four EMT Clusters.xlsx]

## Sheet: 工作表1
Gene	Positive Iteration Times				Median OR				Lower Median OR				Upper Median OR
	Cluster.I	Cluster.II	Cluster.III	Cluster.IV	Cluster.I	Cluster.II	Cluster.III	Cluster.IV	Cluster.I	Cluster.II	Cluster.III	Cluster.IV	Cluster.I	Cluster.II	Cluster.III	Cluster.IV
ABL1	0	0	0	0	0	0	0	0	0	0	0	0	0	0	0	0
ACVR1	0	0	0	0	0	0	0	0	0	0	0	0	0	0	0	0
ACVR1B	0	0	0	0	0	0	0	0	0	0	0	0	0	0	0	0
ACVR2A	0	0	0	0	0	0	0	0	0	0	0	0	0	0	0	0
AJUBA	0	0	3	0	0	0	9.05723	0	0	0	2.00743	0	0	0	67.4152	0
AKT1	0	0	2	0	0	0	10.6461	0	0	0	2.14645	0	0	0	89.6707	0
ALB	0	0	0	0	0	0	0	0	0	0	0	0	0	0	0	0
ALK	0	0	3	0	0	0	4.34036	0	0	0	1.58214	0	0	0	11.9523	0
AMER1	0	0	0	0	0	0	0	0	0	0	0	0	0	0	0	0
APC	0	0	0	0	0	0	0	0	0	0	0	0	0	0	0	0
APOB	0	0	6	0	0	0	2.49526	0	0	0	1.36557	0	0	0	4.47047	0
AR	0	0	1	0	0	0	9.90582	0	0	0	2.22644	0	0	0	60.143	0
ARAF	0	0	0	0	0	0	0	0	0	0	0	0	0	0	0	0
ARHGAP35	0	0	0	0	0	0	0	0	0	0	0	0	0	0	0	0
ARID1A	0	0	0	0	0	0	0	0	0	0	0	0	0	0	0	0
ARID2	0	0	14	0	0	0	3.68215	0	0	0	1.58883	0	0	0	8.45237	0
ARID5B	0	0	34	0	0	0	6.92685	0	0	0	2.18169	0	0	0	25.7356	0
ASXL1	0	0	1	0	0	0	4.24018	0	0	0	1.70011	0	0	0	10.5794	0
ASXL2	0	0	0	0	0	0	0	0	0	0	0	0	0	0	0	0
ATF7IP	0	0	0	0	0	0	0	0	0	0	0	0	0	0	0	0
ATM	0	0	0	0	0	0	0	0	0	0	0	0	0	0	0	0
ATR	0	0	3	0	0	0	4.17942	0	0	0	1.56349	0	0	0	11.1682	0
ATRX	0	0	0	0	0	0	0	0	0	0	0	0	0	0	0	0
ATXN3	0	0	0	0	0	0	0	0	0	0	0	0	0	0	0	0
AXIN1	0	0	0	0	0	0	0	0	0	0	0	0	0	0	0	0
AXIN2	0	0	1	0	0	0	4.86142	0	0	0	1.51146	0	0	0	16.0463	0
B2M	0	0	7	0	0	0	7.79546	0	0	0	1.89063	0	0	0	45.1065	0
BAP1	0	0	0	0	0	0	0	0	0	0	0	0	0	0	0	0
BCL2	0	0	0	0	0	0	0	0	0	0	0	0	0	0	0	0
BCL2L11	0	0	0	0	0	0	0	0	0	0	0	0	0	0	0	0
BCOR	0	0	0	0	0	0	0	0	0	0	0	0	0	0	0	0
BRAF	0	0	0	0	0	0	0	0	0	0	0	0	0	0	0	0
BRCA1	0	0	2	0	0	0	3.62036	0	0	0	1.45124	0	0	0	8.94037	0
BRCA2	0	0	5	0	0	0	3.32022	0	0	0	1.46459	0	0	0	7.39308	0
BRD7	0	0	0	0	0	0	0	0	0	0	0	0	0	0	0	0
BTG2	0	0	0	0	0	0	0	0	0	0	0	0	0	0	0	0
CACNA1A	0	1	7	0	0	3.45342	3.58159	0	0	1.73858	1.59456	0	0	6.95948	7.93593	0
CARD11	0	0	0	0	0	0	0	0	0	0	0	0	0	0	0	0
CASP8	0	0	44	0	0	0	7.09065	0	0	0	2.32835	0	0	0	26.565	0
CBFB	0	0	0	0	0	0	0	0	0	0	0	0	0	0	0	0
CBWD3	0	0	0	0	0	0	0	0	0	0	0	0	0	0	0	0
CCND1	0	0	1	0	0	0	10.2605	0	0	0	1.65873	0	0	0	108.869	0
CD70	0	0	0	0	0	0	0	0	0	0	0	0	0	0	0	0
CD79B	0	0	0	0	0	0	0	0	0	0	0	0	0	0	0	0
CDH1	0	0	0	0	0	0	0	0	0	0	0	0	0	0	0	0
CDK12	0	0	5	0	0	0	4.39952	0	0	0	1.68615	0	0	0	11.7477	0
CDK4	0	0	0	0	0	0	0	0	0	0	0	0	0	0	0	0
CDKN1A	0	0	0	0	0	0	0	0	0	0	0	0	0	0	0	0
CDKN1B	0	0	0	0	0	0	0	0	0	0	0	0	0	0	0	0
CDKN2A	0	0	1	0	0	0	3.39387	0	0	0	1.41417	0	0	0	7.97712	0
CDKN2C	0	0	0	0	0	0	0	0	0	0	0	0	0	0	0	0
CEBPA	0	0	0	0	0	0	0	0	0	0	0	0	0	0	0	0
CHD3	0	0	28	0	0	0	3.90665	0	0	0	1.65786	0	0	0	9.1545	0
CHD4	0	0	1	0	0	0	3.05607	0	0	0	1.38822	0	0	0	6.55796	0
CHD8	0	0	9	0	0	0	3.32597	0	0	0	1.48225	0	0	0	7.31643	0
CHEK2	0	0	0	0	0	0	0	0	0	0	0	0	0	0	0	0
CIC	0	0	1	0	0	0	5.38652	0	0	0	1.87383	0	0	0	16.03	0
CNBD1	0	0	3	0	0	0	5.82718	0	0	0	1.69024	0	0	0	22.5288	0
COL5A1	0	0	7	0	0	0	3.13461	0	0	0	1.53403	0	0	0	6.28968	0
CREB3L3	0	0	0	0	0	0	0	0	0	0	0	0	0	0	0	0
CREBBP	0	0	14	0	0	0	3.10147	0	0	0	1.54938	0	0	0	6.10092	0
CSDE1	0	0	1	0	0	0	5.03399	0	0	0	1.42314	0	0	0	18.4465	0
CTCF	0	0	8	0	0	0	5.37475	0	0	0	1.71114	0	0	0	19.9866	0
CTNNB1	0	1	0	0	0	3.75069	0	0	0	1.83613	0	0	0	7.82311	0	0
CTNND1	0	0	0	0	0	0	0	0	0	0	0	0	0	0	0	0
CUL1	0	0	0	0	0	0	0	0	0	0	0	0	0	0	0	0
CUL3	0	0	0	0	0	0	0	0	0	0	0	0	0	0	0	0
CYLD	0	0	0	0	0	0	0	0	0	0	0	0	0	0	0	0
CYSLTR2	0	0	0	0	0	0	0	0	0	0	0	0	0	0	0	0
DACH1	0	0	3	0	0	0	5.88413	0	0	0	1.65255	0	0	0	27.236	0
DAZAP1	0	0	1	0	0	0	7.16218	0	0	0	1.37473	0	0	0	46.6447	0
DDX3X	0	0	1	0	0	0	4.8126	0	0	0	1.49597	0	0	0	15.8879	0
DHX9	0	0	0	0	0	0	0	0	0	0	0	0	0	0	0	0
DIAPH2	0	1	2	0	0	4.23167	4.16682	0	0	1.77	1.52646	0	0	10.6271	11.3858	0
DICER1	0	0	4	0	0	0	4.36312	0	0	0	1.63777	0	0	0	11.9162	0
DMD	0	0	3	0	0	0	2.73968	0	0	0	1.46618	0	0	0	5.02306	0
DNMT3A	0	0	1	0	0	0	4.76022	0	0	0	1.4798	0	0	0	15.7134	0
EEF1A1	0	0	0	0	0	0	0	0	0	0	0	0	0	0	0	0
EEF2	0	0	0	0	0	0	0	0	0	0	0	0	0	0	0	0
EGFR	0	0	0	0	0	0	0	0	0	0	0	0	0	0	0	0
EGR3	0	0	1	0	0	0	21.0099	0	0	0	2.3244	0	0	0	995.457	0
EIF1AX	0	0	0	0	0	0	0	0	0	0	0	0	0	0	0	0
ELF3	0	0	2	0	0	0	7.10261	0	0	0	1.88848	0	0	0	30.9594	0
EP300	0	0	1	0	0	0	3.62268	0	0	0	1.49256	0	0	0	8.66293	0
EPAS1	0	0	0	0	0	0	0	0	0	0	0	0	0	0	0	0
EPHA2	0	0	5	0	0	0	4.08348	0	0	0	1.61721	0	0	0	10.3723	0
EPHA3	0	0	3	0	0	0	3.99889	0	0	0	1.79041	0	0	0	8.91131	0
ERBB2	0	0	0	0	0	0	0	0	0	0	0	0	0	0	0	0
ERBB3	0	0	16	0	0	0	4.26131	0	0	0	1.68309	0	0	0	10.8927	0
ERBB4	0	0	3	0	0	0	3.53217	0	0	0	1.64467	0	0	0	7.48528	0
ERCC2	0	0	19	0	0	0	9.3128	0	0	0	2.21086	0	0	0	126.722	0
ESR1	0	0	1	0	0	0	12.3588	0	0	0	2.17916	0	0	0	126.597	0
EZH2	0	0	1	0	0	0	8.50803	0	0	0	1.79047	0	0	0	53.2441	0
FAM46D	0	0	1	0	0	0	6.48378	0	0	0	1.51396	0	0	0	31.6982	0
FAT1	0	0	7	0	0	0	2.8581	0	0	0	1.51499	0	0	0	5.30056	0
FBXW7	0	0	19	0	0	0	3.14115	0	0	0	1.50808	0	0	0	6.45531	0
FGFR1	0	0	4	0	0	0	9.04457	0	0	0	1.94238	0	0	0	63.6103	0
FGFR2	0	0	0	0	0	0	0	0	0	0	0	0	0	0	0	0
FGFR3	0	0	0	0	0	0	0	0	0	0	0	0	0	0	0	0
FLNA	0	0	1	0	0	0	4.10647	0	0	0	1.73163	0	0	0	9.67551	0
FLT3	0	0	0	0	0	0	0	0	0	0	0	0	0	0	0	0
FOXA1	0	0	0	0	0	0	0	0	0	0	0	0	0	0	0	0
FOXA2	0	0	2	0	0	0	10.6822	0	0	0	1.7268	0	0	0	113.361	0
FOXQ1	0	0	0	0	0	0	0	0	0	0	0	0	0	0	0	0
FUBP1	0	0	0	0	0	0	0	0	0	0	0	0	0	0	0	0
GABRA6	0	0	0	0	0	0	0	0	0	0	0	0	0	0	0	0
GATA3	0	0	2	0	0	0	9.59349	0	0	0	2.07891	0	0	0	81.2986	0
GNA11	0	0	0	0	0	0	0	0	0	0	0	0	0	0	0	0
GNA13	0	0	0	0	0	0	0	0	0	0	0	0	0	0	0	0
GNAQ	0	0	0	0	0	0	0	0	0	0	0	0	0	0	0	0
GNAS	0	0	0	0	0	0	0	0	0	0	0	0	0	0	0	0
GPS2	0	0	0	0	0	0	0	0	0	0	0	0	0	0	0	0
GRIN2D	0	0	0	0	0	0	0	0	0	0	0	0	0	0	0	0
GTF2I	0	0	0	0	0	0	0	0	0	0	0	0	0	0	0	0
H3F3A	0	0	1	0	0	0	0	0	0	0	3.80817	0	0	0	0	0
H3F3C	0	0	0	0	0	0	0	0	0	0	0	0	0	0	0	0
HGF	0	0	0	0	0	0	0	0	0	0	0	0	0	0	0	0
HIST1H1C	0	0	12	0	0	0	8.53784	0	0	0	1.90872	0	0	0	55.3801	0
HIST1H1E	0	0	0	0	0	0	0	0	0	0	0	0	0	0	0	0
HRAS	0	0	0	0	0	0	0	0	0	0	0	0	0	0	0	0
HUWE1	0	0	2	0	0	0	2.80096	0	0	0	1.38778	0	0	0	5.51601	0
IDH1	0	0	0	0	3.678	0	0	0	1.64306	0	0	0	8.32827	0	0	0
IDH2	0	0	4	0	0	0	12.0043	0	0	0	1.79315	0	0	0	307.339	0
IL6ST	0	0	2	0	0	0	7.20697	0	0	0	1.58803	0	0	0	40.8568	0
IL7R	0	0	5	0	0	0	5.9069	0	0	0	1.74051	0	0	0	24.7125	0
INPPL1	0	0	0	0	0	0	0	0	0	0	0	0	0	0	0	0
IRF2	0	0	0	0	0	0	0	0	0	0	0	0	0	0	0	0
IRF6	0	0	0	0	0	0	0	0	0	0	0	0	0	0	0	0
JAK1	0	0	6	0	0	0	5.01287	0	0	0	1.71969	0	0	0	15.0267	0
JAK2	0	0	19	0	0	0	7.48226	0	0	0	2.05344	0	0	0	33.714	0
JAK3	0	0	1	0	0	0	6.87217	0	0	0	1.94688	0	0	0	27.1357	0
KANSL1	0	0	2	0	0	0	4.41098	0	0	0	1.68031	0	0	0	11.7018	0
KDM5C	0	0	0	0	0	0	0	0	0	0	0	0	0	0	0	0
KDM6A	0	0	2	0	0	0	3.40557	0	0	0	1.45085	0	0	0	7.82298	0
KEAP1	0	1	1	0	0	5.46348	4.01738	0	0	2.16404	1.56882	0	0	15.0054	10.19	0
KEL	0	0	0	0	0	0	0	0	0	0	0	0	0	0	0	0
KIF1A	0	0	0	0	0	0	0	0	0	0	0	0	0	0	0	0
KIT	0	0	4	0	0	0	3.58082	0	0	0	1.41279	0	0	0	9.03177	0
KLF5	0	0	1	0	0	0	6.48378	0	0	0	1.51396	0	0	0	31.6982	0
KMT2A	0	0	3	0	0	0	3.4439	0	0	0	1.59808	0	0	0	7.30603	0
KMT2B	0	0	15	0	0	0	3.43287	0	0	0	1.58817	0	0	0	7.3093	0
KMT2C	0	0	19	0	0	0	2.52435	0	0	0	1.44271	0	0	0	4.34731	0
KMT2D	0	0	54	0	0	0	2.65461	0	0	0	1.54824	0	0	0	4.49064	0
KRAS	0	0	0	0	0	0	0	0	0	0	0	0	0	0	0	0
KRT222	0	0	0	0	0	0	0	0	0	0	0	0	0	0	0	0
LATS1	0	0	1	0	0	0	7.31052	0	0	0	2.35884	0	0	0	24.9358	0
LATS2	0	0	0	0	0	0	0	0	0	0	0	0	0	0	0	0
LEMD2	0	0	0	0	0	0	0	0	0	0	0	0	0	0	0	0
LZTR1	0	0	0	0	0	0	0	0	0	0	0	0	0	0	0	0
MACF1	0	0	0	0	0	0	0	0	0	0	0	0	0	0	0	0
MAP2K1	0	0	17	0	0	0	12.633	0	0	0	2.36693	0	0	0	223.368	0
MAP2K4	0	0	0	0	0	0	0	0	0	0	0	0	0	0	0	0
MAP3K1	0	0	0	0	0	0	0	0	0	0	0	0	0	0	0	0
MAP3K4	0	0	1	0	0	0	5.5466	0	0	0	1.80187	0	0	0	17.8611	0
MAPK1	0	0	0	0	0	0	0	0	0	0	0	0	0	0	0	0
MAX	0	0	0	0	0	0	0	0	0	0	0	0	0	0	0	0
MECOM	0	0	4	0	0	0	4.48046	0	0	0	1.63464	0	0	0	12.45	0
MED12	0	0	1	0	0	0	3.07129	0	0	0	1.34679	0	0	0	6.82627	0
MEN1	0	0	0	0	0	0	0	0	0	0	0	0	0	0	0	0
MET	0	0	0	0	0	0	0	0	0	0	0	0	0	0	0	0
MGA	0	0	11	0	0	0	3.30486	0	0	0	1.51285	0	0	0	7.09355	0
MGMT	0	0	0	0	0	0	0	0	0	0	0	0	0	0	0	0
MLH1	0	1	0	0	0	7.71914	0	0	0	2.30416	0	0	0	33.2332	0	0
MSH2	0	0	0	0	0	0	0	0	0	0	0	0	0	0	0	0
MSH3	0	0	13	0	0	0	7.62114	0	0	0	1.97193	0	0	0	38.854	0
MSH6	0	0	3	0	0	0	5.70185	0	0	0	1.61429	0	0	0	22.5491	0
MTOR	0	0	0	0	0	0	0	0	0	0	0	0	0	0	0	0
MUC6	0	0	2	0	0	0	3.78165	0	0	0	1.45166	0	0	0	9.71744	0
MYC	0	0	8	0	0	0	13.1608	0	0	0	2.20316	0	0	0	257.016	0
MYCN	0	0	0	0	0	0	0	0	0	0	0	0	0	0	0	0
MYD88	0	0	0	0	0	0	0	0	0	0	0	0	0	0	0	0
MYH9	0	0	15	0	0	0	3.795	0	0	0	1.65049	0	0	0	8.65263	0
NCOR1	0	0	11	0	0	0	3.61642	0	0	0	1.65435	0	0	0	7.81199	0
NF1	0	0	0	0	0	0	0	0	0	0	0	0	0	0	0	0
NF2	0	0	0	0	0	0	0	0	0	0	0	0	0	0	0	0
NFE2L2	0	0	5	0	0	0	4.78856	0	0	0	1.6207	0	0	0	14.5228	0
NIPBL	0	0	9	0	0	0	3.08181	0	0	0	1.46335	0	0	0	6.35924	0
NOTCH1	0	0	17	0	0	0	3.76183	0	0	0	1.65085	0	0	0	8.519	0
NOTCH2	0	0	20	0	0	0	4.28162	0	0	0	1.80329	0	0	0	10.3253	0
NPM1	0	0	0	0	0	0	0	0	0	0	0	0	0	0	0	0
NRAS	0	0	0	0	0	0	0	0	0	0	0	0	0	0	0	0
NSD1	0	0	13	0	0	0	3.60006	0	0	0	1.64374	0	0	0	7.79643	0
NUP133	0	0	0	0	0	0	0	0	0	0	0	0	0	0	0	0
NUP93	0	0	3	0	0	0	8.76549	0	0	0	2.2734	0	0	0	43.4403	0
PAX5	0	0	0	0	0	0	0	0	0	0	0	0	0	0	0	0
PBRM1	0	0	0	0	0	0	0	0	0	0	0	0	0	0	0	0
PCBP1	0	0	0	0	0	0	0	0	0	0	0	0	0	0	0	0
PDGFRA	0	0	1	0	0	0	4.69581	0	0	0	1.57555	0	0	0	14.2746	0
PDS5B	0	0	0	0	0	0	0	0	0	0	0	0	0	0	0	0
PGR	0	0	2	0	0	0	6.43786	0	0	0	1.87853	0	0	0	25.6197	0
PHF6	0	0	4	0	0	0	13.7492	0	0	0	2.72633	0	0	0	555.858	0
PIK3CA	0	0	2	0	0	0	2.08667	0	0	0	1.25887	0	0	0	3.40737	0
PIK3CB	0	0	4	0	0	0	7.34534	0	0	0	1.756	0	0	0	50.6345	0
PIK3CG	0	0	6	0	0	0	3.51003	0	0	0	1.54183	0	0	0	7.9068	0
PIK3R1	0	0	22	0	0	0	3.78702	0	0	0	1.66996	0	0	0	8.51842	0
PIK3R2	0	0	0	0	0	0	0	0	0	0	0	0	0	0	0	0
PIM1	0	0	0	0	0	0	0	0	0	0	0	0	0	0	0	0
PLCB4	0	0	20	0	0	0	4.45126	0	0	0	1.72648	0	0	0	11.6248	0
PLCG1	0	0	4	0	0	0	5.96642	0	0	0	1.70654	0	0	0	23.0957	0
PLXNB2	0	0	0	0	0	0	0	0	0	0	0	0	0	0	0	0
PMS1	0	0	0	0	0	0	0	0	0	0	0	0	0	0	0	0
PMS2	0	0	0	0	0	0	0	0	0	0	0	0	0	0	0	0
POLE	0	0	1	0	0	0	2.95207	0	0	0	1.30425	0	0	0	6.48732	0
POLQ	0	0	8	0	0	0	3.5839	0	0	0	1.64218	0	0	0	7.73867	0
POLRMT	0	0	7	0	0	0	5.88863	0	0	0	1.76036	0	0	0	21.7322	0
PPM1D	0	0	1	0	0	0	6.39869	0	0	0	1.49395	0	0	0	31.2686	0
PPP2R1A	0	0	4	0	0	0	4.99347	0	0	0	1.63272	0	0	0	15.7314	0
PPP6C	0	0	0	0	0	0	0	0	0	0	0	0	0	0	0	0
PRKAR1A	0	0	0	0	0	0	0	0	0	0	0	0	0	0	0	0
PSIP1	0	0	0	0	0	0	0	0	0	0	0	0	0	0	0	0
PTCH1	0	0	19	0	0	0	5.15824	0	0	0	1.86916	0	0	0	14.9098	0
PTEN	0	0	7	0	0	0	2.40325	0	0	0	1.34248	0	0	0	4.21949	0
PTMA	0	0	0	0	0	0	0	0	0	0	0	0	0	0	0	0
PTPDC1	0	0	0	0	0	0	0	0	0	0	0	0	0	0	0	0
PTPN11	0	0	0	0	0	0	0	0	0	0	0	0	0	0	0	0
PTPRC	0	0	2	0	0	0	3.45158	0	0	0	1.40324	0	0	0	8.34354	0
PTPRD	0	0	0	0	0	0	0	0	0	0	0	0	0	0	0	0
RAC1	0	0	0	0	0	0	0	0	0	0	0	0	0	0	0	0
RAD21	0	0	3	0	0	0	7.1362	0	0	0	1.74968	0	0	0	34.0445	0
RAF1	0	0	0	0	0	0	0	0	0	0	0	0	0	0	0	0
RARA	0	0	0	0	0	0	0	0	0	0	0	0	0	0	0	0
RASA1	0	0	1	0	0	0	4.32385	0	0	0	1.73381	0	0	0	10.7878	0
RB1	0	0	3	0	0	0	3.55889	0	0	0	1.57548	0	0	0	7.93349	0
RBM10	0	0	1	0	0	0	4.88267	0	0	0	1.63821	0	0	0	14.8431	0
RET	0	0	0	0	0	0	0	0	0	0	0	0	0	0	0	0
RFC1	0	0	0	0	0	0	0	0	0	0	0	0	0	0	0	0
RHEB	0	0	0	0	0	0	0	0	0	0	0	0	0	0	0	0
RHOA	0	0	1	0	0	0	8.22816	0	0	0	1.73164	0	0	0	51.4855	0
RHOB	0	0	0	0	0	0	0	0	0	0	0	0	0	0	0	0
RIT1	0	0	0	0	0	0	0	0	0	0	0	0	0	0	0	0
RNF111	0	0	1	0	0	0	5.94215	0	0	0	1.59583	0	0	0	24.1249	0
RNF43	0	0	0	0	0	0	0	0	0	0	0	0	0	0	0	0
RPL22	0	0	0	0	0	0	0	0	0	0	0	0	0	0	0	0
RPL5	0	0	0	0	0	0	0	0	0	0	0	0	0	0	0	0
RPS6KA3	0	0	0	0	0	0	0	0	0	0	0	0	0	0	0	0
RQCD1	0	0	0	0	0	0	0	0	0	0	0	0	0	0	0	0
RRAS2	0	0	0	0	0	0	0	0	0	0	0	0	0	0	0	0
RUNX1	0	0	1	0	0	0	8.65534	0	0	0	1.82137	0	0	0	54.0758	0
RXRA	0	0	0	0	0	0	0	0	0	0	0	0	0	0	0	0
SCAF4	0	0	36	0	0	0	5.35192	0	0	0	1.98345	0	0	0	15.5347	0
SETBP1	0	0	21	0	0	0	3.7049	0	0	0	1.71059	0	0	0	7.96266	0
SETD2	0	0	0	0	0	0	0	0	0	0	0	0	0	0	0	0
SF1	0	0	0	0	0	0	0	0	0	0	0	0	0	0	0	0
SF3B1	0	0	0	0	0	0	0	0	0	0	0	0	0	0	0	0
SIN3A	0	0	3	0	0	0	3.99959	0	0	0	1.44156	0	0	0	11.1053	0
SMAD2	0	0	0	0	0	0	0	0	0	0	0	0	0	0	0	0
SMAD4	0	0	2	0	0	0	4.58275	0	0	0	1.89341	0	0	0	11.1836	0
SMARCA1	0	0	0	0	0	0	0	0	0	0	0	0	0	0	0	0
SMARCA4	0	0	14	0	0	0	3.53724	0	0	0	1.61333	0	0	0	7.67712	0
SMARCB1	0	0	0	0	0	0	0	0	0	0	0	0	0	0	0	0
SMC1A	0	0	5	0	0	0	5.82459	0	0	0	1.59482	0	0	0	25.3474	0
SMC3	0	0	0	0	0	0	0	0	0	0	0	0	0	0	0	0
SOS1	0	0	0	0	0	0	0	0	0	0	0	0	0	0	0	0
SOX17	0	0	2	0	0	0	5.73773	0	0	0	1.38317	0	0	0	26.2748	0
SOX9	0	0	0	0	0	0	0	0	0	0	0	0	0	0	0	0
SPOP	0	0	0	0	0	0	0	0	0	0	0	0	0	0	0	0
SPTA1	0	0	24	0	0	0	2.51866	0	0	0	1.45355	0	0	0	4.29865	0
SPTAN1	0	0	0	0	0	0	0	0	0	0	0	0	0	0	0	0
SRSF2	0	0	0	0	0	0	0	0	0	0	0	0	0	0	0	0
STAG2	0	0	0	0	0	0	0	0	0	0	0	0	0	0	0	0
STK11	0	0	1	0	0	0	5.47971	0	0	0	1.78006	0	0	0	17.6465	0
TAF1	0	1	0	0	0	7.96251	0	0	0	2.70473	0	0	0	28.413	0	0
TBL1XR1	0	0	1	0	0	0	5.46059	0	0	0	1.77382	0	0	0	17.5851	0
TBX3	0	0	0	0	0	0	0	0	0	0	0	0	0	0	0	0
TCEB1	0	0	0	0	0	0	0	0	0	0	0	0	0	0	0	0
TCF12	0	0	6	0	0	0	6.28513	0	0	0	1.73202	0	0	0	25.6477	0
TCF7L2	0	0	6	0	0	0	7.04084	0	0	0	2.10077	0	0	0	49.7932	0
TET2	0	0	4	0	0	0	4.21319	0	0	0	1.50702	0	0	0	11.9109	0
TGFBR2	0	0	0	0	0	0	0	0	0	0	0	0	0	0	0	0
TGIF1	0	0	0	0	0	0	0	0	0	0	0	0	0	0	0	0
THRAP3	0	0	42	0	0	0	6.96187	0	0	0	2.25626	0	0	0	24.5056	0
TLR4	0	0	9	0	0	0	4.10044	0	0	0	1.62127	0	0	0	10.3372	0
TMSB4X	0	0	0	0	0	0	0	0	0	0	0	0	0	0	0	0
TNFAIP3	0	0	0	0	0	0	0	0	0	0	0	0	0	0	0	0
TP53	0	0	86	0	0	0	2.20353	0	0	0	1.4954	0	0	0	3.25952	0
TRAF3	0	0	1	0	0	0	9.80341	0	0	0	2.20337	0	0	0	59.5183	0
TSC1	0	0	0	0	0	0	0	0	0	0	0	0	0	0	0	0
TSC2	0	0	0	0	0	0	0	0	0	0	0	0	0	0	0	0
TXNIP	0	0	0	0	0	0	0	0	0	0	0	0	0	0	0	0
U2AF1	0	0	0	0	0	0	0	0	0	0	0	0	0	0	0	0
UNCX	0	0	0	0	0	0	0	0	0	0	0	0	0	0	0	0
USP9X	0	0	0	0	0	0	0	0	0	0	0	0	0	0	0	0
VHL	0	0	0	0	0	0	0	0	0	0	0	0	0	0	0	0
WHSC1	0	0	0	0	0	0	0	0	0	0	0	0	0	0	0	0
WT1	0	0	2	0	0	0	7.33391	0	0	0	1.61509	0	0	0	41.6317	0
XPO1	0	0	2	0	0	0	9.19592	0	0	0	2.00152	0	0	0	71.5786	0
ZBTB20	0	0	11	0	0	0	4.39823	0	0	0	1.6773	0	0	0	11.6446	0
ZBTB7B	0	0	0	0	0	0	0	0	0	0	0	0	0	0	0	0
ZC3H12A	0	0	0	0	0	0	0	0	0	0	0	0	0	0	0	0
ZCCHC12	0	0	0	0	0	0	0	0	0	0	0	0	0	0	0	0
ZFHX3	0	0	19	0	0	0	2.99583	0	0	0	1.50417	0	0	0	5.86018	0
ZFP36L1	0	0	0	0	0	0	0	0	0	0	0	0	0	0	0	0
ZFP36L2	0	0	0	0	0	0	0	0	0	0	0	0	0	0	0	0
ZMYM2	0	0	0	0	0	0	0	0	0	0	0	0	0	0	0	0
ZMYM3	0	0	2	0	0	0	4.69875	0	0	0	1.72024	0	0	0	13.4012	0
ZNF133	0	0	0	0	0	0	0	0	0	0	0	0	0	0	0	0
ZNF750	0	0	0	0	0	0	0	0	0	0	0	0	0	0	0	0
