# Supplementary material for: Tumor microenvironment remodeling plus immunotherapy could be used in mesenchymal-like tumor with high tumor residual and drug resistant rate
Source: Commun Biol. 2023 Dec 18;6:1281. doi: 10.1038/s42003-023-05667-4 (PMC10728080; doi:10.1038/s42003-023-05667-4)
Supplement: Supplementary file 4 — Supplementary Data [file 42003_2023_5667_MOESM4_ESM.zip › Supplementary Data/Supplementary Data 6 Mesenchymal Transition Activity Score.csv]

ID	CancerType	Portion	ssGSEAscore	Cluster
TCGA.2F.A9KO.01	BLCA	tumor	4219.486481	Cluster III
TCGA.2F.A9KP.01	BLCA	tumor	3465.356961	Cluster II
TCGA.2F.A9KQ.01	BLCA	tumor	3373.69983	Cluster II
TCGA.2F.A9KR.01	BLCA	tumor	2755.570631	Cluster II
TCGA.2F.A9KT.01	BLCA	tumor	3499.445749	Cluster III
TCGA.2F.A9KW.01	BLCA	tumor	3711.483442	Cluster II
TCGA.4Z.AA7M.01	BLCA	tumor	3461.516369	Cluster II
TCGA.4Z.AA7N.01	BLCA	tumor	4788.433355	Cluster IV
TCGA.4Z.AA7O.01	BLCA	tumor	4297.422883	Cluster III
TCGA.4Z.AA7Q.01	BLCA	tumor	2380.288152	Cluster II
TCGA.4Z.AA7R.01	BLCA	tumor	2858.991034	Cluster II
TCGA.4Z.AA7S.01	BLCA	tumor	3154.35727	Cluster II
TCGA.4Z.AA7W.01	BLCA	tumor	2631.122731	Cluster II
TCGA.4Z.AA7Y.01	BLCA	tumor	3583.737201	Cluster III
TCGA.4Z.AA80.01	BLCA	tumor	3519.170327	Cluster I
TCGA.4Z.AA81.01	BLCA	tumor	2384.502542	Cluster II
TCGA.4Z.AA82.01	BLCA	tumor	3680.555636	Cluster III
TCGA.4Z.AA83.01	BLCA	tumor	3372.228886	Cluster III
TCGA.4Z.AA84.01	BLCA	tumor	2970.890602	Cluster II
TCGA.4Z.AA86.01	BLCA	tumor	4543.342624	Cluster III
TCGA.4Z.AA87.01	BLCA	tumor	3343.88805	Cluster II
TCGA.4Z.AA89.01	BLCA	tumor	2716.180437	Cluster I
TCGA.5N.A9KI.01	BLCA	tumor	2685.399539	Cluster II
TCGA.5N.A9KM.01	BLCA	tumor	4089.043682	Cluster IV
TCGA.BL.A0C8.01	BLCA	tumor	4068.522499	Cluster IV
TCGA.BL.A13I.01	BLCA	tumor	5114.075513	Cluster IV
TCGA.BL.A13J.01	BLCA	tumor	4257.98158	Cluster III
TCGA.BL.A3JM.01	BLCA	tumor	4552.372648	Cluster II
TCGA.BL.A5ZZ.01	BLCA	tumor	6812.040026	Cluster IV
TCGA.BT.A0S7.01	BLCA	tumor	3413.369213	Cluster III
TCGA.BT.A0YX.01	BLCA	tumor	3588.217567	Cluster III
TCGA.BT.A20J.01	BLCA	tumor	3356.095058	Cluster II
TCGA.BT.A20N.01	BLCA	tumor	3321.247618	Cluster III
TCGA.BT.A20O.01	BLCA	tumor	4024.595115	Cluster III
TCGA.BT.A20P.01	BLCA	tumor	2669.727147	Cluster II
TCGA.BT.A20Q.01	BLCA	tumor	4468.26979	Cluster III
TCGA.BT.A20R.01	BLCA	tumor	3978.797486	Cluster IV
TCGA.BT.A20T.01	BLCA	tumor	3924.082032	Cluster III
TCGA.BT.A20U.01	BLCA	tumor	3413.329608	Cluster III
TCGA.BT.A20V.01	BLCA	tumor	2713.533554	Cluster I
TCGA.BT.A20W.01	BLCA	tumor	4021.673362	Cluster II
TCGA.BT.A20X.01	BLCA	tumor	4147.03803	Cluster III
TCGA.BT.A2LA.01	BLCA	tumor	2848.665471	Cluster II
TCGA.BT.A2LB.01	BLCA	tumor	4954.92692	Cluster III
TCGA.BT.A2LD.01	BLCA	tumor	2828.219149	Cluster II
TCGA.BT.A3PH.01	BLCA	tumor	2920.087515	Cluster II
TCGA.BT.A3PJ.01	BLCA	tumor	4042.613505	Cluster III
TCGA.BT.A3PK.01	BLCA	tumor	4449.322975	Cluster III
TCGA.BT.A42C.01	BLCA	tumor	3121.126367	Cluster III
TCGA.BT.A42E.01	BLCA	tumor	3945.733394	Cluster III
TCGA.BT.A42F.01	BLCA	tumor	3769.423868	Cluster III
TCGA.C4.A0EZ.01	BLCA	tumor	2235.901381	Cluster II
TCGA.C4.A0F0.01	BLCA	tumor	3727.182571	Cluster III
TCGA.C4.A0F1.01	BLCA	tumor	4261.83335	Cluster III
TCGA.C4.A0F6.01	BLCA	tumor	3944.643468	Cluster III
TCGA.C4.A0F7.01	BLCA	tumor	3729.825646	Cluster III
TCGA.CF.A1HR.01	BLCA	tumor	3439.53994	Cluster II
TCGA.CF.A1HS.01	BLCA	tumor	4331.421395	Cluster III
TCGA.CF.A27C.01	BLCA	tumor	2860.917359	Cluster I
TCGA.CF.A3MF.01	BLCA	tumor	2611.979519	Cluster II
TCGA.CF.A3MG.01	BLCA	tumor	2720.631352	Cluster I
TCGA.CF.A3MH.01	BLCA	tumor	2795.510177	Cluster II
TCGA.CF.A3MI.01	BLCA	tumor	3611.515753	Cluster II
TCGA.CF.A47S.01	BLCA	tumor	2920.619224	Cluster I
TCGA.CF.A47T.01	BLCA	tumor	3237.245227	Cluster II
TCGA.CF.A47V.01	BLCA	tumor	3801.033341	Cluster II
TCGA.CF.A47W.01	BLCA	tumor	2727.965065	Cluster I
TCGA.CF.A47X.01	BLCA	tumor	3123.526704	Cluster I
TCGA.CF.A47Y.01	BLCA	tumor	2827.507283	Cluster I
TCGA.CF.A5U8.01	BLCA	tumor	2902.43486	Cluster I
TCGA.CF.A5UA.01	BLCA	tumor	3095.720075	Cluster II
TCGA.CF.A7I0.01	BLCA	tumor	3647.585905	Cluster IV
TCGA.CF.A8HX.01	BLCA	tumor	2573.544053	Cluster I
TCGA.CF.A8HY.01	BLCA	tumor	2556.266646	Cluster I
TCGA.CF.A9FF.01	BLCA	tumor	3961.889537	Cluster II
TCGA.CF.A9FH.01	BLCA	tumor	2786.129497	Cluster I
TCGA.CF.A9FL.01	BLCA	tumor	4211.137259	Cluster III
TCGA.CF.A9FM.01	BLCA	tumor	3336.716871	Cluster I
TCGA.CU.A0YN.01	BLCA	tumor	4623.127546	Cluster III
TCGA.CU.A0YO.01	BLCA	tumor	4286.149566	Cluster III
TCGA.CU.A0YR.01	BLCA	tumor	4183.477172	Cluster IV
TCGA.CU.A3KJ.01	BLCA	tumor	3381.560528	Cluster III
TCGA.CU.A3QU.01	BLCA	tumor	2468.872289	Cluster I
TCGA.CU.A3YL.01	BLCA	tumor	3032.111796	Cluster II
TCGA.CU.A5W6.01	BLCA	tumor	3286.531728	Cluster II
TCGA.CU.A72E.01	BLCA	tumor	3430.938065	Cluster III
TCGA.DK.A1A3.01	BLCA	tumor	3283.711413	Cluster II
TCGA.DK.A1A5.01	BLCA	tumor	4078.105982	Cluster III
TCGA.DK.A1A6.01	BLCA	tumor	3023.001606	Cluster II
TCGA.DK.A1A7.01	BLCA	tumor	3416.196579	Cluster II
TCGA.DK.A1AA.01	BLCA	tumor	3693.385674	Cluster IV
TCGA.DK.A1AB.01	BLCA	tumor	4402.633601	Cluster III
TCGA.DK.A1AC.01	BLCA	tumor	3864.208682	Cluster II
TCGA.DK.A1AD.01	BLCA	tumor	3777.859337	Cluster II
TCGA.DK.A1AE.01	BLCA	tumor	3046.352194	Cluster III
TCGA.DK.A1AF.01	BLCA	tumor	5628.30046	Cluster IV
TCGA.DK.A1AG.01	BLCA	tumor	2734.052104	Cluster I
TCGA.DK.A2HX.01	BLCA	tumor	4070.173348	Cluster IV
TCGA.DK.A2I1.01	BLCA	tumor	4404.390224	Cluster II
TCGA.DK.A2I2.01	BLCA	tumor	4597.450124	Cluster III
TCGA.DK.A2I4.01	BLCA	tumor	3581.872986	Cluster IV
TCGA.DK.A2I6.01	BLCA	tumor	3305.838626	Cluster III
TCGA.DK.A3IK.01	BLCA	tumor	3713.404362	Cluster II
TCGA.DK.A3IL.01	BLCA	tumor	3204.927353	Cluster II
TCGA.DK.A3IM.01	BLCA	tumor	3060.729704	Cluster III
TCGA.DK.A3IN.01	BLCA	tumor	4613.554308	Cluster III
TCGA.DK.A3IQ.01	BLCA	tumor	5316.370238	Cluster IV
TCGA.DK.A3IS.01	BLCA	tumor	2479.151512	Cluster I
TCGA.DK.A3IT.01	BLCA	tumor	3031.725335	Cluster II
TCGA.DK.A3IU.01	BLCA	tumor	3934.888139	Cluster IV
TCGA.DK.A3IV.01	BLCA	tumor	2316.645775	Cluster I
TCGA.DK.A3WW.01	BLCA	tumor	3556.113032	Cluster III
TCGA.DK.A3WX.01	BLCA	tumor	4156.239811	Cluster III
TCGA.DK.A3WY.01	BLCA	tumor	3341.938963	Cluster II
TCGA.DK.A3X1.01	BLCA	tumor	3684.086869	Cluster II
TCGA.DK.A3X2.01	BLCA	tumor	1795.572109	Cluster I
TCGA.DK.A6AV.01	BLCA	tumor	3235.887855	Cluster II
TCGA.DK.A6AW.01	BLCA	tumor	3324.031355	Cluster II
TCGA.DK.A6B0.01	BLCA	tumor	2954.62163	Cluster I
TCGA.DK.A6B1.01	BLCA	tumor	3020.793185	Cluster II
TCGA.DK.A6B2.01	BLCA	tumor	4273.401119	Cluster IV
TCGA.DK.A6B5.01	BLCA	tumor	2517.63029	Cluster II
TCGA.DK.A6B6.01	BLCA	tumor	3241.260503	Cluster I
TCGA.DK.AA6L.01	BLCA	tumor	2753.860654	Cluster III
TCGA.DK.AA6M.01	BLCA	tumor	3742.398329	Cluster III
TCGA.DK.AA6P.01	BLCA	tumor	2800.330493	Cluster II
TCGA.DK.AA6Q.01	BLCA	tumor	3720.062852	Cluster III
TCGA.DK.AA6R.01	BLCA	tumor	2946.648698	Cluster III
TCGA.DK.AA6S.01	BLCA	tumor	4342.523098	Cluster III
TCGA.DK.AA6T.01	BLCA	tumor	2139.584972	Cluster II
TCGA.DK.AA6U.01	BLCA	tumor	2814.667253	Cluster II
TCGA.DK.AA6W.01	BLCA	tumor	4055.831893	Cluster II
TCGA.DK.AA6X.01	BLCA	tumor	3626.273692	Cluster II
TCGA.DK.AA71.01	BLCA	tumor	2794.246582	Cluster II
TCGA.DK.AA74.01	BLCA	tumor	4517.676815	Cluster III
TCGA.DK.AA75.01	BLCA	tumor	2592.010021	Cluster II
TCGA.DK.AA76.01	BLCA	tumor	3014.584625	Cluster I
TCGA.DK.AA77.01	BLCA	tumor	2769.231511	Cluster I
TCGA.E5.A2PC.01	BLCA	tumor	2694.72968	Cluster III
TCGA.E5.A4TZ.01	BLCA	tumor	2406.662806	Cluster I
TCGA.E5.A4U1.01	BLCA	tumor	2081.964019	Cluster I
TCGA.E7.A3X6.01	BLCA	tumor	2888.924655	Cluster III
TCGA.E7.A3Y1.01	BLCA	tumor	3050.866819	Cluster I
TCGA.E7.A4IJ.01	BLCA	tumor	2958.15535	Cluster II
TCGA.E7.A4XJ.01	BLCA	tumor	3412.650583	Cluster II
TCGA.E7.A519.01	BLCA	tumor	2364.998173	Cluster II
TCGA.E7.A541.01	BLCA	tumor	2888.161889	Cluster II
TCGA.E7.A5KE.01	BLCA	tumor	2398.60563	Cluster I
TCGA.E7.A5KF.01	BLCA	tumor	2596.90517	Cluster I
TCGA.E7.A677.01	BLCA	tumor	4432.403521	Cluster II
TCGA.E7.A678.01	BLCA	tumor	2770.80052	Cluster I
TCGA.E7.A6MD.01	BLCA	tumor	3967.270351	Cluster IV
TCGA.E7.A6ME.01	BLCA	tumor	2761.304533	Cluster II
TCGA.E7.A6MF.01	BLCA	tumor	3154.023567	Cluster I
TCGA.E7.A7DU.01	BLCA	tumor	2887.097635	Cluster II
TCGA.E7.A7DV.01	BLCA	tumor	3375.552392	Cluster III
TCGA.E7.A7PW.01	BLCA	tumor	2711.966559	Cluster II
TCGA.E7.A7XN.01	BLCA	tumor	2413.328175	Cluster III
TCGA.E7.A85H.01	BLCA	tumor	2844.419547	Cluster II
TCGA.E7.A8O7.01	BLCA	tumor	3232.180935	Cluster II
TCGA.E7.A8O8.01	BLCA	tumor	3211.388496	Cluster II
TCGA.E7.A97P.01	BLCA	tumor	3957.246552	Cluster III
TCGA.E7.A97Q.01	BLCA	tumor	3364.622695	Cluster II
TCGA.FD.A3B3.01	BLCA	tumor	4532.585307	Cluster III
TCGA.FD.A3B4.01	BLCA	tumor	4286.19008	Cluster III
TCGA.FD.A3B5.01	BLCA	tumor	3728.148485	Cluster III
TCGA.FD.A3B6.01	BLCA	tumor	3474.277828	Cluster III
TCGA.FD.A3B7.01	BLCA	tumor	4800.886851	Cluster III
TCGA.FD.A3B8.01	BLCA	tumor	5171.294549	Cluster IV
TCGA.FD.A3N5.01	BLCA	tumor	3271.11118	Cluster III
TCGA.FD.A3N6.01	BLCA	tumor	3416.393651	Cluster III
TCGA.FD.A3NA.01	BLCA	tumor	4026.791184	Cluster III
TCGA.FD.A3SJ.01	BLCA	tumor	3493.662276	Cluster II
TCGA.FD.A3SL.01	BLCA	tumor	4576.505162	Cluster IV
TCGA.FD.A3SM.01	BLCA	tumor	3836.849228	Cluster IV
TCGA.FD.A3SN.01	BLCA	tumor	3830.540427	Cluster III
TCGA.FD.A3SO.01	BLCA	tumor	4129.066909	Cluster III
TCGA.FD.A3SP.01	BLCA	tumor	5161.517008	Cluster III
TCGA.FD.A3SQ.01	BLCA	tumor	5058.950397	Cluster IV
TCGA.FD.A3SR.01	BLCA	tumor	2703.885105	Cluster II
TCGA.FD.A3SS.01	BLCA	tumor	2931.558083	Cluster II
TCGA.FD.A43N.01	BLCA	tumor	4605.263158	Cluster III
TCGA.FD.A43P.01	BLCA	tumor	3606.992256	Cluster II
TCGA.FD.A43S.01	BLCA	tumor	4362.626658	Cluster IV
TCGA.FD.A43U.01	BLCA	tumor	4336.616719	Cluster IV
TCGA.FD.A43X.01	BLCA	tumor	2767.983141	Cluster I
TCGA.FD.A43Y.01	BLCA	tumor	3975.919657	Cluster III
TCGA.FD.A5BR.01	BLCA	tumor	4802.125157	Cluster III
TCGA.FD.A5BS.01	BLCA	tumor	4320.18535	Cluster IV
TCGA.FD.A5BT.01	BLCA	tumor	4599.818804	Cluster III
TCGA.FD.A5BU.01	BLCA	tumor	4475.973947	Cluster III
TCGA.FD.A5BV.01	BLCA	tumor	3961.382013	Cluster II
TCGA.FD.A5BX.01	BLCA	tumor	5082.126559	Cluster IV
TCGA.FD.A5BY.01	BLCA	tumor	3456.76939	Cluster III
TCGA.FD.A5BZ.01	BLCA	tumor	5191.508683	Cluster IV
TCGA.FD.A5C0.01	BLCA	tumor	3580.190833	Cluster II
TCGA.FD.A5C1.01	BLCA	tumor	4213.008334	Cluster III
TCGA.FD.A62N.01	BLCA	tumor	4418.037891	Cluster III
TCGA.FD.A62O.01	BLCA	tumor	4590.985548	Cluster III
TCGA.FD.A62P.01	BLCA	tumor	3359.346269	Cluster III
TCGA.FD.A62S.01	BLCA	tumor	4785.43167	Cluster III
TCGA.FD.A6TA.01	BLCA	tumor	3710.375454	Cluster II
TCGA.FD.A6TB.01	BLCA	tumor	3968.076747	Cluster IV
TCGA.FD.A6TC.01	BLCA	tumor	3813.087704	Cluster III
TCGA.FD.A6TD.01	BLCA	tumor	4334.037266	Cluster III
TCGA.FD.A6TE.01	BLCA	tumor	2823.012629	Cluster I
TCGA.FD.A6TF.01	BLCA	tumor	3381.601826	Cluster IV
TCGA.FD.A6TG.01	BLCA	tumor	3135.310813	Cluster II
TCGA.FD.A6TH.01	BLCA	tumor	3392.269778	Cluster II
TCGA.FD.A6TI.01	BLCA	tumor	3787.873045	Cluster IV
TCGA.FD.A6TK.01	BLCA	tumor	4257.307827	Cluster III
TCGA.FJ.A3Z7.01	BLCA	tumor	5101.673506	Cluster IV
TCGA.FJ.A3Z9.01	BLCA	tumor	3241.724308	Cluster I
TCGA.FJ.A3ZE.01	BLCA	tumor	3064.033664	Cluster I
TCGA.FJ.A3ZF.01	BLCA	tumor	2307.895733	Cluster I
TCGA.FJ.A871.01	BLCA	tumor	4164.877627	Cluster II
TCGA.FT.A3EE.01	BLCA	tumor	3915.053064	Cluster III
TCGA.FT.A61P.01	BLCA	tumor	3602.346763	Cluster IV
TCGA.G2.A2EC.01	BLCA	tumor	5092.739108	Cluster IV
TCGA.G2.A2EF.01	BLCA	tumor	3708.482651	Cluster III
TCGA.G2.A2EJ.01	BLCA	tumor	3446.123451	Cluster III
TCGA.G2.A2EK.01	BLCA	tumor	3691.394151	Cluster I
TCGA.G2.A2EL.01	BLCA	tumor	1559.713049	Cluster I
TCGA.G2.A2EO.01	BLCA	tumor	4524.741742	Cluster III
TCGA.G2.A2ES.01	BLCA	tumor	4210.499633	Cluster III
TCGA.G2.A3IB.01	BLCA	tumor	4057.260899	Cluster III
TCGA.G2.A3IE.01	BLCA	tumor	3518.03586	Cluster I
TCGA.G2.A3VY.01	BLCA	tumor	2961.507766	Cluster I
TCGA.G2.AA3B.01	BLCA	tumor	2409.640896	Cluster I
TCGA.G2.AA3C.01	BLCA	tumor	3964.30872	Cluster IV
TCGA.G2.AA3D.01	BLCA	tumor	2504.145014	Cluster II
TCGA.G2.AA3F.01	BLCA	tumor	2931.063142	Cluster II
TCGA.GC.A3BM.01	BLCA	tumor	2891.467567	Cluster II
TCGA.GC.A3I6.01	BLCA	tumor	3384.723252	Cluster III
TCGA.GC.A3OO.01	BLCA	tumor	4020.327553	Cluster IV
TCGA.GC.A3RB.01	BLCA	tumor	3193.377632	Cluster II
TCGA.GC.A3RC.01	BLCA	tumor	3626.486599	Cluster III
TCGA.GC.A3RD.01	BLCA	tumor	3488.041291	Cluster II
TCGA.GC.A3WC.01	BLCA	tumor	3624.087462	Cluster III
TCGA.GC.A3YS.01	BLCA	tumor	3972.183079	Cluster III
TCGA.GC.A4ZW.01	BLCA	tumor	1764.178514	Cluster I
TCGA.GC.A6I1.01	BLCA	tumor	3742.118424	Cluster III
TCGA.GC.A6I3.01	BLCA	tumor	3058.948746	Cluster II
TCGA.GD.A2C5.01	BLCA	tumor	3814.088309	Cluster II
TCGA.GD.A3OP.01	BLCA	tumor	4214.085606	Cluster IV
TCGA.GD.A3OQ.01	BLCA	tumor	4290.638365	Cluster III
TCGA.GD.A3OS.01	BLCA	tumor	4159.319774	Cluster IV
TCGA.GD.A6C6.01	BLCA	tumor	2265.531049	Cluster II
TCGA.GD.A76B.01	BLCA	tumor	3261.529169	Cluster II
TCGA.GU.A42P.01	BLCA	tumor	2464.816898	Cluster I
TCGA.GU.A42Q.01	BLCA	tumor	3981.200703	Cluster III
TCGA.GU.A42R.01	BLCA	tumor	2644.178736	Cluster II
TCGA.GU.A762.01	BLCA	tumor	4011.079484	Cluster III
TCGA.GU.A763.01	BLCA	tumor	2651.2799	Cluster I
TCGA.GU.A764.01	BLCA	tumor	4360.834017	Cluster III
TCGA.GU.A766.01	BLCA	tumor	4300.636394	Cluster III
TCGA.GU.A767.01	BLCA	tumor	3639.236058	Cluster II
TCGA.GU.AATO.01	BLCA	tumor	2475.081192	Cluster II
TCGA.GU.AATP.01	BLCA	tumor	4098.849405	Cluster II
TCGA.GU.AATQ.01	BLCA	tumor	3437.642684	Cluster III
TCGA.GV.A3JV.01	BLCA	tumor	3834.01053	Cluster II
TCGA.GV.A3JW.01	BLCA	tumor	3383.271204	Cluster I
TCGA.GV.A3JX.01	BLCA	tumor	3300.971653	Cluster II
TCGA.GV.A3JZ.01	BLCA	tumor	3694.778007	Cluster II
TCGA.GV.A3QF.01	BLCA	tumor	3003.756627	Cluster I
TCGA.GV.A3QG.01	BLCA	tumor	3931.124463	Cluster IV
TCGA.GV.A3QH.01	BLCA	tumor	2115.165894	Cluster I
TCGA.GV.A3QI.01	BLCA	tumor	2743.204346	Cluster I
TCGA.GV.A3QK.01	BLCA	tumor	3641.853318	Cluster II
TCGA.GV.A40E.01	BLCA	tumor	3709.679336	Cluster III
TCGA.GV.A40G.01	BLCA	tumor	2208.428352	Cluster II
TCGA.GV.A6ZA.01	BLCA	tumor	2359.678108	Cluster II
TCGA.H4.A2HO.01	BLCA	tumor	3825.942246	Cluster II
TCGA.H4.A2HQ.01	BLCA	tumor	2895.631037	Cluster II
TCGA.HQ.A2OE.01	BLCA	tumor	3609.257871	Cluster II
TCGA.HQ.A2OF.01	BLCA	tumor	2990.29544	Cluster I
TCGA.HQ.A5ND.01	BLCA	tumor	3160.579731	Cluster III
TCGA.HQ.A5NE.01	BLCA	tumor	4166.773289	Cluster III
TCGA.K4.A3WS.01	BLCA	tumor	5029.547063	Cluster IV
TCGA.K4.A3WU.01	BLCA	tumor	4503.747698	Cluster IV
TCGA.K4.A3WV.01	BLCA	tumor	3486.870906	Cluster II
TCGA.K4.A4AB.01	BLCA	tumor	4478.057971	Cluster III
TCGA.K4.A4AC.01	BLCA	tumor	3302.210314	Cluster III
TCGA.K4.A54R.01	BLCA	tumor	3691.706852	Cluster III
TCGA.K4.A5RH.01	BLCA	tumor	4267.982399	Cluster III
TCGA.K4.A5RI.01	BLCA	tumor	3393.739026	Cluster III
TCGA.K4.A5RJ.01	BLCA	tumor	3377.044922	Cluster II
TCGA.K4.A6FZ.01	BLCA	tumor	4074.560578	Cluster III
TCGA.K4.A6MB.01	BLCA	tumor	3732.194772	Cluster II
TCGA.K4.A83P.01	BLCA	tumor	4601.5714	Cluster IV
TCGA.K4.AAQO.01	BLCA	tumor	4523.162037	Cluster IV
TCGA.KQ.A41N.01	BLCA	tumor	2655.896627	Cluster II
TCGA.KQ.A41O.01	BLCA	tumor	2330.641566	Cluster I
TCGA.KQ.A41P.01	BLCA	tumor	3588.487239	Cluster II
TCGA.KQ.A41Q.01	BLCA	tumor	3332.533485	Cluster II
TCGA.KQ.A41R.01	BLCA	tumor	3166.173939	Cluster II
TCGA.KQ.A41S.01	BLCA	tumor	4310.243833	Cluster IV
TCGA.LC.A66R.01	BLCA	tumor	3662.091185	Cluster III
TCGA.LT.A5Z6.01	BLCA	tumor	2177.069502	Cluster I
TCGA.LT.A8JT.01	BLCA	tumor	3318.289251	Cluster I
TCGA.MV.A51V.01	BLCA	tumor	3356.128208	Cluster II
TCGA.PQ.A6FI.01	BLCA	tumor	3027.465689	Cluster III
TCGA.PQ.A6FN.01	BLCA	tumor	3570.37837	Cluster III
TCGA.R3.A69X.01	BLCA	tumor	4251.911201	Cluster IV
TCGA.S5.A6DX.01	BLCA	tumor	2898.240139	Cluster II
TCGA.S5.AA26.01	BLCA	tumor	3622.77195	Cluster II
TCGA.SY.A9G0.01	BLCA	tumor	5471.262572	Cluster IV
TCGA.SY.A9G5.01	BLCA	tumor	3871.165722	Cluster III
TCGA.UY.A78K.01	BLCA	tumor	2805.37997	Cluster II
TCGA.UY.A78L.01	BLCA	tumor	3674.215132	Cluster III
TCGA.UY.A78M.01	BLCA	tumor	3889.357093	Cluster III
TCGA.UY.A78N.01	BLCA	tumor	3078.224998	Cluster II
TCGA.UY.A78O.01	BLCA	tumor	3087.875483	Cluster II
TCGA.UY.A78P.01	BLCA	tumor	3757.847721	Cluster III
TCGA.UY.A8OB.01	BLCA	tumor	2318.307969	Cluster III
TCGA.UY.A8OC.01	BLCA	tumor	5192.109635	Cluster III
TCGA.UY.A8OD.01	BLCA	tumor	4397.593468	Cluster IV
TCGA.UY.A9PA.01	BLCA	tumor	3802.013235	Cluster III
TCGA.UY.A9PB.01	BLCA	tumor	4215.857959	Cluster III
TCGA.UY.A9PD.01	BLCA	tumor	4476.916446	Cluster III
TCGA.UY.A9PE.01	BLCA	tumor	3580.79827	Cluster II
TCGA.UY.A9PF.01	BLCA	tumor	4192.292357	Cluster IV
TCGA.UY.A9PH.01	BLCA	tumor	3760.859264	Cluster II
TCGA.XF.A8HB.01	BLCA	tumor	2992.374168	Cluster I
TCGA.XF.A8HC.01	BLCA	tumor	2035.864039	Cluster I
TCGA.XF.A8HD.01	BLCA	tumor	2821.025934	Cluster II
TCGA.XF.A8HE.01	BLCA	tumor	3291.810628	Cluster III
TCGA.XF.A8HF.01	BLCA	tumor	4111.958478	Cluster III
TCGA.XF.A8HG.01	BLCA	tumor	3701.159898	Cluster I
TCGA.XF.A8HH.01	BLCA	tumor	3994.075572	Cluster II
TCGA.XF.A8HI.01	BLCA	tumor	3462.083805	Cluster II
TCGA.XF.A9SH.01	BLCA	tumor	3727.937714	Cluster III
TCGA.XF.A9SI.01	BLCA	tumor	3182.06103	Cluster II
TCGA.XF.A9SJ.01	BLCA	tumor	2827.66034	Cluster II
TCGA.XF.A9SK.01	BLCA	tumor	3961.050383	Cluster III
TCGA.XF.A9SL.01	BLCA	tumor	4329.440351	Cluster IV
TCGA.XF.A9SM.01	BLCA	tumor	4333.20719	Cluster III
TCGA.XF.A9SP.01	BLCA	tumor	4455.156427	Cluster IV
TCGA.XF.A9ST.01	BLCA	tumor	2866.968546	Cluster II
TCGA.XF.A9SU.01	BLCA	tumor	3592.977814	Cluster II
TCGA.XF.A9SV.01	BLCA	tumor	4043.87608	Cluster II
TCGA.XF.A9SW.01	BLCA	tumor	4650.493088	Cluster IV
TCGA.XF.A9SX.01	BLCA	tumor	3504.0534	Cluster II
TCGA.XF.A9SY.01	BLCA	tumor	4731.628683	Cluster III
TCGA.XF.A9SZ.01	BLCA	tumor	3724.369453	Cluster II
TCGA.XF.A9T0.01	BLCA	tumor	4153.85753	Cluster III
TCGA.XF.A9T2.01	BLCA	tumor	5084.920941	Cluster II
TCGA.XF.A9T3.01	BLCA	tumor	3934.935312	Cluster IV
TCGA.XF.A9T4.01	BLCA	tumor	4864.65835	Cluster III
TCGA.XF.A9T5.01	BLCA	tumor	2917.658739	Cluster II
TCGA.XF.A9T6.01	BLCA	tumor	3134.986441	Cluster III
TCGA.XF.A9T8.01	BLCA	tumor	3843.692653	Cluster III
TCGA.XF.AAME.01	BLCA	tumor	5042.338297	Cluster IV
TCGA.XF.AAMG.01	BLCA	tumor	4023.438743	Cluster II
TCGA.XF.AAMH.01	BLCA	tumor	5004.963316	Cluster II
TCGA.XF.AAMJ.01	BLCA	tumor	5344.000746	Cluster IV
TCGA.XF.AAML.01	BLCA	tumor	1881.706289	Cluster I
TCGA.XF.AAMQ.01	BLCA	tumor	3498.17795	Cluster II
TCGA.XF.AAMR.01	BLCA	tumor	4597.899717	Cluster IV
TCGA.XF.AAMT.01	BLCA	tumor	4705.393542	Cluster III
TCGA.XF.AAMW.01	BLCA	tumor	4797.007479	Cluster III
TCGA.XF.AAMX.01	BLCA	tumor	3320.044335	Cluster II
TCGA.XF.AAMY.01	BLCA	tumor	4235.625755	Cluster IV
TCGA.XF.AAMZ.01	BLCA	tumor	2592.777162	Cluster II
TCGA.XF.AAN0.01	BLCA	tumor	2470.855238	Cluster II
TCGA.XF.AAN1.01	BLCA	tumor	2971.680541	Cluster II
TCGA.XF.AAN2.01	BLCA	tumor	2738.449889	Cluster II
TCGA.XF.AAN3.01	BLCA	tumor	3763.878865	Cluster III
TCGA.XF.AAN4.01	BLCA	tumor	5461.532604	Cluster IV
TCGA.XF.AAN5.01	BLCA	tumor	3628.749796	Cluster III
TCGA.XF.AAN7.01	BLCA	tumor	4782.41316	Cluster IV
TCGA.XF.AAN8.01	BLCA	tumor	5739.727555	Cluster IV
TCGA.YC.A89H.01	BLCA	tumor	3689.432015	Cluster III
TCGA.YC.A8S6.01	BLCA	tumor	5727.462178	Cluster IV
TCGA.YC.A9TC.01	BLCA	tumor	3013.012459	Cluster II
TCGA.YF.AA3L.01	BLCA	tumor	2891.567834	Cluster I
TCGA.YF.AA3M.01	BLCA	tumor	2762.673405	Cluster II
TCGA.ZF.A9R0.01	BLCA	tumor	3705.829333	Cluster II
TCGA.ZF.A9R1.01	BLCA	tumor	3149.489261	Cluster II
TCGA.ZF.A9R2.01	BLCA	tumor	2404.108449	Cluster I
TCGA.ZF.A9R3.01	BLCA	tumor	4224.867746	Cluster II
TCGA.ZF.A9R4.01	BLCA	tumor	3110.481338	Cluster I
TCGA.ZF.A9R5.01	BLCA	tumor	2648.518147	Cluster I
TCGA.ZF.A9R7.01	BLCA	tumor	2497.573341	Cluster II
TCGA.ZF.A9R9.01	BLCA	tumor	4463.069364	Cluster IV
TCGA.ZF.A9RC.01	BLCA	tumor	4319.577293	Cluster II
TCGA.ZF.A9RD.01	BLCA	tumor	4067.922069	Cluster III
TCGA.ZF.A9RE.01	BLCA	tumor	2883.597935	Cluster III
TCGA.ZF.A9RF.01	BLCA	tumor	2617.04954	Cluster II
TCGA.ZF.A9RL.01	BLCA	tumor	3562.029855	Cluster I
TCGA.ZF.A9RM.01	BLCA	tumor	2382.648928	Cluster I
TCGA.ZF.A9RN.01	BLCA	tumor	2160.509976	Cluster I
TCGA.ZF.AA4N.01	BLCA	tumor	5230.874703	Cluster III
TCGA.ZF.AA4R.01	BLCA	tumor	4110.315019	Cluster III
TCGA.ZF.AA4T.01	BLCA	tumor	2853.715832	Cluster II
TCGA.ZF.AA4U.01	BLCA	tumor	2507.437536	Cluster I
TCGA.ZF.AA4V.01	BLCA	tumor	3194.243808	Cluster III
TCGA.ZF.AA4W.01	BLCA	tumor	3103.050256	Cluster III
TCGA.ZF.AA4X.01	BLCA	tumor	2282.353578	Cluster I
TCGA.ZF.AA51.01	BLCA	tumor	4177.4884	Cluster II
TCGA.ZF.AA52.01	BLCA	tumor	3594.49756	Cluster II
TCGA.ZF.AA53.01	BLCA	tumor	3887.674607	Cluster III
TCGA.ZF.AA54.01	BLCA	tumor	4679.023145	Cluster IV
TCGA.ZF.AA56.01	BLCA	tumor	4038.368182	Cluster III
TCGA.ZF.AA58.01	BLCA	tumor	4636.415095	Cluster III
TCGA.ZF.AA5H.01	BLCA	tumor	3784.102178	Cluster III
TCGA.ZF.AA5N.01	BLCA	tumor	2525.821347	Cluster III
TCGA.ZF.AA5P.01	BLCA	tumor	5123.925716	Cluster IV
TCGA.2E.A9G8.01	UCEC	tumor	2553.813427	Cluster II
TCGA.4E.A92E.01	UCEC	tumor	4907.286395	Cluster II
TCGA.5B.A90C.01	UCEC	tumor	3613.045948	Cluster II
TCGA.5S.A9Q8.01	UCEC	tumor	3736.921345	Cluster II
TCGA.A5.A1OH.01	UCEC	tumor	5353.408517	Cluster II
TCGA.A5.A2K2.01	UCEC	tumor	2856.570206	Cluster I
TCGA.A5.A2K3.01	UCEC	tumor	3327.262545	Cluster II
TCGA.A5.A2K4.01	UCEC	tumor	4652.438067	Cluster II
TCGA.A5.A2K5.01	UCEC	tumor	2623.227016	Cluster II
TCGA.A5.A2K7.01	UCEC	tumor	3828.860772	Cluster II
TCGA.A5.A3LO.01	UCEC	tumor	3861.044491	Cluster II
TCGA.A5.A3LP.01	UCEC	tumor	3242.49316	Cluster II
TCGA.A5.A7WJ.01	UCEC	tumor	3581.871055	Cluster II
TCGA.A5.A7WK.01	UCEC	tumor	3338.250491	Cluster II
TCGA.A5.AB3J.01	UCEC	tumor	5353.677492	Cluster IV
TCGA.AJ.A23N.01	UCEC	tumor	4791.865527	Cluster II
TCGA.AJ.A2QM.01	UCEC	tumor	3160.871165	Cluster II
TCGA.AJ.A2QO.01	UCEC	tumor	3593.074227	Cluster II
TCGA.AJ.A3BD.01	UCEC	tumor	2673.882792	Cluster II
TCGA.AJ.A3BF.01	UCEC	tumor	3307.363976	Cluster II
TCGA.AJ.A3BG.01	UCEC	tumor	2431.606388	Cluster I
TCGA.AJ.A3BH.01	UCEC	tumor	4332.133791	Cluster II
TCGA.AJ.A3BI.01	UCEC	tumor	2895.290047	Cluster II
TCGA.AJ.A3BK.01	UCEC	tumor	3585.580293	Cluster II
TCGA.AJ.A3EJ.01	UCEC	tumor	4418.095882	Cluster IV
TCGA.AJ.A3EK.01	UCEC	tumor	3683.294384	Cluster II
TCGA.AJ.A3EL.01	UCEC	tumor	4423.575963	Cluster II
TCGA.AJ.A3EM.01	UCEC	tumor	2905.594754	Cluster II
TCGA.AJ.A3I9.01	UCEC	tumor	2898.161229	Cluster II
TCGA.AJ.A3IA.01	UCEC	tumor	4157.508881	Cluster III
TCGA.AJ.A3NC.01	UCEC	tumor	4640.636252	Cluster II
TCGA.AJ.A3NE.01	UCEC	tumor	4686.092003	Cluster II
TCGA.AJ.A3NF.01	UCEC	tumor	4577.036135	Cluster IV
TCGA.AJ.A3NG.01	UCEC	tumor	3767.138206	Cluster II
TCGA.AJ.A3NH.01	UCEC	tumor	4509.465962	Cluster II
TCGA.AJ.A3OJ.01	UCEC	tumor	4291.485691	Cluster II
TCGA.AJ.A3OK.01	UCEC	tumor	4449.282705	Cluster IV
TCGA.AJ.A3OL.01	UCEC	tumor	3893.032664	Cluster II
TCGA.AJ.A3QS.01	UCEC	tumor	2925.130321	Cluster II
TCGA.AJ.A3TW.01	UCEC	tumor	2634.239755	Cluster II
TCGA.AJ.A5DV.01	UCEC	tumor	4328.999778	Cluster II
TCGA.AJ.A5DW.01	UCEC	tumor	3916.45717	Cluster II
TCGA.AJ.A6NU.01	UCEC	tumor	3406.53254	Cluster II
TCGA.AJ.A8CT.01	UCEC	tumor	3765.371315	Cluster II
TCGA.AJ.A8CV.01	UCEC	tumor	3463.425994	Cluster II
TCGA.AJ.A8CW.01	UCEC	tumor	3366.29186	Cluster II
TCGA.AP.A3K1.01	UCEC	tumor	3928.108691	Cluster II
TCGA.AP.A5FX.01	UCEC	tumor	2943.428625	Cluster II
TCGA.AX.A05W.01	UCEC	tumor	3696.469361	Cluster II
TCGA.AX.A1C7.01	UCEC	tumor	2520.845817	Cluster II
TCGA.AX.A2H4.01	UCEC	tumor	3846.747877	Cluster III
TCGA.AX.A2HH.01	UCEC	tumor	3841.096294	Cluster II
TCGA.AX.A2IN.01	UCEC	tumor	4319.688159	Cluster II
TCGA.AX.A3FS.01	UCEC	tumor	4749.065389	Cluster II
TCGA.AX.A3FT.01	UCEC	tumor	3863.805225	Cluster II
TCGA.AX.A3FV.01	UCEC	tumor	1185.341687	Cluster I
TCGA.AX.A3FW.01	UCEC	tumor	2583.694273	Cluster I
TCGA.AX.A3FX.01	UCEC	tumor	3841.56372	Cluster II
TCGA.AX.A3FZ.01	UCEC	tumor	5324.558196	Cluster II
TCGA.AX.A3G1.01	UCEC	tumor	3147.002274	Cluster II
TCGA.AX.A3G3.01	UCEC	tumor	3260.819513	Cluster II
TCGA.AX.A3G4.01	UCEC	tumor	3579.462281	Cluster II
TCGA.AX.A3G6.01	UCEC	tumor	2813.85932	Cluster II
TCGA.AX.A3G7.01	UCEC	tumor	3221.386182	Cluster II
TCGA.AX.A3G8.01	UCEC	tumor	3094.702182	Cluster II
TCGA.AX.A3G9.01	UCEC	tumor	4039.420221	Cluster II
TCGA.AX.A3GB.01	UCEC	tumor	4219.405576	Cluster II
TCGA.AX.A3GI.01	UCEC	tumor	2424.431707	Cluster I
TCGA.B5.A0JN.01	UCEC	tumor	3251.711897	Cluster II
TCGA.B5.A0JR.01	UCEC	tumor	3506.449893	Cluster II
TCGA.B5.A0K9.01	UCEC	tumor	2843.910709	Cluster II
TCGA.B5.A11R.01	UCEC	tumor	4126.700273	Cluster II
TCGA.B5.A1MS.01	UCEC	tumor	4202.148251	Cluster II
TCGA.B5.A1MW.01	UCEC	tumor	4170.692355	Cluster II
TCGA.B5.A3F9.01	UCEC	tumor	4903.744847	Cluster II
TCGA.B5.A3FA.01	UCEC	tumor	3472.321643	Cluster II
TCGA.B5.A3FB.01	UCEC	tumor	3395.4512	Cluster II
TCGA.B5.A3FC.01	UCEC	tumor	4004.726384	Cluster II
TCGA.B5.A3FD.01	UCEC	tumor	3581.342615	Cluster II
TCGA.B5.A3FH.01	UCEC	tumor	4816.984247	Cluster II
TCGA.B5.A3S1.01	UCEC	tumor	4027.880225	Cluster II
TCGA.B5.A5OC.01	UCEC	tumor	4805.363369	Cluster IV
TCGA.B5.A5OD.01	UCEC	tumor	3127.407254	Cluster II
TCGA.B5.A5OE.01	UCEC	tumor	2634.240272	Cluster II
TCGA.BG.A0MK.01	UCEC	tumor	3797.793132	Cluster II
TCGA.BG.A3EW.01	UCEC	tumor	4075.293726	Cluster II
TCGA.BG.A3PP.01	UCEC	tumor	3513.646703	Cluster II
TCGA.BK.A13B.01	UCEC	tumor	4171.470984	Cluster II
TCGA.BK.A4ZD.01	UCEC	tumor	3832.767686	Cluster II
TCGA.BK.A56F.01	UCEC	tumor	4668.58683	Cluster II
TCGA.BK.A6W3.01	UCEC	tumor	4267.80474	Cluster II
TCGA.BK.A6W4.01	UCEC	tumor	4451.358519	Cluster IV
TCGA.BS.A0V4.01	UCEC	tumor	3307.33342	Cluster II
TCGA.BS.A0V7.01	UCEC	tumor	4215.542338	Cluster II
TCGA.D1.A2G0.01	UCEC	tumor	2945.717367	Cluster II
TCGA.D1.A3DA.01	UCEC	tumor	4172.631154	Cluster II
TCGA.D1.A3DG.01	UCEC	tumor	3615.746517	Cluster II
TCGA.D1.A3DH.01	UCEC	tumor	3343.270225	Cluster II
TCGA.D1.A3JP.01	UCEC	tumor	3492.689195	Cluster II
TCGA.D1.A3JQ.01	UCEC	tumor	4227.037993	Cluster II
TCGA.DF.A2KN.01	UCEC	tumor	3762.995955	Cluster II
TCGA.DF.A2KR.01	UCEC	tumor	2835.841037	Cluster I
TCGA.DF.A2KU.01	UCEC	tumor	2142.611262	Cluster II
TCGA.DF.A2KV.01	UCEC	tumor	2516.930565	Cluster II
TCGA.DF.A2KY.01	UCEC	tumor	2594.215919	Cluster II
TCGA.DF.A2KZ.01	UCEC	tumor	4983.665855	Cluster II
TCGA.DF.A2L0.01	UCEC	tumor	2073.663038	Cluster I
TCGA.DI.A1BU.01	UCEC	tumor	3350.192511	Cluster II
TCGA.DI.A1C3.01	UCEC	tumor	5314.697485	Cluster II
TCGA.DI.A2QT.01	UCEC	tumor	2683.575901	Cluster II
TCGA.DI.A2QY.01	UCEC	tumor	3569.37318	Cluster II
TCGA.E6.A2P8.01	UCEC	tumor	3426.44954	Cluster II
TCGA.E6.A2P9.01	UCEC	tumor	3021.97278	Cluster II
TCGA.E6.A8L9.01	UCEC	tumor	4302.27076	Cluster II
TCGA.EO.A1Y7.01	UCEC	tumor	2620.291846	Cluster I
TCGA.EO.A22U.01	UCEC	tumor	2938.850643	Cluster II
TCGA.EO.A22X.01	UCEC	tumor	5194.589359	Cluster II
TCGA.EO.A22Y.01	UCEC	tumor	3391.033613	Cluster II
TCGA.EO.A3AS.01	UCEC	tumor	4624.384734	Cluster II
TCGA.EO.A3AU.01	UCEC	tumor	5578.338356	Cluster III
TCGA.EO.A3AV.01	UCEC	tumor	3649.530611	Cluster II
TCGA.EO.A3AY.01	UCEC	tumor	2909.938113	Cluster II
TCGA.EO.A3AZ.01	UCEC	tumor	3168.044073	Cluster II
TCGA.EO.A3B0.01	UCEC	tumor	3669.919749	Cluster II
TCGA.EO.A3B1.01	UCEC	tumor	4092.565775	Cluster II
TCGA.EO.A3KU.01	UCEC	tumor	4151.558085	Cluster II
TCGA.EO.A3KW.01	UCEC	tumor	2766.538895	Cluster II
TCGA.EO.A3KX.01	UCEC	tumor	4025.118324	Cluster II
TCGA.EO.A3L0.01	UCEC	tumor	3209.560817	Cluster II
TCGA.EY.A1GL.01	UCEC	tumor	5273.568808	Cluster II
TCGA.EY.A1GO.01	UCEC	tumor	3417.163432	Cluster II
TCGA.EY.A1GP.01	UCEC	tumor	5528.541121	Cluster II
TCGA.EY.A1GX.01	UCEC	tumor	2227.351055	Cluster I
TCGA.EY.A210.01	UCEC	tumor	2892.044877	Cluster II
TCGA.EY.A2ON.01	UCEC	tumor	2718.961032	Cluster II
TCGA.EY.A2OO.01	UCEC	tumor	4168.940961	Cluster II
TCGA.EY.A2OP.01	UCEC	tumor	4032.634097	Cluster II
TCGA.EY.A2OQ.01	UCEC	tumor	4716.234864	Cluster II
TCGA.EY.A3L3.01	UCEC	tumor	3210.737002	Cluster I
TCGA.EY.A3QX.01	UCEC	tumor	2023.535056	Cluster II
TCGA.EY.A4KR.01	UCEC	tumor	3993.345376	Cluster II
TCGA.EY.A547.01	UCEC	tumor	2466.623285	Cluster II
TCGA.EY.A548.01	UCEC	tumor	3912.963836	Cluster II
TCGA.EY.A549.01	UCEC	tumor	3666.600062	Cluster II
TCGA.EY.A54A.01	UCEC	tumor	4016.51072	Cluster II
TCGA.EY.A5W2.01	UCEC	tumor	2987.511213	Cluster II
TCGA.EY.A72D.01	UCEC	tumor	4363.30016	Cluster II
TCGA.FI.A2EY.01	UCEC	tumor	2731.626064	Cluster II
TCGA.FI.A3PV.01	UCEC	tumor	3079.045825	Cluster II
TCGA.FI.A3PX.01	UCEC	tumor	2563.794026	Cluster II
TCGA.H5.A2HR.01	UCEC	tumor	2155.240904	Cluster II
TCGA.JU.AAVI.01	UCEC	tumor	3551.894836	Cluster III
TCGA.K6.A3WQ.01	UCEC	tumor	3983.556461	Cluster II
TCGA.KJ.A3U4.01	UCEC	tumor	2825.165548	Cluster II
TCGA.KP.A3VZ.01	UCEC	tumor	3616.376679	Cluster II
TCGA.KP.A3W0.01	UCEC	tumor	3887.407627	Cluster II
TCGA.KP.A3W1.01	UCEC	tumor	3346.487004	Cluster II
TCGA.KP.A3W3.01	UCEC	tumor	3866.479804	Cluster II
TCGA.KP.A3W4.01	UCEC	tumor	5253.720386	Cluster IV
TCGA.PG.A5BC.01	UCEC	tumor	4433.147176	Cluster II
TCGA.PG.A6IB.01	UCEC	tumor	3225.163353	Cluster II
TCGA.PG.A7D5.01	UCEC	tumor	3644.772913	Cluster II
TCGA.PG.A914.01	UCEC	tumor	3073.596436	Cluster II
TCGA.PG.A915.01	UCEC	tumor	3410.713828	Cluster II
TCGA.PG.A916.01	UCEC	tumor	3977.389743	Cluster II
TCGA.PG.A917.01	UCEC	tumor	3568.790736	Cluster II
TCGA.QF.A5YS.01	UCEC	tumor	3746.906527	Cluster II
TCGA.QF.A5YT.01	UCEC	tumor	4808.996783	Cluster II
TCGA.QS.A5YQ.01	UCEC	tumor	3207.110866	Cluster II
TCGA.QS.A5YR.01	UCEC	tumor	3647.268647	Cluster II
TCGA.QS.A744.01	UCEC	tumor	5344.890984	Cluster II
TCGA.QS.A8F1.01	UCEC	tumor	3254.720402	Cluster II
TCGA.SJ.A6ZI.01	UCEC	tumor	4225.007175	Cluster II
TCGA.SJ.A6ZJ.01	UCEC	tumor	3949.32966	Cluster II
TCGA.SL.A6J9.01	UCEC	tumor	1523.516871	Cluster II
TCGA.SL.A6JA.01	UCEC	tumor	2526.469611	Cluster II
TCGA.BF.A1PU.01	SKCM	tumor	3408.198484	Cluster II
TCGA.BF.A1PV.01	SKCM	tumor	3477.93933	Cluster II
TCGA.BF.A1PX.01	SKCM	tumor	4545.968952	Cluster IV
TCGA.BF.A1PZ.01	SKCM	tumor	3251.6652	Cluster II
TCGA.BF.A1Q0.01	SKCM	tumor	3527.591587	Cluster II
TCGA.BF.A3DJ.01	SKCM	tumor	4493.60642	Cluster IV
TCGA.BF.A3DL.01	SKCM	tumor	3913.591852	Cluster II
TCGA.BF.A3DM.01	SKCM	tumor	3965.896161	Cluster II
TCGA.BF.A3DN.01	SKCM	tumor	4504.339997	Cluster IV
TCGA.BF.A5EO.01	SKCM	tumor	3972.404604	Cluster II
TCGA.BF.A5EP.01	SKCM	tumor	3788.493768	Cluster II
TCGA.BF.A5EQ.01	SKCM	tumor	4053.952394	Cluster II
TCGA.BF.A5ER.01	SKCM	tumor	3141.983752	Cluster II
TCGA.BF.A5ES.01	SKCM	tumor	3435.093914	Cluster II
TCGA.BF.A9VF.01	SKCM	tumor	3510.637275	Cluster II
TCGA.BF.AAOU.01	SKCM	tumor	3963.012873	Cluster II
TCGA.BF.AAOX.01	SKCM	tumor	3934.843707	Cluster II
TCGA.BF.AAP1.01	SKCM	tumor	3431.22877	Cluster II
TCGA.BF.AAP2.01	SKCM	tumor	3348.133065	Cluster II
TCGA.BF.AAP4.01	SKCM	tumor	3827.342637	Cluster II
TCGA.BF.AAP6.01	SKCM	tumor	3879.228595	Cluster II
TCGA.BF.AAP7.01	SKCM	tumor	3545.372489	Cluster II
TCGA.BF.AAP8.01	SKCM	tumor	2062.475008	Cluster I
TCGA.D3.A5GT.01	SKCM	tumor	3021.723936	Cluster II
TCGA.D9.A3Z4.01	SKCM	tumor	3963.670715	Cluster II
TCGA.D9.A4Z2.01	SKCM	tumor	3796.750103	Cluster II
TCGA.D9.A4Z3.01	SKCM	tumor	3684.14211	Cluster II
TCGA.D9.A4Z5.01	SKCM	tumor	4744.691753	Cluster IV
TCGA.DA.A960.01	SKCM	tumor	2723.812583	Cluster II
TCGA.EB.A1NK.01	SKCM	tumor	3557.912232	Cluster II
TCGA.EB.A24C.01	SKCM	tumor	3924.91823	Cluster II
TCGA.EB.A24D.01	SKCM	tumor	3327.805899	Cluster II
TCGA.EB.A299.01	SKCM	tumor	4571.988019	Cluster II
TCGA.EB.A3HV.01	SKCM	tumor	4123.749702	Cluster II
TCGA.EB.A3XB.01	SKCM	tumor	3956.493648	Cluster II
TCGA.EB.A3XC.01	SKCM	tumor	3483.951019	Cluster II
TCGA.EB.A3XD.01	SKCM	tumor	4334.358514	Cluster IV
TCGA.EB.A3XE.01	SKCM	tumor	3787.146038	Cluster II
TCGA.EB.A3XF.01	SKCM	tumor	3558.976606	Cluster II
TCGA.EB.A3Y6.01	SKCM	tumor	3688.266723	Cluster II
TCGA.EB.A3Y7.01	SKCM	tumor	2934.470267	Cluster II
TCGA.EB.A41A.01	SKCM	tumor	3596.095762	Cluster II
TCGA.EB.A41B.01	SKCM	tumor	2266.48082	Cluster II
TCGA.EB.A42Y.01	SKCM	tumor	4604.035503	Cluster II
TCGA.EB.A42Z.01	SKCM	tumor	3781.485841	Cluster II
TCGA.EB.A430.01	SKCM	tumor	3232.065261	Cluster II
TCGA.EB.A431.01	SKCM	tumor	3707.872076	Cluster II
TCGA.EB.A44N.01	SKCM	tumor	4379.652297	Cluster IV
TCGA.EB.A44O.01	SKCM	tumor	3645.07582	Cluster II
TCGA.EB.A44P.01	SKCM	tumor	3977.591474	Cluster II
TCGA.EB.A4IQ.01	SKCM	tumor	3908.496625	Cluster II
TCGA.EB.A4IS.01	SKCM	tumor	3398.210087	Cluster II
TCGA.EB.A4OY.01	SKCM	tumor	2085.586681	Cluster II
TCGA.EB.A4OZ.01	SKCM	tumor	3422.105679	Cluster II
TCGA.EB.A4P0.01	SKCM	tumor	3517.850014	Cluster II
TCGA.EB.A4XL.01	SKCM	tumor	3852.417436	Cluster II
TCGA.EB.A51B.01	SKCM	tumor	3130.127337	Cluster II
TCGA.EB.A550.01	SKCM	tumor	3911.032648	Cluster III
TCGA.EB.A551.01	SKCM	tumor	3433.950793	Cluster II
TCGA.EB.A553.01	SKCM	tumor	3698.386181	Cluster II
TCGA.EB.A57M.01	SKCM	tumor	4439.965122	Cluster IV
TCGA.EB.A5FP.01	SKCM	tumor	3709.123415	Cluster II
TCGA.EB.A5SE.01	SKCM	tumor	3808.138864	Cluster II
TCGA.EB.A5SF.01	SKCM	tumor	3137.93535	Cluster II
TCGA.EB.A5UM.01	SKCM	tumor	2909.046283	Cluster II
TCGA.EB.A5VU.01	SKCM	tumor	4458.512623	Cluster II
TCGA.EB.A6QY.01	SKCM	tumor	3049.997945	Cluster II
TCGA.EB.A6QZ.01	SKCM	tumor	3515.098806	Cluster II
TCGA.EB.A6R0.01	SKCM	tumor	3182.853852	Cluster II
TCGA.EB.A82B.01	SKCM	tumor	4176.409123	Cluster II
TCGA.EB.A82C.01	SKCM	tumor	3847.52504	Cluster II
TCGA.EB.A85I.01	SKCM	tumor	3581.985553	Cluster II
TCGA.EB.A85J.01	SKCM	tumor	3473.501446	Cluster II
TCGA.EB.A97M.01	SKCM	tumor	3532.280649	Cluster II
TCGA.ER.A194.01	SKCM	tumor	3198.448826	Cluster II
TCGA.ER.A196.01	SKCM	tumor	4974.3351	Cluster IV
TCGA.ER.A19K.01	SKCM	tumor	3573.37191	Cluster II
TCGA.ER.A19T.01	SKCM	tumor	3762.369022	Cluster II
TCGA.ER.A2NB.01	SKCM	tumor	3829.444219	Cluster II
TCGA.ER.A2NF.01	SKCM	tumor	3498.86549	Cluster II
TCGA.ER.A42H.01	SKCM	tumor	3053.087292	Cluster II
TCGA.FR.A2OS.01	SKCM	tumor	3718.468021	Cluster II
TCGA.FR.A3R1.01	SKCM	tumor	2922.076738	Cluster II
TCGA.FR.A726.01	SKCM	tumor	4431.910954	Cluster II
TCGA.FR.A728.01	SKCM	tumor	3914.227646	Cluster II
TCGA.FS.A1ZN.01	SKCM	tumor	3889.540202	Cluster II
TCGA.FW.A5DX.01	SKCM	tumor	3968.58361	Cluster II
TCGA.GF.A2C7.01	SKCM	tumor	3520.891446	Cluster II
TCGA.GF.A769.01	SKCM	tumor	4595.155063	Cluster IV
TCGA.GN.A263.01	SKCM	tumor	4101.769228	Cluster II
TCGA.GN.A26C.01	SKCM	tumor	3336.768645	Cluster IV
TCGA.GN.A4U5.01	SKCM	tumor	3644.73282	Cluster II
TCGA.GN.A8LN.01	SKCM	tumor	3674.265919	Cluster II
TCGA.HR.A5NC.01	SKCM	tumor	4135.640794	Cluster IV
TCGA.IH.A3EA.01	SKCM	tumor	3836.204209	Cluster II
TCGA.WE.A8K4.01	SKCM	tumor	2534.665843	Cluster II
TCGA.XV.A9VZ.01	SKCM	tumor	4658.908407	Cluster IV
TCGA.XV.A9W2.01	SKCM	tumor	3554.585272	Cluster II
TCGA.XV.A9W5.01	SKCM	tumor	4434.271006	Cluster IV
TCGA.XV.AAZV.01	SKCM	tumor	4070.580863	Cluster IV
TCGA.XV.AAZW.01	SKCM	tumor	4140.903132	Cluster II
TCGA.XV.AAZY.01	SKCM	tumor	2896.706272	Cluster II
TCGA.YG.AA3N.01	SKCM	tumor	2856.405568	Cluster II
TCGA.4P.AA8J.01	HNSC	tumor	4628.584487	Cluster III
TCGA.BA.4074.01	HNSC	tumor	4644.438881	Cluster III
TCGA.BA.4075.01	HNSC	tumor	3846.824662	Cluster III
TCGA.BA.4076.01	HNSC	tumor	3770.780177	Cluster III
TCGA.BA.4077.01	HNSC	tumor	3630.388609	Cluster III
TCGA.BA.4078.01	HNSC	tumor	5263.862317	Cluster III
TCGA.BA.5149.01	HNSC	tumor	4356.201299	Cluster III
TCGA.BA.5151.01	HNSC	tumor	4684.455894	Cluster III
TCGA.BA.5152.01	HNSC	tumor	4132.911056	Cluster III
TCGA.BA.5153.01	HNSC	tumor	3656.626608	Cluster III
TCGA.BA.5555.01	HNSC	tumor	3526.976773	Cluster III
TCGA.BA.5556.01	HNSC	tumor	4158.764541	Cluster III
TCGA.BA.5557.01	HNSC	tumor	5520.588039	Cluster III
TCGA.BA.5558.01	HNSC	tumor	4159.328749	Cluster III
TCGA.BA.5559.01	HNSC	tumor	3336.605131	Cluster III
TCGA.BA.6868.01	HNSC	tumor	4482.750169	Cluster III
TCGA.BA.6869.01	HNSC	tumor	3838.928111	Cluster III
TCGA.BA.6870.01	HNSC	tumor	3874.327052	Cluster III
TCGA.BA.6871.01	HNSC	tumor	4963.593126	Cluster III
TCGA.BA.6872.01	HNSC	tumor	4724.968042	Cluster III
TCGA.BA.6873.01	HNSC	tumor	3917.803216	Cluster III
TCGA.BA.7269.01	HNSC	tumor	4669.196019	Cluster III
TCGA.BA.A4IF.01	HNSC	tumor	3529.681879	Cluster III
TCGA.BA.A4IG.01	HNSC	tumor	3256.985095	Cluster III
TCGA.BA.A4IH.01	HNSC	tumor	4441.051891	Cluster III
TCGA.BA.A4II.01	HNSC	tumor	4178.663868	Cluster III
TCGA.BA.A6D8.01	HNSC	tumor	4265.678017	Cluster III
TCGA.BA.A6DA.01	HNSC	tumor	3660.814	Cluster III
TCGA.BA.A6DB.01	HNSC	tumor	4177.33509	Cluster III
TCGA.BA.A6DD.01	HNSC	tumor	3639.008014	Cluster III
TCGA.BA.A6DE.01	HNSC	tumor	3774.224586	Cluster III
TCGA.BA.A6DG.01	HNSC	tumor	5797.62153	Cluster III
TCGA.BA.A6DI.01	HNSC	tumor	3809.419881	Cluster III
TCGA.BA.A6DJ.01	HNSC	tumor	4863.104053	Cluster III
TCGA.BA.A6DL.01	HNSC	tumor	3480.883641	Cluster III
TCGA.BA.A8YP.01	HNSC	tumor	5374.472103	Cluster III
TCGA.BB.4217.01	HNSC	tumor	4209.329112	Cluster III
TCGA.BB.4223.01	HNSC	tumor	3000.409535	Cluster III
TCGA.BB.4224.01	HNSC	tumor	2304.038562	Cluster III
TCGA.BB.4225.01	HNSC	tumor	3698.113743	Cluster III
TCGA.BB.4227.01	HNSC	tumor	3527.310025	Cluster III
TCGA.BB.4228.01	HNSC	tumor	3532.094377	Cluster III
TCGA.BB.7861.01	HNSC	tumor	3498.112015	Cluster III
TCGA.BB.7862.01	HNSC	tumor	5679.6243	Cluster III
TCGA.BB.7863.01	HNSC	tumor	3732.782432	Cluster III
TCGA.BB.7864.01	HNSC	tumor	3315.552951	Cluster III
TCGA.BB.7866.01	HNSC	tumor	3031.60611	Cluster III
TCGA.BB.7870.01	HNSC	tumor	3550.483324	Cluster III
TCGA.BB.7871.01	HNSC	tumor	4895.489157	Cluster III
TCGA.BB.7872.01	HNSC	tumor	4216.918111	Cluster III
TCGA.BB.8596.01	HNSC	tumor	5299.630217	Cluster IV
TCGA.BB.8601.01	HNSC	tumor	4212.038344	Cluster III
TCGA.BB.A5HU.01	HNSC	tumor	5029.435149	Cluster III
TCGA.BB.A5HY.01	HNSC	tumor	4479.033392	Cluster III
TCGA.BB.A5HZ.01	HNSC	tumor	4303.523585	Cluster III
TCGA.BB.A6UM.01	HNSC	tumor	1945.468168	Cluster II
TCGA.BB.A6UO.01	HNSC	tumor	4138.052246	Cluster III
TCGA.C9.A47Z.01	HNSC	tumor	3601.729981	Cluster III
TCGA.C9.A480.01	HNSC	tumor	3331.397844	Cluster III
TCGA.CN.4722.01	HNSC	tumor	4439.587675	Cluster III
TCGA.CN.4723.01	HNSC	tumor	4760.806035	Cluster III
TCGA.CN.4725.01	HNSC	tumor	3906.346801	Cluster III
TCGA.CN.4726.01	HNSC	tumor	4532.325456	Cluster III
TCGA.CN.4727.01	HNSC	tumor	4444.435065	Cluster III
TCGA.CN.4728.01	HNSC	tumor	5594.272599	Cluster IV
TCGA.CN.4729.01	HNSC	tumor	4431.789305	Cluster III
TCGA.CN.4730.01	HNSC	tumor	3895.396163	Cluster III
TCGA.CN.4731.01	HNSC	tumor	4640.231897	Cluster III
TCGA.CN.4733.01	HNSC	tumor	5067.240635	Cluster III
TCGA.CN.4734.01	HNSC	tumor	4447.154383	Cluster III
TCGA.CN.4735.01	HNSC	tumor	4500.22638	Cluster III
TCGA.CN.4736.01	HNSC	tumor	4422.164128	Cluster III
TCGA.CN.4737.01	HNSC	tumor	4641.731777	Cluster III
TCGA.CN.4738.01	HNSC	tumor	4141.003504	Cluster III
TCGA.CN.4739.01	HNSC	tumor	3517.497808	Cluster III
TCGA.CN.4740.01	HNSC	tumor	4988.236058	Cluster IV
TCGA.CN.4741.01	HNSC	tumor	3394.790806	Cluster III
TCGA.CN.4742.01	HNSC	tumor	4851.942155	Cluster III
TCGA.CN.5355.01	HNSC	tumor	4744.079781	Cluster III
TCGA.CN.5356.01	HNSC	tumor	4438.917641	Cluster III
TCGA.CN.5358.01	HNSC	tumor	5165.725681	Cluster IV
TCGA.CN.5359.01	HNSC	tumor	5063.261648	Cluster III
TCGA.CN.5360.01	HNSC	tumor	4936.044307	Cluster III
TCGA.CN.5361.01	HNSC	tumor	4616.97567	Cluster III
TCGA.CN.5363.01	HNSC	tumor	4450.075684	Cluster III
TCGA.CN.5364.01	HNSC	tumor	3790.391508	Cluster III
TCGA.CN.5365.01	HNSC	tumor	3775.259003	Cluster III
TCGA.CN.5366.01	HNSC	tumor	4298.646334	Cluster III
TCGA.CN.5367.01	HNSC	tumor	3422.088723	Cluster III
TCGA.CN.5369.01	HNSC	tumor	4094.432872	Cluster III
TCGA.CN.5370.01	HNSC	tumor	5516.17592	Cluster III
TCGA.CN.5373.01	HNSC	tumor	4488.869697	Cluster III
TCGA.CN.5374.01	HNSC	tumor	3055.427352	Cluster III
TCGA.CN.6010.01	HNSC	tumor	4647.824707	Cluster III
TCGA.CN.6011.01	HNSC	tumor	3676.566457	Cluster III
TCGA.CN.6012.01	HNSC	tumor	4291.094348	Cluster III
TCGA.CN.6013.01	HNSC	tumor	3592.387622	Cluster III
TCGA.CN.6016.01	HNSC	tumor	4832.661537	Cluster III
TCGA.CN.6017.01	HNSC	tumor	4654.817932	Cluster IV
TCGA.CN.6018.01	HNSC	tumor	4879.867512	Cluster III
TCGA.CN.6019.01	HNSC	tumor	5434.511796	Cluster IV
TCGA.CN.6020.01	HNSC	tumor	4815.120534	Cluster III
TCGA.CN.6021.01	HNSC	tumor	4132.096357	Cluster III
TCGA.CN.6022.01	HNSC	tumor	5098.091557	Cluster III
TCGA.CN.6023.01	HNSC	tumor	3965.812014	Cluster III
TCGA.CN.6024.01	HNSC	tumor	4769.306225	Cluster III
TCGA.CN.6988.01	HNSC	tumor	3061.031488	Cluster III
TCGA.CN.6989.01	HNSC	tumor	5846.249995	Cluster III
TCGA.CN.6992.01	HNSC	tumor	4147.035232	Cluster III
TCGA.CN.6994.01	HNSC	tumor	4381.278575	Cluster III
TCGA.CN.6995.01	HNSC	tumor	3661.299827	Cluster III
TCGA.CN.6996.01	HNSC	tumor	4165.917794	Cluster III
TCGA.CN.6997.01	HNSC	tumor	4523.166397	Cluster III
TCGA.CN.6998.01	HNSC	tumor	3958.903184	Cluster III
TCGA.CN.A497.01	HNSC	tumor	4955.133186	Cluster III
TCGA.CN.A498.01	HNSC	tumor	4239.003379	Cluster III
TCGA.CN.A499.01	HNSC	tumor	3960.095192	Cluster III
TCGA.CN.A49A.01	HNSC	tumor	4726.329511	Cluster III
TCGA.CN.A49B.01	HNSC	tumor	4483.604061	Cluster III
TCGA.CN.A49C.01	HNSC	tumor	3300.322134	Cluster III
TCGA.CN.A63T.01	HNSC	tumor	4656.13665	Cluster III
TCGA.CN.A63U.01	HNSC	tumor	3393.687329	Cluster III
TCGA.CN.A63V.01	HNSC	tumor	4631.447827	Cluster III
TCGA.CN.A63W.01	HNSC	tumor	3984.217447	Cluster III
TCGA.CN.A641.01	HNSC	tumor	3680.653037	Cluster III
TCGA.CN.A642.01	HNSC	tumor	3802.20106	Cluster III
TCGA.CN.A6UY.01	HNSC	tumor	2891.700034	Cluster III
TCGA.CN.A6V1.01	HNSC	tumor	2090.832296	Cluster II
TCGA.CN.A6V3.01	HNSC	tumor	3652.480488	Cluster III
TCGA.CN.A6V6.01	HNSC	tumor	3149.968979	Cluster III
TCGA.CN.A6V7.01	HNSC	tumor	2389.785303	Cluster III
TCGA.CQ.5323.01	HNSC	tumor	3809.640253	Cluster III
TCGA.CQ.5324.01	HNSC	tumor	4805.597972	Cluster III
TCGA.CQ.5325.01	HNSC	tumor	4210.716817	Cluster III
TCGA.CQ.5326.01	HNSC	tumor	4457.67361	Cluster III
TCGA.CQ.5327.01	HNSC	tumor	3840.841837	Cluster III
TCGA.CQ.5329.01	HNSC	tumor	4498.154924	Cluster III
TCGA.CQ.5330.01	HNSC	tumor	4584.465904	Cluster III
TCGA.CQ.5331.01	HNSC	tumor	3847.101186	Cluster III
TCGA.CQ.5332.01	HNSC	tumor	5048.871899	Cluster III
TCGA.CQ.5333.01	HNSC	tumor	3949.207444	Cluster III
TCGA.CQ.5334.01	HNSC	tumor	4447.360182	Cluster III
TCGA.CQ.6218.01	HNSC	tumor	4356.854081	Cluster III
TCGA.CQ.6219.01	HNSC	tumor	3980.486665	Cluster III
TCGA.CQ.6220.01	HNSC	tumor	3625.132817	Cluster III
TCGA.CQ.6221.01	HNSC	tumor	5713.601116	Cluster IV
TCGA.CQ.6222.01	HNSC	tumor	3361.19483	Cluster III
TCGA.CQ.6223.01	HNSC	tumor	3217.291068	Cluster III
TCGA.CQ.6224.01	HNSC	tumor	5018.468102	Cluster III
TCGA.CQ.6225.01	HNSC	tumor	3271.817618	Cluster III
TCGA.CQ.6227.01	HNSC	tumor	4691.471791	Cluster III
TCGA.CQ.6228.01	HNSC	tumor	4187.770002	Cluster III
TCGA.CQ.6229.01	HNSC	tumor	3615.230714	Cluster III
TCGA.CQ.7063.01	HNSC	tumor	4286.984306	Cluster III
TCGA.CQ.7065.01	HNSC	tumor	3172.10571	Cluster III
TCGA.CQ.7067.01	HNSC	tumor	3692.213406	Cluster III
TCGA.CQ.7068.01	HNSC	tumor	4466.333679	Cluster III
TCGA.CQ.7069.01	HNSC	tumor	5013.404993	Cluster III
TCGA.CQ.7071.01	HNSC	tumor	4450.842072	Cluster III
TCGA.CQ.7072.01	HNSC	tumor	5470.396128	Cluster III
TCGA.CQ.A4C6.01	HNSC	tumor	4154.636597	Cluster III
TCGA.CQ.A4C7.01	HNSC	tumor	5278.183602	Cluster III
TCGA.CQ.A4C9.01	HNSC	tumor	4455.136214	Cluster III
TCGA.CQ.A4CA.01	HNSC	tumor	3541.19222	Cluster III
TCGA.CQ.A4CB.01	HNSC	tumor	4838.124149	Cluster III
TCGA.CQ.A4CD.01	HNSC	tumor	4331.847906	Cluster III
TCGA.CQ.A4CE.01	HNSC	tumor	3338.441214	Cluster III
TCGA.CQ.A4CG.01	HNSC	tumor	4876.902861	Cluster III
TCGA.CQ.A4CH.01	HNSC	tumor	4470.794427	Cluster III
TCGA.CQ.A4CI.01	HNSC	tumor	4769.679849	Cluster III
TCGA.CR.5243.01	HNSC	tumor	4398.934518	Cluster III
TCGA.CR.5247.01	HNSC	tumor	4872.549617	Cluster III
TCGA.CR.5248.01	HNSC	tumor	2714.370516	Cluster III
TCGA.CR.5249.01	HNSC	tumor	4069.100535	Cluster III
TCGA.CR.5250.01	HNSC	tumor	4468.131524	Cluster III
TCGA.CR.6467.01	HNSC	tumor	3039.532335	Cluster III
TCGA.CR.6470.01	HNSC	tumor	4318.542264	Cluster III
TCGA.CR.6471.01	HNSC	tumor	3923.291673	Cluster III
TCGA.CR.6472.01	HNSC	tumor	3320.547147	Cluster III
TCGA.CR.6473.01	HNSC	tumor	4168.003337	Cluster III
TCGA.CR.6474.01	HNSC	tumor	5757.4933	Cluster III
TCGA.CR.6477.01	HNSC	tumor	4839.717651	Cluster III
TCGA.CR.6478.01	HNSC	tumor	4019.007057	Cluster III
TCGA.CR.6480.01	HNSC	tumor	2474.990714	Cluster III
TCGA.CR.6481.01	HNSC	tumor	4172.430128	Cluster III
TCGA.CR.6482.01	HNSC	tumor	4215.149479	Cluster IV
TCGA.CR.6484.01	HNSC	tumor	4682.221991	Cluster III
TCGA.CR.6487.01	HNSC	tumor	3602.123533	Cluster III
TCGA.CR.6488.01	HNSC	tumor	4919.39117	Cluster III
TCGA.CR.6491.01	HNSC	tumor	4018.310477	Cluster III
TCGA.CR.6492.01	HNSC	tumor	4028.518493	Cluster III
TCGA.CR.6493.01	HNSC	tumor	3448.438384	Cluster III
TCGA.CR.7364.01	HNSC	tumor	4535.76739	Cluster III
TCGA.CR.7365.01	HNSC	tumor	4448.738313	Cluster III
TCGA.CR.7367.01	HNSC	tumor	5158.084109	Cluster III
TCGA.CR.7368.01	HNSC	tumor	3292.128634	Cluster III
TCGA.CR.7369.01	HNSC	tumor	4244.113928	Cluster III
TCGA.CR.7370.01	HNSC	tumor	4769.599773	Cluster III
TCGA.CR.7371.01	HNSC	tumor	5116.169401	Cluster III
TCGA.CR.7372.01	HNSC	tumor	4545.627627	Cluster III
TCGA.CR.7373.01	HNSC	tumor	3790.209633	Cluster III
TCGA.CR.7374.01	HNSC	tumor	3911.398674	Cluster III
TCGA.CR.7376.01	HNSC	tumor	5690.105482	Cluster IV
TCGA.CR.7377.01	HNSC	tumor	4802.516722	Cluster III
TCGA.CR.7379.01	HNSC	tumor	5264.583313	Cluster III
TCGA.CR.7380.01	HNSC	tumor	4661.176827	Cluster III
TCGA.CR.7382.01	HNSC	tumor	5698.256787	Cluster III
TCGA.CR.7383.01	HNSC	tumor	4777.753285	Cluster III
TCGA.CR.7385.01	HNSC	tumor	3102.385296	Cluster III
TCGA.CR.7386.01	HNSC	tumor	5230.320415	Cluster III
TCGA.CR.7388.01	HNSC	tumor	4802.256307	Cluster III
TCGA.CR.7389.01	HNSC	tumor	4560.842022	Cluster III
TCGA.CR.7390.01	HNSC	tumor	5017.390989	Cluster III
TCGA.CR.7391.01	HNSC	tumor	4701.331777	Cluster III
TCGA.CR.7392.01	HNSC	tumor	5069.05733	Cluster III
TCGA.CR.7393.01	HNSC	tumor	5616.889051	Cluster IV
TCGA.CR.7394.01	HNSC	tumor	4424.451144	Cluster III
TCGA.CR.7395.01	HNSC	tumor	4528.783211	Cluster III
TCGA.CR.7397.01	HNSC	tumor	5119.605309	Cluster III
TCGA.CR.7398.01	HNSC	tumor	4269.39134	Cluster III
TCGA.CR.7399.01	HNSC	tumor	3981.124704	Cluster III
TCGA.CR.7401.01	HNSC	tumor	4931.611652	Cluster III
TCGA.CR.7402.01	HNSC	tumor	4022.430299	Cluster III
TCGA.CR.7404.01	HNSC	tumor	3565.684987	Cluster III
TCGA.CV.5430.01	HNSC	tumor	3451.622876	Cluster III
TCGA.CV.5431.01	HNSC	tumor	4778.94955	Cluster III
TCGA.CV.5432.01	HNSC	tumor	4014.347441	Cluster III
TCGA.CV.5434.01	HNSC	tumor	4943.685174	Cluster III
TCGA.CV.5435.01	HNSC	tumor	4728.000907	Cluster III
TCGA.CV.5436.01	HNSC	tumor	4224.970826	Cluster III
TCGA.CV.5439.01	HNSC	tumor	3347.989314	Cluster III
TCGA.CV.5440.01	HNSC	tumor	3694.136828	Cluster III
TCGA.CV.5441.01	HNSC	tumor	3903.56129	Cluster III
TCGA.CV.5442.01	HNSC	tumor	2185.291801	Cluster III
TCGA.CV.5443.01	HNSC	tumor	3509.124128	Cluster III
TCGA.CV.5444.01	HNSC	tumor	4827.344546	Cluster III
TCGA.CV.5966.01	HNSC	tumor	3959.478769	Cluster III
TCGA.CV.5970.01	HNSC	tumor	4121.07629	Cluster III
TCGA.CV.5971.01	HNSC	tumor	4573.880424	Cluster IV
TCGA.CV.5973.01	HNSC	tumor	3225.651128	Cluster III
TCGA.CV.5976.01	HNSC	tumor	4099.006854	Cluster III
TCGA.CV.5977.01	HNSC	tumor	3344.959891	Cluster III
TCGA.CV.5978.01	HNSC	tumor	5122.14446	Cluster III
TCGA.CV.5979.01	HNSC	tumor	3851.059526	Cluster III
TCGA.CV.6003.01	HNSC	tumor	3421.800592	Cluster III
TCGA.CV.6433.01	HNSC	tumor	3083.170805	Cluster III
TCGA.CV.6436.01	HNSC	tumor	3399.847519	Cluster III
TCGA.CV.6441.01	HNSC	tumor	2393.302151	Cluster I
TCGA.CV.6933.01	HNSC	tumor	4451.568515	Cluster III
TCGA.CV.6934.01	HNSC	tumor	5772.628459	Cluster IV
TCGA.CV.6935.01	HNSC	tumor	4361.434776	Cluster III
TCGA.CV.6936.01	HNSC	tumor	3948.173795	Cluster III
TCGA.CV.6937.01	HNSC	tumor	4054.489489	Cluster III
TCGA.CV.6938.01	HNSC	tumor	4104.916456	Cluster III
TCGA.CV.6939.01	HNSC	tumor	4273.679051	Cluster III
TCGA.CV.6940.01	HNSC	tumor	4044.327788	Cluster III
TCGA.CV.6941.01	HNSC	tumor	4386.707269	Cluster III
TCGA.CV.6942.01	HNSC	tumor	4765.4325	Cluster III
TCGA.CV.6943.01	HNSC	tumor	4798.693742	Cluster III
TCGA.CV.6945.01	HNSC	tumor	3765.544387	Cluster III
TCGA.CV.6948.01	HNSC	tumor	3553.90033	Cluster III
TCGA.CV.6950.01	HNSC	tumor	4179.522089	Cluster III
TCGA.CV.6951.01	HNSC	tumor	3915.168028	Cluster III
TCGA.CV.6952.01	HNSC	tumor	3790.307719	Cluster III
TCGA.CV.6953.01	HNSC	tumor	3404.934073	Cluster III
TCGA.CV.6954.01	HNSC	tumor	4448.892922	Cluster III
TCGA.CV.6955.01	HNSC	tumor	2763.849418	Cluster III
TCGA.CV.6956.01	HNSC	tumor	3803.160124	Cluster III
TCGA.CV.6959.01	HNSC	tumor	4674.206454	Cluster III
TCGA.CV.6960.01	HNSC	tumor	4198.597074	Cluster III
TCGA.CV.6961.01	HNSC	tumor	4315.033229	Cluster III
TCGA.CV.6962.01	HNSC	tumor	4486.567933	Cluster III
TCGA.CV.7089.01	HNSC	tumor	3515.576654	Cluster III
TCGA.CV.7090.01	HNSC	tumor	4929.989518	Cluster III
TCGA.CV.7091.01	HNSC	tumor	4506.215754	Cluster III
TCGA.CV.7095.01	HNSC	tumor	3649.06054	Cluster III
TCGA.CV.7097.01	HNSC	tumor	4473.535442	Cluster III
TCGA.CV.7099.01	HNSC	tumor	3671.174805	Cluster III
TCGA.CV.7100.01	HNSC	tumor	4244.227557	Cluster III
TCGA.CV.7101.01	HNSC	tumor	4279.19743	Cluster III
TCGA.CV.7102.01	HNSC	tumor	4547.220101	Cluster III
TCGA.CV.7103.01	HNSC	tumor	5250.867827	Cluster III
TCGA.CV.7104.01	HNSC	tumor	4010.619695	Cluster III
TCGA.CV.7177.01	HNSC	tumor	4915.208096	Cluster III
TCGA.CV.7178.01	HNSC	tumor	3974.488757	Cluster III
TCGA.CV.7180.01	HNSC	tumor	3216.552817	Cluster III
TCGA.CV.7183.01	HNSC	tumor	3964.288725	Cluster III
TCGA.CV.7235.01	HNSC	tumor	4878.004367	Cluster III
TCGA.CV.7236.01	HNSC	tumor	4755.278025	Cluster III
TCGA.CV.7238.01	HNSC	tumor	4119.545613	Cluster III
TCGA.CV.7242.01	HNSC	tumor	3574.856228	Cluster III
TCGA.CV.7243.01	HNSC	tumor	4722.524235	Cluster III
TCGA.CV.7245.01	HNSC	tumor	4528.564493	Cluster III
TCGA.CV.7247.01	HNSC	tumor	4179.63438	Cluster III
TCGA.CV.7248.01	HNSC	tumor	4729.531986	Cluster III
TCGA.CV.7250.01	HNSC	tumor	4281.468926	Cluster III
TCGA.CV.7252.01	HNSC	tumor	4268.346455	Cluster III
TCGA.CV.7253.01	HNSC	tumor	2847.684976	Cluster III
TCGA.CV.7254.01	HNSC	tumor	5585.987134	Cluster IV
TCGA.CV.7255.01	HNSC	tumor	3559.767189	Cluster III
TCGA.CV.7261.01	HNSC	tumor	5396.937425	Cluster III
TCGA.CV.7263.01	HNSC	tumor	4336.843015	Cluster III
TCGA.CV.7406.01	HNSC	tumor	4031.594772	Cluster III
TCGA.CV.7407.01	HNSC	tumor	3444.533496	Cluster III
TCGA.CV.7409.01	HNSC	tumor	3551.725186	Cluster III
TCGA.CV.7410.01	HNSC	tumor	4018.146444	Cluster III
TCGA.CV.7411.01	HNSC	tumor	4555.027309	Cluster III
TCGA.CV.7413.01	HNSC	tumor	4231.301868	Cluster III
TCGA.CV.7414.01	HNSC	tumor	3697.176369	Cluster III
TCGA.CV.7415.01	HNSC	tumor	4170.922216	Cluster III
TCGA.CV.7416.01	HNSC	tumor	4716.1243	Cluster III
TCGA.CV.7418.01	HNSC	tumor	4337.848118	Cluster III
TCGA.CV.7421.01	HNSC	tumor	5368.335566	Cluster IV
TCGA.CV.7422.01	HNSC	tumor	4376.387004	Cluster III
TCGA.CV.7423.01	HNSC	tumor	3994.609054	Cluster III
TCGA.CV.7424.01	HNSC	tumor	5087.050846	Cluster III
TCGA.CV.7425.01	HNSC	tumor	3529.6062	Cluster III
TCGA.CV.7427.01	HNSC	tumor	3894.285232	Cluster III
TCGA.CV.7428.01	HNSC	tumor	4042.78984	Cluster III
TCGA.CV.7429.01	HNSC	tumor	4561.535656	Cluster III
TCGA.CV.7430.01	HNSC	tumor	3660.984199	Cluster III
TCGA.CV.7432.01	HNSC	tumor	3527.528569	Cluster III
TCGA.CV.7433.01	HNSC	tumor	4838.522965	Cluster III
TCGA.CV.7434.01	HNSC	tumor	3917.919906	Cluster III
TCGA.CV.7435.01	HNSC	tumor	5253.147554	Cluster III
TCGA.CV.7437.01	HNSC	tumor	4249.581523	Cluster III
TCGA.CV.7438.01	HNSC	tumor	4765.869261	Cluster III
TCGA.CV.7440.01	HNSC	tumor	4432.306047	Cluster III
TCGA.CV.7446.01	HNSC	tumor	4312.207173	Cluster III
TCGA.CV.7568.01	HNSC	tumor	4212.562035	Cluster III
TCGA.CV.A45O.01	HNSC	tumor	3456.235848	Cluster III
TCGA.CV.A45P.01	HNSC	tumor	3491.095513	Cluster III
TCGA.CV.A45Q.01	HNSC	tumor	2834.811099	Cluster III
TCGA.CV.A45R.01	HNSC	tumor	4309.076825	Cluster III
TCGA.CV.A45T.01	HNSC	tumor	4142.898972	Cluster III
TCGA.CV.A45U.01	HNSC	tumor	4006.779189	Cluster III
TCGA.CV.A45V.01	HNSC	tumor	4029.992532	Cluster III
TCGA.CV.A45W.01	HNSC	tumor	4384.649171	Cluster III
TCGA.CV.A45X.01	HNSC	tumor	3526.516444	Cluster III
TCGA.CV.A45Y.01	HNSC	tumor	4872.377389	Cluster III
TCGA.CV.A45Z.01	HNSC	tumor	4086.685982	Cluster III
TCGA.CV.A460.01	HNSC	tumor	4604.519597	Cluster III
TCGA.CV.A461.01	HNSC	tumor	3323.292101	Cluster III
TCGA.CV.A463.01	HNSC	tumor	3417.629711	Cluster III
TCGA.CV.A464.01	HNSC	tumor	4533.7989	Cluster III
TCGA.CV.A465.01	HNSC	tumor	2763.617091	Cluster III
TCGA.CV.A468.01	HNSC	tumor	4471.019219	Cluster III
TCGA.CV.A6JD.01	HNSC	tumor	4901.121372	Cluster III
TCGA.CV.A6JE.01	HNSC	tumor	3407.061664	Cluster III
TCGA.CV.A6JM.01	HNSC	tumor	2772.470246	Cluster III
TCGA.CV.A6JN.01	HNSC	tumor	3114.640461	Cluster III
TCGA.CV.A6JO.01	HNSC	tumor	4262.98067	Cluster III
TCGA.CV.A6JT.01	HNSC	tumor	4040.225281	Cluster III
TCGA.CV.A6JU.01	HNSC	tumor	2670.988113	Cluster III
TCGA.CV.A6JY.01	HNSC	tumor	3024.661204	Cluster III
TCGA.CV.A6JZ.01	HNSC	tumor	3472.458634	Cluster III
TCGA.CV.A6K0.01	HNSC	tumor	4610.958903	Cluster III
TCGA.CV.A6K1.01	HNSC	tumor	2857.698689	Cluster III
TCGA.CV.A6K2.01	HNSC	tumor	4446.673358	Cluster III
TCGA.CX.7082.01	HNSC	tumor	4878.880265	Cluster III
TCGA.CX.7085.01	HNSC	tumor	5123.861728	Cluster III
TCGA.CX.7086.01	HNSC	tumor	3677.213574	Cluster III
TCGA.CX.7219.01	HNSC	tumor	4665.493466	Cluster III
TCGA.CX.A4AQ.01	HNSC	tumor	4346.062098	Cluster II
TCGA.D6.6515.01	HNSC	tumor	4251.347307	Cluster III
TCGA.D6.6516.01	HNSC	tumor	3705.936083	Cluster III
TCGA.D6.6517.01	HNSC	tumor	4272.746766	Cluster III
TCGA.D6.6823.01	HNSC	tumor	4086.520891	Cluster III
TCGA.D6.6824.01	HNSC	tumor	4880.699522	Cluster IV
TCGA.D6.6825.01	HNSC	tumor	4141.460741	Cluster III
TCGA.D6.6826.01	HNSC	tumor	5012.758313	Cluster III
TCGA.D6.6827.01	HNSC	tumor	4052.160284	Cluster II
TCGA.D6.8568.01	HNSC	tumor	4877.948977	Cluster III
TCGA.D6.8569.01	HNSC	tumor	4214.889924	Cluster III
TCGA.D6.A4Z9.01	HNSC	tumor	3680.910947	Cluster III
TCGA.D6.A4ZB.01	HNSC	tumor	3975.500435	Cluster III
TCGA.D6.A6EK.01	HNSC	tumor	2742.236496	Cluster III
TCGA.D6.A6EM.01	HNSC	tumor	2920.33783	Cluster III
TCGA.D6.A6EN.01	HNSC	tumor	3697.496313	Cluster III
TCGA.D6.A6EO.01	HNSC	tumor	3948.320255	Cluster III
TCGA.D6.A6EP.01	HNSC	tumor	4699.496186	Cluster II
TCGA.D6.A6EQ.01	HNSC	tumor	3988.995289	Cluster III
TCGA.D6.A6ES.01	HNSC	tumor	2534.615576	Cluster I
TCGA.D6.A74Q.01	HNSC	tumor	4102.911708	Cluster III
TCGA.DQ.5624.01	HNSC	tumor	5150.989112	Cluster III
TCGA.DQ.5625.01	HNSC	tumor	3824.652753	Cluster III
TCGA.DQ.5629.01	HNSC	tumor	4560.146875	Cluster III
TCGA.DQ.5630.01	HNSC	tumor	4507.508639	Cluster III
TCGA.DQ.5631.01	HNSC	tumor	4235.718765	Cluster III
TCGA.DQ.7588.01	HNSC	tumor	3356.732106	Cluster III
TCGA.DQ.7589.01	HNSC	tumor	5269.202718	Cluster III
TCGA.DQ.7590.01	HNSC	tumor	4326.768686	Cluster III
TCGA.DQ.7591.01	HNSC	tumor	3535.385251	Cluster III
TCGA.DQ.7592.01	HNSC	tumor	4293.603093	Cluster III
TCGA.DQ.7593.01	HNSC	tumor	3573.003724	Cluster III
TCGA.DQ.7594.01	HNSC	tumor	3410.960864	Cluster III
TCGA.DQ.7595.01	HNSC	tumor	4033.693547	Cluster III
TCGA.DQ.7596.01	HNSC	tumor	3156.164347	Cluster III
TCGA.F7.7848.01	HNSC	tumor	4344.618629	Cluster III
TCGA.F7.8298.01	HNSC	tumor	4623.233719	Cluster III
TCGA.F7.8489.01	HNSC	tumor	4504.813521	Cluster III
TCGA.F7.A50G.01	HNSC	tumor	3989.596418	Cluster III
TCGA.F7.A50I.01	HNSC	tumor	4480.745091	Cluster III
TCGA.F7.A50J.01	HNSC	tumor	4307.82907	Cluster III
TCGA.F7.A61S.01	HNSC	tumor	3493.38321	Cluster III
TCGA.F7.A61V.01	HNSC	tumor	3555.197612	Cluster III
TCGA.F7.A61W.01	HNSC	tumor	3002.882709	Cluster III
TCGA.F7.A620.01	HNSC	tumor	3899.566613	Cluster III
TCGA.F7.A622.01	HNSC	tumor	3165.858677	Cluster III
TCGA.F7.A623.01	HNSC	tumor	2837.263981	Cluster III
TCGA.F7.A624.01	HNSC	tumor	3583.679423	Cluster II
TCGA.H7.7774.01	HNSC	tumor	3240.795354	Cluster III
TCGA.H7.8501.01	HNSC	tumor	4616.376814	Cluster III
TCGA.H7.8502.01	HNSC	tumor	4222.457225	Cluster III
TCGA.H7.A6C4.01	HNSC	tumor	4032.840848	Cluster III
TCGA.H7.A76A.01	HNSC	tumor	4532.073182	Cluster III
TCGA.HD.7229.01	HNSC	tumor	3221.792202	Cluster III
TCGA.HD.7753.01	HNSC	tumor	4493.543571	Cluster III
TCGA.HD.7754.01	HNSC	tumor	4380.956368	Cluster III
TCGA.HD.7831.01	HNSC	tumor	5880.679532	Cluster III
TCGA.HD.7832.01	HNSC	tumor	3464.244418	Cluster III
TCGA.HD.7917.01	HNSC	tumor	3997.775541	Cluster III
TCGA.HD.8224.01	HNSC	tumor	3423.846967	Cluster III
TCGA.HD.8314.01	HNSC	tumor	3571.282725	Cluster II
TCGA.HD.8634.01	HNSC	tumor	3753.281528	Cluster III
TCGA.HD.8635.01	HNSC	tumor	4008.412143	Cluster III
TCGA.HD.A4C1.01	HNSC	tumor	4472.075764	Cluster III
TCGA.HD.A633.01	HNSC	tumor	4264.844323	Cluster III
TCGA.HD.A634.01	HNSC	tumor	1849.832645	Cluster I
TCGA.HD.A6HZ.01	HNSC	tumor	4972.711456	Cluster III
TCGA.HD.A6I0.01	HNSC	tumor	3745.39246	Cluster III
TCGA.HL.7533.01	HNSC	tumor	3414.950269	Cluster III
TCGA.IQ.7630.01	HNSC	tumor	3878.83855	Cluster III
TCGA.IQ.7631.01	HNSC	tumor	4757.895486	Cluster IV
TCGA.IQ.7632.01	HNSC	tumor	4274.473271	Cluster III
TCGA.IQ.A61E.01	HNSC	tumor	4143.666751	Cluster III
TCGA.IQ.A61G.01	HNSC	tumor	3099.660036	Cluster III
TCGA.IQ.A61H.01	HNSC	tumor	4291.691102	Cluster III
TCGA.IQ.A61I.01	HNSC	tumor	3142.926111	Cluster III
TCGA.IQ.A61J.01	HNSC	tumor	4299.994987	Cluster III
TCGA.IQ.A61O.01	HNSC	tumor	5519.112653	Cluster III
TCGA.IQ.A6SG.01	HNSC	tumor	4041.792168	Cluster III
TCGA.IQ.A6SH.01	HNSC	tumor	3714.315834	Cluster III
TCGA.KU.A66S.01	HNSC	tumor	4325.987912	Cluster II
TCGA.KU.A66T.01	HNSC	tumor	3863.858827	Cluster III
TCGA.KU.A6H7.01	HNSC	tumor	2974.932737	Cluster III
TCGA.KU.A6H8.01	HNSC	tumor	3647.403555	Cluster IV
TCGA.MT.A51W.01	HNSC	tumor	3750.84297	Cluster III
TCGA.MT.A51X.01	HNSC	tumor	3649.149593	Cluster III
TCGA.MT.A67A.01	HNSC	tumor	3267.180403	Cluster III
TCGA.MT.A67D.01	HNSC	tumor	4572.782489	Cluster III
TCGA.MT.A67F.01	HNSC	tumor	4671.202482	Cluster III
TCGA.MT.A7BN.01	HNSC	tumor	3636.16549	Cluster II
TCGA.MZ.A5BI.01	HNSC	tumor	4343.801011	Cluster III
TCGA.MZ.A6I9.01	HNSC	tumor	2822.124674	Cluster III
TCGA.MZ.A7D7.01	HNSC	tumor	4127.255323	Cluster III
TCGA.P3.A5Q5.01	HNSC	tumor	2162.943098	Cluster II
TCGA.P3.A5Q6.01	HNSC	tumor	4232.93633	Cluster III
TCGA.P3.A5QA.01	HNSC	tumor	5747.531083	Cluster III
TCGA.P3.A5QE.01	HNSC	tumor	2892.412614	Cluster III
TCGA.P3.A5QF.01	HNSC	tumor	2973.330829	Cluster III
TCGA.P3.A6SW.01	HNSC	tumor	3051.372554	Cluster III
TCGA.P3.A6SX.01	HNSC	tumor	4142.894207	Cluster III
TCGA.P3.A6T0.01	HNSC	tumor	4245.945713	Cluster III
TCGA.P3.A6T2.01	HNSC	tumor	4684.39392	Cluster III
TCGA.P3.A6T3.01	HNSC	tumor	3778.568539	Cluster III
TCGA.P3.A6T4.01	HNSC	tumor	3267.653081	Cluster III
TCGA.P3.A6T5.01	HNSC	tumor	3985.867909	Cluster III
TCGA.P3.A6T6.01	HNSC	tumor	2562.552478	Cluster II
TCGA.P3.A6T7.01	HNSC	tumor	4039.31425	Cluster III
TCGA.P3.A6T8.01	HNSC	tumor	5431.233388	Cluster III
TCGA.QK.A64Z.01	HNSC	tumor	3857.573421	Cluster III
TCGA.QK.A652.01	HNSC	tumor	3818.610795	Cluster III
TCGA.QK.A6IF.01	HNSC	tumor	4068.315817	Cluster III
TCGA.QK.A6IG.01	HNSC	tumor	4286.158931	Cluster III
TCGA.QK.A6IH.01	HNSC	tumor	3879.67312	Cluster III
TCGA.QK.A6II.01	HNSC	tumor	3303.216227	Cluster III
TCGA.QK.A6IJ.01	HNSC	tumor	2687.203721	Cluster III
TCGA.QK.A6V9.01	HNSC	tumor	2778.631598	Cluster III
TCGA.QK.A6VB.01	HNSC	tumor	3510.798834	Cluster III
TCGA.QK.A6VC.01	HNSC	tumor	3450.09653	Cluster III
TCGA.QK.A8Z7.01	HNSC	tumor	3905.745937	Cluster III
TCGA.QK.A8Z8.01	HNSC	tumor	3344.256466	Cluster III
TCGA.QK.A8Z9.01	HNSC	tumor	4689.367111	Cluster III
TCGA.QK.A8ZA.01	HNSC	tumor	3443.955164	Cluster III
TCGA.QK.A8ZB.01	HNSC	tumor	4208.352651	Cluster III
TCGA.QK.AA3J.01	HNSC	tumor	3073.266411	Cluster III
TCGA.QK.AA3K.01	HNSC	tumor	5702.684863	Cluster III
TCGA.RS.A6TO.01	HNSC	tumor	4332.45585	Cluster III
TCGA.RS.A6TP.01	HNSC	tumor	2300.524602	Cluster III
TCGA.T2.A6WX.01	HNSC	tumor	3729.967529	Cluster III
TCGA.T2.A6WZ.01	HNSC	tumor	3286.403626	Cluster III
TCGA.T2.A6X0.01	HNSC	tumor	3541.854848	Cluster III
TCGA.T2.A6X2.01	HNSC	tumor	4022.759558	Cluster III
TCGA.T3.A92M.01	HNSC	tumor	4403.338967	Cluster III
TCGA.T3.A92N.01	HNSC	tumor	3856.107074	Cluster III
TCGA.TN.A7HI.01	HNSC	tumor	3806.901386	Cluster III
TCGA.TN.A7HJ.01	HNSC	tumor	3481.673481	Cluster III
TCGA.TN.A7HL.01	HNSC	tumor	2721.991668	Cluster III
TCGA.UF.A718.01	HNSC	tumor	4218.369193	Cluster III
TCGA.UF.A719.01	HNSC	tumor	3384.085549	Cluster III
TCGA.UF.A71A.01	HNSC	tumor	4765.582858	Cluster III
TCGA.UF.A71B.01	HNSC	tumor	4815.920544	Cluster III
TCGA.UF.A71D.01	HNSC	tumor	3539.154726	Cluster III
TCGA.UF.A71E.01	HNSC	tumor	4508.856867	Cluster III
TCGA.UF.A7J9.01	HNSC	tumor	5524.131468	Cluster III
TCGA.UF.A7JA.01	HNSC	tumor	3833.522649	Cluster III
TCGA.UF.A7JC.01	HNSC	tumor	3182.09231	Cluster III
TCGA.UF.A7JD.01	HNSC	tumor	5540.091657	Cluster III
TCGA.UF.A7JF.01	HNSC	tumor	3466.650239	Cluster III
TCGA.UF.A7JH.01	HNSC	tumor	4587.43196	Cluster III
TCGA.UF.A7JJ.01	HNSC	tumor	4569.335419	Cluster III
TCGA.UF.A7JK.01	HNSC	tumor	3699.070936	Cluster III
TCGA.UF.A7JO.01	HNSC	tumor	4114.244567	Cluster III
TCGA.UF.A7JS.01	HNSC	tumor	2938.502215	Cluster II
TCGA.UF.A7JT.01	HNSC	tumor	4286.090342	Cluster III
TCGA.UF.A7JV.01	HNSC	tumor	5072.867407	Cluster III
TCGA.UP.A6WW.01	HNSC	tumor	3145.736067	Cluster III
TCGA.WA.A7GZ.01	HNSC	tumor	3744.581428	Cluster III
TCGA.WA.A7H4.01	HNSC	tumor	4368.739939	Cluster III
TCGA.2A.A8VL.01	PRAD	tumor	2821.779133	Cluster I
TCGA.2A.A8VO.01	PRAD	tumor	2557.601426	Cluster I
TCGA.2A.A8VT.01	PRAD	tumor	2586.832898	Cluster I
TCGA.2A.A8VV.01	PRAD	tumor	2658.361641	Cluster I
TCGA.2A.A8VX.01	PRAD	tumor	2607.063031	Cluster I
TCGA.2A.A8W1.01	PRAD	tumor	1963.353522	Cluster I
TCGA.2A.A8W3.01	PRAD	tumor	3181.320986	Cluster II
TCGA.2A.AAYF.01	PRAD	tumor	2407.778454	Cluster I
TCGA.2A.AAYO.01	PRAD	tumor	3048.482559	Cluster II
TCGA.2A.AAYU.01	PRAD	tumor	2638.530094	Cluster I
TCGA.4L.AA1F.01	PRAD	tumor	5099.029297	Cluster IV
TCGA.CH.5737.01	PRAD	tumor	2695.984617	Cluster I
TCGA.CH.5738.01	PRAD	tumor	3848.384729	Cluster IV
TCGA.CH.5739.01	PRAD	tumor	3177.290902	Cluster IV
TCGA.CH.5740.01	PRAD	tumor	2963.269496	Cluster I
TCGA.CH.5741.01	PRAD	tumor	2321.524781	Cluster I
TCGA.CH.5743.01	PRAD	tumor	3589.131531	Cluster IV
TCGA.CH.5744.01	PRAD	tumor	3325.418109	Cluster II
TCGA.CH.5745.01	PRAD	tumor	3637.198301	Cluster IV
TCGA.CH.5746.01	PRAD	tumor	2709.167487	Cluster I
TCGA.CH.5748.01	PRAD	tumor	2425.643977	Cluster I
TCGA.CH.5750.01	PRAD	tumor	2909.914694	Cluster II
TCGA.CH.5751.01	PRAD	tumor	3335.367368	Cluster IV
TCGA.CH.5752.01	PRAD	tumor	2503.010888	Cluster I
TCGA.CH.5753.01	PRAD	tumor	2309.32736	Cluster I
TCGA.CH.5754.01	PRAD	tumor	3098.14989	Cluster IV
TCGA.CH.5761.01	PRAD	tumor	3025.734054	Cluster II
TCGA.CH.5762.01	PRAD	tumor	3897.117677	Cluster IV
TCGA.CH.5763.01	PRAD	tumor	3836.148446	Cluster IV
TCGA.CH.5764.01	PRAD	tumor	3117.832166	Cluster I
TCGA.CH.5765.01	PRAD	tumor	2796.96789	Cluster I
TCGA.CH.5766.01	PRAD	tumor	3047.302613	Cluster I
TCGA.CH.5767.01	PRAD	tumor	2931.730318	Cluster I
TCGA.CH.5768.01	PRAD	tumor	2718.7324	Cluster I
TCGA.CH.5769.01	PRAD	tumor	2993.233837	Cluster I
TCGA.CH.5771.01	PRAD	tumor	3971.200599	Cluster IV
TCGA.CH.5772.01	PRAD	tumor	3418.694468	Cluster I
TCGA.CH.5788.01	PRAD	tumor	2612.772938	Cluster I
TCGA.CH.5789.01	PRAD	tumor	3366.616132	Cluster IV
TCGA.CH.5790.01	PRAD	tumor	2692.260838	Cluster I
TCGA.CH.5791.01	PRAD	tumor	2978.105462	Cluster I
TCGA.CH.5792.01	PRAD	tumor	3686.961562	Cluster IV
TCGA.CH.5794.01	PRAD	tumor	2945.305004	Cluster I
TCGA.EJ.5494.01	PRAD	tumor	2986.26962	Cluster IV
TCGA.EJ.5495.01	PRAD	tumor	4095.957363	Cluster IV
TCGA.EJ.5496.01	PRAD	tumor	2580.957918	Cluster I
TCGA.EJ.5497.01	PRAD	tumor	3312.550315	Cluster IV
TCGA.EJ.5498.01	PRAD	tumor	4208.683163	Cluster IV
TCGA.EJ.5499.01	PRAD	tumor	3513.751268	Cluster I
TCGA.EJ.5501.01	PRAD	tumor	3207.518206	Cluster II
TCGA.EJ.5502.01	PRAD	tumor	3593.28803	Cluster IV
TCGA.EJ.5503.01	PRAD	tumor	3408.520971	Cluster IV
TCGA.EJ.5504.01	PRAD	tumor	3567.279948	Cluster IV
TCGA.EJ.5505.01	PRAD	tumor	2570.011526	Cluster I
TCGA.EJ.5506.01	PRAD	tumor	2748.130372	Cluster I
TCGA.EJ.5507.01	PRAD	tumor	3158.961577	Cluster I
TCGA.EJ.5508.01	PRAD	tumor	3529.343142	Cluster IV
TCGA.EJ.5509.01	PRAD	tumor	3305.844369	Cluster IV
TCGA.EJ.5510.01	PRAD	tumor	3312.641164	Cluster I
TCGA.EJ.5511.01	PRAD	tumor	3061.593394	Cluster II
TCGA.EJ.5512.01	PRAD	tumor	3062.633911	Cluster I
TCGA.EJ.5514.01	PRAD	tumor	3609.569681	Cluster IV
TCGA.EJ.5515.01	PRAD	tumor	3049.854088	Cluster I
TCGA.EJ.5516.01	PRAD	tumor	3943.068407	Cluster IV
TCGA.EJ.5517.01	PRAD	tumor	3361.040061	Cluster I
TCGA.EJ.5518.01	PRAD	tumor	3263.253906	Cluster IV
TCGA.EJ.5519.01	PRAD	tumor	2959.845347	Cluster I
TCGA.EJ.5521.01	PRAD	tumor	2866.756774	Cluster I
TCGA.EJ.5522.01	PRAD	tumor	3159.293882	Cluster I
TCGA.EJ.5524.01	PRAD	tumor	3766.114802	Cluster IV
TCGA.EJ.5525.01	PRAD	tumor	3844.305754	Cluster IV
TCGA.EJ.5526.01	PRAD	tumor	3456.617805	Cluster IV
TCGA.EJ.5527.01	PRAD	tumor	3825.989167	Cluster IV
TCGA.EJ.5530.01	PRAD	tumor	3083.504067	Cluster I
TCGA.EJ.5531.01	PRAD	tumor	3499.846125	Cluster IV
TCGA.EJ.5532.01	PRAD	tumor	2911.645151	Cluster I
TCGA.EJ.5542.01	PRAD	tumor	3505.065195	Cluster IV
TCGA.EJ.7115.01	PRAD	tumor	3268.884732	Cluster I
TCGA.EJ.7123.01	PRAD	tumor	2886.213577	Cluster I
TCGA.EJ.7125.01	PRAD	tumor	3410.89466	Cluster I
TCGA.EJ.7218.01	PRAD	tumor	2507.838441	Cluster I
TCGA.EJ.7312.01	PRAD	tumor	2110.770464	Cluster I
TCGA.EJ.7314.01	PRAD	tumor	3010.917629	Cluster I
TCGA.EJ.7315.01	PRAD	tumor	3605.785826	Cluster IV
TCGA.EJ.7317.01	PRAD	tumor	3085.059065	Cluster I
TCGA.EJ.7318.01	PRAD	tumor	2817.619206	Cluster II
TCGA.EJ.7321.01	PRAD	tumor	2887.741326	Cluster I
TCGA.EJ.7325.01	PRAD	tumor	2342.766614	Cluster I
TCGA.EJ.7327.01	PRAD	tumor	3381.137623	Cluster IV
TCGA.EJ.7328.01	PRAD	tumor	3590.228163	Cluster IV
TCGA.EJ.7330.01	PRAD	tumor	3927.103104	Cluster IV
TCGA.EJ.7331.01	PRAD	tumor	3604.661162	Cluster IV
TCGA.EJ.7781.01	PRAD	tumor	3249.003577	Cluster I
TCGA.EJ.7782.01	PRAD	tumor	2960.361987	Cluster I
TCGA.EJ.7783.01	PRAD	tumor	3618.71506	Cluster IV
TCGA.EJ.7784.01	PRAD	tumor	2626.299811	Cluster I
TCGA.EJ.7785.01	PRAD	tumor	3465.124794	Cluster IV
TCGA.EJ.7786.01	PRAD	tumor	3055.610794	Cluster I
TCGA.EJ.7788.01	PRAD	tumor	3376.193417	Cluster II
TCGA.EJ.7789.01	PRAD	tumor	2438.291287	Cluster I
TCGA.EJ.7791.01	PRAD	tumor	4222.815232	Cluster IV
TCGA.EJ.7792.01	PRAD	tumor	4263.110863	Cluster IV
TCGA.EJ.7793.01	PRAD	tumor	2905.559406	Cluster I
TCGA.EJ.7794.01	PRAD	tumor	3660.286664	Cluster IV
TCGA.EJ.7797.01	PRAD	tumor	2866.383759	Cluster I
TCGA.EJ.8468.01	PRAD	tumor	3471.538052	Cluster IV
TCGA.EJ.8469.01	PRAD	tumor	2359.283711	Cluster I
TCGA.EJ.8470.01	PRAD	tumor	3438.893629	Cluster IV
TCGA.EJ.8472.01	PRAD	tumor	2901.51303	Cluster II
TCGA.EJ.8474.01	PRAD	tumor	3485.521605	Cluster II
TCGA.EJ.A46B.01	PRAD	tumor	2834.876281	Cluster I
TCGA.EJ.A46D.01	PRAD	tumor	2860.944174	Cluster I
TCGA.EJ.A46E.01	PRAD	tumor	3361.437614	Cluster I
TCGA.EJ.A46F.01	PRAD	tumor	2130.12618	Cluster I
TCGA.EJ.A46G.01	PRAD	tumor	2884.555559	Cluster II
TCGA.EJ.A46H.01	PRAD	tumor	4863.074142	Cluster IV
TCGA.EJ.A46I.01	PRAD	tumor	3067.142083	Cluster I
TCGA.EJ.A65E.01	PRAD	tumor	2858.093725	Cluster I
TCGA.EJ.A65F.01	PRAD	tumor	2996.872637	Cluster II
TCGA.EJ.A65G.01	PRAD	tumor	2525.566447	Cluster I
TCGA.EJ.A65J.01	PRAD	tumor	2857.81262	Cluster I
TCGA.EJ.A65M.01	PRAD	tumor	2879.381604	Cluster I
TCGA.EJ.A6RA.01	PRAD	tumor	2690.762967	Cluster I
TCGA.EJ.A6RC.01	PRAD	tumor	3656.91114	Cluster IV
TCGA.EJ.A7NF.01	PRAD	tumor	2027.596703	Cluster I
TCGA.EJ.A7NG.01	PRAD	tumor	3557.760714	Cluster IV
TCGA.EJ.A7NH.01	PRAD	tumor	2955.431066	Cluster I
TCGA.EJ.A7NJ.01	PRAD	tumor	2204.362051	Cluster I
TCGA.EJ.A7NK.01	PRAD	tumor	2977.772093	Cluster I
TCGA.EJ.A7NM.01	PRAD	tumor	3205.068154	Cluster II
TCGA.EJ.A7NN.01	PRAD	tumor	3040.371737	Cluster IV
TCGA.EJ.A8FN.01	PRAD	tumor	2700.105439	Cluster II
TCGA.EJ.A8FO.01	PRAD	tumor	3073.730822	Cluster I
TCGA.EJ.A8FP.01	PRAD	tumor	3720.328001	Cluster IV
TCGA.EJ.A8FS.01	PRAD	tumor	2234.510904	Cluster I
TCGA.EJ.A8FU.01	PRAD	tumor	3938.36758	Cluster IV
TCGA.EJ.AB20.01	PRAD	tumor	4634.362818	Cluster IV
TCGA.EJ.AB27.01	PRAD	tumor	3133.26882	Cluster I
TCGA.FC.7708.01	PRAD	tumor	3597.795989	Cluster IV
TCGA.FC.7961.01	PRAD	tumor	3390.55221	Cluster IV
TCGA.FC.A4JI.01	PRAD	tumor	1844.956934	Cluster I
TCGA.FC.A5OB.01	PRAD	tumor	2405.796379	Cluster I
TCGA.FC.A8O0.01	PRAD	tumor	3370.309205	Cluster I
TCGA.G9.6329.01	PRAD	tumor	3595.88243	Cluster IV
TCGA.G9.6332.01	PRAD	tumor	2218.465022	Cluster I
TCGA.G9.6333.01	PRAD	tumor	3237.152449	Cluster II
TCGA.G9.6336.01	PRAD	tumor	3100.320839	Cluster I
TCGA.G9.6338.01	PRAD	tumor	3292.299648	Cluster IV
TCGA.G9.6339.01	PRAD	tumor	2796.973861	Cluster I
TCGA.G9.6342.01	PRAD	tumor	2960.85041	Cluster I
TCGA.G9.6343.01	PRAD	tumor	2476.723644	Cluster I
TCGA.G9.6348.01	PRAD	tumor	3554.083741	Cluster IV
TCGA.G9.6351.01	PRAD	tumor	2959.833074	Cluster I
TCGA.G9.6353.01	PRAD	tumor	3250.464556	Cluster IV
TCGA.G9.6354.01	PRAD	tumor	2252.233018	Cluster I
TCGA.G9.6356.01	PRAD	tumor	3659.32239	Cluster IV
TCGA.G9.6361.01	PRAD	tumor	3377.022864	Cluster IV
TCGA.G9.6362.01	PRAD	tumor	3108.789943	Cluster II
TCGA.G9.6363.01	PRAD	tumor	3042.910174	Cluster I
TCGA.G9.6364.01	PRAD	tumor	3628.773381	Cluster IV
TCGA.G9.6365.01	PRAD	tumor	3898.715074	Cluster IV
TCGA.G9.6366.01	PRAD	tumor	2465.436573	Cluster I
TCGA.G9.6367.01	PRAD	tumor	3131.336971	Cluster I
TCGA.G9.6369.01	PRAD	tumor	2577.933089	Cluster I
TCGA.G9.6370.01	PRAD	tumor	3731.384805	Cluster IV
TCGA.G9.6371.01	PRAD	tumor	2655.221122	Cluster I
TCGA.G9.6373.01	PRAD	tumor	3309.791179	Cluster IV
TCGA.G9.6377.01	PRAD	tumor	3101.109887	Cluster II
TCGA.G9.6378.01	PRAD	tumor	3726.849228	Cluster II
TCGA.G9.6384.01	PRAD	tumor	3325.364758	Cluster IV
TCGA.G9.6385.01	PRAD	tumor	3414.176324	Cluster I
TCGA.G9.6494.01	PRAD	tumor	2987.306603	Cluster II
TCGA.G9.6496.01	PRAD	tumor	2820.654556	Cluster II
TCGA.G9.6498.01	PRAD	tumor	3719.843476	Cluster IV
TCGA.G9.6499.01	PRAD	tumor	3223.046258	Cluster I
TCGA.G9.7509.01	PRAD	tumor	2965.054141	Cluster I
TCGA.G9.7510.01	PRAD	tumor	3754.276295	Cluster IV
TCGA.G9.7519.01	PRAD	tumor	3346.720292	Cluster II
TCGA.G9.7521.01	PRAD	tumor	3266.55683	Cluster II
TCGA.G9.7522.01	PRAD	tumor	3270.931964	Cluster IV
TCGA.G9.7523.01	PRAD	tumor	4822.345907	Cluster IV
TCGA.G9.7525.01	PRAD	tumor	2715.655172	Cluster I
TCGA.G9.A9S0.01	PRAD	tumor	2425.452529	Cluster I
TCGA.G9.A9S4.01	PRAD	tumor	2734.54758	Cluster II
TCGA.G9.A9S7.01	PRAD	tumor	2385.751834	Cluster I
TCGA.H9.7775.01	PRAD	tumor	3259.644721	Cluster II
TCGA.H9.A6BX.01	PRAD	tumor	4078.61687	Cluster IV
TCGA.HC.7075.01	PRAD	tumor	2188.049386	Cluster I
TCGA.HC.7077.01	PRAD	tumor	1904.233902	Cluster I
TCGA.HC.7078.01	PRAD	tumor	2954.905476	Cluster IV
TCGA.HC.7079.01	PRAD	tumor	4594.235745	Cluster IV
TCGA.HC.7080.01	PRAD	tumor	2132.353298	Cluster I
TCGA.HC.7081.01	PRAD	tumor	3810.878675	Cluster IV
TCGA.HC.7209.01	PRAD	tumor	2939.315689	Cluster I
TCGA.HC.7210.01	PRAD	tumor	3723.394279	Cluster IV
TCGA.HC.7211.01	PRAD	tumor	3302.266703	Cluster I
TCGA.HC.7212.01	PRAD	tumor	3034.286798	Cluster I
TCGA.HC.7213.01	PRAD	tumor	2763.120495	Cluster II
TCGA.HC.7230.01	PRAD	tumor	2592.635267	Cluster I
TCGA.HC.7231.01	PRAD	tumor	2685.036413	Cluster I
TCGA.HC.7232.01	PRAD	tumor	3107.104261	Cluster I
TCGA.HC.7233.01	PRAD	tumor	3200.127339	Cluster IV
TCGA.HC.7736.01	PRAD	tumor	3549.138313	Cluster IV
TCGA.HC.7737.01	PRAD	tumor	4099.26251	Cluster IV
TCGA.HC.7738.01	PRAD	tumor	2546.290277	Cluster I
TCGA.HC.7740.01	PRAD	tumor	3862.613511	Cluster IV
TCGA.HC.7742.01	PRAD	tumor	3420.088375	Cluster II
TCGA.HC.7744.01	PRAD	tumor	2670.116846	Cluster I
TCGA.HC.7745.01	PRAD	tumor	3751.295067	Cluster IV
TCGA.HC.7747.01	PRAD	tumor	3041.50168	Cluster I
TCGA.HC.7748.01	PRAD	tumor	3408.934455	Cluster IV
TCGA.HC.7749.01	PRAD	tumor	2970.737198	Cluster I
TCGA.HC.7750.01	PRAD	tumor	3481.834201	Cluster I
TCGA.HC.7752.01	PRAD	tumor	1880.827784	Cluster I
TCGA.HC.7817.01	PRAD	tumor	3821.13038	Cluster IV
TCGA.HC.7818.01	PRAD	tumor	3270.545449	Cluster IV
TCGA.HC.7819.01	PRAD	tumor	2591.941654	Cluster I
TCGA.HC.7820.01	PRAD	tumor	2439.673342	Cluster I
TCGA.HC.7821.01	PRAD	tumor	3398.437512	Cluster IV
TCGA.HC.8213.01	PRAD	tumor	2162.866888	Cluster I
TCGA.HC.8216.01	PRAD	tumor	3084.415739	Cluster I
TCGA.HC.8256.01	PRAD	tumor	2094.718816	Cluster I
TCGA.HC.8257.01	PRAD	tumor	2671.845326	Cluster I
TCGA.HC.8258.01	PRAD	tumor	3139.396057	Cluster I
TCGA.HC.8259.01	PRAD	tumor	1973.065624	Cluster I
TCGA.HC.8260.01	PRAD	tumor	2964.604495	Cluster I
TCGA.HC.8261.01	PRAD	tumor	2542.270532	Cluster I
TCGA.HC.8262.01	PRAD	tumor	2856.506397	Cluster I
TCGA.HC.8264.01	PRAD	tumor	3635.67028	Cluster IV
TCGA.HC.8265.01	PRAD	tumor	2785.412644	Cluster I
TCGA.HC.8266.01	PRAD	tumor	3422.241988	Cluster IV
TCGA.HC.A48F.01	PRAD	tumor	2816.390052	Cluster I
TCGA.HC.A4ZV.01	PRAD	tumor	3777.357164	Cluster II
TCGA.HC.A631.01	PRAD	tumor	2903.997022	Cluster I
TCGA.HC.A632.01	PRAD	tumor	3343.817311	Cluster II
TCGA.HC.A76W.01	PRAD	tumor	3727.108561	Cluster IV
TCGA.HC.A76X.01	PRAD	tumor	2278.990338	Cluster I
TCGA.HC.A8CY.01	PRAD	tumor	2379.646139	Cluster I
TCGA.HC.A8D0.01	PRAD	tumor	3231.882684	Cluster IV
TCGA.HC.A8D1.01	PRAD	tumor	3377.485301	Cluster IV
TCGA.HC.A9TE.01	PRAD	tumor	3625.718987	Cluster IV
TCGA.HC.A9TH.01	PRAD	tumor	3254.582762	Cluster II
TCGA.HI.7168.01	PRAD	tumor	4172.037291	Cluster IV
TCGA.HI.7169.01	PRAD	tumor	3435.907265	Cluster II
TCGA.HI.7170.01	PRAD	tumor	4467.477526	Cluster IV
TCGA.HI.7171.01	PRAD	tumor	2761.93911	Cluster I
TCGA.J4.8198.01	PRAD	tumor	3079.12618	Cluster II
TCGA.J4.8200.01	PRAD	tumor	3279.827784	Cluster IV
TCGA.J4.A67T.01	PRAD	tumor	3426.710546	Cluster IV
TCGA.J4.A6G1.01	PRAD	tumor	3756.189576	Cluster IV
TCGA.J4.A6G3.01	PRAD	tumor	3778.625475	Cluster IV
TCGA.J4.A83I.01	PRAD	tumor	2869.013657	Cluster I
TCGA.J4.A83J.01	PRAD	tumor	2899.245783	Cluster II
TCGA.J4.A83K.01	PRAD	tumor	3104.511064	Cluster II
TCGA.J4.A83L.01	PRAD	tumor	3568.701896	Cluster IV
TCGA.J4.A83M.01	PRAD	tumor	2930.68599	Cluster II
TCGA.J4.A83N.01	PRAD	tumor	2428.776724	Cluster I
TCGA.J4.AATV.01	PRAD	tumor	3764.752055	Cluster IV
TCGA.J4.AATZ.01	PRAD	tumor	2499.159029	Cluster I
TCGA.J4.AAU2.01	PRAD	tumor	3153.832291	Cluster I
TCGA.J9.A52B.01	PRAD	tumor	2882.356033	Cluster I
TCGA.J9.A52C.01	PRAD	tumor	4333.900702	Cluster IV
TCGA.J9.A52D.01	PRAD	tumor	2128.982537	Cluster I
TCGA.J9.A52E.01	PRAD	tumor	4211.266661	Cluster II
TCGA.J9.A8CK.01	PRAD	tumor	3526.41599	Cluster IV
TCGA.J9.A8CL.01	PRAD	tumor	3309.071923	Cluster II
TCGA.J9.A8CM.01	PRAD	tumor	3453.474475	Cluster IV
TCGA.J9.A8CN.01	PRAD	tumor	3086.117487	Cluster II
TCGA.J9.A8CP.01	PRAD	tumor	3238.034053	Cluster IV
TCGA.KC.A4BL.01	PRAD	tumor	3974.36862	Cluster IV
TCGA.KC.A4BN.01	PRAD	tumor	3064.102733	Cluster I
TCGA.KC.A4BR.01	PRAD	tumor	4040.778926	Cluster IV
TCGA.KC.A4BV.01	PRAD	tumor	3771.365079	Cluster II
TCGA.KC.A7F3.01	PRAD	tumor	3049.132093	Cluster II
TCGA.KC.A7F5.01	PRAD	tumor	1598.483811	Cluster I
TCGA.KC.A7F6.01	PRAD	tumor	3025.052035	Cluster II
TCGA.KC.A7FA.01	PRAD	tumor	2899.801436	Cluster II
TCGA.KC.A7FD.01	PRAD	tumor	2703.330313	Cluster I
TCGA.KC.A7FE.01	PRAD	tumor	3709.564474	Cluster IV
TCGA.KK.A59V.01	PRAD	tumor	2963.833653	Cluster II
TCGA.KK.A59X.01	PRAD	tumor	2506.82741	Cluster II
TCGA.KK.A59Y.01	PRAD	tumor	2346.149311	Cluster I
TCGA.KK.A59Z.01	PRAD	tumor	3675.811062	Cluster IV
TCGA.KK.A5A1.01	PRAD	tumor	2959.759953	Cluster II
TCGA.KK.A6DY.01	PRAD	tumor	2896.713938	Cluster II
TCGA.KK.A6E0.01	PRAD	tumor	2381.246662	Cluster I
TCGA.KK.A6E1.01	PRAD	tumor	2058.375732	Cluster I
TCGA.KK.A6E2.01	PRAD	tumor	2478.593583	Cluster I
TCGA.KK.A6E5.01	PRAD	tumor	3023.261601	Cluster I
TCGA.KK.A6E6.01	PRAD	tumor	3481.700196	Cluster IV
TCGA.KK.A7AP.01	PRAD	tumor	1837.91537	Cluster I
TCGA.KK.A7AQ.01	PRAD	tumor	2742.416891	Cluster II
TCGA.KK.A7AU.01	PRAD	tumor	1996.696493	Cluster I
TCGA.KK.A7AV.01	PRAD	tumor	3323.719211	Cluster IV
TCGA.KK.A7AW.01	PRAD	tumor	1981.017342	Cluster I
TCGA.KK.A7AY.01	PRAD	tumor	2466.984235	Cluster I
TCGA.KK.A7AZ.01	PRAD	tumor	2176.402741	Cluster I
TCGA.KK.A7B0.01	PRAD	tumor	2992.229513	Cluster II
TCGA.KK.A7B1.01	PRAD	tumor	3299.036947	Cluster IV
TCGA.KK.A7B2.01	PRAD	tumor	3528.054188	Cluster IV
TCGA.KK.A7B3.01	PRAD	tumor	3083.884281	Cluster IV
TCGA.KK.A7B4.01	PRAD	tumor	2523.661988	Cluster II
TCGA.KK.A8I4.01	PRAD	tumor	4219.528509	Cluster IV
TCGA.KK.A8I5.01	PRAD	tumor	3163.138329	Cluster IV
TCGA.KK.A8I6.01	PRAD	tumor	2529.987433	Cluster I
TCGA.KK.A8I7.01	PRAD	tumor	3441.142619	Cluster IV
TCGA.KK.A8I8.01	PRAD	tumor	2477.09447	Cluster I
TCGA.KK.A8I9.01	PRAD	tumor	4184.86493	Cluster IV
TCGA.KK.A8IA.01	PRAD	tumor	2617.6206	Cluster I
TCGA.KK.A8IB.01	PRAD	tumor	3625.902966	Cluster II
TCGA.KK.A8IC.01	PRAD	tumor	3875.024868	Cluster IV
TCGA.KK.A8ID.01	PRAD	tumor	2508.763902	Cluster I
TCGA.KK.A8IF.01	PRAD	tumor	2355.250563	Cluster I
TCGA.KK.A8IG.01	PRAD	tumor	3698.045682	Cluster IV
TCGA.KK.A8IH.01	PRAD	tumor	2253.809337	Cluster II
TCGA.KK.A8II.01	PRAD	tumor	1934.698815	Cluster I
TCGA.KK.A8IJ.01	PRAD	tumor	3192.723072	Cluster II
TCGA.KK.A8IK.01	PRAD	tumor	1640.128476	Cluster I
TCGA.KK.A8IL.01	PRAD	tumor	3375.72008	Cluster IV
TCGA.KK.A8IM.01	PRAD	tumor	3208.343815	Cluster II
TCGA.M7.A71Y.01	PRAD	tumor	2859.426005	Cluster I
TCGA.M7.A71Z.01	PRAD	tumor	2590.213808	Cluster I
TCGA.M7.A720.01	PRAD	tumor	2606.246526	Cluster I
TCGA.M7.A721.01	PRAD	tumor	3169.513533	Cluster I
TCGA.M7.A722.01	PRAD	tumor	1803.112519	Cluster I
TCGA.M7.A723.01	PRAD	tumor	3522.612882	Cluster IV
TCGA.M7.A724.01	PRAD	tumor	1680.270149	Cluster I
TCGA.M7.A725.01	PRAD	tumor	2338.529298	Cluster I
TCGA.MG.AAMC.01	PRAD	tumor	1946.261478	Cluster I
TCGA.SU.A7E7.01	PRAD	tumor	3451.471553	Cluster IV
TCGA.TK.A8OK.01	PRAD	tumor	4565.598862	Cluster IV
TCGA.TP.A8TT.01	PRAD	tumor	3031.875348	Cluster IV
TCGA.TP.A8TV.01	PRAD	tumor	2104.012142	Cluster I
TCGA.V1.A8MF.01	PRAD	tumor	3149.281091	Cluster IV
TCGA.V1.A8MG.01	PRAD	tumor	2978.976518	Cluster I
TCGA.V1.A8MJ.01	PRAD	tumor	3329.936395	Cluster II
TCGA.V1.A8MK.01	PRAD	tumor	3496.224696	Cluster IV
TCGA.V1.A8ML.01	PRAD	tumor	2643.60142	Cluster II
TCGA.V1.A8MM.01	PRAD	tumor	3175.40342	Cluster II
TCGA.V1.A8MU.01	PRAD	tumor	3728.85571	Cluster IV
TCGA.V1.A8WL.01	PRAD	tumor	3409.827347	Cluster IV
TCGA.V1.A8WN.01	PRAD	tumor	3214.468015	Cluster IV
TCGA.V1.A8WS.01	PRAD	tumor	2443.038805	Cluster I
TCGA.V1.A8WV.01	PRAD	tumor	2775.909658	Cluster II
TCGA.V1.A8WW.01	PRAD	tumor	2657.425369	Cluster II
TCGA.V1.A8X3.01	PRAD	tumor	3111.110631	Cluster II
TCGA.V1.A9O5.01	PRAD	tumor	3033.682889	Cluster II
TCGA.V1.A9O7.01	PRAD	tumor	4075.249526	Cluster IV
TCGA.V1.A9O9.01	PRAD	tumor	3075.195786	Cluster IV
TCGA.V1.A9OA.01	PRAD	tumor	3825.687496	Cluster IV
TCGA.V1.A9OF.01	PRAD	tumor	2103.075959	Cluster I
TCGA.V1.A9OH.01	PRAD	tumor	3353.368545	Cluster II
TCGA.V1.A9OL.01	PRAD	tumor	2748.730195	Cluster II
TCGA.V1.A9OQ.01	PRAD	tumor	3120.869461	Cluster I
TCGA.V1.A9OT.01	PRAD	tumor	2756.344893	Cluster I
TCGA.V1.A9OX.01	PRAD	tumor	2919.293592	Cluster II
TCGA.V1.A9OY.01	PRAD	tumor	3035.191181	Cluster II
TCGA.V1.A9Z7.01	PRAD	tumor	2907.513451	Cluster IV
TCGA.V1.A9Z8.01	PRAD	tumor	3849.862379	Cluster IV
TCGA.V1.A9Z9.01	PRAD	tumor	3201.518513	Cluster I
TCGA.V1.A9ZG.01	PRAD	tumor	3705.424728	Cluster IV
TCGA.V1.A9ZI.01	PRAD	tumor	2693.205469	Cluster II
TCGA.V1.A9ZK.01	PRAD	tumor	3326.045493	Cluster I
TCGA.V1.A9ZR.01	PRAD	tumor	3675.531679	Cluster IV
TCGA.VN.A88I.01	PRAD	tumor	4432.283613	Cluster IV
TCGA.VN.A88K.01	PRAD	tumor	3061.325559	Cluster II
TCGA.VN.A88L.01	PRAD	tumor	3256.211385	Cluster IV
TCGA.VN.A88M.01	PRAD	tumor	2322.925103	Cluster I
TCGA.VN.A88N.01	PRAD	tumor	2495.337154	Cluster I
TCGA.VN.A88O.01	PRAD	tumor	2761.080849	Cluster I
TCGA.VN.A88P.01	PRAD	tumor	3009.624043	Cluster II
TCGA.VN.A88Q.01	PRAD	tumor	2563.863671	Cluster I
TCGA.VN.A88R.01	PRAD	tumor	2262.751476	Cluster I
TCGA.VN.A943.01	PRAD	tumor	1496.068046	Cluster I
TCGA.VP.A872.01	PRAD	tumor	2890.076925	Cluster II
TCGA.VP.A875.01	PRAD	tumor	1659.199058	Cluster I
TCGA.VP.A876.01	PRAD	tumor	2479.73887	Cluster I
TCGA.VP.A878.01	PRAD	tumor	3482.150562	Cluster IV
TCGA.VP.A879.01	PRAD	tumor	2960.647589	Cluster I
TCGA.VP.A87B.01	PRAD	tumor	2777.888194	Cluster II
TCGA.VP.A87C.01	PRAD	tumor	3818.284796	Cluster IV
TCGA.VP.A87D.01	PRAD	tumor	2194.973255	Cluster I
TCGA.VP.A87E.01	PRAD	tumor	3785.792796	Cluster IV
TCGA.VP.A87H.01	PRAD	tumor	2919.679811	Cluster II
TCGA.VP.A87J.01	PRAD	tumor	2601.973506	Cluster I
TCGA.VP.A87K.01	PRAD	tumor	1784.300054	Cluster I
TCGA.VP.AA1N.01	PRAD	tumor	3354.693832	Cluster II
TCGA.WW.A8ZI.01	PRAD	tumor	2184.095942	Cluster I
TCGA.X4.A8KQ.01	PRAD	tumor	3581.898994	Cluster II
TCGA.X4.A8KS.01	PRAD	tumor	2890.103944	Cluster II
TCGA.XA.A8JR.01	PRAD	tumor	2951.649664	Cluster II
TCGA.XJ.A83F.01	PRAD	tumor	2620.831648	Cluster II
TCGA.XJ.A83G.01	PRAD	tumor	2368.518843	Cluster I
TCGA.XJ.A83H.01	PRAD	tumor	3043.305676	Cluster I
TCGA.XJ.A9DI.01	PRAD	tumor	4058.75102	Cluster IV
TCGA.XJ.A9DK.01	PRAD	tumor	3134.536277	Cluster I
TCGA.XJ.A9DQ.01	PRAD	tumor	2795.503156	Cluster I
TCGA.XJ.A9DX.01	PRAD	tumor	2953.828435	Cluster I
TCGA.XK.AAIR.01	PRAD	tumor	3183.624886	Cluster I
TCGA.XK.AAIV.01	PRAD	tumor	3090.963641	Cluster II
TCGA.XK.AAIW.01	PRAD	tumor	2614.432225	Cluster I
TCGA.XK.AAJ3.01	PRAD	tumor	2583.055532	Cluster II
TCGA.XK.AAJA.01	PRAD	tumor	2699.664001	Cluster I
TCGA.XK.AAJP.01	PRAD	tumor	2487.467244	Cluster I
TCGA.XK.AAJR.01	PRAD	tumor	3400.935737	Cluster IV
TCGA.XK.AAJT.01	PRAD	tumor	3458.556614	Cluster IV
TCGA.XK.AAJU.01	PRAD	tumor	2942.66896	Cluster I
TCGA.XK.AAK1.01	PRAD	tumor	1962.99719	Cluster I
TCGA.XQ.A8TA.01	PRAD	tumor	2638.267512	Cluster II
TCGA.XQ.A8TB.01	PRAD	tumor	3483.621054	Cluster IV
TCGA.Y6.A8TL.01	PRAD	tumor	2922.084993	Cluster II
TCGA.Y6.A9XI.01	PRAD	tumor	2526.057328	Cluster I
TCGA.YJ.A8SW.01	PRAD	tumor	2600.16232	Cluster I
TCGA.YL.A8HJ.01	PRAD	tumor	4114.949108	Cluster IV
TCGA.YL.A8HK.01	PRAD	tumor	3381.286372	Cluster IV
TCGA.YL.A8HL.01	PRAD	tumor	2298.660016	Cluster I
TCGA.YL.A8HM.01	PRAD	tumor	1873.748933	Cluster I
TCGA.YL.A8HO.01	PRAD	tumor	3887.874436	Cluster IV
TCGA.YL.A8S8.01	PRAD	tumor	3197.891187	Cluster II
TCGA.YL.A8S9.01	PRAD	tumor	2152.410105	Cluster I
TCGA.YL.A8SA.01	PRAD	tumor	2444.440957	Cluster I
TCGA.YL.A8SB.01	PRAD	tumor	3618.223384	Cluster IV
TCGA.YL.A8SC.01	PRAD	tumor	2358.254316	Cluster I
TCGA.YL.A8SF.01	PRAD	tumor	3341.269468	Cluster IV
TCGA.YL.A8SH.01	PRAD	tumor	2912.088106	Cluster II
TCGA.YL.A8SI.01	PRAD	tumor	3645.9965	Cluster IV
TCGA.YL.A8SJ.01	PRAD	tumor	3595.506942	Cluster IV
TCGA.YL.A8SK.01	PRAD	tumor	4025.12731	Cluster IV
TCGA.YL.A8SL.01	PRAD	tumor	2268.503916	Cluster I
TCGA.YL.A8SO.01	PRAD	tumor	3455.49503	Cluster II
TCGA.YL.A8SP.01	PRAD	tumor	2759.656576	Cluster I
TCGA.YL.A8SQ.01	PRAD	tumor	3020.222744	Cluster II
TCGA.YL.A8SR.01	PRAD	tumor	3008.829646	Cluster IV
TCGA.YL.A9WH.01	PRAD	tumor	2463.200274	Cluster I
TCGA.YL.A9WI.01	PRAD	tumor	2747.245158	Cluster II
TCGA.YL.A9WJ.01	PRAD	tumor	3359.071849	Cluster IV
TCGA.YL.A9WK.01	PRAD	tumor	2919.708869	Cluster II
TCGA.YL.A9WL.01	PRAD	tumor	2442.325051	Cluster I
TCGA.YL.A9WX.01	PRAD	tumor	3657.609533	Cluster IV
TCGA.YL.A9WY.01	PRAD	tumor	3614.954186	Cluster IV
TCGA.ZG.A8QW.01	PRAD	tumor	2940.994655	Cluster II
TCGA.ZG.A8QX.01	PRAD	tumor	2554.213973	Cluster I
TCGA.ZG.A8QY.01	PRAD	tumor	2910.976019	Cluster II
TCGA.ZG.A8QZ.01	PRAD	tumor	3639.352314	Cluster IV
TCGA.ZG.A9KY.01	PRAD	tumor	2268.415142	Cluster I
TCGA.ZG.A9L0.01	PRAD	tumor	3583.191296	Cluster IV
TCGA.ZG.A9L1.01	PRAD	tumor	3411.811824	Cluster II
TCGA.ZG.A9L2.01	PRAD	tumor	3930.956591	Cluster IV
TCGA.ZG.A9L4.01	PRAD	tumor	4659.248718	Cluster IV
TCGA.ZG.A9L5.01	PRAD	tumor	2488.736356	Cluster I
TCGA.ZG.A9L6.01	PRAD	tumor	3885.967845	Cluster IV
TCGA.ZG.A9L9.01	PRAD	tumor	3331.794465	Cluster II
TCGA.ZG.A9LB.01	PRAD	tumor	3674.111481	Cluster II
TCGA.ZG.A9LM.01	PRAD	tumor	3022.098625	Cluster II
TCGA.ZG.A9LN.01	PRAD	tumor	3699.529862	Cluster IV
TCGA.ZG.A9LS.01	PRAD	tumor	3777.041867	Cluster IV
TCGA.ZG.A9LU.01	PRAD	tumor	2547.439145	Cluster I
TCGA.ZG.A9LY.01	PRAD	tumor	3399.285741	Cluster IV
TCGA.ZG.A9LZ.01	PRAD	tumor	2540.900608	Cluster II
TCGA.ZG.A9M4.01	PRAD	tumor	3196.523086	Cluster I
TCGA.ZG.A9MC.01	PRAD	tumor	4289.983723	Cluster IV
TCGA.ZG.A9N3.01	PRAD	tumor	2691.026775	Cluster II
TCGA.ZG.A9ND.01	PRAD	tumor	2387.207606	Cluster I
TCGA.ZG.A9NI.01	PRAD	tumor	3573.027349	Cluster II
TCGA.2K.A9WE.01	KIRP	tumor	3465.767986	Cluster IV
TCGA.2Z.A9J1.01	KIRP	tumor	2961.522892	Cluster I
TCGA.2Z.A9J2.01	KIRP	tumor	1659.358708	Cluster I
TCGA.2Z.A9J3.01	KIRP	tumor	2515.981393	Cluster I
TCGA.2Z.A9J5.01	KIRP	tumor	2559.565613	Cluster I
TCGA.2Z.A9J6.01	KIRP	tumor	2438.295559	Cluster I
TCGA.2Z.A9J7.01	KIRP	tumor	2376.372444	Cluster I
TCGA.2Z.A9J8.01	KIRP	tumor	2226.316058	Cluster I
TCGA.2Z.A9J9.01	KIRP	tumor	3866.829648	Cluster IV
TCGA.2Z.A9JD.01	KIRP	tumor	2562.812535	Cluster I
TCGA.2Z.A9JE.01	KIRP	tumor	2771.187373	Cluster I
TCGA.2Z.A9JG.01	KIRP	tumor	2392.787252	Cluster I
TCGA.2Z.A9JI.01	KIRP	tumor	2959.095017	Cluster I
TCGA.2Z.A9JJ.01	KIRP	tumor	3344.882761	Cluster IV
TCGA.2Z.A9JK.01	KIRP	tumor	2941.653999	Cluster IV
TCGA.2Z.A9JL.01	KIRP	tumor	3224.996595	Cluster I
TCGA.2Z.A9JM.01	KIRP	tumor	3204.91752	Cluster I
TCGA.2Z.A9JN.01	KIRP	tumor	2803.368651	Cluster I
TCGA.2Z.A9JO.01	KIRP	tumor	2283.213162	Cluster I
TCGA.2Z.A9JP.01	KIRP	tumor	2216.512708	Cluster I
TCGA.2Z.A9JQ.01	KIRP	tumor	2786.897815	Cluster I
TCGA.2Z.A9JR.01	KIRP	tumor	2684.102627	Cluster I
TCGA.2Z.A9JS.01	KIRP	tumor	2869.392362	Cluster I
TCGA.2Z.A9JT.01	KIRP	tumor	2354.90353	Cluster I
TCGA.4A.A93W.01	KIRP	tumor	3271.223827	Cluster I
TCGA.4A.A93X.01	KIRP	tumor	1608.951733	Cluster I
TCGA.4A.A93Y.01	KIRP	tumor	3873.744531	Cluster IV
TCGA.5P.A9JU.01	KIRP	tumor	2669.231408	Cluster I
TCGA.5P.A9JV.01	KIRP	tumor	3817.954942	Cluster IV
TCGA.5P.A9JW.01	KIRP	tumor	1580.966109	Cluster I
TCGA.5P.A9JY.01	KIRP	tumor	2107.591339	Cluster I
TCGA.5P.A9JZ.01	KIRP	tumor	2622.63952	Cluster I
TCGA.5P.A9K0.01	KIRP	tumor	2359.421427	Cluster I
TCGA.5P.A9K2.01	KIRP	tumor	2072.996684	Cluster I
TCGA.5P.A9K3.01	KIRP	tumor	2022.133124	Cluster I
TCGA.5P.A9K4.01	KIRP	tumor	2551.051232	Cluster I
TCGA.5P.A9K6.01	KIRP	tumor	3021.866888	Cluster I
TCGA.5P.A9K8.01	KIRP	tumor	2180.578827	Cluster I
TCGA.5P.A9K9.01	KIRP	tumor	3059.864687	Cluster II
TCGA.5P.A9KA.01	KIRP	tumor	3389.993393	Cluster I
TCGA.5P.A9KC.01	KIRP	tumor	2623.737062	Cluster I
TCGA.5P.A9KE.01	KIRP	tumor	2137.348894	Cluster I
TCGA.5P.A9KF.01	KIRP	tumor	2116.281394	Cluster I
TCGA.5P.A9KH.01	KIRP	tumor	2632.318488	Cluster I
TCGA.A4.7286.01	KIRP	tumor	2349.879806	Cluster I
TCGA.A4.7287.01	KIRP	tumor	3525.918827	Cluster IV
TCGA.A4.7288.01	KIRP	tumor	2463.664278	Cluster I
TCGA.A4.7583.01	KIRP	tumor	2586.902763	Cluster I
TCGA.A4.7584.01	KIRP	tumor	2196.974035	Cluster I
TCGA.A4.7585.01	KIRP	tumor	2491.446983	Cluster I
TCGA.A4.7732.01	KIRP	tumor	3266.754954	Cluster I
TCGA.A4.7734.01	KIRP	tumor	3949.443786	Cluster IV
TCGA.A4.7828.01	KIRP	tumor	5113.928177	Cluster IV
TCGA.A4.7915.01	KIRP	tumor	4194.542798	Cluster IV
TCGA.A4.7996.01	KIRP	tumor	2571.467178	Cluster I
TCGA.A4.7997.01	KIRP	tumor	3008.220368	Cluster I
TCGA.A4.8098.01	KIRP	tumor	2090.559968	Cluster I
TCGA.A4.8310.01	KIRP	tumor	2427.071777	Cluster I
TCGA.A4.8311.01	KIRP	tumor	2707.609287	Cluster I
TCGA.A4.8312.01	KIRP	tumor	2571.934137	Cluster I
TCGA.A4.8515.01	KIRP	tumor	2477.150306	Cluster I
TCGA.A4.8516.01	KIRP	tumor	2548.812009	Cluster I
TCGA.A4.8517.01	KIRP	tumor	3136.130608	Cluster I
TCGA.A4.8518.01	KIRP	tumor	1795.400296	Cluster I
TCGA.A4.8630.01	KIRP	tumor	2157.381865	Cluster I
TCGA.A4.A48D.01	KIRP	tumor	1850.217635	Cluster I
TCGA.A4.A4ZT.01	KIRP	tumor	2811.20992	Cluster I
TCGA.A4.A57E.01	KIRP	tumor	2038.652436	Cluster I
TCGA.A4.A5DU.01	KIRP	tumor	2887.212007	Cluster I
TCGA.A4.A5XZ.01	KIRP	tumor	2519.082658	Cluster I
TCGA.A4.A5Y0.01	KIRP	tumor	1948.872726	Cluster I
TCGA.A4.A5Y1.01	KIRP	tumor	2206.399589	Cluster I
TCGA.A4.A6HP.01	KIRP	tumor	2438.896641	Cluster I
TCGA.A4.A772.01	KIRP	tumor	3021.998578	Cluster I
TCGA.A4.A7UZ.01	KIRP	tumor	3476.562915	Cluster II
TCGA.AL.3466.01	KIRP	tumor	2604.152213	Cluster I
TCGA.AL.3467.01	KIRP	tumor	2350.554294	Cluster I
TCGA.AL.3468.01	KIRP	tumor	2932.363693	Cluster I
TCGA.AL.3471.01	KIRP	tumor	2342.921239	Cluster I
TCGA.AL.3472.01	KIRP	tumor	3046.018357	Cluster I
TCGA.AL.3473.01	KIRP	tumor	2487.549279	Cluster I
TCGA.AL.7173.01	KIRP	tumor	3422.196765	Cluster II
TCGA.AL.A5DJ.01	KIRP	tumor	2047.311386	Cluster I
TCGA.AT.A5NU.01	KIRP	tumor	2612.915597	Cluster I
TCGA.B1.5398.01	KIRP	tumor	2494.254544	Cluster I
TCGA.B1.7332.01	KIRP	tumor	2729.845598	Cluster I
TCGA.B1.A47M.01	KIRP	tumor	2421.473815	Cluster I
TCGA.B1.A47N.01	KIRP	tumor	2949.995471	Cluster I
TCGA.B1.A47O.01	KIRP	tumor	2441.689282	Cluster I
TCGA.B1.A654.01	KIRP	tumor	2961.795375	Cluster I
TCGA.B1.A655.01	KIRP	tumor	2202.416755	Cluster I
TCGA.B1.A656.01	KIRP	tumor	3226.495873	Cluster IV
TCGA.B1.A657.01	KIRP	tumor	2902.343406	Cluster I
TCGA.B3.3925.01	KIRP	tumor	3433.275887	Cluster I
TCGA.B3.3926.01	KIRP	tumor	3345.909582	Cluster I
TCGA.B3.4103.01	KIRP	tumor	3186.779531	Cluster I
TCGA.B3.4104.01	KIRP	tumor	3746.816337	Cluster IV
TCGA.B3.8121.01	KIRP	tumor	3503.677466	Cluster IV
TCGA.B3.A6W5.01	KIRP	tumor	2741.257657	Cluster I
TCGA.B9.4113.01	KIRP	tumor	3220.211427	Cluster I
TCGA.B9.4114.01	KIRP	tumor	2859.284759	Cluster I
TCGA.B9.4115.01	KIRP	tumor	3046.423613	Cluster I
TCGA.B9.4116.01	KIRP	tumor	3150.387895	Cluster II
TCGA.B9.4117.01	KIRP	tumor	3157.771506	Cluster I
TCGA.B9.4617.01	KIRP	tumor	2863.007239	Cluster I
TCGA.B9.5155.01	KIRP	tumor	3011.542483	Cluster I
TCGA.B9.5156.01	KIRP	tumor	3672.605168	Cluster IV
TCGA.B9.7268.01	KIRP	tumor	2604.663617	Cluster I
TCGA.B9.A44B.01	KIRP	tumor	2705.750082	Cluster I
TCGA.B9.A5W7.01	KIRP	tumor	2802.055243	Cluster I
TCGA.B9.A5W8.01	KIRP	tumor	2523.206182	Cluster I
TCGA.B9.A5W9.01	KIRP	tumor	2784.854985	Cluster I
TCGA.B9.A69E.01	KIRP	tumor	3471.079786	Cluster IV
TCGA.B9.A8YH.01	KIRP	tumor	3359.645919	Cluster I
TCGA.B9.A8YI.01	KIRP	tumor	2032.636848	Cluster I
TCGA.BQ.5875.01	KIRP	tumor	2197.201143	Cluster I
TCGA.BQ.5876.01	KIRP	tumor	2272.659034	Cluster I
TCGA.BQ.5877.01	KIRP	tumor	3539.02126	Cluster IV
TCGA.BQ.5878.01	KIRP	tumor	2999.424606	Cluster I
TCGA.BQ.5879.01	KIRP	tumor	3856.977406	Cluster IV
TCGA.BQ.5880.01	KIRP	tumor	2615.8395	Cluster IV
TCGA.BQ.5881.01	KIRP	tumor	2431.519811	Cluster I
TCGA.BQ.5882.01	KIRP	tumor	2642.35942	Cluster I
TCGA.BQ.5883.01	KIRP	tumor	3024.10796	Cluster IV
TCGA.BQ.5884.01	KIRP	tumor	2193.862134	Cluster I
TCGA.BQ.5885.01	KIRP	tumor	2416.53553	Cluster I
TCGA.BQ.5886.01	KIRP	tumor	1938.973412	Cluster I
TCGA.BQ.5887.01	KIRP	tumor	3761.291612	Cluster IV
TCGA.BQ.5888.01	KIRP	tumor	2391.324345	Cluster I
TCGA.BQ.5889.01	KIRP	tumor	4009.721345	Cluster IV
TCGA.BQ.5890.01	KIRP	tumor	2758.20704	Cluster I
TCGA.BQ.5891.01	KIRP	tumor	2839.964681	Cluster I
TCGA.BQ.5892.01	KIRP	tumor	3134.313452	Cluster IV
TCGA.BQ.5893.01	KIRP	tumor	3335.548331	Cluster IV
TCGA.BQ.5894.01	KIRP	tumor	3997.732614	Cluster IV
TCGA.BQ.7044.01	KIRP	tumor	2091.160501	Cluster I
TCGA.BQ.7045.01	KIRP	tumor	3161.692244	Cluster I
TCGA.BQ.7046.01	KIRP	tumor	2756.211236	Cluster I
TCGA.BQ.7048.01	KIRP	tumor	3450.23068	Cluster IV
TCGA.BQ.7049.01	KIRP	tumor	4111.565061	Cluster IV
TCGA.BQ.7050.01	KIRP	tumor	2130.368065	Cluster I
TCGA.BQ.7051.01	KIRP	tumor	1976.777863	Cluster I
TCGA.BQ.7053.01	KIRP	tumor	2846.060658	Cluster I
TCGA.BQ.7055.01	KIRP	tumor	3224.874324	Cluster IV
TCGA.BQ.7056.01	KIRP	tumor	3193.681964	Cluster I
TCGA.BQ.7058.01	KIRP	tumor	2089.686268	Cluster I
TCGA.BQ.7059.01	KIRP	tumor	3367.100169	Cluster IV
TCGA.BQ.7060.01	KIRP	tumor	2622.663482	Cluster I
TCGA.BQ.7061.01	KIRP	tumor	3131.218334	Cluster I
TCGA.BQ.7062.01	KIRP	tumor	3423.914956	Cluster I
TCGA.DW.5560.01	KIRP	tumor	3320.989026	Cluster I
TCGA.DW.5561.01	KIRP	tumor	2695.095494	Cluster I
TCGA.DW.7834.01	KIRP	tumor	3963.008182	Cluster IV
TCGA.DW.7836.01	KIRP	tumor	3593.893346	Cluster I
TCGA.DW.7837.01	KIRP	tumor	3110.169316	Cluster I
TCGA.DW.7838.01	KIRP	tumor	3273.992356	Cluster IV
TCGA.DW.7839.01	KIRP	tumor	2870.928784	Cluster I
TCGA.DW.7840.01	KIRP	tumor	3013.692385	Cluster I
TCGA.DW.7841.01	KIRP	tumor	3213.89357	Cluster I
TCGA.DW.7842.01	KIRP	tumor	3454.21791	Cluster I
TCGA.DW.7963.01	KIRP	tumor	2784.367299	Cluster I
TCGA.DZ.6131.01	KIRP	tumor	2988.394671	Cluster I
TCGA.DZ.6132.01	KIRP	tumor	3643.659904	Cluster IV
TCGA.DZ.6133.01	KIRP	tumor	2594.713793	Cluster I
TCGA.DZ.6134.01	KIRP	tumor	3291.774822	Cluster IV
TCGA.DZ.6135.01	KIRP	tumor	3150.14593	Cluster I
TCGA.EV.5901.01	KIRP	tumor	3638.041842	Cluster IV
TCGA.EV.5902.01	KIRP	tumor	2752.344287	Cluster I
TCGA.EV.5903.01	KIRP	tumor	3185.849752	Cluster I
TCGA.F9.A4JJ.01	KIRP	tumor	3752.290956	Cluster IV
TCGA.F9.A7Q0.01	KIRP	tumor	3244.640328	Cluster I
TCGA.F9.A7VF.01	KIRP	tumor	2509.225345	Cluster I
TCGA.F9.A8NY.01	KIRP	tumor	3149.336375	Cluster I
TCGA.F9.A97G.01	KIRP	tumor	1989.670712	Cluster I
TCGA.G7.6789.01	KIRP	tumor	4418.933873	Cluster IV
TCGA.G7.6790.01	KIRP	tumor	2676.215586	Cluster I
TCGA.G7.6792.01	KIRP	tumor	3188.572873	Cluster I
TCGA.G7.6793.01	KIRP	tumor	4000.910769	Cluster IV
TCGA.G7.6795.01	KIRP	tumor	2334.058828	Cluster I
TCGA.G7.6796.01	KIRP	tumor	3172.664353	Cluster I
TCGA.G7.6797.01	KIRP	tumor	2999.912511	Cluster I
TCGA.G7.7501.01	KIRP	tumor	3205.399195	Cluster I
TCGA.G7.7502.01	KIRP	tumor	3530.975643	Cluster IV
TCGA.G7.A4TM.01	KIRP	tumor	3153.789466	Cluster I
TCGA.G7.A8LB.01	KIRP	tumor	2289.534902	Cluster I
TCGA.G7.A8LC.01	KIRP	tumor	2923.764447	Cluster I
TCGA.G7.A8LD.01	KIRP	tumor	2482.894552	Cluster I
TCGA.G7.A8LE.01	KIRP	tumor	4120.170888	Cluster IV
TCGA.GL.6846.01	KIRP	tumor	3222.685605	Cluster I
TCGA.GL.7773.01	KIRP	tumor	3384.650364	Cluster IV
TCGA.GL.7966.01	KIRP	tumor	3210.426666	Cluster IV
TCGA.GL.8500.01	KIRP	tumor	2352.034536	Cluster I
TCGA.GL.A4EM.01	KIRP	tumor	2447.475184	Cluster I
TCGA.GL.A59R.01	KIRP	tumor	3175.927423	Cluster I
TCGA.GL.A59T.01	KIRP	tumor	2236.691424	Cluster I
TCGA.GL.A9DC.01	KIRP	tumor	2928.828619	Cluster I
TCGA.GL.A9DD.01	KIRP	tumor	2775.851427	Cluster I
TCGA.GL.A9DE.01	KIRP	tumor	2188.534319	Cluster I
TCGA.HE.7128.01	KIRP	tumor	3388.838216	Cluster I
TCGA.HE.7129.01	KIRP	tumor	2582.772789	Cluster I
TCGA.HE.7130.01	KIRP	tumor	2619.154175	Cluster I
TCGA.HE.A5NF.01	KIRP	tumor	2603.196706	Cluster I
TCGA.HE.A5NH.01	KIRP	tumor	2878.895141	Cluster I
TCGA.HE.A5NI.01	KIRP	tumor	2713.634947	Cluster I
TCGA.HE.A5NJ.01	KIRP	tumor	2857.858901	Cluster I
TCGA.HE.A5NK.01	KIRP	tumor	3351.492153	Cluster IV
TCGA.HE.A5NL.01	KIRP	tumor	3117.537045	Cluster I
TCGA.IA.A40U.01	KIRP	tumor	2713.360347	Cluster I
TCGA.IA.A40X.01	KIRP	tumor	2698.51123	Cluster I
TCGA.IA.A40Y.01	KIRP	tumor	3142.482046	Cluster I
TCGA.IA.A83S.01	KIRP	tumor	2596.474786	Cluster I
TCGA.IA.A83T.01	KIRP	tumor	2980.527625	Cluster I
TCGA.IA.A83V.01	KIRP	tumor	3025.922279	Cluster IV
TCGA.IA.A83W.01	KIRP	tumor	3051.789574	Cluster I
TCGA.IZ.8195.01	KIRP	tumor	2927.869433	Cluster I
TCGA.IZ.8196.01	KIRP	tumor	3525.200533	Cluster I
TCGA.IZ.A6M8.01	KIRP	tumor	2031.402157	Cluster I
TCGA.IZ.A6M9.01	KIRP	tumor	2799.410826	Cluster I
TCGA.J7.6720.01	KIRP	tumor	3452.67377	Cluster I
TCGA.J7.8537.01	KIRP	tumor	3416.096501	Cluster IV
TCGA.J7.A8I2.01	KIRP	tumor	3075.004569	Cluster II
TCGA.KV.A6GD.01	KIRP	tumor	3444.457787	Cluster IV
TCGA.KV.A6GE.01	KIRP	tumor	2540.334659	Cluster I
TCGA.KV.A74V.01	KIRP	tumor	2200.327433	Cluster I
TCGA.MH.A55W.01	KIRP	tumor	2799.537463	Cluster I
TCGA.MH.A55Z.01	KIRP	tumor	2841.98295	Cluster I
TCGA.MH.A560.01	KIRP	tumor	1798.447944	Cluster I
TCGA.MH.A561.01	KIRP	tumor	3066.880713	Cluster I
TCGA.MH.A562.01	KIRP	tumor	2557.924261	Cluster I
TCGA.MH.A854.01	KIRP	tumor	2973.718864	Cluster I
TCGA.MH.A855.01	KIRP	tumor	3181.049222	Cluster I
TCGA.MH.A856.01	KIRP	tumor	3070.871246	Cluster II
TCGA.MH.A857.01	KIRP	tumor	1162.745899	Cluster I
TCGA.O9.A75Z.01	KIRP	tumor	3439.26622	Cluster I
TCGA.P4.A5E6.01	KIRP	tumor	1725.639126	Cluster I
TCGA.P4.A5E7.01	KIRP	tumor	3250.185662	Cluster IV
TCGA.P4.A5E8.01	KIRP	tumor	3885.142604	Cluster IV
TCGA.P4.A5EA.01	KIRP	tumor	4093.72683	Cluster II
TCGA.P4.A5EB.01	KIRP	tumor	2038.201544	Cluster I
TCGA.P4.A5ED.01	KIRP	tumor	3279.216926	Cluster IV
TCGA.P4.AAVK.01	KIRP	tumor	2619.869195	Cluster I
TCGA.P4.AAVL.01	KIRP	tumor	3962.706273	Cluster IV
TCGA.P4.AAVM.01	KIRP	tumor	1481.475464	Cluster I
TCGA.P4.AAVO.01	KIRP	tumor	2097.953853	Cluster I
TCGA.PJ.A5Z8.01	KIRP	tumor	3214.71334	Cluster IV
TCGA.PJ.A5Z9.01	KIRP	tumor	2337.064161	Cluster I
TCGA.Q2.A5QZ.01	KIRP	tumor	1798.780898	Cluster I
TCGA.SX.A71R.01	KIRP	tumor	2254.253667	Cluster I
TCGA.SX.A71S.01	KIRP	tumor	3598.899949	Cluster I
TCGA.SX.A71U.01	KIRP	tumor	2490.646046	Cluster I
TCGA.SX.A71V.01	KIRP	tumor	2611.085393	Cluster I
TCGA.SX.A71W.01	KIRP	tumor	2575.603354	Cluster I
TCGA.SX.A7SL.01	KIRP	tumor	2456.864916	Cluster I
TCGA.SX.A7SM.01	KIRP	tumor	2841.687719	Cluster I
TCGA.SX.A7SN.01	KIRP	tumor	2981.588424	Cluster I
TCGA.SX.A7SO.01	KIRP	tumor	2219.18251	Cluster I
TCGA.SX.A7SP.01	KIRP	tumor	2402.34892	Cluster I
TCGA.SX.A7SQ.01	KIRP	tumor	3095.019592	Cluster I
TCGA.SX.A7SR.01	KIRP	tumor	2322.093043	Cluster I
TCGA.SX.A7SS.01	KIRP	tumor	2950.750199	Cluster I
TCGA.SX.A7SU.01	KIRP	tumor	3100.63489	Cluster I
TCGA.UN.AAZ9.01	KIRP	tumor	2869.661035	Cluster I
TCGA.UZ.A9PJ.01	KIRP	tumor	3304.063417	Cluster I
TCGA.UZ.A9PK.01	KIRP	tumor	2878.95239	Cluster I
TCGA.UZ.A9PL.01	KIRP	tumor	2428.068518	Cluster I
TCGA.UZ.A9PM.01	KIRP	tumor	3018.298947	Cluster I
TCGA.UZ.A9PN.01	KIRP	tumor	3320.399356	Cluster IV
TCGA.UZ.A9PO.01	KIRP	tumor	2582.967785	Cluster I
TCGA.UZ.A9PP.01	KIRP	tumor	3094.486221	Cluster I
TCGA.UZ.A9PQ.01	KIRP	tumor	2841.183783	Cluster I
TCGA.UZ.A9PR.01	KIRP	tumor	3241.615117	Cluster I
TCGA.UZ.A9PS.01	KIRP	tumor	2870.898541	Cluster I
TCGA.UZ.A9PU.01	KIRP	tumor	2438.648116	Cluster I
TCGA.UZ.A9PV.01	KIRP	tumor	2418.251231	Cluster I
TCGA.UZ.A9PX.01	KIRP	tumor	2677.491084	Cluster I
TCGA.UZ.A9PZ.01	KIRP	tumor	2711.098487	Cluster I
TCGA.UZ.A9Q0.01	KIRP	tumor	1996.660667	Cluster I
TCGA.UZ.A9Q1.01	KIRP	tumor	1970.887376	Cluster I
TCGA.V9.A7HT.01	KIRP	tumor	2630.356296	Cluster I
TCGA.WN.A9G9.01	KIRP	tumor	2006.351594	Cluster I
TCGA.WN.AB4C.01	KIRP	tumor	1704.876072	Cluster I
TCGA.Y8.A894.01	KIRP	tumor	3007.492576	Cluster I
TCGA.Y8.A895.01	KIRP	tumor	2722.495641	Cluster I
TCGA.Y8.A896.01	KIRP	tumor	3473.81781	Cluster I
TCGA.Y8.A897.01	KIRP	tumor	2550.518998	Cluster I
TCGA.Y8.A898.01	KIRP	tumor	2854.672879	Cluster I
TCGA.Y8.A8RY.01	KIRP	tumor	2961.468234	Cluster I
TCGA.Y8.A8RZ.01	KIRP	tumor	1817.850582	Cluster I
TCGA.Y8.A8S0.01	KIRP	tumor	2868.895091	Cluster I
TCGA.Y8.A8S1.01	KIRP	tumor	3163.610995	Cluster IV
TCGA.2J.AAB1.01	PAAD	tumor	4461.490411	Cluster IV
TCGA.2J.AAB4.01	PAAD	tumor	4242.401897	Cluster IV
TCGA.2J.AAB6.01	PAAD	tumor	4796.392846	Cluster III
TCGA.2J.AAB8.01	PAAD	tumor	5055.029985	Cluster IV
TCGA.2J.AAB9.01	PAAD	tumor	4842.341067	Cluster IV
TCGA.2J.AABA.01	PAAD	tumor	4674.202561	Cluster IV
TCGA.2J.AABE.01	PAAD	tumor	5014.935768	Cluster IV
TCGA.2J.AABF.01	PAAD	tumor	4416.732992	Cluster IV
TCGA.2J.AABH.01	PAAD	tumor	3548.688216	Cluster IV
TCGA.2J.AABI.01	PAAD	tumor	4488.695836	Cluster III
TCGA.2J.AABK.01	PAAD	tumor	3758.45966	Cluster IV
TCGA.2J.AABO.01	PAAD	tumor	4941.00744	Cluster IV
TCGA.2J.AABP.01	PAAD	tumor	5407.377481	Cluster IV
TCGA.2J.AABR.01	PAAD	tumor	5019.629227	Cluster IV
TCGA.2J.AABT.01	PAAD	tumor	4326.168144	Cluster IV
TCGA.2J.AABU.01	PAAD	tumor	4429.671128	Cluster IV
TCGA.2J.AABV.01	PAAD	tumor	3504.590115	Cluster IV
TCGA.2L.AAQA.01	PAAD	tumor	4494.725337	Cluster IV
TCGA.2L.AAQE.01	PAAD	tumor	4020.669892	Cluster IV
TCGA.2L.AAQI.01	PAAD	tumor	3938.12985	Cluster IV
TCGA.2L.AAQJ.01	PAAD	tumor	4490.187326	Cluster IV
TCGA.2L.AAQL.01	PAAD	tumor	3981.867875	Cluster IV
TCGA.2L.AAQM.01	PAAD	tumor	2748.399119	Cluster IV
TCGA.3A.A9I5.01	PAAD	tumor	3822.248681	Cluster IV
TCGA.3A.A9I7.01	PAAD	tumor	4374.276059	Cluster IV
TCGA.3A.A9I9.01	PAAD	tumor	4175.72329	Cluster IV
TCGA.3A.A9IB.01	PAAD	tumor	4967.912372	Cluster IV
TCGA.3A.A9IC.01	PAAD	tumor	5094.002063	Cluster IV
TCGA.3A.A9IH.01	PAAD	tumor	3855.655883	Cluster IV
TCGA.3A.A9IJ.01	PAAD	tumor	2185.658293	Cluster I
TCGA.3A.A9IL.01	PAAD	tumor	2792.711255	Cluster IV
TCGA.3A.A9IN.01	PAAD	tumor	3468.366377	Cluster IV
TCGA.3A.A9IO.01	PAAD	tumor	1807.101601	Cluster I
TCGA.3A.A9IR.01	PAAD	tumor	1653.48324	Cluster I
TCGA.3A.A9IS.01	PAAD	tumor	1292.452343	Cluster I
TCGA.3A.A9IU.01	PAAD	tumor	3788.795971	Cluster IV
TCGA.3A.A9IV.01	PAAD	tumor	2659.269014	Cluster I
TCGA.3A.A9IX.01	PAAD	tumor	5000.343954	Cluster IV
[truncated: 8,099 more rows]
